# Supplementary material for: Whole‐mitogenome analysis unveils previously undescribed genetic diversity in cane toads across their invasion trajectory
Source: Ecol Evol. 2024 Mar 3;14(3):e11115. doi: 10.1002/ece3.11115 (PMC10909579; doi:10.1002/ece3.11115)
Supplement: Supplementary file 1 — Data S1. [file ECE3-14-e11115-s001.zip]

Archive with 4 entries (4 files):
- Whole mitogenomes analysis unveils previously undescribed genetic diversity in cane toads across their invasion trajectory_Code.txt
- Whole mitogenomes analysis unveils previously undescribed genetic diversity in cane toads across their invasion trajectory_HaplotypeData.txt
- Whole mitogenomes analysis unveils previously undescribed genetic diversity in cane toads across their invasion trajectory_mtDNA_alignment.fasta
- Whole mitogenomes analysis unveils previously undescribed genetic diversity in cane toads across their invasion trajectory_Supplementary Information.pdf
