# Supplementary material for: Whole‐mitogenome analysis unveils previously undescribed genetic diversity in cane toads across their invasion trajectory
Source: Ecol Evol. 2024 Mar 3;14(3):e11115. doi: 10.1002/ece3.11115 (PMC10909579; doi:10.1002/ece3.11115)
Supplement: Supplementary file 1 — Data S1. [file ECE3-14-e11115-s001.zip › Whole mitogenomes analysis unveils previously undescribed genetic diversity in cane toads across their invasion trajectory_Code.txt]

## Consensus mtDNA sequences for population genetic analyses ## 

# Modules used #
# Trimmomatic v0.38 #
# STAR v2.7.2b #
# GATK v4.1.9.0 #

# Preprocess the raw sequencing reads #
java -jar $TRIMMOMATIC.jar PE $FORWARD_FASTQ $REVERSE_FASTQ $SAMPLE_forward_paired.fq.gz $SAMPLE_forward_unpaired.fq.gz $SAMPLE_reverse_paired.fq.gz $SAMPLE_reverse_unpaired.fq.gz \
ILLUMINACLIP:$adapters:2:30:10:4 SLIDINGWINDOW:5:30 AVGQUAL:30 MINLEN:36

# use STAR to map reads to reference mtDNA #

STAR --twopassMode Basic --outTmpDir $TMPDIR/star --genomeDir $MTDNADIR --readFilesIn $SAMPLE_forward_paired.fq.gz $SAMPLE_reverse_paired.fq.gz --readFilesCommand zcat --runRNGseed 777 --runThreadN 16 --outFileNamePrefix $SAMPLE
	
# using GATK to do lots of work #

	# clean sam #
	gatk CleanSam -I $SAMPLE.Aligned.out.sam -O $SAMPLE.clean.sam --TMP_DIR $tmp
	
	# add read group info and sort bam file #
	gatk AddOrReplaceReadGroups -I $SAMPLE.clean.sam -O $SAMPLE.rgadded.sorted.bam \
	-SO coordinate --RGID "$SAMPLE" --RGLB "$SAMPLE" --RGPL Illumina --RGPU 1 --RGSM "$SAMPLE" --TMP_DIR $tmp
	
	# mark duplciates and create index #
	gatk MarkDuplicates -I $SAMPLE.rgadded.sorted.bam -O $SAMPLE.dedup.bam --REMOVE_DUPLICATES true --CREATE_INDEX true --VALIDATION_STRINGENCY SILENT -M $SAMPLE.metrics --TMP_DIR $tmp

	# pull out reads mapping to reference mtDNA  #
	samtools view -bh $SAMPLE.dedup.bam mt_RhiMarina > $SAMPLE.dedup.mtdnaonly.bam
	samtools index $SAMPLE.dedup.mtdnaonly.bam

	# split 'N' Trim and re assign mapping qualities #
	gatk SplitNCigarReads -R $MTDNA -I $SAMPLE.dedup.mtdnaonly.bam -O $SAMPLE.final.bam
	
	# call SNPs using GATK Haplotype Caller #
	gatk HaplotypeCaller -R $MTDNA -I $SAMPLE.final.bam --dont-use-soft-clipped-bases \
	--standard-min-confidence-threshold-for-calling 20 \
	-O $SAMPLE.hc.output.vcf

	# filter vcf using hard filtering #
	gatk VariantFiltration -R $MTDNA -V $SAMPLE.hc.output.vcf -window 35 -cluster 3 --filter-name "FS" --filter-expression "FS > 30.0" \
	--filter-name "QD" --filter-expression "QD < 2.0" \
	--filter-name "DP" --filter-expression "DP < 20.0" \
	--filter-name "AF" --filter-expression "AF < 0.05" \
	-O $SAMPLE.vf.out.vcf

	# subset vcf to only include variants that PASS the filtering and not present in the repeat region. Position 16933-17821 are the tandem repeat region of the cane toad mtDNA #
	gatk SelectVariants -R $MTDNA -V $SAMPLE.vf.out.vcf -O $SAMPLE.vfPASS.vcf --exclude-filtered True -XL mt_RhiMarina:16933-17821

	# generate consensus fasta file based on filtered variants and excluding the repeat region #
	gatk FastaAlternateReferenceMaker -R $MTDNA -O $SAMPLE.consensus.fasta --variant $SAMPLE.vfPASS.vcf -L mt_RhiMarina -XL mt_RhiMarina:16933-17821
	
## NUMT identification ##

# Module required #
# NUMTFinder v0.5.3 #
 
numtfinder.py seqin=$REF_GENOME $REF_MTDNA nocovfas=T forks=16 basefile=$PREFIX.numtfinder
