# Supplementary material for: Whole‐mitogenome analysis unveils previously undescribed genetic diversity in cane toads across their invasion trajectory
Source: Ecol Evol. 2024 Mar 3;14(3):e11115. doi: 10.1002/ece3.11115 (PMC10909579; doi:10.1002/ece3.11115)
Supplement: Supplementary file 1 — Data S1. [file ECE3-14-e11115-s001.zip › Whole mitogenomes analysis unveils previously undescribed genetic diversity in cane toads across their invasion trajectory_HaplotypeData.txt]

>H1
GCTTTTGAAGGAAAATAGTTTTCCCCTGGTCTTAGGCTCCAGTAACTCTTGGTGCAAATCCAAGTAAAAGCTGCTTCAGTAGCTTAAACATTAAAGCATTGGTCTTGTAAACCAAAGAATGAAGAATAAACCCTTCCTGAGGCTCAGGACAGAGAGAATTTAACTCCCACAGCTAACCCCCAAAGCTAGCATTCTATTTAAATTATATCCTGTTTAAATAGCTTAAATAAAGCATAGCACTGAAAATGCTAAGATGGACCCTAAAAAGTCCTTTAAACACAAAGGTTTGGTCCTGGCCTTGAGGTCAGTTATTACTTAATATACACATGCAAGTATCCGCTCCCCTGTGAGAACGCCCTTTAACCCCTTTTAGGGACAAGGAGCTGGTATCAGGCACGAAAATCTGCCCAAAACACCTAGCCACGCCACACCCACAAGGGAATTCAGCAGTGATTAACATTGAGTATTAGCGCAAGCTAGACTCAGTTAAAGTAAGACAGAGCCGGCTAATCTGGTGCCAGCCGCCGCGGTTACACCACGTGACTCAAATTGACCTCCTCCGGCGTAAAGCGTGATTAAAGTTACCCCTTTCTAGAGTTAAACTAAAACTAAGCTGTGACACGCCTGTTTATTAAGAAACCCAAAAACGAAAGTTACTCTAATATAATCAACTTGAACTCACGACAGCTGGGATACAAACTGGGATTAGATACCCCACTATGCCCAGCCGTAAACTTTAACTTACACTCAAATCGCCAGGGAACTACGAGCTAAGCTTAAAACCTAAAGGACTTGACGGTACCCCATATCCCCCTAGAGGAGCCTGTCCTATAATCGATAATCCACGTTTAACCTCACCATTTTTTGTTAATCAGCCTGTATACCTCCGTCGTCAGCTTACCACGTGAGCGCCAATTAGTGAGCTTAATGTCTTTCACCAACACGTCAGGTCAAGGTGCAGCAAATGAAATGGGAAGAGATGGGCTACACTTTCTATATTAGAAAAAACGAAAAACTATTTATGAAAACTAGTTGGAAGGCGGATTTAGCAGTAAAAAGGAATCAGAATGTCCATTTTAACCCGGCACTGGGGTGTGTACACACCGCCCGTCACCCTCTTCAGGGCTTCTTACCTAGTTCTTAACAAACTAAAGCATAACAGAAGAGGCAAGTCGTAACATGGTAAGTATACCGGAAGGTGTGCTTGGAAACGTAATGTAGCTTAATTAAAGCATCTCGCTTACACCGAGAAAATGTCCGTGAAAACCAGACCATTTCGAGCTAAAAACCTAGCCCAACTAAACATGAATATCCTCAAATTAATTTATTTTTAATAATAAATCATTTTGTTATTTTAGTAAAGGAGATTGAAAAATTTATTGGAGCTATAATAACAGTACCGCAAGGGAACGGTGAAATATGAAATGAAAAATTTTTAAGCAAGAAAAAGTAAAGACTACTCCTTGTACCTTTTGCATCATGGTTTAACTAGTCCAATCAAGCACAACGTATTTAAGTTTGACTTCCCGAAACTAAGTGAGCTACTTCAAGGCAGCTGATAGAGCGAACCCGTCTCTGTAGCAAAAGAGTGGGATGATCTTCAAGTAGCGGTGACAGACCTAACGAGCTTAGTGATAGCTGGTTACTCAAGAAATGGATCTAAGTCCAACCTGAAATTCATTCTAGTCCACCAAAACAACCACCTGAATTTCAGCGTAATTCAAATAAGGTACAGCCTATTTGAAACAGGATACAACCTAAATTAATGGATAAGACTAACTCAATACACAACCAAGTGGGCCTAAAAGCAGCCACCTTTTAAATAGCGTCAAAGCTTAATTGTTATTTTTGCCTAATTACTTAATTATTATCTTAATCCTCTATTAATACTGAGTAATTCTATATTATTATAGAAATTTTTATGTTAAAACTAGTAACAAGAAGAAGACTCTTCTCTTTAATGTAAGTGTAAATCAGAAAGGACAAACCACTGATAATTAACGTCACTGAAACCAAAGTAGAAACTCATCAAGAAAAATCTACTTTCATTAACGTTAACCTAACACAAGAACATTTCAAGAAAGATTAAAAGAAAAAGAAGGAACTCGGCAAACATTAACCTCGCCTGTTTACCAAAAACATCGCCTCTTGACTCTTATAAGAGGTCCAGCCTGCCCAGTGACCATGTTCAACGGCCGCGGTATCCTAACCGTGCGAAGGTAGCGTAATCACTTGTTCTTTAANTGTGGACTAGTATGAATGGCACCACGAAGGTTATACTGTCTCCTTTTTCTAATCAGTGAAACTAATCTCCCCGTGAAGAAGCGAGGATATACCTATAAGACGAGAAGACCCTATGGAGCTTTAAACAACACAGCAATTACCTGCTAAACTAAGAAGTTTCTGAACATTTTCAATCTTTTAAGTAATCTGACTGCAAGTTTTTGGTTGGGGTGACCACGGAGCATAACACAACCTCCATGTTGAAAGAATTCTTTCTAAGCCAAGAACAACCTTTCTAAGCATCAATATATTGACATCCATTGACCCAATACATTTGACCAACGAACCAAGTTACCCTAGGGATAACAGCGCAATCCACTTCAAGAGCTCCTATCGACAAGTGGGTTTACGACCTCGATGTTGGATCAGGGTATCCCAGTGGTGCAGCCGCTACTAAAGGTTCGTTTGTTCAACGATTAAAACCCTACGTGATCTGAGTTCAGACCGGAGTAATCCAGGTCAGTTTCTATCTATACATGAGTTTCTTCTAGTACGAAAGGACCGGAGAAACGCGGCCCATATTTCTTACAAGCCGCAGCTACTAAATTATGATTTAAACTCAATAATATTGTAGCCCATAATTTTACTCAAGACAAGAGTAGTTAACGTAGCAAAACCTGGTATTGCAAAAGACCTAAACCCTTTCTATAGAAGTTCAAATCTTCTCGTTAACTTTGAACCTTTATTTAATTGTTTCTACACTTTGTTATATTGCACCAATTCTTCTGGCAGTTGCTTTTCTCACCCTAATTGAACGCAAAGTGCTTGGCTACATGCAGCACCGAAAAGGCCCTAACATTGTTGGTCCAATAGGCCTCCTTCAACCAATTGCAGACGGAGTAAAACTATTTATTAAAGAACCAATTCGGCCATCTACCTCATCTCAAACACTATTTCTTCTAGCCCCTGTAATAGCTCTATCATTAGCAATAATCATTTGGACCCCTATTCCTATACCAATTTCACTCTCTGATATAAACTTAGGAGTTATATTTCTCCTAGCCCTTTCTAGCCTTACCGTCTATTCCATCCTAGGTTCAGGCTGAGCCTCAAATTCTAAATATGCCCTAATTGGAGCTTTACGAGCAGTAGCACAAACTATTTCATACGAAGTAACTCTAGCCCTTATTCTCCTTTGCACTATTTTGCTATCAGGAAACTTCTCCCTTCAAAACTTTAGCATCACCCAAGAACCCATATGATTAATTATCCCAACATGACCCCTAGCTATAATATGATATATCTCCACACTAGCAGAGACAAACCGAGCCCCATTTGACCTCACTGAAGGAGAATCTGAGTTAGTATCAGGGTTTAACGTAGAATACGCAGGGGGACCATTTGCCCTATTTTTTCTTGCCGAATACGCTAACATCTTGATGATAAACACAATTTCTGCTATTATTTTTTTAGGATCCTCCACCCTTCTCCTCTTAACATTTACTACAACATCACTAATACTAAAATCCGCTATTCTTTCTATGGTTTTCCTCTGAATTCGAGCCTCCTACCCACGATTCCGCTATGATCAACTTATACATCTAGTTTGAAAAAACTTCCTCCCCCTTACCTTAGCATTAACAATTTGATATATTTCATTTCCAATTTCACTCTTACTTACCCCACCAATTTTATGGAAGCGTGCCTGAAAGCTAAGGGCCTCCTTGATAGGGAGGACCATAGGAGTTCAAACCTCCTCACTTCCTTAGAAAGATAGGAATTGAACCTATAACTGGGAGATCAAAACTCCCTGTAATTCCGTTTTACCACTTTCTAGTAAAGTCAGCTAAATAAGCTTTTGGGCCCATACCCCAAACATGTTGGTTAAACCCCCTCCTTTACTAATTAATCCATATGCTCTATCAATAATTGTCTCAAGCCTCGCCCTAGGCACTATCTTAACATTGTCAAGTTATCATTGAATTTTAGCATGAATTGGCCTTGAAATTAATACACTAGCTATTATTCCAATAATAACCAAAACCCCTCATCCACGAGCCATTGAAGCCGCAACAAAATACTTCTTAACACAAGCCGCAGCATCAGCCCTTATTTTATTTTCTAGCATCCTTAATGCATATATTTTAGGAGAGTGATCTATTAATTCACCAACTCACCCCATTTCAGCTACCCTCCTGTCAATTGCCATTGCAATAAAACTCGGAATTGCCCCATTTCATTTTTGACTCCCAGAGGTACTTCAAGGATCCACCCTACAAACAGGCCTGATTCTTTCTACATGACAAAAATTAGCTCCAATAGCCCTTCTTCTTCAACTATCACAATCAGTAAACCTAAACCTTATACTCACTTTAGGCCTTTTGTCAACTATTATTGGAGGATGGGGTGGAATTAATCAAACTCAAATCCGAAAAGTATTAGCCTTCTCTTCTGTAGCCCACTTAGGATGAATATTAGCAATCCTTAAAATCTCTCCACAATTAACACTTTTAAACTTTTTTCTTTATATTCTAATAACATCTACACTTTTCTTAACCTTTATATCATTAAACACAAAAAATATGTATGAACTCTCGACCTCCTGATCCAAAACCCCAGCGCTCACAGCACTCTCTATACTTTCCCTGCTATCACTAAGTGGACTACCCCCACTAACAGGATTTATACCAAAATGACTTATTGCCCAAGAAATGGTAAAACAAGACATAATTATATTTGCGCTATTAATTTTACTTTCCACACTTCTCAGCCTATTCTTTTACCTACGCCTTACATATTCTATATCTCTTACCCTAGCACCAAGCTTATCCTCCTCCCCCTCACTATGATTTAATCCCCCAAAAAACACTTTAGCCACACCTATAGTTATGTCTCTTTTACTCCTCCCTGTTACCCCCATTATTATAGCCGTAATATANAAACTTAGGATAACCTAGACCAAGAGCCTTCAAAGCCCTAAGTAGAAGTTAAAATCTTCTAGTTTCTGTAAGACTTGCAGGACATTATCCTGCATCTTCTGAATGCAAATCAGATACTTTTATTAAGCTAAAGCCTTCTAGAAAGACGGGCCTTGATCCCGTAAAATTTTAGTTAACAGCTAAACGCTCAATCCAGCGAGCTTCATTCTACTTCTCCCGATTTTTTAAAAACGGGAGAAGCCCCGGCAGAACTTCTTCTGCTTCTCCAGATTTGCAATCTGGCGTGTGACACCCCAGGACCTGATAAGAGGAGGACTTTAACCTCCCTTGGTGGAGCTACAAGCCACCGCCTAACCCTCGGCCATCTTACCCGTGATAATTACCCGCTGACTATTTTCAACCAATCACAAGGATATTGGTACCCTATACCTAATCTTTGGTGCCTGAGCAGGAATAGTGGGAACTGCCCTCAGTCTTCTTATCCGAGCTGAACTGAGTCAGCCAGGCTCCCTCCTTGGTGATGACCAAATTTATAATGTTATCGTTACCGCACATGCTTTCGTCATAATTTTCTTTATGGTTATGCCAATTCTAATCGGCGGCTTTGGCAACTGACTTGTTCCTTTAATAATCGGAGCCCCCGATATAGCTTTTCCTCGTATAAATAACATAAGCTTCTGATTACTCCCCCCATCCTTTTTACTTCTTCTGGCCTCCGCTGGGGTAGAAGCTGGGGCTGGAACTGGCTGAACTGTTTATCCTCCACTAGCCGGAAATCTCGCCCATGCAGGACCATCTGTAGATTTAACTATCTTTTCCCTTCACTTGGCAGGTGTTTCATCCATTCTAGGTGCAATTAATTTTATTACCACAACCTTAAATATGAAACCTCCTTCAATAACTCAATATCAAACACCTTTATTTGTGTGGTCTGTGCTAATTACCGCCGTTCTATTACTTCTCTCCTTACCAGTTCTTGCAGCAGGAATTACTATACTCTTAACTGATCGTAACCTAAATACAACATTCTTTGATCCTGCTGGAGGAGGTGACCCCATTTTATACCAACACCTCTTTTGATTCTTCGGACACCCAGAGGTTTATATTCTTATTCTCCCTGGCTTTGGTATTATTTCACATGTAGTAACATTTTACTCAAGTAAAAAAGAGCCATTTGGTTATATAGGAATGGTTTGAGCAATAATGTCAATTGGCCTCCTAGGCTTTATTGTTTGAGCTCACCACATGTTTACAACAGACCTAAATGTTGATACCCGAGCCTATTTTACATCTGCAACAATAATTATTGCCATCCCAACAGGAGTTAAAGTATTTAGCTGACTAGCCACAATGCATGGCGGAGTAATTAAATGAGATGCTCCAATACTATGGGCCCTAGGGTTTATTTTCCTATTTACAGTCGGTGGGCTAACTGGGATTGTTCTAGCAAATTCATCACTAGACATTGTTCTCCATGATACTTACTATGTTGTTGCTCACTTCCATTATGTACTATCTATGGGAGCCGTATTTGCTATCATAGCTGGATTTGTACACTGATTCCCATTATTTTCAGGATATACTCTTCACGAGACCTGAGCAAAAATTCACTTTGGAGTAATATTTACTGGGGTAAACCTAACCTTCTTCCCTCAACACTTTCTCGGATTAGCAGGCATGCCTCGACGATACTCAGACTATCCAGACGCATATACACTATGAAACACTGTCTCTTCTATTGGTTCCCTAATTTCATTAGTAGCTGTAGTTATTATAATGTTTATTATCTGAGAAGCTTTCTCATCTAAACGTCATCTGATTTCTGCCAGTATAACTTCAACTAATGTGGAGTGACTTTATGGATTCCCCCCTCTTCATCATACATTTGAAGAAGCTTCTTTTTCCCAAACCAATTAATCGAGAAAGGAGGGAATTGAACCCCCATCCACTGGTTTCAAGCCAGGTACATAACCACTCTGTCACTTTCTTAGAGGGATTNGTTAAATAATAACACTGCCTTGTCAAGACAAAATTACGAGTTAAATTCTCGTATTCCTCTAATGGCACACCCACTTCAATTAGGATTCCAAGACGCAGCATCCCCAATTATGGAGGAACTATTACACTTCCACGATCATACATTAATAGCAGTGTTCTTAATTAGCACTCTCGTTTTATATATTATTTCGACTCTTATAAGCACTAAACTCTCTAATACAAATACAATTGACGCACAAGAAATTGAAATAGTATGAACAATTATACCAGCCATCATTTTAATCGTGATTGCCCTTCCGTCACTTCGTATTTTATATTTAATGGATGAAGTTAGTAACCCAGATGTTACAGTTAAAGCTATTGGTCACCAATGATACTGAAGCTATGAGTATTCTGACTTTAACGATCTTAGCTTTGACTCTTATATAGTTCCCACTAAAGACCTTCTCCCCGGACAATTTCGACTTCTAGAAGTTGACAACCGAATAACCACCCCTGTCGGAATAACCACTCGAACCCTGATTACAGCAGAGGATGTTCTTCACTCATGAGCCGTCCCATCTTTAGGGGTAAAATTAGACGCAATCCCAGGACGGCTAAATCAAACCTCATTTATTATCTCACGACCTGGTGTTTACTACGGACAATGCTCTGAAATTTGTGGAGCAAACCACAGCTTTATGCCAATTGTTGTTGAATCTTTACCTATTAAGGAATTTTTAAACTGATCTTCTGCCTCAGTAAACGCCTCATTAAGANGCTATAGGACTAAGCAACAGCCTTTTAAGCTGTAGATAGGTGACTTCCAACCACCCTTAATGGCATGCCACAACTTGACCCAGCCCCATGATTCTTTATTTTATTTACTGCCTGAACAGTGTTTATTATATTTTCACCTATAAAAACCTCCAACTATACTCACCTAAATGACCCAACACCTAAAACTTTTAAAGGTCTTAATAAACCGTGATCTTGACCGTGACCATAAACCTGTTTAGCCAATTTGCCTCACCTTCACTACTTGGAATCCCACTTATTTTAATTGCCTTTTTAGTCCCATGATTTCTATTTCCAACCCCATGTAACCGATGAACTACAAACCGCTTAGTAACTATTCAAACATGATTTGTAAAAACCTTCACAAAACAAATCTTTCTCCCACTAAATTTTCCAGGACATAAATGAGCACTTATTCTCACGTCGTTAATGATTTTTCTTCTTGGAATAAATTTACTGGGCCTTCTTCCCTACACTTTTACCCCTACCACACAACTTTCACTTAATTTAGGACTCGCAATCCCCCTATGATTAGCCACAGTAGCTATTGGGTTTCGAAATCAACTTACAGCATCTCTAGGTCATTTTCTACCCGAAGGCACGCCTACCCTGTTAATTCCAATTTTAATTATTATCGAAACAATTAGCTTATTTATCCGACCAATAGCACTTGGGGTCCGACTTACTGCTAACCTAACAGCAGGCCACCTTCTTATTCAACTTATTTCAACCGCTACCATGGCCCTATTATTCTCAAACCCTATTGTTTCTTCACTAACATTTGCTACCCTTCTTCTCCTTACTATATTAGAGATTGCAGTCGCTATAATTCAAGCATACGTATTTGTCCTTCTCTTAAGCCTATATCTTCAAGAAAATACTTAATGGCACATCAAGCACATGCTTTTCACATAGTAGACCCAAGCCCATGACCACTTACAGGGGCAACAGCCGCCTTTATACTTACTACCGGCCTAGCAATATGATTTCACTACGGTTCAACCTGAATTATATTTATAGGACTTACACTTATACTCCTTACTATATATCAATGATGACGAGATGTCGTTCGTGAGGGCACATTTCAGGGTCATCACACAATTCCAGTCCAAAAAGGACTTCGTTATGGCATAATTCTATTTATCACCTCTGAAGTATTCTTTTTTATTGGATTTTTTTGAGCATTTTATAATGCCAGCTTAGCCCCAACCTTTGAAGTTGGAGAATGCTGACCACCCGCTGGTATCTCCCCATTAAATCCTTTTGAAGTCCCTCTATTAAATACAGCAGTCCTTCTTGCTTCAGGGGTCACAGTTACTTGAGCTCATCATAGTATTATGCAGGGAAACCGTAAAGAAGCAATTCAATCTCTCGCCTTAACTATTATTTTAGGAATATACTTTACAGCCCTACAAGCCATAGAATACTACGAAGCCCCTTTTACTATTGCAGACGGAATCTACGGATCAACATTTTTTGTGGCTACCGGCTTCCACGGGCTTCACGTTATTATTGGCTCACTATTTTTACTAACTTGCCTTCTGCGACAAATCAACTTTCACTTTACTGCACAACACCATTTTGGATTTGAAGCAGCTGCCTGATACTGACATTTTGTTGATGTAGTTTGACTTTTCTTATACGTCTCAATTTATTGATGAGGCTCATATTTTCTTAGTATAAATGAGTACTGATGACTTCCAATCATTAAGCCTTGGTTAAACCCCAGGAGAAAATAATGTCTCTATTTGTATTTATTACCCTAGCAATTGTTCTAATTTTAGCCACTGTTAGCTTCTGGTTGCCAATAATTAACCCAGACTCAGAAAAACTCTCACCTTATGAATGTGGCTTTGACCCACTTGGATCAGCCCGACTACCATATTCTATGCGATTTTTCCTAGTAGCTATTCTTTTTTTACTATTTGATTTAGAAATTGCCCTCCTCCTTCCCACCCCCTGGGCAGCGCAACTTCCTCACCCCACATTATCAATTTTTTGAGCATCAATTATTCTTATTCTTTTAACTTTAGGTTTTATTTACGAATGACTTCAAGGAGGCCTAGAATGAGCTGAATGAGGAGTTAGTCTAAAAAAGACAGCTGATTTCGGCTCAGCAAATTATGGTTTAACCCCATAACACCTTTATGTTAACAAACGAGTCCTGATTACTTTCCTCTACATTTATATTAAGTCTTATTGGCCTATCATTTCACCGGGCACACTTACTCTCAGCATTACTCTGTTTAGAAGGAATAATACTATCAATTTTTATTGGACTCAGCTTATGAGCCTTAAAATTTACCTTAATTGCTCCACTGATATATCCTATTGTTATGTTAACAATATCTGCATGTGAAGCAGGCCTTGGCTTATCCCTTATAATTGCCACCGCCCGATCCCACGGATCTGATAATTTAAATACGCTTAATCTTCTACAATGCTAATAATTTCCATTCCATTAGCCACCCTTCTTCTCTCAACCTGACTGGCCCCTTCAAAGCGGTTGTGAGAAATTATAACAACCCAGTCCTTAATTATTGCCGTTATATCAACAGCCTGATTAGCCACTCAGGAGGCTTACCCATTTTTAAACAATTATCTATTTATTGATGAAATCTCATCTCCCCTTCTAGTACTTACCTGCTGACTTACAGCTCCAACACTACTTGCTAGTCAGAGTAAACTCTCCAAAGAACCCCTACCACGACAACGAACATACATTTTTACTATCATTGTACTCCAAATAACAACCCTCCTTGCATTTTTGGCGGACAACATAATCTTATTTTTTATTATATTTGAAGCAACTATAATTCCTACTTTAATTGTTATTACTCGATGAGGAGCCCAAAAAGAACGCATACTAGCCGGAACCTATTTAATCTTTTATACTTTATTTGGCTCTATGGCCCTCCTTACTGCCCTACTTTACTTCCATGAAACATTCGGAACAATATCAATCTCATTAATAAAATCTTTTTTTGTAGCCCAAACTTTTTCTTCCTGTTCAACAGCATGATGAATCGCTTGCTTTATTGCCTTTCTAGTAAAAATACCACTCTATGGTGCTCACCTCTGACTTCCAAAAGCGCACGTTGAAGCCCCTATTGCTGGATCAATAATTTTAGCAGGAACTTTACTAAAACTTGGTGGCTACGGAATTTTACGAATAAATATTTTTATAAATGACTCCCTCCTGCCCCTAGCAAAACCTCTTATTGTTTTTTCACTGTTTGGTGTTCTTTTATCAGCCATTTTATGTTCCCGCCAAACGGATTTAAAATCCCTAATTGCTTTTTCATCAGTAAGCCATATAGGATTAGTAATTGCCGCATCAATAATTAAGACAGAATGAAGCATTGCCGGCTCAATAGTCCTAATAATTTCCCACGGACTAGTTTCATCAGCCTTATTTTGCCTAGCTAACACTTCATATGAGCGCACCAACACCCGCACCCTTATTCTCCTTCAAGGGACCCAAATTGTTTTTCCACTAGCAGCAGCCTGATGACTTCTGGCTGCCCTAATAAATCTAGCTCTTCCACCATCCCCAAATTTTATTGGAGAAATATCAATTTTAACATCATTATTTCAATGATCAAACATAACACTCATTTTAACAGGATTAGGAATTATTTTTACCACAGCCTACTCCTTATATATATTCTGAGCTTCACAACGAGAGCACCTCCCATCCCACCTAAACTCTTTTCCACCAATGCAAACTCGAGAACATATTTTACTTGCCTTACACATCCTTCCAGCCCTACTCCTAATACTGAAACCCACCTTAATATTTTAAGTGAATATAGTTTATTAAAAATACTAGCTTGTGATTCTAGAGAAGGGGACTAATAACCCCCTATTCACCGAGCCTGACTGGATCAACGAGAACTGCTAATTACTCGCCACTATGGTTCAATTCCATAGCAGACTCGCCCTCGCAATTATTCAAATAACATTTTGAACATTTGCCATGAGTTTTCCTATTATTGCACTAACATCATACTTAATTAGCATGCTATCCCTTATTATTCCTTTATTTAACCCAAACTCAGCAGAATTTCACTTCAAAACAAAGACCGCCATTAAAACAGCTTTCTTTGTCTCAACTATTCCTGCCATCTTAATAATTAATGAAAATTCTTTATCCACCATTATTTCATGAAAGTGGTTTAATATTATAATAACCCCTTTCAACTTAACAATTCAACTTGACCAATACTCAATTCTTTTCATCCCAATCGCTCTAATAGTCTCATGAAGCATTATTGAGTATTCTCTTTGGTACATGCATGATGACATCAAGATCCAACTTTTCTTTAAATATTTACTTATTTTTTTACTAGCAATGATACTATTAGTATCAGCCGGCAACTTATTAATACTTTTTATTGGCTGGGAAGGAGTAGGAATTATATCTTATCTTTTAATTGGGTGATATTTTACACGGAGCAACGCCGGAGCAGCCGCTCTTCAAGCGGTACTGTATAACCGAATCGGAGACATTGGATTTTTATTTGCCATATTTTGACTTATTTCATCTTATGACTCAATTGACCTTAACTTTATCTTCTCAATGAATAACTCCACCCCCCTTCTACTAGCCTTCATTATTGCAGCCGCTAGTAAGTCAGCTCAATTTGGACTTCACCCATGACTCGCCTCCGCCATAGAAGGCCCCACCCCAGTATCAGCCCTACTTCACTCCAGCACAATGGTTGTTGCTGGAGTTTTTTTACTTATTCGCATTCATCCAATAATTAAAGATAACCAAACTGCCCTAGCAACCTGTCTATGTCTTGGAGCTATTTCAACCGCATTTGCAGCTACATGTGCCCTCACCCAAAATGATATTAAAAAAATCATTGCCTTTTCAACATCAAGCCAACTCGGCCTTATAGTCGTAGCTATTGGCCTAAATATACCTCACCTAGCATTTTTTCACATCTGTACACATGCCTTCTTCAAGGCAATATTATTTTTATGCTCAGGATCAATTATTCATAACCTTAATGATGAACAAGACATTCGAAAAATGGGAGGCCTACAAAAAACCCTCCCATTCACCACAACATGTGTTACAGTTGGAAGCTTGGCCCTGATGGGAACCCCTTATCTTGCAGGCTTCTTTTCAAAAGACGCCATTATTGAAGCAATTAACACCTCCAATGTTAATGCATGGGCTTTGACCTTAACAATTATTGCCACCTCATTCACAGCCGTTTATAGCCTTCGAGTAATCTTCTTTGCATCAATACAGCACCCTCGCTTTTCTCCTGCCTCTTCTATTAATGAAAATAATCCAACAATTATTAACCCAATTAAACGTCTTGCCCTAGGTAGTGTAATTGCTGGACTATTGTTAAATCAAATTATTCTTCCATCTTCCCCTGTTACCATAACCATGCCAACCTATTTAAAGATAACCGCAATTATTGTAACCGTCCTAGGATTTATTATTGCCCTAGATCTAGCTAATATCTCTTGAACAAAGGCCCCTGAACAAACAAATGTTTCAAAAACAATCAATACCTCTTTTTACCCGACCACTATTCATCGACTCATTCCCTCTTACGCCATAAACCTCAGCTTACGTGTTTCATCTCACCTAATTGACACCCTTTGACTAGAAAAAATTGGACCAAAAGGCTTAGCAGAACTCCAACTGCCCCCAATCATAAAAAATCAAGAAATCCAACGAGGGTTAATCAAAATTTACCTCTCCATCTTCATTTTTACCACTATTCTATGTCTAATTGTCTTACAGCTCGCAAGACACCACTATAATGGCCCCGAACCACCTCTAATACTGCAAACAACGTTAATAAAAGAGCCCACCCTACCACTATTAAAACCCCTCCCCCTCAGAAAAACATTGTTGCCACCCCAAATCAATCCCCCACATATACTCCTATATTAGCTACCCCTGCAATCCCCTCATCAACACCCCCAATAACTCATCAAGCCCCCAACAATAAAACATAAGCAGTAATGTATGATCAAACAACCCCTCCCCCCCAAGCCTCTGGATAAGGTTCCGCAACTAAAGCAGCAGAGTAAGCAAACACCACTATTATTCCACCAAGATATACTAAAAACAAAACTAAGCATAAAAAAGAAACACCACCATCCATCAGAATTAAACACCCTGCCCCTGCCGAACCTACTAATCCAAGTGCAGCATAATAGGGAGAAGGATTTGAAGCTACCGCTAATAATCCAACAATCAACCCCAACTCAAATAATATAGTCATAATTCCTACAAGGATTTTAACCTAGACTTACAGTCTGAAAAACTGTTGTTGTATTCAACTATAAGAACACTAATGGCCCCAGTACTTCGCAAAACCCATCCTCTAGTAAAAATTATTAATAACTCGTTTATTGATCTTCCAGCACCAGTCAATCTTTCATCGCTATGAAACTTTGGCTCTCTGTTAGGAGTTTGCTTAATTGCCCAAATCGCAACCGGCTTATTTCTAGCAATGCACTATACTGCTGATACATCCATAGCTTTTTCATCTGTAGCCCACATCTGCCGAGACGTAAATAACGGATGATTACTTCGCAACCTTCATGCAAACGGAGCCTCATTCTTCTTCATCTGCATCTACCTTCACATTGGACGAGGGATATACTACGGCTCATACCTTTTTAAAGAAACCTGAAATATCGGAGTAATTCTCCTTTTCCTCGTTATAGCTACAGCATTTGTAGGCTATGTTCTTCCATGAGGACAAATGTCCTTCTGAGGCGCAACAGTTATCACAAACCTCCTCTCTGCCGCCCCATACATTGGGACCGAACTTGTTCAATGAATTTGAGGAGGTTTTTCAGTAGACAATGCCACCCTAACACGATTTTTTACTTTTCACTTTATTCTCCCATTTATCATTGCAGGTGCTTCCATACTTCACCTTCTTTTTCTTCATCAGACAGGGTCCTCAAACCCAACAGGACTTAACTCAAACTTTGACAAAATTCCATTTCACGCTTACTACTCCTATAAAGACATCTTCGGCTTCGCGTTAATACTAGCCTTCTTAGCCCTCCTATCCACCTTCGCCCCCAACCTCTTAGGTGATCCTGATAATTTTACCCCGGCAAACCCTTTAGTTACACCACCCCATATTAAACCAGAATGATACTTCTTATTTGCCTACGCCATTCTTCGCTCAATCCCAAATAAACTAGGAGGGGTCCTCGCTCTTTTATTTTCTATTATAATTCTCCTGCTTATACCTCTTCTCCACACTTCTAACCAACGAACCCTTATATTCCGCCCTTTGGCAAAACTATTCTTCTGAACGTTAGTAGCCAACACTCTTATTTTAACCTGAATTGGAGGACAGCCAGTAGAAGATCCCTACATCATAATTGGCCAACTAGCTTCCGTCTCTTACTTCACCATCTTCATTATTTTTATCCCCCTTCTAGGACTCATAGAGAACAAACTAGCTCGTCTTAACAGAACTTTTTCATTGGAAGTTGTTGTCCCACTATCATTAACTTTTTCCTGTATTAAACATATTCACCAAACACTTATTACACCCATATATTAATTTTATACAGTCCTTATACCTCAACAATAGACTTTCGCGGTCCTATAAATAATCTATGCTAGAACACAGCCTATATGATGATGTATGATATAGTACATATTATGTATGCATGAAGGACATATTATGTATAATCGAGCATTCATCTTATTTCCCCATGCATATCATTTCCCATCATTATTAATATTTCCACATATGTAAACTTAACATAAATGAATAACAACTACTAGCAATATTACAGTCCTTATATCTCAACAATAGACTTTCGCGGTCCTATAAATAATCTATGCTAGAACACAGCCTATATGATGATATATGATATAGTACATATTATGTATGCATGAAGGACATATTATGTATAATCGAGCATTCATCTTATTTCCCCATGCATATCATTTCCCATCATTATTAATATTTCCACATATGTAAATTTAACATAAATGAATAACAATTACTAGCAATATTGTAATACATTCGTTTCACGAAGATGGAATGGATATTAATGAATAAAGACTATGTCTCTACAGTTTAGCCTTCCCTTGAATTAAGAACACTTATATTACTTAGACAAAGTTAAACTCAAGTATTCTCCTTATTTCATGAATGATTTAAGGACATACAATTTATTCTATCGAGCAATCTCAGTCATTTTCACCATTCAAGTGATAACCAATTAAATCTGATTAATCAACAATCTCTTTATCAGCAATAAAATATAATCAACTTAAACCCAATTACATACGCTCATAAAATTTTGAACTGGACCTTAATAGTCCCAGTCAATACGAATAATACTTATAAATTAACTTGAATAATAAACAACCATGGTCTATCTCATTAAAGAAATATAAATGTGTAACATACATTACTAATCTTACAACATGAATATTCTTCTCCCAAACTCTTAAAATTCAACATCAAGACTGTCTTTATCCCCTATCGTACCTTAAAGAGGCCTCAGAGAAATCAAGGACTTGGTAGATCTTAACCTCCAATGGACCTACCACAAGAGTGACAGTAATCCCGCTTCAGGAGACATCTGACGGAACTGAATCTATGGACTTTTATAGCATAATCGGTCTATACTGAAATCTAAAGAGCCTCCCTCTTTATGAGATCTGGTACCTTAAAGACCTTAACCTGGCCTTACTTGAAACTGGTAAGCATTGATGGGTTTTTATATATAGGAGCTTTCCCCTGGCATCTCATAGTGGGGTAATGGCACATTAACAAGGTTGTCCCACTTAATGCAAGCGTGATTGTCTAGCATAAGAAGAAGGTTAGCATGTAGTGAATGTTTATTAGACATAACATATTTTGCCATATTTTTTTTAACCCTATTTTTTCTATTCCCCCCGGGAGTCCACTCTTCCACCTAAAATTTTTACATTTGCTAAAACCCGTCGGGGCCCCTCCCCTCCCCAAAAAATAGCTCAACAGCTCATTTTATTTATATACTCTTGAAAACCACCTATTCAACTTTTCCAAACAATCTAATTTACCTACACACCATTTTTACTCTTTTAAGGAGCTTTCACCAATTTAAAATTCATGTATATATATATATATATATATTAAATAAAAATTCTTAATATTAGCTAATCAACGTCCACTAGCTTATATCTGAATTAAATCTCCTTATTTCTCCACTATAATAAAAAATAAAATACATGTATATATATATATATGTATAAATTGACCACATCTTTGTCTTTCAAGGACACCTTCAATTTTTTATATAGTACTTGCAAAAATCTTCT
>H2
GCTTTTGAAGGAAAATAGTTTTCCCCTGGTCTTAGGCTCCAGTAACTCTTGGTGCAAATCCAAGTAAAAGCTGCTTCAGTAGCTTAAACATTAAAGCATTGGTCTTGTAAACCAAAGAATGAAGAATAAACCCTTCCTGAGGCTCAGGACAGAGAGAATTTAACTCCCACAGCTAACCCCCAAAGCTAGCATTCTATTTAAATTATATCCTGTTTAAATAGCTTAAATAAAGCATAGCACTGAAAATGCTAAGATGGACCCTAAAAAGTCCTTTAAACACAAAGGTTTGGTCCTGGCCTTGAGGTCAGTTATTACTTAATATACACATGCAAGTATCCGCTCCCCTGTGAGAACGCCCTTTAACCCCTTTTAGGGACAAGGAGCTGGTATCAGGCACGAAAATCTGCCCAAAACACCTAGCCACGCCACACCCACAAGGGAATTCAGCAGTGATTAACATTGAGTATTAGCGCAAGCTAGACTCAGTTAAAGTAAGACAGAGCCGGCTAATCTGGTGCCAGCCGCCGCGGTTACACCACGTGACTCAAATTGACCCCCTCCGGCGTAAAGCGTGATTAAAGTTACCCCTTTCTAGAGTTAAACTAAAACTAAGCTGTGACACGCCTGTTTATTAAGAAACCCAAAAACGAAAGTTACTCTAATATAATCAACTTGAACTCACGACAGCTGGGATACAAACTGGGATTAGATACCCCACTATGCCCAGCCGTAAACTTTAACTTACACTCAAATCGCCAGGGAACTACGAGCTAAGCTTAAAACCCAAAGGACTTGACGGTACCCCATATCCCCCTAGAGGAGCCTGTCCTATAATCGATAATCCACGTTTAACCTCACCATTTTTTGTTAATCAGCCTGTATACCTCCGTCGTCAGCTTACCACGTGAGCGCCAATTAGTGAGCTTAATGTCTTTCACCAACACGTCAGGTCAAGGTGCAGCAAATGAAATGGGAAGAGATGGGCTACACTTTCTATATTAGAAAAAACGAAAAACTATTTATGAAAACTAGTTGGAAGGCGGATTTAGCAGTAAAAAGGAATCAGAATGTCCATTTTAACCCGGCACTGGGGTGTGTACACACCGCCCGTCACCCTCTTCAGGGCTTCTTACCTAGTTCTTAACAAACTAAAGCATAACAGAAGAGGCAAGTCGTAACATGGTAAGTATACCGGAAGGTGTGCTTGGAAACGTAATGTAGCTTAATTAAAGCATCTCGCTTACACCGAGAAAATGTCCGTGAAAACCAGACCATTTCGAGCTAAAAACCTAGCCCAACTAAACATGAATATCCTCAAATTAATTTATTTTTAATAATAAATCATTTTGTTATTTTAGTAAAGGAGATTGAAAAATTTATTGGAGCTATAATAACAGTACCGCAAGGGAACGGTGAAATATAAAATGAAAAATTTTTAAGCAAGAAAAAGTAAAGACTACTCCTTGTACCTTTTGCATCATGGTTTAACTAGTCCAATCAAGCACAACGTATTTAAGTTTGACTTCCCGAAACTAAGTGAGCTACTTCAAGGCAGCTGATAGAGCGAACCCGTCTCTGTAGCAAAAGAGTGGGATGATCTTCAAGTAGCGGTGACAGACCTAACGAGCTTAGTGATAGCTGGTTACTCAAGAAATGGATCTAAGTCCAACCTGAAATTCATTCTAGTCCACCAAAACAACCACCTGAATTTCAGCGTAATTCAAATAAGGTACAGCCTATTTGAAACAGGATACAACCTAAATTAATGGATAAGACTAGCTTAATACACAACCAAGTGGGCCTAAAAGCAGCCACCTTTTAAATAGCGTCAAAGCTTAATTGTTATTTTTGCCTAATTACTTAATTATTATCTTAATCCTCTATTAATACTGAGTAATTCTATATTATTATAGAAATTTTTATGTTAAAACTAGTAACAAGAAGAAGACTCTTCTCTTTAATGTAAGTGTAAATCAGAAAGGACAAACCACTGATAATTAACGTCACTGAAACCAAAGTAGAAACTCATCAAGAAAAATCTACTTTCATTAACGTTAACCTAACACAAGAACATTTCAAGAAAGATTAAAAGAAAAAGAAGGAACTCGGCAAACATTAACCTCGCCTGTTTACCAAAAACATCGCCTCTTGACTCTTATAAGAGGTCCAGCCTGCCCAGTGACCATGTTCAACGGCCGCGGTATCCTAACCGTGCGAAGGTAGCGTAATCACTTGTTCTTTAANTGTGGACTAGTATGAATGGCACCACGAAGGTTATACTGTCTCCTTTTTCTAATCAGTGAAACTAATCTCCCCGTGAAGAAGCGAGGATATACCTATAAGACGAGAAGACCCTATGGAGCTTTAAACAACACAGCAATTACCTGCTAAACTAAGAAGTTTCTGAACATTTTCAATCTTTTAAGTAATCTGACTGCAAGTTTTTGGTTGGGGTGACCACGGAGCATAACACAACCTCCATGTTGAAAGAATTCTTTCTAAGCCAAGAACAACCTTTCTAAGCATCAATATATTGACATCCATTGACCCAATACATTTGACCAACGAACCAAGTTACCCTAGGGATAACAGCGCAATCCACTTCAAGAGCTCCTATCGACAAGTGGGTTTACGACCTCGATGTTGGATCAGGGTATCCCAGTGGTGCAGCCGCTACTAAAGGTTCGTTTGTTCAACGATTAAAACCCTACGTGATCTGAGTTCAGACCGGAGTAATCCAGGTCAGTTTCTATCTATACATGAGTTTCTTCTAGTACGAAAGGACCGGAGAAACGCGGCCCATATTTCTTACAAGCCGTAGCTACTAAATTATGATTTAAACTCAATAATATCGTAGCCCATAATTTTACTCAAGACAAGAGTAGTTAACGTAGCAAAACCTGGTATTGCAAAAGACCTAAACCCTTTCTATAGAAGTTCAAATCTTCTCGTTAACTTTGAACCTTTATTTAATTATTTCTACACTTTGTTATATCGCACCAATTCTTCTGGCAGTTGCTTTTCTTACCCTAATTGAACGCAAAGTGCTTGGCTACATGCAGCACCGAAAAGGCCCTAACATTGTTGGTCCAATAGGCCTCCTTCAACCAATTGCAGACGGAGTAAAACTATTTATTAAAGAGCCAATTCGGCCATCTACCTCATCTCAAACACTATTTCTTCTAGCCCCTGTAATAGCTCTATCATTAGCAATAATCATTTGGACCCCCATTCCTATACCAATTTCACTCTCTGATATAAACTTAGGAGTTATATTTCTCCTAGCCCTTTCTAGCCTTACCGTCTATTCCATCCTGGGTTCAGGCTGAGCCTCAAATTCTAAATATGCCCTAATTGGAGCTTTACGAGCAGTAGCACAAACTATTTCATACGAAGTAACTCTAGCCCTTATTCTTCTCTGCACTATTTTGCTATCAGGAAACTTCTCCCTTCAAAACTTTAGCATCACCCAAGAACCCATATGATTAATTATCCCAACATGACCCCTGGCTATAATATGATATATCTCCACCCTAGCAGAGACAAACCGAGCCCCATTTGACCTCACTGAAGGAGAATCTGAGTTAGTATCAGGGTTTAACGTAGAATACGCAGGGGGACCATTTGCCCTATTTTTTCTTGCCGAATACGCTAATATCTTGATGATAAACACAATTTCTGCTATTATTTTTCTAGGATCCTCCACCCTTCTCCTCTTAACATTTACTACAACATCACTAATACTAAAATCCGCTATTCTTTCTATGATTTTCCTCTGAATTCGAGCCTCCTACCCACGATTCCGCTATGATCAACTTATACACCTAGTTTGAAAAAACTTCCTCCCCCTTACCTTAGCATTAACAATTTGATATATTTCATTTCCAATTTCACTCTTACTTACCCCACCAATTTTATGGAAGCGTGCCTGAAAGCTAAGGGCCTCCTTGATAGGGAGGACCATAGGAGTTCAAACCTCCTCACTTCCTTAGAAAGATAGGAATTGAACCTATAACTGGGAGATCAAAACTCCCTGTAATTCCGTTTTACCACTTTCTAGTAAAGTCAGCTAAATAAGCTTTTGGGCCCATACCCCAAACATGTTGGTTAAACCCCCTCCTTTACTAATTAATCCATATGCTCTATCAGTAATTGTTTCAAGCCTCGCCCTAGGCACTATCTTAACATTGTCAAGTTATCATTGAATTTTAGCATGAATTGGCCTTGAAATTAATACACTAGCTATTATTCCAATAATAACCAAAACCCCTCATCCACGAGCCATTGAAGCCGCAACAAAGTACTTCTTAACACAAGCCGCAGCATCAGCCCTTATTTTATTTTCTAGCATCCTTAATGCATATATTTTAGGAGAGTGATCTATTAATTCACCAACTCACCCCATTTCAGCTACCCTCCTATCAATTGCCATTGCAATAAAACTCGGAATTGCCCCATTTCATTTTTGACTCCCAGAGGTACTTCAAGGATCCACCCTACAAACAGGCCTTATTCTTTCTACATGACAAAAATTAGCTCCAATAGCCCTTCTTCTTCAACTATCACAATCAGTAAACCTAAACCTTATACTCACTTTAGGCCTTTTGTCAACTATTATTGGAGGATGGGGTGGAATTAATCAAACTCAAATCCGAAAAGTATTAGCCTTCTCTTCTGTAGCCCACTTAGGATGAATATTAGCAATCCTTAAAATCTCCCCACAATTAACACTTTTAAACTTTTTTCTTTATATTCTAATAACATCTACACTTTTCTTAACCTTTATATCACTAAACACAAAAAATATGTATGAACTCTCGACCTCCTGATCCAAAACCCCAGCGCTCACAGCACTCTCTATACTTTCCCTGCTATCACTAAGTGGACTACCCCCACTAACAGGATTTATACCAAAATGACTTATTGCCCAAGAAATGGTAAAACAAGACATAATTATATTTGCGCTATTAATTTTACTTTCCACACTTCTCAGCCTATTCTTTTACCTACGCCTTACATATTCTATATCTCTTACCCTAGCACCAAGCTTATCCTCCTCCCCCTCACTATGATTTAATCCCCCAAAAAACACTTTAGCCACACCTATAGTTATATCTCTTTTGCTCCTCCCTGTTACCCCCATTATTATAGCCGTAATATANAAACTTAGGATAACCTAGACCAAGAGCCTTCAAAGCCCTAAGTAGAAGTTAAAATCTTCTAGTTTCTGTAAGACTTGCAGGACATTATCCTACATCTTCTGAATGCAAATCAGATACTTTTATTAAGCTAAAGCCTTCTAGAAAGACGGGCCTTGATCCCGTAAAATTTTAGTTAACAGCTAAACGCTCAATCCAGCGAGCTTCATTCTACTTCTCCCGATTTCTAAAAACGGGAGAAGCCCCGGCAGAACTTCTTCTGCTTCTCCAGATTTGCAATCTGGCGTGTGACACCCCAGGACCTGATAAGAGGAGGACTTTAACCTCCCTTGGTGGAGCTACAAGCCACCGCCTAACCCTCGGCCATCTTACCCGTGATAATTACCCGCTGACTATTTTCAACCAATCACAAGGATATTGGTACCCTATACCTAATCTTTGGTGCCTGAGCAGGAATAGTGGGAACTGCCCTCAGTCTTCTTATCCGAGCTGAACTGAGTCAGCCAGGCTCCCTCCTTGGTGATGACCAAATTTATAATGTTATTGTTACCGCACATGCTTTCGTCATAATTTTCTTTATGGTTATGCCAATTCTAATCGGCGGCTTTGGCAACTGACTTGTTCCTTTAATAATCGGAGCCCCCGATATGGCTTTTCCTCGTATAAACAACATAAGCTTCTGATTACTCCCCCCATCCTTTTTACTTCTTCTGGCCTCCGCTGGGGTAGAAGCTGGGGCTGGAACTGGCTGAACTGTTTATCCTCCACTAGCCGGAAATCTTGCCCATGCAGGACCATCTGTAGATTTAACTATCTTTTCCCTTCACTTGGCAGGTGTCTCATCCATTCTAGGTGCAATTAATTTTATTACCACAACCTTAAATATGAAACCTCCTTCAATAACTCAATATCAAACACCTTTATTTGTATGGTCTGTGCTAATTACTGCCGTTCTATTACTTCTCTCCTTACCAGTTCTTGCAGCAGGAATTACTATACTCTTAACTGATCGTAACCTAAATACAACATTCTTTGATCCTGCTGGAGGAGGTGACCCTATTTTATACCAACACCTCTTTTGATTCTTCGGACACCCAGAGGTTTATATTCTTATTCTCCCTGGCTTTGGTATTATTTCGCATGTAGTAACATTTTACTCAAGTAAAAAAGAGCCATTTGGTTATATAGGAATGGTTTGAGCAATAATGTCAATTGGCCTCCTAGGCTTTATTGTTTGAGCTCACCACATGTTTACAACAGACCTAAATGTCGATACCCGAGCCTATTTTACATCTGCAACAATAATTATTGCCATCCCAACAGGAGTTAAAGTATTTAGCTGACTAGCCACAATGCATGGCGGAGTAATTAAATGAGATGCTCCAATACTATGGGCCCTAGGGTTTATTTTCCTATTTACAGTCGGTGGGTTAACTGGGATTGTTCTAGCAAATTCATCACTAGACATTGTACTCCATGATACTTACTATGTTGTTGCTCACTTCCATTATGTACTATCTATGGGAGCCGTATTTGCTATCATAGCTGGATTTGTACATTGATTCCCATTATTTTCAGGATATACTCTTCACGAGACCTGAGCAAAAATTCACTTTGGAGTAATATTTACTGGGGTAAACCTAACCTTCTTCCCTCAACACTTTCTCGGATTAGCAGGTATGCCTCGACGATACTCAGACTATCCAGACGCATATACACTATGAAACACTGTCTCTTCTATTGGTTCCCTAATTTCATTAGTAGCTGTAGTTATTATAATGTTTATTATCTGAGAAGCTTTCTCATCTAAACGTCATCTGATTTCTGCCAGTATAACTTCAACTAATGTGGAGTGACTTTATGGATTCCCCCCTCTTCATCATACATTTGAAGAAGCTTCTTTTTCCCAAACCAATTAATCGAGAAAGGAGGGAATTGAACCCCCATCCACTGGTTTCAAGCCAGGTACATAACCACTCTGTCACTTTCTTAGAGGGATTNGTTAAATAATAACACTGCCTTGTCAAGACAAAATTACGAGTTAAATTCTCGTATTCCTCTAATGGCACACCCACTTCAATTAGGATTCCAAGACGCAGCATCCCCAATTATGGAGGAACTATTACACTTCCACGATCATACATTAATAGCAGTGTTCTTAATTAGCACTCTCGTTTTATATATTATTTCGACCCTTATAAGCACTAAACTCTCTAATACAAATACAATTGACGCACAAGAAATCGAAATAGTATGAACAATTATACCAGCCATCATTTTAATTGTGATTGCCCTTCCGTCACTTCGTATTTTATATTTAATGGATGAAGTTAGTAACCCGGATGTTACAGTTAAAGCTATTGGTCACCAATGATACTGAAGCTATGAGTATTCTGACTTTAACGATCTTAGCTTTGACTCTTATATAGTTCCCACTAAAGACCTTCTCCCCGGACAATTTCGACTTCTAGAAGTTGACAACCGAATAACCACCCCTGTCGGAATAACCACTCGAACCCTGATTACAGCAGAGGATGTTCTTCACTCATGAGCCGTCCCATCTTTAGGGGTAAAATTAGACGCAATCCCAGGACGGCTAAATCAAACCTCATTTATTATTTCACGACCTGGTGTTTACTACGGACAATGCTCTGAAATTTGTGGAGCAAACCACAGCTTTATGCCAATTGTTGTTGAATCTTTACCTATTAAGGAATTTTTAAACTGATCTTCTGCCTCAGTAAACGCCTCATTAAGANGCTATAGGACTAAGCAACAGCCTTTTAAGCTGTAGATAGGTGACTTCCAACCACCCTTAATGACATGCCACAACTTGACCCAGCCCCATGATTCTTTATTTTATTTACTGCCTGAACAGTGTTTATTATATTTTCACCTATAAAAACCTCCAACTATACTCATCTAAATGACCCAGCACCTAAAACTTTTAAAGGTCTTAATAAACCGTGATCTTGACCGTGACCATAAACCTGTTTAGCCAATTTGCCTCACCTACACTACTTGGAATGCCACTTATTTTAATTGCCTTTTTGGTCCCATGATTTCTATTTCCAACCCCATGTAACCGATGAACTACAAACCGCTTAGTAACTATTCAAACATGATTTGTGAAAACCTTCACAAAACAAATCTTTCTCCCACTAAATTTTCCAGGACATAAATGAGCACTTATTCTCACGTCGTTAATGATCTTTCTTCTTGGAATAAATTTACTGGGCCTTCTTCCCTACACTTTTACCCCTACCACACAACTTTCACTTAATTTAGGACTCGCAATCCCCCTATGATTAGCCACAGTAGCCATTGGGTTTCGAAATCAACTTACAGCATCTCTAGGTCATTTTTTACCCGAAGGCACGCCTACCCTGTTAATTCCAATTTTAATTATCATCGAAACAATTAGCTTATTTATCCGACCAATAGCACTTGGGGTCCGACTTACTGCTAACCTAACAGCAGGCCACCTTCTTATTCAACTTATTTCAACCGCTACCATGGCCCTATTATTCTCAAACCCTATTGTTTCTTCACTAACATTTGCTACCCTTCTTCTCCTTACTATATTAGAGATTGCAGTCGCTATAATTCAAGCATACGTATTTGTCCTTCTCTTAAGCCTATATCTTCAAGAAAATACTTAATGGCACATCAAGCACATGCTTTTCACATAGTAGACCCAAGCCCATGACCACTTACAGGGGCAACAGCCGCCTTTATACTTACTACCGGCCTAGCAATATGATTTCACTACGGTTCAACCTGAATTATATTTATAGGACTTACACTTATACTACTTACTATATATCAATGATGACGAGATGTTGTTCGTGAGGGCACATTTCAGGGTCATCACACAATTCCAGTCCAAAAAGGACTTCGTTATGGCATAATTCTATTTATCACCTCTGAAGTGTTCTTTTTTATTGGATTTTTTTGAGCATTTTATAATGCCAGCTTAGCCCCAACCTTTGAAGTTGGAGAATGCTGACCACCCGCTGGTATCTCCCCATTAAATCCTTTTGAGGTCCCTCTATTAAATACAGCAGTCCTTCTTGCTTCAGGGGTCACAGTTACTTGAGCTCATCATAGTATTATGCAGGGAAACCGTAAAGAAGCAATTCAGTCTCTCGCCTTAACTATTATTTTAGGAATATACTTTACAGCCCTACAAGCCATAGAATACTACGAAGCCCCTTTTACTATTGCAGACGGAATCTACGGATCAACATTTTTTGTGGCTACCGGCTTCCACGGGCTTCACGTTATTATTGGCTCACTATTTTTACTAACTTGCCTTCTGCGACAAATCAACTTTCACTTTACTGCACAACACCATTTTGGGTTTGAAGCAGCTGCCTGATACTGACATTTTGTTGATGTAGTTTGACTTTTCTTATACGTCTCAATTTATTGATGAGGCTCATATTTTCTTAGTATAAATGAGTACTGATGACTTCCAATCATTAAGCCTTGGTTAAACCCCAGGAGAAAATAATGTCTCTATTTGTATTTATTACCCTAGCAATTGTTCTAATTTTAGCCACTGTTAGCTTCTGGTTACCAATAATTAATCCAGACTCAGAAAAACTTTCACCTTATGAATGTGGCTTTGACCCACTTGGATCAGCCCGACTACCATATTCTATGCGATTTTTCCTAGTAGCTATTCTTTTTCTACTATTTGATTTAGAAATTGCCCTTCTCCTTCCCACCCCCTGGGCAGCGCAACTTCCTCACCCCACATTATCAATTTTTTGAGCATCAATTATTCTTATTCTTTTAACTTTAGGTTTTATTTACGAATGACTTCAAGGAGGCCTAGAATGAGCTGAATGAGGAGTTAGTCTAAAAAAGACAGCTGATTTCGGCTCAGCAAATTATGGTTTAACCCCATAACACCTTTATGTTAACAAACGAGTCCTGATTACTTTCCTCTACATTTATATTAAGTCTTATTGGCCTATCATTTCACCGGGCACACTTACTCTCAGCATTACTCTGTTTAGAAGGAATAATACTATCAATTTTTATTGGACTCAGCCTATGAGCCTTAAAATTTACCTTAATTGCTCCACTAATATATCCTATTGTTGTGTTAACAATATCTGCATGTGAAGCAGGCCTTGGCTTATCCCTTATAATTGCCACCGCCCGATCCCACGGATCTGATAATTTAAATACGCTTAATCTTCTACAATGCTAATAATTTCAATTCCATTAGCCACCCTTCTTCTCTCAACCTGACTGGCCCCTTCAAAGCGGTTGTGAGAAATTATAACAACCCAGTCCTTAATTATTGCCGTTATATCAACAGCCTGATTAGCCACTCAGGAGGCTTACCCATTTTTAAATAATTATCTATTTATTGATGAAATCTCATCTCCCCTTCTAGTACTTACCTGCTGACTTACAGCTCCAACACTACTTGCTAGTCAGAGTAAACTCTCCAAAGAACCCCTACCACGACAACGAACATACATTTTTACTATCATTGTACTCCAAATAACAACCCTCCTTGCATTTTTGGCGGACAACATAATCTTATTTTTTATTATATTTGAAGCAACTATAATTCCTACTTTAATTGTTATTACTCGATGAGGAGCCCAAAAAGAACGTATACTAGCCGGAACCTATTTAATCTTTTATACTTTATTTGGCTCTATGGCCCTCCTTACTGCCCTACTTTACTTCCATGAGACATTCGGAACGATATCAATCTCATTAATAAAATCTTTTTTTGTAGCCCAAACTTTTTCTTCCTGTTCAACAGCATGATGAATCGCTTGCTTTATTGCCTTTCTAGTAAAAATACCACTCTATGGTGTTCACCTCTGACTTCCAAAAGCGCACGTTGAAGCCCCTATTGCTGGATCAATAATTTTAGCAGGAACTTTACTAAAACTTGGTGGCTACGGAATTTTACGAATAAATATTTTTATAAATGACTCCCTCCTGCCCCTAGCAAAACCTCTTATTGTTTTTTCACTGTTTGGTGTTCTTCTATCAGCCATTTTATGTTCCCGCCAAACGGATTTAAAATCCCTAATTGCTTTTTCATCAGTAAGCCATATAGGATTAGTAATTGCCGCATCAATAATTAAGACAGAATGAAGCATTGCCGGCTCAATAGTTCTAATAATTTCCCACGGACTAGTTTCATCAGCCTTATTTTGCCTAGCTAACACTTCATATGAACGCACCAACACCCGCACCCTTATTCTCCTTCAAGGGACCCAAATTGTTTTTCCACTAGCAGCAGCCTGATGACTTCTGGCTGCCCTAATAAATCTAGCTCTTCCACCATCCCCAAATTTTATTGGAGAAATATCAATTTTAACATCATTATTTCAATGATCAAACATAACACTCATTTTAACAGGATTAGGAATTATTTTTACCACAGCCTACTCCTTATATATATTTTGAGCTTCACAACGAGAGCACCTTCCATCCCACCTAAACTCTTTCCCACCAATGCAAACTCGAGAACATATTTTACTTGCCTTACACATCCTCCCAGCCCTACTCCTAATACTGAAACCCACCTTAATATTTTAAGTGAATATAGTTTATTAAAAATACTAGCTTGTGATTCTAGAGAAGGGGACTAATAACCCCCTATTCACCGAGCCTGACTGGATCAACGAGAACTGCTAATTACTCGCCACTATGGTTCAATTCCATAGCAGACTCGCCCTCGCAATTATTCAAATAACATTTTGAACATTTGCCATGAGTTTTCCTATTATTGCACTAACATCATACTTAATTAGCATGCTATCCCTTATTATTCCTTTATTTAACCCAAACTCAGCAGAATTTCACTTCAAAACAAAGACTGCCATTAAAACAGCTTTCTTTGTCTCAACTATTCCTGCCATCTTAATAATTAATGAAAATTCTTTATCCACCATTATTTCATGAAAGTGGTTTAATATTATAATAACCCCTTTCAACTTAACAATTCAACTTGACCAATACTCAATTCTTTTCATCCCAATCGCTCTAATAGTCTCATGAAGCATTATTGAGTATTCTCTTTGGTACATACATGATGACATCAAGATCCAACTTTTCTTTAAATATTTACTTATTTTTTTACTAGCAATGATACTATTAGTATCAGCCGGCAACTTATTAATACTTTTTATTGGCTGGGAAGGAGTAGGAATTATATCTTATCTTTTAATTGGGTGATATTTTACACGGAGCAACGCCGGAGCAGCCGCTCTTCAAGCGGTACTGTATAACCGAATCGGAGACATTGGATTTTTATTTGCCATATTTTGACTTATTTCATCTTATGACTCAATTGACCTTAACTTTATCTTCTCAATGAATAACTCCACCCCCCTTCTACTAGCCTTCATTATTGCAGCCGCTAGTAAGTCAGCTCAATTTGGACTTCACCCATGACTCGCCTCTGCCATAGAAGGCCCCACCCCAGTATCAGCCCTACTTCACTCCAGTACAATGGTTGTTGCTGGGGTTTTTTTACTCATTCGCATTCATCCAATAATTAAAGATAACCAAACTGCCCTAACAACCTGTCTATGTCTTGGAGCTATTTCAACCGCATTTGCAGCTACATGTGCCCTCACCCAAAATGATATTAAAAAAATCATTGCCTTTTCAACATCAAGCCAACTCGGCCTTATAGTCGTAGCTATTGGCCTAAATATACCTCACCTAGCATTTTTTCACATCTGTACACATGCCTTCTTCAAGGCAATATTATTTTTATGCTCAGGATCAATTATTCATAACCTTAATGATGAACAAGACATTCGAAAAATGGGAGGCCTACAAAAAACCCTCCCATTCACCACAACATGTGTTACAGTTGGAAGCTTGGCCCTGATGGGAACCCCTTATCTTGCAGGCTTCTTTTCAAAAGACGCCATTATTGAAGCAATTAACACCTCCAATGTTAATGCATGGGCTTTGACCTTAACAATTATTGCCACCTCATTCACAGCCGTTTATAGCCTTCGAGTAATCTTCTTTGCATCAATGCAGCACCCTCGCTTTTCTCCTGCCTCTTCTATTAATGAAAATAATCCAACAATTATTAACCCAATTAAACGTCTTGCCCTAGGTAGTGTAATTGCTGGACTATTATTAAATCAAATTATTCTTCCATCTTCCCCTGTTACCATAACCATGCCAACCTATTTAAAGATAACCGCAATTATTGTAACCGTCCTAGGATTTATTATTGCCCTAGATCTAGCTAATATCTCTTGAACAAAGACCCCTGAACAAACAAATGTTTCAAAAACAATCAATACCTCTTTTTACCCGACCACTATTCATCGACTCATTCCCTCTTACGCCATAAACCTCAGCTTACGTGTTTCATCTCACCTAATTGACACCCTTTGACTAGAAAAAATTGGTCCAAAAGGCTTAGCAGAACTCCAACTGCCCCCAATCATAAAAAATCAAGAAATCCAACGAGGGTTAATCAAAATTTACCTCTCCATCTTCATTTTTACCACTATTCTATGTCTAATTGTCTTACAGCTCGCAAGACACCACTATAATGGCCCCGAACCACCTCTAATACTGCAAACAACGTTAATAAAAGAGCCCACCCTACCACTATTAAAACCCCTCCCCCTCAGAAAAACATTGTTGCCACCCCAAATCAATCCCCCACATATACTCCTATATTAGCTACCCCTGCAATCCCCTCACCAACACCCCCAATAACTCATCAAGCCCCCAACAATAAAACATAAGCAGTAATGTATGATCAAACAACCCCTCCCCCCCAAGCCTCTGGATAAGGTTCCGCAACTAAAGCAGCAGAGTAAGCAAACACCACTATTATTCCACCAAGATATACTAAAAACAAAACTAAGCATAAAAAAGAAACACCACCATCCATCAGAATTAAACACCCTGCCCCTGCCGAACCTACTAATCCAAGTGCAGCATAAAAGGGAGAAGGATTTGAAGCTACCGCCAATAATCCAACAATCAACCCCAACTCAAATAATATAGTCATAATTCCTACAAGGATTTTAACCTAGACTTACAGTCTGAAAAACTGTTGTTGTATTCAACTATAAGAACACTAATGGCCCCAGTACTTCGCAAAACCCATCCTCTAGTAAAAATTATTAATAACTCGTTTATTGATCTTCCAGCACCAGTCAATCTTTCATCGCTATGAAACTTTGGCTCTCTGTTAGGAGTTTGCTTAATTGCCCAAATCGCAACCGGCTTATTTCTAGCAATGCACTATACTGCTGATACATCCATAGCTTTTTCATCTGTAGCCCACATCTGCCGAGACGTAAATAACGGATGATTACTTCGCAACCTTCATGCAAACGGAGCCTCATTCTTCTTCATCTGCATCTACCTTCACATTGGACGAGGGATATACTACGGCTCATACCTTTTTAAAGAAACCTGAAATATCGGAGTAATTCTCCTTTTCCTCGTTATAGCTACAGCATTTGTAGGCTATGTTCTTCCATGAGGACAAATGTCCTTCTGAGGTGCAACAGTTATCACAAACCTCCTCTCTGCCGCCCCATACATTGGAACCGAACTTGTTCAATGAATTTGAGGAGGTTTTTCAGTAGACAATGCCACCCTAACACGATTTTTTACTTTTCACTTTATTCTCCCATTTATCATTGCAGGCGCTTCCATACTTCACCTTCTTTTTCTTCATCAGACAGGGTCCTCAAACCCAACAGGACTTAACTCAAACTTTGACAAAATTCCATTTCACGCCTACTACTCCTATAAAGACATCTTCGGCTTCGCGTTAATACTAGCCTTCTTAGCCCTCCTATCCACCTTCGCCCCCAACCTCCTAGGTGATCCTGATAATTTTACCCCGGCAAACCCTTTAGTTACACCACCCCATATTAAACCAGAATGATACTTCTTATTTGCCTACGCCATTCTTCGCTCAATCCCAAACAAACTAGGAGGGGTCCTCGCTCTTTTATTTTCTATTATAATCCTCCTGCTTATACCTCTTCTCCACACTTCTAACCAACGAACCCTTATATTCCGCCCTTTGGCAAAACTATTTTTCTGAACATTAGTAGCCAACACTCTTATTTTAACCTGAATTGGAGGACAGCCAGTAGAAGATCCCTACATCATAATTGGCCAACTAGCTTCCGTCTCTTACTTCACCATCTTCATTATTTTTATCCCCCTCCTAGGACTCATAGAGAACAAACTAGCCCGTCTTAACAGAATTTTTTCATTGGAAGTTGTTGTCCCACTATCATTAACTTTTTCCTGTATTAAACATATTCACCAAACACTTATTACACCCATATATTAATTTTATACAGTCCTTATATCTCAACAATAGACTTTCGCGGTCCTATAAATAATCTATGCTAGAACACAGCCTATATGATGATGTATGATATAGTACATATTATGTATGCATGAAGGACATATTATGTATAATCGAGCATTCATCTTATTTCCCCATGCATATCATTTCCCATCATTATTAATATTTCCACATATGTAAACTTAACATAAATGAATAACAACTACTAGCAATATTACAGTCCTTATATCTCAACAATAGACTTTCGCGGTCCTATAAATAATCTATGCTAGAACACAGCCTATATGATGATATATGATATAGTACATATTATGTATGCATGAAGGACATATTATGTATAATCGAGCATTCATCTTATTTCCCCATGCATATCATTTCCCATCATTATTAATATTTCCACATATGTAAATTTAACATAAATGAATAACAATTACTAGCAATATTGTAATATATTCGTTTCACGAAGATGGAATGGATATTAATGAATAAAGACTACGTCTCTACAGTTTAGCCTTCCCTTGAATTAAGAACACTTATATTACTTAGACAAAGTTAAACTCAAGTATTCTCCTTATTTCATGAATGATTTAAGGACATACAATTTATTCTATCGAGCAATCTCAGTCATTTTCATCATTCAAGTGATAACCAATTAAATTTGATTAATCAACAATCTCTTTATCAACAGTAAAATACAATCAACTTAAACCCAATTACATAACACTCATAAAATTTTGAACTGGACCTTAATAATCCCAGTCAATACGAATAATACTTATAAATTAACTTGAATAGTAAACAACCATGGTCTATCTCATTAAAGAAATATAAATGTGTAACATGCATTACTAATCTTTACAACATGAATATTCTTCTCCCAAACTCTTAAAGTTCAACATCAAGACTGTCTTTATCCCCTATCGTACCTTAAAGAGGCCTCAGAGAAATCAAGGACTTGGTAGATCTTAACCTCCAATGGACCTACCACAAGAGTGACAGTAATCCCGCTTCAGGAGACATCTGACGGAACTGAATCTATGGACTTTTATAGCATAATCGGTCTATACTGAAATCTAAAGAGCCTCTCTCCTTATGAGATCTGGTACCTTAAAGACCTTAACCTGGCCTTACTTGAAACTGGTAAGCATTAATAGGTTTTATATATAGGAGCTTTCCCCTGGCATCTCATAGTGGGGTAATGGCACATTAACAAGGCTGTCCCACTTAATGCAAGCGTGATTGTCTAGCATAAGAAGAAGGTTAGCATGTAGTGAATGTTTATTAGACATAACATGTTTTGTCATATTTTTTTTAACCCTATTTTTTCTATTCCCCCCGGGAGTCCACTCTTCCACCTAAAATTTTTACATTTGCTAAAACCCGTCGGGGCCCCCCCCTCCCCAAAAAATAGCTCAACAGCTCATTTTATTTATATACTCTTGAAAACCACCTATTCAACTTTTCCAAACAATCTAATTTACCTACACACCATTTTTACTCTTTTAAGGAGCTTTCACCAATTTAAAATTCATGTATATATATATATATATATATTAAATAAAAATTCTTAATATTAGCTAATCAACGTCCACTAGCTTATATCTGAATTAAATCTCCTTATTTCTCCACTATAATAAAAAATAAAATACATGTATATATATATATGTATAAATTGACCACATCTTTGTCTTTCAAGGACACCTTCAATTTTTTATATAGTACTTGCAAAAATCTTCT
>H3
GCTTTTGAAGGAAAATAGTTTTCCCCTGGTCTTAGGCTCCAGTAACTCTTGGTGCAAATCCAAGTAAAAGCTGCTTCAGTAGCTTAAACATTAAAGCATTGGTCTTGTAAACCAAAGAATGAAGAATAAACCCTTCCTGAGGCTCAGGACAGAGAGAATTTAACTCCCACAGCTAACCCCCAAAGCTAGCATTCTATTTAAATTATATCCTGTTTAAATAGCTTAAATAAAGCATAGCACTGAAAATGCTAAGATGGACCCTAAAAAGTCCTTTAAACACAAAGGTTTGGTCCTGGCCTTGAGGTCAGTTATTACTTAATATACACATGCAAGTATCCGCTCCCCTGTGAGAACGCCCTTTAACCCCTTTTAGGGACAAGGAGCTGGTATCAGGCACGAAAATCTGCCCAAAACACCTAGCCACGCCACACCCACAAGGGAATTCAGCAGTGATTAACATTGAGTATTAGCGCAAGCTAGACTCAGTTAAAGTAAGACAGAGCCGGCTAATCTGGTGCCAGCCGCCGCGGTTACACCACGTGACTCAAATTGACCTCCTCCGGCGTAAAGCGTGATTAAAGTTACCCCTTTCTAGAGTTAAACTAAAACTAAGCTGTGACACGCCTGTTTATTAAGAAACCCAAAAACGAAAGTTACTCTAATATAATCAACTTGAACTCACGACAGCTGGGATACAAACTGGGATTAGATACCCCACTATGCCCAGCCGTAAACTTTAACTTACACTCAAATCGCCAGGGAACTACGAGCTAAGCTTAAAACCCAAAGGACTTGACGGTACCCCATATCCCCCTAGAGGAGCCTGTCCTATAATCGATAATCCACGTTTAACCTCACCATTTTTTGTTAATCAGCCTGTATACCTCCGTCGTCAGCTTACCACGTGAGCGCCAATTAGTGAGCTTAATGTCTTTCACCAACACGTCAGGTCAAGGTGCAGCAAATGAAATGGGAAGAGATGGGCTACACTTTCTATATTAGAAAAAACGAAAAACTATTTATGAAAACTAGTTGGAAGGCGGATTTAGCAGTAAAAAGGAATCAGAATGTCCATTTTAACCCGGCACTGGGGTGTGTACACACCGCCCGTCACCCTCTTCAGGGCTTCTTACCTAGTTCTTAACAAACTAAAGCATAACAGAAGAGGCAAGTCGTAACATGGTAAGTATACCGGAAGGTGTGCTTGGAAACGTAATGTAGCTTAATTAAAGCATCTCGCTTACACCGAGAAAATGTCCGTGAAAACCAGACCATTTCGAGCTAAAAACCTAGCCCAACTAAACATGAATATCCTCAAATTAATTTATTTTTAATAATAAATCATTTTGTTATTTTAGTAAAGGAGATTGAAAAATTTATTGGAGCTATAATAACAGTACCGCAAGGGAACGGTGAAATATGAAATGAAAAATTTTTAAGCAAGAAAAAGTAAAGACTACTCCTTGTACCTTTTGCATCATGGTTTAACTAGTCCAATCAAGCACAACGTATTTAAGTTTGACTTCCCGAAACTAAGTGAGCTACTTCAAGGCAGCTGATAGAGCGAACCCGTCTCTGTAGCAAAAGAGTGGGATGATCTTCAAGTAGCGGTGACAGACCTAACGAGCTTAGTGATAGCTGGTTACTCAAGAAATGGATCTAAGTCCAACCTGAAATTCATTCTAGTCCACCAAAACAACCACCTGAATTTCAGCGTAATTCAAATAAGGTACAGCCTATTTGAAACAGGATACAACCTAAATTAATGGATAAGACTAGCTCAATACACAACCAAGTGGGCCTAAAAGCAGCCACCTTTTAAATAGCGTCAAAGCTTAATTGTTATTTTTGCCTAATTACTTAATTATTATCTTAATCCTCTATTAATACTGAGTAATTCTATATTATTATAGAAATTTTTATGTTAAAACTAGTAACAAGAAGAAGACTCTTCTCTTTAATGTAAGTGTAAATCAGAAAGGACAAACCACTGATAATTAACGTCACTGAGACCAAAGTAGAAACTCATCAAGAAAAATCTACTTTCATTAACGTTAACCTAACACAAGGACATTTCAAGAAAGATTAAAAGAAAAAGAAGGAACTCGGCAAACATTAACCTCGCCTGTTTACCAAAAACATCGCCTCTTGACTCTTATAAGAGGTCCAGCCTGCCCAGTGACCATGTTCAACGGCCGCGGTATCCTAACCGTGCGAAGGTAGCGTAATCACTTGTTCTTTAANTGTGGACTAGTATGAATGGCACCACGAAGGTTATACTGTCTCCTTTTTCTAATCAGTGAAACTAATCTCCCCGTGAAGAAGCGAGGATATACCTATAAGACGAGAAGACCCTATGGAGCTTTAAACAACACAGCAATTACCTGCTAAACTAAGAAGTTTCTGAACATTTTCAATCTTTTAAGTAATCTGACTGCAAGTTTTTGGTTGGGGTGACCACGGAGCATAACACAACCTCCATGTTGAAAGAATTCTTTCTAAGCCAAGAACAACCTTTCTAAGCATCAATATATTGACATCCATTGACCCAATACATTTGACCAACGAACCAAGTTACCCTAGGGATAACAGCGCAATCCACTTCAAGAGCTCCTATCGACAAGTGGGTTTACGACCTCGATGTTGGATCAGGGTATCCCAGTGGTGCAGCCGCTACTAAAGGTTCGTTTGTTCAACGATTAAAACCCTACGTGATCTGAGTTCAGACCGGAGTAATCCAGGTCAGTTTCTATCTATACATGAGTTTCTTCTAGTACGAAAGGACCGGAGAAACGCGGCCCATATTTCTTACAAGCCGCAGCTACTAAATTATGATTTAAACTCAATAATATTGTAGCCCATAATTTTACTCAAGACAAGAGTAGTTAACGTAGCAAAACCTGGTATTGCAAAAGACCTAAACCCTTTCTATAGAAGTTCAAATCTTCTCGTTAACTTTGAACCTTTATTTAATTATTTCTACACTTTGTTATATTGCACCAATTCTTCTGGCAGTTGCTTTTCTTACCCTAATTGAACGCAAAGTGCTTGGCTACATGCAGCACCGAAAAGGCCCTAACATTGTTGGTCCAATAGGCCTCCTTCAACCAATTGCAGACGGAGTAAAACTATTTATTAAAGAACCAATTCGGCCATCTACCTCATCTCAAACACTATTTCTTCTAGCCCCTGTAATAGCTCTATCATTAGCAATAATCATTTGGACCCCTATTCCTATACCAATTTCACTCTCTGATATAAACTTAGGAGTTATATTTCTCCTAGCCCTTTCTAGCCTTACCGTCTATTCCATCCTAGGTTCAGGCTGAGCCTCAAATTCTAAATATGCCCTAATTGGAGCTTTACGAGCAGTAGCACAAACTATTTCATACGAAGTAACTCTAGCCCTTATTCTCCTTTGCACTATTTTGCTATCAGGAAACTTCTCCCTTCAAAACTTTAGCATCACCCAAGAACCCATATGATTAATTATCCCAACATGACCCCTAGCTATAATATGATATATCTCCACCCTAGCAGAGACAAACCGAGCCCCATTTGACCTCACTGAAGGAGAATCTGAGTTAGTATCAGGGTTTAACGTAGAATACGCAGGGGGACCATTTGCCCTATTTTTTCTTGCCGAATACGCTAACATCTTGATGATAAACACAATTTCTGCTATTATTTTTCTAGGATCCTCCACCCTTCTCCTCCTAACATTTACTACAACATCACTAATACTAAAATCCGCTATTCTTTCTATGGTTTTCCTCTGAATTCGAGCCTCCTACCCACGATTCCGCTATGATCAACTTATACATCTAGTTTGAAAAAACTTCCTCCCCCTTACCTTAGCATTAACAATTTGATATATTTCATTTCCAATTTCACTCTTACTTACCCCACCAATTTTATGGAAGCGTGCCTGAAAGCTAAGGGCCTCCTTGATAGGGAGGACCATAGGAGTTCAAACCTCCTCACTTCCTTAGAAAGATAGGAATTGAACCTATAACTGGGAGATCAAAACTCCCTGTAATTCCGTTTTACCACTTTCTAGTAAAGTCAGCTAAATAAGCTTTTGGGCCCATACCCCAAACATGTTGGTTAAACCCCCTCCTTTACTAATTAATCCATATGCTCTATCAGTAATTGTCTCAAGCCTCGCCCTAGGCACTATCTTAACATTGTCAAGTTATCATTGAATTTTAGCATGAATTGGCCTTGAAATTAATACACTAGCTATTATTCCAATAATAACCAAAACCCCTCATCCACGAGCCATTGAAGCCGCAACAAAATACTTCTTAACACAAGCCGCAGCATCAGCCCTTATTTTATTTTCTAGCATCCTTAATGCATATATTTTAGGAGAGTGATCTATTAATTCACCAACTCACCCCATTTCAGCTACCCTCCTGTCAATTGCCATTGCAATAAAACTCGGAATTGCCCCATTTCATTTTTGACTCCCAGAGGTACTTCAAGGATCCACCCTACAAACAGGCCTGATTCTTTCTACATGACAAAAATTAGCTCCAATAGCCCTTCTTCTTCAACTATCACAATCAGTAAACCTAAACCTTATACTCACTTTAGGCCTTTTGTCAACTATTATTGGAGGATGGGGTGGAATTAATCAAACTCAAATCCGAAAAGTATTAGCCTTCTCTTCTGTAGCCCACTTAGGATGAATATTAGCAATCCTTAAAATCTCTCCACAATTAACACTTTTAAACTTTTTTCTTTATATTCTAATAACATCTACACTTTTCTTAACCTTTATATCATTAAACACAAAAAATATGTATGAACTCTCGACCTCCTGATCCAAAACCCCAGCGCTCACAGCACTCTCTATACTTTCCCTGCTATCACTAAGTGGACTACCCCCACTAACAGGATTTATACCAAAATGACTTATTGCCCAAGAAATGGTAAAACAAGACATAATTATATTTGCACTATTAATTTTACTTTCCACACTTCTCAGCCTATTCTTTTACCTACGCCTTACATATTCTATATCTCTTACCCTAGCACCAAGCTTATCCTCCTCCCCCTCACTATGATTTAATCCCCCAAAAAACACTTTAGCCACACCTATAGTTATGTCTCTTTTACTCCTCCCTGTTACCCCCATTATTATAGCCGTAATATANAAACTTAGGATAACCTAGACCAAGAGCCTTCAAAGCCCTAAGTAGAAGTTAAAATCTTCTAGTTTCTGTAAGACTTGCAGGACATTATCCTGCATCTTCTGAATGCAAATCAGATACTTTTATTAAGCTAAAGCCTTCTAGAAAGACGGGCCTTGATCCCGTAAAATTTTAGTTAACAGCTAAACGCTCAATCCAGCGAGCTTCATTCTACTTCTCCCGATTTTTTAAAAACGGGAGAAGCCCTGGCAGAACTTCTTCTGCTTCTCCAGATTTGCAATCTGGCGTGTGACACCCCAGGACCTGATAAGAGGAGGACTTTAACCTCCCTTGGTGGAGCTACAAGCCACCGCCTAACCCTCGGCCATCTTACCCGTGATAATTACCCGCTGACTATTTTCAACCAATCACAAGGATATTGGTACCCTATACCTAATCTTTGGTGCCTGAGCAGGAATAGTGGGAACTGCCCTCAGTCTTCTTATCCGAGCTGAACTGAGTCAGCCAGGCTCCCTCCTTGGTGATGACCAAATTTATAATGTTATCGTTACCGCACATGCTTTCGTCATAATTTTCTTTATGGTTATGCCAATTCTAATCGGCGGCTTTGGCAACTGACTTGTTCCTTTAATAATCGGAGCCCCCGATATAGCTTTTCCTCGTATAAATAACATAAGCTTCTGATTACTCCCCCCATCCTTTTTACTTCTTCTGGCCTCCGCTGGGGTAGAAGCTGGGGCTGGAACTGGCTGAACTGTTTATCCTCCACTAGCCGGAAATCTCGCCCATGCAGGACCATCTGTAGATTTAACTATCTTTTCCCTTCACTTGGCAGGTGTTTCATCCATTCTAGGTGCAATTAATTTTATTACCACAACCTTAAATATGAAACCTCCTTCAATAACTCAATATCAAACACCTTTATTTGTGTGGTCTGTGCTAATTACCGCCGTTCTATTACTTCTCTCCTTACCAGTTCTTGCAGCAGGAATTACTATACTCTTAACTGATCGTAACCTAAATACAACATTCTTTGATCCTGCTGGAGGAGGTGACCCCATTTTATACCAACACCTCTTTTGATTCTTCGGACACCCAGAGGTTTATATTCTTATTCTCCCTGGCTTTGGTATTATTTCACATGTAGTAACATTTTACTCAAGTAAAAAAGAGCCATTTGGTTATATAGGAATGGTTTGAGCAATAATGTCAATTGGCCTCCTAGGCTTTATTGTTTGAGCTCACCACATGTTTACAACAGACCTAAATGTTGATACCCGAGCCTATTTTACATCTGCAACAATAATTATTGCCATCCCAACAGGAGTTAAAGTATTTAGCTGACTAGCCACAATGCATGGCGGAGTAATTAAATGAGATGCTCCAATACTATGGGCCCTAGGGTTTATTTTCCTATTTACAGTCGGTGGGCTAACTGGGATTGTTCTAGCAAATTCATCACTAGACATTGTTCTCCATGATACTTACTATGTTGTTGCTCACTTCCATTATGTACTATCTATGGGAGCCGTATTTGCTATCATAGCTGGATTTGTACACTGATTCCCATTATTTTCAGGATATACTCTTCACGAGACCTGAGCAAAAATTCACTTTGGAGTAATATTTACTGGGGTAAACCTAACCTTCTTCCCTCAACACTTTCTCGGATTAGCAGGCATGCCTCGACGATACTCAGACTATCCAGACGCATATACACTATGAAACACTGTCTCTTCTATTGGTTCCCTAATTTCATTAGTAGCTGTAGTTATTATAATGTTTATTATCTGAGAAGCTTTCTCATCTAAACGTCATCTGATTTCTGCCAGCATAACTTCAACTAATGTGGAGTGACTTTATGGATTCCCCCCTCTTCATCATACATTTGAAGAAGCTTCTTTTTCCCAAACCAATTAATCGAGAAAGGAGGGAATTGAACCCCCATCCACTGGTTTCAAGCCAGGTACATAACCACTCTGTCACTTTCTTAGAGGGATTNGTTAAATAATAACACTGCCTTGTCAAGACAAAATTACGAGTTAAATTCTCGTATTCCTCTAATGGCACACCCACTTCAATTAGGATTCCAAGACGCAGCATCCCCAATTATGGAGGAACTATTACACTTCCACGATCATACATTAATAGCAGTGTTCTTAATTAGCACTCTCGTTTTATATATTATTTCGACCCTTATAAGCACTAAACTCTCTAATACAAATACAATTGACGCACAAGAAATTGAAATAGTATGAACAATTATACCAGCCATCATTTTAATCGTGATTGCCCTTCCGTCACTTCGTATTTTATATTTAATGGATGAAGTTAGTAACCCAGATGTTACAGTTAAAGCTATTGGTCACCAATGATACTGAAGCTATGAGTATTCTGACTTTAACGATCTTAGCTTTGACTCTTATATAGTTCCCACTAAAGACCTTCTCCCCGGACAATTTCGACTTCTAGAAGTTGACAACCGAATAACCACCCCTGTCGGAATAACCACTCGAACCCTGATTACAGCAGAGGATGTTCTTCACTCATGAGCCGTCCCATCTTTAGGGGTAAAATTAGACGCAATCCCAGGACGGCTAAATCAAACCTCATTTATTATCTCACGACCTGGTGTTTACTACGGACAATGCTCTGAAATTTGTGGAGCAAACCACAGCTTTATGCCAATTGTTGTTGAATCTTTACCTATTAAGGAATTTTTAAACTGATCTTCTGCCTCAGTAAACGCCTCATTAAGANGCTATAGGACTAAGCAACAGCCTTTTAAGCTGTAGATAGGTGACTTCCAACCACCCTTAATGGCATGCCACAACTTGACCCAGCCCCATGATTCTTTATTTTATTTACTGCCTGAACAGTGTTTATTATATTTTCACCTATAAAAACCTCCAACTATACTCACCTAAATGACCCAACACCTAAAACTTTTAAAGGTCTTAATAAACCGTGATCTTGACCGTGACCATAAACCTGTTTAGCCAATTTGCCTCACCTTCACTACTTGGAATCCCACTTATTTTAATTGCCTTTTTAGTCCCATGATTTCTATTTCCAACCCCATGTAACCGATGAACTACAAACCGCTTAGTAACTATTCAAACATGATTTGTGAAAACCTTCACAAAACAAATCTTTCTCCCACTAAATTTTCCAGGACATAAATGAGCACTTATTCTCACGTCGTTAATGATTTTTCTTCTTGGAATAAATTTACTGGGCCTTCTTCCCTACACTTTTACCCCTACCACACAACTTTCACTTAATTTAGGACTCGCAATCCCCCTATGATTAGCCACAGTAGCTATTGGGTTTCGAAATCAACTTACAGCATCTCTAGGTCATTTTCTACCCGAAGGCACGCCTACCCTGTTAATTCCAATTTTAATTATTATCGAAACAATTAGCTTATTTATCCGACCAATAGCACTTGGGGTCCGACTTACTGCTAACCTAACAGCAGGCCACCTTCTTATTCAACTTATTTCAACCGCTACCATGGCCCTATTATTCTCAAACCCTATTGTTTCATCACTAACATTTGCTACCCTTCTTCTCCTTACTATATTAGAGATTGCAGTCGCTATAATTCAAGCATACGTATTTGTCCTTCTCTTAAGCCTATATCTTCAAGAAAATACTTAATGGCACATCAAGCACATGCTTTTCACATAGTAGACCCAAGCCCATGACCACTTACAGGGGCAACAGCCGCCTTTATACTTACTACCGGCCTAGCAATATGATTTCACTACGGTTCAACCTGAATTATATTTATAGGACTTACACTTATACTCCTTACTATATATCAATGATGACGAGATGTTGTTCGTGAGGGCACATTTCAGGGTCATCACACAATTCCAGTCCAAAAAGGACTTCGTTATGGCATAATTCTATTTATCACCTCTGAAGTATTCTTTTTTATTGGATTTTTTTGAGCATTTTATAATGCCAGCTTAGCCCCAACCTTTGAAGTTGGAGAATGCTGACCACCCGCTGGTATCTCCCCATTAAATCCTTTTGAAGTCCCTCTATTAAATACAGCAGTCCTTCTTGCTTCAGGGGTCACAGTTACTTGAGCTCATCATAGTATTATGCAGGGAAACCGTAAAGAAGCAATTCAATCTCTCGCCTTAACTATTATTTTAGGAATATACTTTACAGCCCTACAAGCCATAGAATACTACGAAGCCCCTTTTACTATTGCAGACGGAATCTACGGATCAACATTTTTTGTGGCTACCGGCTTCCACGGGCTTCACGTTATTATTGGCTCACTATTTTTACTAACTTGCCTTCTGCGACAAATCAACTTTCACTTTACTGCACAACACCATTTTGGATTTGAAGCAGCTGCCTGATACTGACATTTTGTTGATGTAGTTTGACTTTTCTTATACGTCTCAATTTATTGATGAGGCTCATATTTTCTTAGTATAAATGAGTACTGATGACTTCCAATCATTAAGCCTTGGTTAAACCCCAGGAGAAAATAATGTCTCTATTTGTATTTATTACCCTAGCAATTGTTCTAATTTTAGCCACTGTTAGCTTCTGGTTACCAATAATTAACCCAGACTCAGAAAAACTCTCACCTTATGAATGTGGCTTTGACCCACTTGGATCAGCCCGACTACCATATTCTATGCGATTTTTCCTAGTAGCTATTCTTTTTTTACTATTTGATTTAGAAATTGCCCTCCTCCTTCCCACCCCCTGGGCAGCGCAACTTCCTCACCCCACATTATCAATTTTTTGAGCATCAATTATTCTTATTCTTTTAACTTTAGGTTTTATTTACGAATGACTTCAAGGAGGCCTAGAATGAGCTGAATGAGGAGTTAGTCTAAAAAAGACAGCTGATTTCGGCTCAGCAAATTATGGTTTAACCCCATAACACCTTTATGTTAACAAACGAGTCCTGATTACTTTCCTCTACATTTATATTAAGTCTTATTGGCCTATCATTTCACCGGGCACACTTACTCTCAGCATTACTCTGTTTAGAAGGAATAATACTATCAATTTTTATTGGACTCAGCCTATGAGCCTTAAAATTTACCTTAATTGCTCCACTAATATATCCTATTGTTATGTTAACAATATCTGCATGTGAAGCAGGCCTTGGCTTATCCCTTATAATTGCCACCGCCCGATCCCACGGATCTGATAATTTAAATACGCTTAATCTTCTACAATGCTAATAATTTCCATTCCATTAGCCACCCTTCTTCTCTCAACCTGACTGGCCCCTTCAAAGCGGTTGTGAGAAATTATAACAACCCAGTCCTTAATTATTGCCGTTATATCAACAGCCTGATTAGCCACTCAGGAGGCTTACCCATTTTTAAACAATTATCTATTTATTGATGAAATCTCATCTCCCCTTCTAGTACTTACCTGCTGACTTACAGCTCCAACACTACTTGCTAGTCAGAGTAAACTCTCCAAAGAACCCCTACCACGACAACGAACATACATTTTTACTATCATTGTACTCCAAATAACAACCCTCCTTGCATTTTTGGCGGACAACATAATCTTATTTTTTATTATATTTGAAGCAACTATAATTCCTACTTTAATTGTTATTACTCGATGAGGAGCCCAAAAAGAACGCATACTAGCCGGAACCTATTTAATCTTTTATACTTTATTTGGCTCTATGGCCCTCCTTACTGCCCTACTTTACTTCCATGAAACATTCGGAACAATATCAATCTCATTAATAAAATCTTTTTTTGTAGCCCAAACTTTTTCTTCCTGTTCAACAGCATGATGAATCGCTTGCTTTATTGCCTTTCTAGTAAAAATACCACTCTATGGTGTTCACCTCTGACTTCCAAAAGCGCACGTTGAAGCCCCTATTGCTGGATCAATAATTTTAGCAGGAACTTTACTAAAACTTGGTGGCTACGGAATTTTACGAATAAATATTTTTATAAATGACTCCCTCCTGCCCCTAGCAAAACCTCTTATTGTTTTTTCACTGTTTGGTGTTCTTTTATCAGCCATTTTATGTTCCCGCCAAACGGATTTAAAATCCCTAATTGCTTTTTCATCAGTAAGCCATATAGGATTAGTAATTGCCGCATCAATAATTAAGACAGAATGAAGCATTGCCGGCTCAATAGTCCTAATAATTTCCCACGGACTAGTTTCATCAGCCTTATTTTGCCTAGCTAACACTTCATATGAGCGCACCAACACCCGCACCCTTATTCTCCTTCAAGGGACCCAAATTGTTTTTCCACTAGCAGCAGCCTGATGACTTCTGGCTGCCCTAATAAATCTAGCTCTTCCACCATCCCCAAATTTTATTGGAGAAATATCAATTTTAACATCATTATTTCAATGATCAAACATAACACTCATTTTAACAGGATTAGGAATTATTTTTACCACAGCCTACTCCTTATATATATTCTGAGCTTCACAACGAGAGCACCTCCCATCCCACCTAAACTCTTTTCCACCAATGCAAACTCGAGAACATATTTTACTTGCCTTACACATCCTTCCAGCCCTACTCCTAATACTGAAACCCACCTTAATATTTTAAGTGAATATAGTTTATTAAAAATACTAGCTTGTGATTCTAGAGAAGGGGACTAATAACCCCCTATTCACCGAGCCTGACTGGATCAACGAGAACTGCTAATTACTCGCCACTATGGTTCAATTCCATAGCAGACTCGCCCTCGCAATTATTCAAATAACATTTTGAACATTTGCCATGAGTTTTCCTATTATTGCACTAACATCATACTTAATTAGCATGCTATCCCTTATTATTCCTTTATTTAACCCAAACTCAGCAGAATTTCACTTCAAAACAAAGACCGCCATTAAAACAGCTTTCTTTGTCTCAACTATTCCTGCCATCTTAATAATTAATGAAAATTCTTTATCCACCATTATTTCATGAAAGTGGTTTAATATTATAATAACCCCTTTCAACTTAACAATTCAACTTGACCAATACTCAATTCTTTTCATCCCAATCGCTCTAATAGTCTCATGAAGCATTATTGAGTATTCTCTTTGGTACATGCATGATGACATCAAGATCCAACTTTTCTTTAAATATTTACTTATTTTTTTACTAGCAATGATACTATTAGTATCAGCCGGCAACTTATTAATACTTTTTATTGGCTGGGAAGGAGTAGGAATTATATCTTATCTTTTAATTGGGTGATATTTTACACGGAGCAACGCCGGAGCAGCCGCTCTTCAAGCGGTACTGTATAACCGAATCGGAGACATTGGATTTTTATTTGCCATATTTTGACTTATTTCATCTTATGACTCAATTGACCTTAACTTTATCTTCTCAATGAATAACTCCACCCCCCTTCTACTAGCCTTCATTATTGCAGCCGCTAGTAAGTCAGCTCAATTTGGACTTCACCCATGACTCGCCTCCGCCATAGAAGGCCCCACCCCAGTATCAGCCCTACTTCACTCCAGCACAATGGTTGTTGCTGGAGTTTTTTTACTTATTCGCATTCATCCAATAATTAAAGATAACCAAACTGCCCTAACAACCTGTCTATGTCTTGGAGCTATTTCAACCGCATTTGCAGCTACATGTGCCCTCACCCAAAATGATATTAAAAAAATCATTGCCTTTTCAACATCAAGCCAACTCGGCCTTATAGTCGTAGCTATTGGCCTAAATATACCTCACCTAGCATTTTTTCACATCTGTACACATGCCTTCTTCAAGGCAATATTATTTTTATGCTCAGGATCAATTATTCATAACCTTAATGATGAACAAGACATTCGAAAAATGGGAGGCCTACAAAAAACTCTCCCATTCACCACAACATGTGTCACAGTTGGAAGCTTGGCCCTGATGGGAACCCCTTATCTTGCAGGCTTCTTTTCAAAAGACGCCATTATTGAAGCAATTAACACCTCCAATGTTAATGCATGGGCTTTGACCTTAACAATTATTGCCACCTCATTCACAGCCGTTTATAGCCTTCGAGTAATCTTCTTTGCATCAATACAGCACCCTCGCTTTTCTCCTGCCTCTTCTATTAATGAAAATAATCCAACAATTATTAACCCAATTAAACGTCTTGCCCTAGGTAGTGTAATTGCTGGACTATTGTTAAATCAAATTATTCTTCCATCTTCCCCTGTTACCATAACCATGCCAACCTATTTAAAGATAACCGCAATTATTGTAACCGTCCTAGGATTTATTATTGCCCTAGATCTAGCTAATATCTCTTGAACAAAGGCCCCTGAACAAACAAATGTTTCAAAAACAATCAATACCTCTTTTTACCCGACCACTATTCATCGACTCATTCCCTCTTACGCCATAAACCTCAGCTTACGTGTTTCATCTCACCTAATTGACACCCTTTGACTAGAAAAAATTGGACCAAAAGGCTTAGCAGAACTCCAACTGCCCCCAATCATAAAAAATCAAGAAATCCAACGAGGGTTAATCAAAATTTACCTCTCCATCTTCATTTTTACCACTATTTTATGTCTAATTGTCTTACAGCTCGCAAGACACCACTATAATGGCCCCGAACCACCTCTAATACTGCAAACAACGTTAATAAAAGAGCCCACCCTACCACTATTAAAACCCCTCCCCCTCAGAAAAACATTGTTGCCACCCCAAATCAATCCCCCACATATACTCCTATATTAGCTACCCCTGCAATCCCCTCATCAACACCCCCAATAACTCATCAAGCCCCCAACAATAAAACATAAGCAGTAATGTATGATCAAACAACCCCTCCCCCCCAAGCCTCTGGATAAGGTTCCGCAACTAAAGCAGCAGAGTAAGCAAACACCACTATTATTCCACCAAGATATACTAAAAACAAAACTAAGCATAAAAAAGAAACACCACCATCCATCAGAATTAAACACCCTGCCCCTGCCGAACCTACTAATCCAAGTGCAGCATAATAGGGAGAAGGATTTGAAGCTACCGCTAATAATCCAACAATCAACCCCAACTCAAATAATATAGTCATAATTCCTACAAGGATTTTAACCTAGACTTACAGTCTGAAAAACTGTTGTTGTATTCAACTATAAGAACACTAATGGCCCCAGTACTTCGCAAAACCCATCCTCTAGTAAAAATTATTAATAACTCGTTTATTGATCTTCCAGCACCAGTCAATCTTTCATCGCTATGAAACTTTGGCTCTCTGTTAGGAGTTTGCTTAATTGCCCAAATCGCAACCGGCTTATTTCTAGCAATACACTATACTGCTGATACATCCATAGCTTTTTCATCTGTAGCCCACATCTGCCGAGACGTAAATAACGGATGATTACTTCGCAACCTTCATGCAAACGGAGCCTCATTCTTCTTCATCTGCATCTACCTTCACATTGGACGAGGGATATACTACGGCTCATACCTTTTTAAAGAAACCTGAAATATCGGAGTAATTCTCCTTTTCCTCGTTATAGCTACAGCATTTGTAGGCTATGTTCTTCCATGAGGACAAATGTCCTTCTGAGGCGCAACAGTTATCACAAACCTCCTCTCTGCCGCCCCATACATTGGGACCGAACTTGTTCAATGAATTTGAGGAGGTTTTTCAGTAGACAATGCCACCCTAATACGATTTTTTACTTTTCACTTTATTCTCCCATTTATCATTGCAGGTGCTTCCATACTTCACCTTCTTTTTCTTCATCAGACAGGGTCCTCAAACCCAACAGGACTTAACTCAAACTTTGACAAAATTCCATTTCACGCTTACTACTCCTATAAAGACATCTTCGGCTTCGCGTTAATACTAGCCTTCTTAGCCCTCCTATCCACCTTCGCCCCCAACCTCTTAGGTGATCCTGATAATTTTACCCCGGCAAACCCTTTAGTTACACCACCCCATATTAAACCAGAATGATACTTCTTATTTGCCTACGCCATTCTTCGCTCAATCCCAAATAAACTAGGAGGGGTCCTCGCTCTTTTATTTTCTATTATAATTCTCCTGCTTATACCTCTTCTCCACACTTCTAACCAACGAACCCTTATATTCCGCCCTTTGGCAAAACTATTCTTCTGAACGTTAGTAGCTAACACTCTTATTTTAACCTGAATTGGAGGACAGCCAGTAGAAGATCCCTACATCATAATTGGCCAACTAGCTTCCGTCTCTTACTTCACCATCTTCATTATTTTTATCCCCCTTCTAGGACTCATAGAGAACAAACTAGCTCGTCTTAACAGAACTTTTTCATTGGAAGTTGTTGTCCCACTATCATTAACTTTTTCCTGTATTAAACATATTCACCAAACACTTATTACACCCATATATTAATTTTATACAGTCCTTATACCTCAACAATAGACTTTCGCGGTCCTATAAATAATCTATGCTAGAACACAGCCTATATGATGATGTATGATATAGTACATATTATGTATGCATGAAGGACATATTATGTATAATCGAGCATTCATCTTATTTCCCCATGCATATCATTTCCCATCATTATTAATATTTCCACATATGTAAACTTAACATAAATGAATAACAACTACTAGCAATATTACAGTCCTTATATCTCAACAATAGACTTTCGCGGTCCTATAAATAATCTATGCTAGAACACAGCCTATATGATGATATATGATATAGTACATATTATGTATGCATGAAGGACATATTATGTATAATCGAGCATTCATCTTATTTCCCCATGCATATCATTTCCCATCATTATTAATATTTCCACATATGTAAATTTAACATAAATGAATAACAATTACTAGCAATATTGTAATATATTCGTTTCACGAAGATGGAATGGATATTAATGAATAAAGACTATGTCTCTACAGTTTAGCCTTCCCTTGAATTAAGAACACTTATATTACTTAGACAAAGTTAAACTCAAGTATTTTCCTTATTTCATGAATGATTTAAGGACATACAATTTATTCTATCGAGCAATCTCAGTCATTTTCACCATTCAAGTGATAACCAATTAAATCTGATTAATCAACAATCTCTTTATCAGCAATAAAATATAATCAACTTAAACCCAATTACATACGCTCATAAAATTTTGAACTGGACCTTAATAGTCCCAGTCAATACGAATAATACTTATAAATTAATTTGAATAATAAACAACCATGGTCTATCTCATTAAAGAAATATGAATGTGTAACATACATTACTAATCTTACAACATGAATATTCTTCTCCCAAACTCTTAAAATTCAACATCAAGACTGTCTTTATCCCCTATCGTACCTTAAAGAGGCCTCAGAGAAATCAAGGACTTGGTAGATCTTAACCTCCAATGGACCTACCACAAGAGTGACAGTAATCCCGCTTCAGGAGGCATCTGACGGAACTGAATCTATGGACTTTTATAGCATAATCGGTCTATACTGAAATCTAAAGAGCCTCCCTCTTTATGAGATCTGGTACCTTAAAGACCTTAACCTGGCCTTACTTGAAACTGGTAAGCATTGATGGGTTTTTATATATAGGAGCTTTCCCCTGGCATCTCATAGTGGGGTAATGGCACATTAACAAGATTGTCCCACTTAATGCAAGCGTGATTGTCTAGCATAAGAAGAAGGTTAGCATGTAGTGAATGTTTATTAGACATAACATATTTTGCCATATTTTTTTTAACCCTATTTTTTCTATTCCCCCCGGGAGTCCACTCTTCCACCTAAAATTTTTACATTTGCTAAAACCCGTCGGGGCCCCTCCCCTCCCCAAAAAATAGCTCAACAGCTCATTTTATTTATATACTCTTGAAAACCACCTATTCAACTTTTCCAAACAATCTAATTTACCTACACACCATTTTTACTCTTTTAAGGAGCTTTCACCAATTTAAAATTCATGTATATATATATATATATATATTAAATAAAAATTCTTAATATTAGCTAATCAACGTCCACTAGCTTATATCTGAATTAAATCTCCTTATTTCTCCACTATAATAAAAAATAAAATACATGTATATATATATATGTATAAATTGACCACATCTTTGTCTTTCAAGGACGCCTTCAATTTTTTATATAGTACTTGCAAAAATCTTCT
>H4
GCTTTTGAAGGAAAATAGTTTTCCCCTGGTCTTAGGCTCCAGTAACTCTTGGTGCAAATCCAAGTAAAAGCTGCTTCAGTAGCTTAAACATTAAAGCATTGGTCTTGTAAACCAAAGAATGAAGAATAAACCCTTCCTGAGGCTCAGGACAGAGAGAATTTAACTCCCACAGCTAACCCCCAAAGCTAGCATTCTATTTAAATTATATCCTGTTTAAATAGCTTAAATAAAGCATAGCACTGAAAATGCTAAGATGGACCCTAAAAAGTCCTTTAAACACAAAGGTTTGGTCCTGGCCTTGAGGTCAGTTATTACTTAATATACACATGCAAGTATCCGCTCCCCTGTGAGAACGCCCTTTAACCCCTTTTAGGGACAAGGAGCTGGTATCAGGCACGAAAATCTGCCCAAAACACCTAGCCACGCCACACCCACAAGGGAATTCAGCAGTGATTAACATTGAGTATTAGCGCAAGCTAGACTCAGTTAAAGTAAGACAGAGCCGGCTAATCTGGTGCCAGCCGCCGCGGTTACACCACGTGACTCAAATTGACCCCCTCCGGCGTAAAGCGTGATTAAAGTTACCCCTTTCTAGAGTTAAACTAAAACTAAGCTGTGACACGCCTGTTTATTAAGAAACCCAAAAACGAAAGTTACTCTAATATAATCAACTTGAACTCACGACAGCTGGGATACAAACTGGGATTAGATACCCCACTATGCCCAGCCGTAAACTTTAACTTACACTCAAATCGCCAGGGAACTACGAGCTAAGCTTAAAACCCAAAGGACTTGACGGTACCCCATATCCCCCTAGAGGAGCCTGTCCTATAATCGATAATCCACGTTTAACCTCACCATTTTTTGTTAATCAGCCTGTATACCTCCGTCGTCAGCTTACCACGTGAGCGCCAATTAGTGAGCTTAATGTCTTTCACCAACACGTCAGGTCAAGGTGCAGCAAATGAAATGGGAAGAGATGGGCTACACTTTCTATATTAGAAAAAACGAAAAACTATTTATGAAAACTAGTTGGAAGGCGGATTTAGCAGTAAAAAGGAATCAGAATGTCCATTTTAACCCGGCACTGGGGTGTGTACACACCGCCCGTCACCCTCTTCAGGGCTTCTTACCTAGTTCTTAACAAACTAAAGCATAACAGAAGAGGCAAGTCGTAACATGGTAAGTATACCGGAAGGTGTGCTTGGAAACGTAATGTAGCTTAATTAAAGCATCTCGCTTACACCGAGAAAATGTCCGTGAAAACCAGACCATTTCGAGCTAAAAACCTAGCCCAACTAAACATGAATATCCTCAAATTAATTTATTTTTAATAATAAATCATTTTGTTATTTTAGTAAAGGAGATTGAAAAATTTATTGGAGCTATAATAACAGTACCGCAAGGGAACGGTGAAATATAAAATGAAAAATTTTTAAGCAAGAAAAAGTAAAGACTACTCCTTGTACCTTTTGCATCATGGTTTAACTAGTCCAATCAAGCACAACGTATTTAAGTTTGACTTCCCGAAACTAAGTGAGCTACTTCAAGGCAGCTGATAGAGCGAACCCGTCTCTGTAGCAAAAGAGTGGGATGATCTTCAAGTAGCGGTGACAGACCTAACGAGCTTAGTGATAGCTGGTTACTCAAGAAATGGATCTAAGTCCAACCTGAAATTCATTCTAGTCCACCAAAACAACCACCTGAATTTCAGCGTAATTCAAATAAGGTACAGCCTATTTGAAACAGGATACAACCTAAATTAATGGATAAGACTAGCTTAATACACAACCAAGTGGGCCTAAAAGCAGCCACCTTTTAAATAGCGTCAAAGCTTAATTGTTATTTTTACCTAATTACTTAATTATTATCTTAATCCTCTATTAATACTGAGTAATTCTATATTTTTATAGAAATTTTTATGTTAAAACTAGTAACAAGAAGAAGACTCTTCTCTTTAATGTAAGTGTAAATCAGAAAGGACAAACCACTGATAATTAACGTCACTGAAACCAAAGTAGAAACTCATCAAGAAAAATCTACTTTCATTAACGTTAACCTAACACAAGAACATTTCAAGAAAGATTAAAAGAAAAAGAAGGAACTCGGCAAACATTAACCTCGCCTGTTTACCAAAAACATCGCCTCTTGACTCTTATAAGAGGTCCAGCCTGCCCAGTGACCATGTTCAACGGCCGCGGTATCCTAACCGTGCGAAGGTAGCGTAATCACTTGTTCTTTAANTGTGGACTAGTATGAATGGCACCACGAAGGTTATACTGTCTCCTTTTTCTAATCAGTGAAACTAATCTCCCCGTGAAGAAGCGAGGATATACCTATAAGACGAGAAGACCCTATGGAGCTTTAAACAACACAGCAATTACCTGCTAAACTAAGAAGTTTCTGAACATTTTCAATCTTTTAAGTAATCTGACTGCAAGTTTTTGGTTGGGGTGACCACGGAGCATAACACAACCTCCATGTTGAAAGAATTCTTTCTAAGCCAAGAACAACCTTTCTAAGCATCAATATATTGACATCCATTGACCCAATACATTTGACCAACGAACCAAGTTACCCTAGGGATAACAGCGCAATCCACTTCAAGAGCTCCTATCGACAAGTGGGTTTACGACCTCGATGTTGGATCAGGGTATCCCAGTGGTGCAGCCGCTACTAAAGGTTCGTTTGTTCAACGATTAAAACCCTACGTGATCTGAGTTCAGACCGGAGTAATCCAGGTCAGTTTCTATCTATACATGAGTTTCTTCTAGTACGAAAGGACCGGAGAAACGCGGCCCATATTTCTTACAAGCCGTAGCTACTAAATTATGATTTAAACTCAATAATATCGTAGCCCATAATTTTACTCAAGACAAGAGTAGTTAACGTAGCAAAACCTGGTATTGCAAAAGACCTAAACCCTTTCTATAGAAGTTCAAATCTTCTCGTTAACTTTGAACCTTTATTTAATTATTTCTACACTTTGTTATATCGCACCAATTCTTCTGGCAGTTGCTTTTCTTACCCTAATTGAACGCAAAGTGCTTGGCTACATGCAGCACCGAAAAGGCCCTAACATTGTTGGTCCAATAGGCCTCCTTCAACCAATTGCAGACGGAGTAAAACTATTTATTAAAGAGCCAATTCGGCCATCTACCTCATCTCAAACACTATTTCTTCTAGCCCCTGTAATAGCTCTATCATTAGCAATAATCATTTGGACCCCCATTCCTATACCAATTTCACTCTCTGATATAAACTTAGGAGTTATATTTCTCCTAGCCCTTTCTAGCCTTACCGTCTATTCCATCCTGGGTTCAGGCTGAGCCTCAAATTCTAAATATGCCCTAATTGGAGCTTTACGAGCAGTAGCACAAACTATTTCATACGAAGTAACTCTAGCCCTTATTCTTCTCTGCACTATTTTGCTATCAGGAAACTTCTCCCTTCAAAACTTTAGCATCACCCAAGAACCCATATGATTAATTATCCCAACATGACCCCTGGCTATAATATGATATATCTCCACCCTAGCAGAGACAAACCGAGCCCCATTTGACCTCACTGAAGGAGAATCTGAGTTAGTATCAGGGTTTAACGTAGAATACGCAGGGGGACCATTTGCCCTATTTTTTCTTGCCGAATACGCTAATATCTTGATGATAAACACAATTTCTGCTATTATTTTTCTAGGATCCTCCACCCTTCTCCTCTTAACATTTACTACAACATCACTAATACTAAAATCCGCTATTCTTTCTATGATTTTCCTCTGAATTCGAGCCTCCTACCCACGATTCCGCTATGATCAACTTATACACCTAGTTTGAAAAAACTTCCTCCCCCTTACCTTAGCATTAACAATTTGATATATTTCATTTCCAATTTCACTCTTACTTACCCCACCAATTTTATGGAAGCGTGCCTGAAAGCTAAGGGCCTCCTTGATAGGGAGGACCATAGGAGTTCAAACCTCCTCACTTCCTTAGAAAGATAGGAATTGAACCTATAACTGGGAGATCAAAACTCCCTGTAATTCCGTTTTACCACTTTCTAGTAAAGTCAGCTAAATAAGCTTTTGGGCCCATACCCCAAACATGTTGGTTAAACCCCCTCCTTTACTAATTAATCCATATGCTCTATCAGTAATTGTTTCAAGCCTCGCCCTAGGCACTATCTTAACATTGTCAAGTTATCATTGAATTTTAGCATGAATTGGCCTTGAAATTAATACACTAGCTATTATTCCAATAATAACCAAAACCCCTCATCCACGAGCCATTGAAGCCGCAACAAAGTACTTCTTAACACAAGCCGCAGCATCAGCCCTTATTTTATTTTCTAGCATCCTTAATGCATATATTTTAGGAGAGTGATCTATTAATTTACCAACTCACCCCATTTCAGCTACCCTCCTATCAATTGCCATTGCAATAAAACTCGGAATTGCCCCATTTCATTTTTGACTCCCAGAGGTACTTCAAGGATCCACCCTACAAACAGGCCTTATTCTTTCTACATGACAAAAATTAGCTCCAATAGCCCTTCTTCTTCAACTATCACAATCAGTAAACCTAAACCTTATACTCACTTTAGGCCTTTTGTCAACTATTATTGGAGGATGGGGTGGAATTAATCAAACTCAAATCCGAAAAGTATTAGCCTTCTCTTCTGTAGCCCACTTAGGATGAATATTAGCAATCCTTAAAATCTCCCCACAATTAACACTTTTAAACTTTTTTCTTTATATTCTAATAACATCTACACTTTTCTTAACCTTTATATCATTAAACACAAAAAATATGTATGAACTCTCGACCTCCTGATCCAAAACCCCAGCGCTCACAGCACTCTCTATACTTTCCCTGCTATCACTAAGTGGACTACCCCCACTAACAGGATTTATACCAAAATGACTTATTGCCCAAGAAATGGTAAAACAAGACATAATTATATTTGCGCTATTAATTTTACTTTCCACACTTCTCAGCCTATTCTTTTACCTACGCCTTACATATTCTATATCTCTTACCCTAGCACCAAGCTTATCCTCCTCCCCCTCACTATGATTTAATCCCCCAAAAAACACTTTAGCCACACCTATAGTTATGTCTCTTTTGCTCCTCCCTGTTACCCCCATTATTATAGCCGTAATATANAAACTTAGGATAACCTAGACCAAGAGCCTTCAAAGCCCTAAGTAGAAGTTAAAATCTTCTAGTTTCTGTAAGACTTGCAGGACATTATCCTACATCTTCTGAATGCAAATCAGATACTTTTATTAAGCTAAAGCCTTCTAGAAAGACGGGCCTTGATCCCGTAAAATTTTAGTTAACAGCTAAACGCTCAATCCAGCGAGCTTCATTCTACTTCTCCCGATTTCTAAAAACGGGAGAAGCCCCGGCAGAACTTCTTCTGCTTCTCCAGATTTGCAATCTGGCGTGTGACACCCCAGGACCTGATAAGAGGAGGACTTTAACCTCCCTTGGTGGAGCTACAAGCCACCGCCTAACCCTCGGCCATCTTACCCGTGATAATTACCCGCTGACTATTTTCAACCAATCACAAGGATATTGGTACCCTATACCTAATCTTTGGTGCCTGAGCAGGAATAGTGGGAACTGCCCTCAGTCTTCTTATCCGAGCTGAACTGAGTCAGCCAGGCTCCCTCCTTGGTGATGACCAAATTTATAATGTTATTGTTACCGCACATGCTTTCGTCATAATTTTCTTTATGGTTATGCCAATTCTAATCGGCGGCTTTGGCAACTGACTTGTTCCTTTAATAATCGGAGCCCCCGATATGGCTTTTCCTCGTATAAACAACATAAGCTTCTGATTACTCCCCCCATCCTTTTTACTTCTTCTGGCCTCCGCTGGGGTAGAAGCTGGGGCTGGAACTGGCTGAACTGTTTATCCTCCACTAGCCGGAAATCTTGCCCATGCAGGACCATCTGTAGATTTAACTATCTTTTCCCTTCACTTGGCAGGTGTCTCATCCATTCTAGGTGCAATTAATTTTATTACCACAACCTTAAATATGAAACCTCCTTCAATAACTCAATATCAAACACCTTTATTTGTATGGTCTGTGCTAATTACTGCCGTTCTATTACTTCTCTCCTTACCAGTTCTTGCAGCAGGAATTACTATACTCTTAACTGATCGTAACCTAAATACAACATTCTTTGATCCTGCTGGAGGAGGTGACCCTATTTTATACCAACACCTCTTTTGATTCTTCGGACACCCAGAGGTTTATATTCTTATTCTCCCTGGCTTTGGTATTATTTCGCATGTAGTAACATTTTACTCAAGTAAAAAAGAGCCATTTGGTTATATAGGAATGGTTTGAGCAATAATGTCAATTGGCCTCCTAGGCTTTATTGTTTGAGCTCACCACATGTTTACAACAGACCTAAATGTCGATACCCGAGCCTATTTTACATCTGCAACAATAATTATTGCCATCCCAACAGGAGTTAAAGTATTTAGCTGACTAGCCACAATGCATGGCGGAATAATTAAATGAGATGCTCCAATACTATGGGCCCTAGGGTTTATTTTCCTATTTACAGTCGGTGGGTTAACTGGGATTGTTCTAGCAAATTCATCACTAGACATTGTACTCCATGATACTTACTATGTTGTTGCTCACTTCCATTATGTACTATCTATGGGAGCCGTATTTGCTATCATAGCTGGATTTGTACATTGATTCCCATTATTTTCAGGATATACTCTTCACGAGACCTGAGCAAAAATTCACTTTGGAGTAATATTTACTGGGGTAAACCTAACCTTCTTCCCTCAACACTTTCTCGGATTAGCAGGTATGCCTCGACGATACTCAGACTATCCAGACGCATATACACTATGAAACACTGTCTCTTCTATTGGTTCCCTAATTTCATTAGTAGCTGTAGTTATTATAATGTTTATTATCTGAGAAGCTTTCTCATCTAAACGTCATCTGATTTCTGCCAGTATAACTTCAACTAATGTGGAGTGACTTTATGGATTCCCCCCTCTTCATCATACATTTGAAGAAGCTTCTTTTTCCCAAACCAATTAATCGAGAAAGGAGGGAATTGAACCCCCATCCACTGGTTTCAAGCCAGGTACATAACCACTCTGTCACTTTCTTAGAGGGATTNGTTAAATAATAACACTGCCTTGTCAAGACAAAATTACGAGTTAAATTCTCGTATTCCTCTAATGGCACACCCACTTCAATTAGGATTCCAAGACGCAGCATCCCCAATTATGGAGGAACTATTACACTTCCACGATCATACATTAATAGCAGTGTTCTTAATTAGCACTCTCGTTTTATATATTATTTCGACCCTTATAAGCACTAAACTCTCTAATACAAATACAATTGACGCACAAGAAATCGAAATAGTATGAACAATTATACCAGCCATCATTTTAATTGTGATTGCCCTTCCGTCACTTCGTATTTTATATTTAATGGATGAAGTTAGTAACCCGGATGTTACAGTTAAAGCTATTGGTCACCAATGATACTGAAGCTATGAGTATTCTGACTTTAACGATCTTAGCTTTGACTCTTATATAGTTCCCACTAAAGACCTTCTCCCCGGACAATTTCGACTTCTAGAAGTTGACAACCGAATAACCACCCCTGTCGGAATAACCACTCGAACCCTGATTACAGCAGAGGATGTTCTTCACTCATGAGCCGTCCCATCTTTAGGGGTAAAATTAGACGCAATCCCAGGACGGCTAAATCAAACCTCATTTATTATTTCACGACCTGGTGTTTACTACGGACAATGCTCTGAAATTTGTGGAGCAAACCACAGCTTTATGCCAATTGTTGTTGAATCTTTACCTATTAAGGAATTTTTAAACTGATCTTCTGCCTCAGTAAACGCCTCATTAAGANGCTATAGGACTAAGCAACAGCCTTTTAAGCTGTAGATAGGTGACTTCCAACCACCCTTAATGGCATGCCACAACTTGACCCAGCCCCATGATTCTTTATTTTATTTACTGCCTGAACAGTGTTTATTATATTTTCACCTATAAAAACCTCCAACTATACTCATCTAAATGACCCAGCACCTAAAACTTTTAAAGGTCTTAATAAACCGTGATCTTGACCGTGACCATAAACCTGTTTAGCCAATTTGCCTCACCTACACTACTTGGAATGCCACTTATTTTAATTGCCTTTTTGGTCCCATGATTTCTATTTCCAACCCCATGTAACCGATGAACTACAAACCGCTTAGTAACTATTCAAACATGATTTGTGAAAACCTTCACAAAACAAATCTTTCTCCCACTAAATTTTCCAGGACATAAATGAGCACTTATTCTCACGTCGTTAATGATCTTTCTTCTTGGAATAAATTTACTGGGCCTTCTTCCCTACACTTTTACCCCTACCACACAACTTTCACTTAATTTAGGACTCGCAATCCCCCTATGATTAGCCACAGTAGCCATTGGGTTTCGAAATCAACTTACAGCATCTCTAGGTCATTTTCTACCCGAAGGCACGCCTACCCTGTTAATTCCAATTTTAATTATTATCGAAACAATTAGCTTATTTATCCGACCAATAGCACTTGGGGTCCGACTTACTGCTAACCTAACAGCAGGCCACCTTCTTATTCAACTTATTTCAACCGCTACCATGGCCCTATTATTCTCAAACCCTATTGTTTCTTCACTAACATTTGCTACCCTTCTTCTCCTTACTATATTAGAGATTGCAGTCGCTATAATTCAAGCATACGTATTTGTCCTTCTCTTAAGCCTATATCTTCAAGAAAATACTTAATGGCACATCAAGCACATGCTTTTCACATAGTAGACCCAAGCCCATGACCACTTACAGGGGCAACAGCCGCCTTTATACTTACTACCGGCCTAGCAATATGATTTCACTACGGTTCAACCTGAATTATATTTATAGGACTTACACTTATACTACTTACTATATATCAATGATGACGAGATGTTGTTCGTGAGGGCACATTTCAGGGTCATCACACAATTCCAGTCCAAAAAGGACTTCGTTATGGCATAATTCTATTTATCACCTCTGAAGTATTCTTTTTTATTGGATTTTTTTGAGCATTTTATAATGCCAGCTTAGCCCCAACCTTTGAAGTTGGAGAATGCTGACCACCCGCTGGTATCTCCCCATTAAATCCTTTTGAGGTCCCTCTATTAAATACAGCAGTCCTTCTTGCTTCAGGGGTCACAGTTACTTGAGCTCATCATAGTATTATGCAGGGAAACCGTAAAGAAGCAATTCAGTCTCTCGCCTTAACTATTATTTTAGGAATATACTTTACAGCCCTACAAGCCATAGAATACTACGAAGCCCCTTTTACTATTGCAGACGGAATCTACGGATCAACATTTTTTGTGGCTACCGGCTTCCACGGGCTTCACGTTATTATTGGCTCACTATTTTTACTAACTTGCCTTCTGCGACAAATCAACTTTCACTTTACTGCACAACACCATTTTGGGTTTGAAGCAGCTGCCTGATACTGACATTTTGTTGATGTAGTTTGACTTTTCTTATACGTCTCAATTTATTGATGAGGCTCATATTTTCTTAGTATAAATGAGTACTGATGACTTCCAATCATTAAGCCTTGGTTAAACCCCAGGAGAAAATAATGTCTCTATTTGTATTTATTACCCTAGCAATTGTTCTAATTTTAGCCACTGTTAGCTTCTGGTTACCAATAATTAATCCAGACTCAGAAAAACTTTCACCTTATGAATGTGGCTTTGACCCACTTGGATCAGCCCGACTACCATATTCTATGCGATTTTTCCTAGTAGCTATTCTTTTTCTACTATTTGATTTAGAAATTGCCCTTCTCCTTCCCACCCCCTGGGCAGCGCAACTTCCTCACCCCACATTATCAATTTTTTGAGCATCGATTATTCTTATTCTTTTAACTTTAGGTTTTATTTACGAATGACTTCAAGGAGGCCTAGAATGAGCTGAATGAGGAGTTAGTCTAAAAAAGACAGCTGATTTCGGCTCAGCAAATTATGGTTTAACCCCATAACACCTTTATGTTAACAAACGAGTCCTGATTACTTTCCTCTACATTTATATTAAGTCTTATTGGCCTATCATTTCACCGGGCACACTTACTCTCAGCATTACTCTGTTTAGAAGGAATAATACTATCAATTTTTATTGGACTCAGCCTATGAGCCTTAAAATTTACCTTAATTGCTCCACTAATATATCCTATTGTTGTGTTAACAATATCTGCATGTGAAGCAGGCCTTGGCTTATCCCTTATAATTGCCACCGCCCGATCCCACGGATCTGATAATTTAAATACGCTTAATCTTCTACAATGCTAATAATTTCAATTCCATTAGCCACCCTTCTTCTCTCAACCTGACTGGCCCCTTCAAAGCGGTTGTGAGAAATTATAACAACCCAGTCCTTAATTATTGCCGTTATATCAACAGCCTGATTAGCCACTCAGGAGGCTTACCCATTTTTAAACAATTATCTATTTATTGATGAAATCTCATCTCCCCTTCTAGTACTTACCTGCTGACTTACAGCTCCAACACTACTTGCTAGTCAGAGTAAACTCTCCAAAGAACCCCTACCACGACAACGAACATACATTTTTACTATCATTGTACTCCAAATAACAACCCTCCTTGCATTTTTGGCGGACAACATAATCTTATTTTTTATTATATTTGAAGCAACTATAATTCCTACTTTAATTGTTATTACTCGATGAGGAGCCCAAAAAGAACGTATACTAGCCGGAACCTATTTAATCTTTTATACTTTATTTGGCTCTATGGCCCTCCTTACTGCCCTACTTTACTTCCATGAGACATTCGGAACGATATCAATCTCATTAATAAAATCTTTTTTTGTAGCCCAAACTTTTTCTTCCTGTTCAACAGCATGATGAATCGCTTGCTTTATTGCCTTTCTAGTAAAAATACCACTCTATGGTGTTCACCTCTGACTTCCAAAAGCGCACGTTGAAGCCCCTATTGCTGGATCAATAATTTTAGCAGGAACTTTACTAAAACTTGGTGGCTACGGAATTTTACGAATAAATATTTTTATAAATGACTCCCTCCTGCCCCTAGCAAAACCTCTTATTGTTTTTTCACTGTTTGGTGTTCTTCTATCAGCCATTTTATGTTCCCGCCAAACGGATTTAAAATCCCTAATTGCTTTTTCATCAGTAAGCCATATAGGATTAGTAATTGCCGCATCAATAATTAAGACAGAATGAAGCATTGCCGGCTCAATAGTTCTAATAATTTCCCACGGACTAGTTTCATCAGCCTTATTTTGCCTAGCTAACACTTCATATGAACGCACCAACACCCGCACCCTTATTCTCCTTCAAGGGACCCAAATTGTTTTTCCACTAGCAGCAGCCTGATGACTTCTGGCTGCCCTAATAAATCTAGCTCTTCCACCATCCCCAAATTTTATTGGAGAAATATCAATTTTAACATCATTATTTCAATGATCAAACATAACACTCATTTTAACAGGATTAGGAATTATTTTTACCACAGCCTACTCCTTATATATATTTTGAGCTTCACAACGAGAGCACCTTCCATCCCACCTAAACTCTTTCCCACCAATGCAAACTCGAGAACATATTTTACTTGCCTTACACATCCTCCCAGCCCTACTCCTAATACTGAAACCCACCTTAATATTTTAAGTGAATATAGTTTATTAAAAATACTAGCTTGTGATTCTAGAGAAGGGGACTAATAACCCCCTATTCACCGAGCCTGACTGGATCAACGAGAACTGCTAATTACTCGCCACTATGGTTCAATTCCATAGCAGACTCGCCCTCGCAATTATTCAAATAACATTTTGAACATTTGCCATGAGTTTTCCTATTATTGCACTAACATCATACTTAATTAGCATGCTATCCCTTATTATTCCTTTATTTAACCCAAACTCAGCAGAATTTCACTTCAAAACAAAGACTGCCATTAAAACAGCTTTCTTTGTCTCAACTATTCCTGCCATCTTAATAATTAATGAAAATTCTTTATCCACCATTATTTCATGAAAGTGGTTTAATATTATAATAACCCCTTTCAACTTAACAATTCAACTTGACCAATACTCAATTCTTTTCATCCCAATCGCTCTAATAGTCTCATGAAGCATTATTGAGTATTCTCTTTGGTACATACATGATGACATCAAGATCCAACTTTTCTTTAAATATTTACTTATTTTTTTACTAGCAATAATACTATTAGTATCAGCCGGCAACTTATTAATACTTTTTATTGGCTGGGAAGGAGTAGGAATTATATCTTATCTTTTAATTGGGTGATATTTTACACGGAGCAACGCCGGAGCAGCCGCTCTTCAAGCGGTACTGTATAACCGAATCGGAGACATTGGATTTTTATTTGCCATATTTTGACTTATTTCATCTTATGACTCAATTGACCTTAACTTTATCTTCTCAATGAATAACTCCACCCCCCTTCTACTAGCCTTCATTATTGCAGCCGCTAGTAAGTCAGCTCAATTTGGACTTCACCCATGACTCGCCTCCGCCATAGAAGGCCCCACCCCAGTATCAGCCCTACTTCACTCCAGTACAATGGTTGTTGCTGGGGTTTTTTTACTCATTCGCATTCATCCAATAATTAAAGATAACCAAACTGCCCTAACAACCTGTCTATGTCTTGGAGCTATTTCAACCGCATTTGCAGCTACATGTGCCCTCACCCAAAATGATATTAAAAAAATCATTGCCTTTTCAACATCAAGCCAACTCGGCCTTATAGTCGTAGCTATTGGCCTAAATATACCTCACCTAGCATTTTTTCACATCTGTACACATGCCTTCTTCAAGGCAATATTATTTTTATGCTCAGGATCAATTATTCATAACCTTAATGATGAACAAGACATTCGAAAAATGGGAGGCCTACAAAAAACCCTCCCATTCACCACAACATGTGTTACAGTTGGAAGCTTGGCCCTGATGGGAACCCCTTATCTTGCAGGCTTCTTTTCAAAAGACGCCATTATTGAAGCAATTAACACCTCCAATGTTAATGCATGGGCTTTGACCTTAACAATTATTGCCACCTCATTCACAGCCGTTTATAGCCTTCGAGTAATCTTCTTTGCATCAATGCAGCACCCTCGCTTTTCTCCTGCCTCTTCTATTAATGAAAATAATCCAACAATTATTAACCCAATTAAACGTCTTGCCCTAGGTAGTGTAATTGCTGGACTATTATTAAATCAAATTATTCTTCCATCTTCCCCTGTTACCATAACCATGCCAACCTATTTAAAGATAACCGCAATTATTGTAACCGTCCTAGGATTTATTATTGCCCTAGATCTAGCTAATATCTCTTGAACAAAGACCCCTGAACAAACAAATGTTTCAAAAACAATCAATACCTCTTTTTACCCGACCACTATTCATCGACTCATTCCCTCTTACGCCATAAACCTCAGCTTACGTGTTTCATCTCACCTAATTGACACCCTTTGACTAGAAAAAATTGGACCAAAAGGCTTAGCAGAACTCCAACTGCCCCCAATCATAAAAAATCAAGAAATCCAACGAGGGTTAATCAAAATTTACCTCTCCATCTTCATTTTTACCACTATTCTATGTCTAATTGTCTTACAGCTCGCAAGACACCACTATAATGGCCCCGAACCACCTCTAATACTGCAAACAACGTTAATAAAAGAGCCCACCCTACCACTATTAAAACCCCTCCCCCTCAGAAAAACATTGTTGCCACCCCAAATCAATCCCCCACATATACTCCTATATTAGCTACCCCTGCAATCCCCTCACCAACACCCCCAATAACTCATCAAGCCCCCAACAATAAAACATAAGCAGTAATGTATGATCAAACAACCCCTCCCCCCCAAGCCTCTGGATAAGGTTCCGCAACTAAAGCAGCAGAGTAAGCAAACACCACTATTATTCCACCAAGATATACTAAAAACAAAACTAAGCATAAAAAAGAAACACCACCATCCATCAGAATTAAACACCCTGCCCCTGCCGAACCTACTAATCCAAGTGCAGCATAAAAGGGAGAAGGATTTGAAGCTACCGCCAATAATCCAACAATCAACCCCAACTCAAATAATATAGTCATAATTCCTACAAGGATTTTAACCTAGACTTACAGTCTGAAAAACTGTTGTTGTATTCAACTATAAGAACACTAATGGCCCCAGTACTTCGCAAAACCCATCCTCTAGTAAAAATTATTAATAACTCGTTTATTGATCTTCCAGCACCAGTCAATCTTTCATCGCTATGAAACTTTGGCTCTCTGCTAGGAGTTTGCTTAATTGCCCAAATCGCAACCGGCTTATTTCTAGCAATGCACTATACTGCTGATACATCCATAGCTTTTTCATCTGTAGCCCACATCTGCCGAGACGTAAATAACGGATGATTACTTCGCAACCTTCATGCAAACGGAGCCTCATTCTTCTTCATCTGCATCTACCTTCACATTGGACGAGGGATATACTACGGCTCATACCTTTTTAAAGAAACCTGAAATATCGGAGTAATTCTCCTTTTCCTCGTTATAGCTACAGCATTTGTAGGCTATGTTCTTCCATGAGGACAAATGTCCTTCTGAGGTGCAACAGTTATCACAAACCTCCTCTCTGCCGCCCCATACATTGGAACCGAACTTGTTCAATGAATTTGAGGAGGTTTTTCAGTAGACAATGCCACCCTAACACGATTTTTTACTTTTCACTTTATTCTCCCATTTATCATTGCAGGCGCTTCCATACTTCACCTTCTTTTTCTTCATCAGACAGGGTCCTCAAACCCAACAGGACTTAACTCAAACTTTGACAAAATTCCATTTCACGCCTACTACTCCTATAAAGACATCTTCGGCTTCGCGTTAATACTAGCCTTCTTAGCCCTCCTATCCACCTTCGCCCCCAACCTCCTAGGTGATCCTGATAATTTTACCCCAGCAAACCCTTTAGTTACCCCACCCCATATTAAACCAGAATGATACTTCTTATTTGCCTACGCCATTCTTCGCTCAATCCCAAACAAACTAGGAGGGGTCCTCGCTCTTTTATTTTCTATTATAATCCTCCTGCTTATACCTCTTCTCCACACTTCTAACCAACGAACCCTTATATTCCGCCCTTTGGCAAAACTATTTTTCTGAACATTAGTAGCCAACACTCTTATTTTAACCTGAATTGGAGGACAGCCAGTAGAAGATCCCTACATCATAATTGGCCAACTAGCTTCCGTCTCTTACTTCACCATCTTCATTATTTTTATCCCCCTCCTAGGACTCATAGAGAACAAACTAGCCCGTCTTAACAGAATTTTTTCATTGGAAGTTGTTGTCCCACTATCATTAACTTTTTCCTGTATTAAACATATTCACCAAACACTTATTACACCCATATATTAATTTTATACAGTCCTTATATCTCAACATAGACTTTCGCGGTCCTATAAATAATCTATGCTAGAACACAGCCTATATGATGATGTATGATATAGTACATATTATGTATGCATGAAGGACATATTATGTATAATCGAGCATTCATCTTATTTCCCCATGCATATCATTTCCCATCATTATTAATATTTCCACATATGTAAACTTAACATAAATGAATAACAACTACTAGCAATATTACAGTCCTTATATCTCAACAATAGACTTTCGCGGTCCTATAAATAATCTATGCTAGAACACAGCCTATATGATGATATATGATATAGTACATATTATGTATGCATGAAGGACATATTATGTATAATCGAGCATTCATCTTATTTCCCCATGCATATCATTTCCCATCATTATTAATATTTCCACATATGTAAATTTAACATAAATGAATAACAATTACTAGCAATATTGTAATATATTCGTTTCACGAAGATGGAATGGATATTAATGAATAAAGACTACGTCTCTACAGTTTAGCCTTCCCTTGAATTAAGAACACTTATATTACTTAGACAAAGTTAAACTCAAGTATTCTCCTTATTTCATGAATGATTTAAGGACATACAATTTATTCTATCGAGCAATCTCAGTCATTTTCACCATTCAAGTGATAACCAATTAAATCTGATTAATCAACAATCTCTTTATCAGCAGTAAAATATAATCAACTTAAACCCAATTACATAACACTCATAAAATTTTGAACTGGACCTTAATAATCCCAGTCAATACGAATAATACTTATAAATTAACTTGAATAGTAAACAACCATGGTCTATCTCATTAAAGAAATATAAATGTGTAACATGCATTACTAATCTTTACAACATGAATATTCTTCTCCCAAACTCTTAAAGTTCAACATCAAGACTGTCTTTATCCCCTATCGTACCTTAAAGAGGCCTCAGAGAAATCAAGGACTTGGTAGATCTTAACCTCCAATGGACCTACCACAAGAGTGACAGTAATCCCGCTTCAGGAGACATCTGACGGAACTGAATCTATGGACTTTTATAGCATAATCGGTCTATACTGAAATCTAAAGAGCCTCTCTCCTTATGAGATCTGGTACCTTAAAGACCTTAACCTGGCCTTACTTGAAACTGGTAAGCATTAATGGGTTTTTATATATAGGAGCTTTCCCCTGGCATCTCATAGTGGGGTAATGGCACATTAACAAGGCTGTCCCACTTAATGCAAGCGTGATTGTCTAGCATAAGAAGAAGGTTAGCATGTAGTGAATGTTTATTAGACATAACATGTTTTGTCATATTTTTTTTAACCCTATTTTTTCTATTCCCCCCGGGAGTCCACTCTTCCACCTAAAATTTTTACATTTGCTAAAACCCGTCGGGGCCCCCCCCTCCCCAAAAAATAGCTCAACAGCTCATTTTATTTATATACTCTTGAAAACCACCTATTCAACTTTTCCAAACAATCTAATTTACCTACACACCATTTTTACTCTTTTAAGGAGCTTTCACCAATTTAAAATTCATGTATATATATATATATATATATATTAAATAAAAATTCTTAATATTAGCTAATCAACGTCCACTAGCTTATATCTGAATTAAATCTCCTTATTTCTCCACTATAATAAAAAATAAAATACATGTATATATATATATGTATAAATTGACCACATCTTTGTCTTTCAAGGACACCTTCAATTTTTTATATAGTACTTGCAAAAATCTTCT
>H5
GCTTTTGAAGGAAAATAGTTTTCCCCTGGTCTTAGGCTCCAGTAACTCTTGGTGCAAATCCAAGTAAAAGCTGCTTCAGTAGCTTAAACATTAAAGCATTGGTCTTGTAAACCAAAGAATGAAGAATAAACCCTTCCTGAGGCTCAGGACAGAGAGAATTTAACTCCCACAGCTAACCCCCAAAGCTAGCATTCTATTTAAATTATATCCTGTTTAAATAGCTTAAATAAAGCATAGCACTGAAAATGCTAAGATGGACCCTAAAAAGTCCTTTAAACACAAAGGTTTGGTCCTGGCCTTGAGGTCAGTTATTACTTAATATACACATGCAAGTATCCGCTCCCCTGTGAGAACGCCCTTTAACCCCTTTTAGGGACAAGGAGCTGGTATCAGGCACGAAAATCTGCCCAAAACACCTAGCCACGCCACACCCACAAGGGAATTCAGCAGTGATTAACATTGAGTATTAGCGCAAGCTAGACTCAGTTAAAGTAAGACAGAGCCGGCTAATCTGGTGCCAGCCGCCGCGGTTACACCACGTGACTCAAATTGACCTCCTCCGGCGTAAAGCGTGATTAAAGTTACCCCTTTCTAGAGTTAAACTAAAACTAAGCTGTGACACGCCTGTTTATTAAGAAACCCAAAAACGAAAGTTACTCTAATATAATCAACTTGAACTCACGACAGCTGGGATACAAACTGGGATTAGATACCCCACTATGCCCAGCCGTAAACTTTAACTTACACTCAAATCGCCAGGGAACTACGAGCTAAGCTTAAAACCTAAAGGACTTGACGGTACCCCATATCCCCCTAGAGGAGCCTGTCCTATAATCGATAATCCACGTTTAACCTCACCATTTTTTGTTAATCAGCCTGTATACCTCCGTCGTCAGCTTACCACGTGAGCGCCAATTAGTGAGCTTAATGTCTTTCACCAACACGTCAGGTCAAGGTGCAGCAAATGAAATGGGAAGAGATGGGCTACACTTTCTATATTAGAAAAAACGAAAAACTATTTATGAAAACTAGTTGGAAGGCGGATTTAGCAGTAAAAAGGAATCAGAATGTCCATTTTAACCCGGCACTGGGGTGTGTACACACCGCCCGTCACCCTCTTCAGGGCTTCTTACCTAGTTCTTAACAAACTAAAGCATAACAGAAGAGGCAAGTCGTAACATGGTAAGTATACCGGAAGGTGTGCTTGGAAACGTAATGTAGCTTAATTAAAGCATCTCGCTTACACCGAGAAAATGTCCGTGAAAACCAGACCATTTCGAGCTAAAAACCTAGCCCAACTAAACATGAATATCCTCAAATTAATTTATTTTTAATAATAAATCATTTTGTTATTTTAGTAAAGGAGATTGAAAAATTTATTGGAGCTATAATAACAGTACCGCAAGGGAACGGTGAAATATGAAATGAAAAATTTTTAAGCAAGAAAAAGTAAAGACTACTCCTTGTACCTTTTGCATCATGGTTTAACTAGTCCAATCAAGCACAACGTATTTAAGTTTGACTTCCCGAAACTAAGTGAGCTACTTCAAGGCAGCTGATAGAGCGAACCCGTCTCTGTAGCAAAAGAGTGGGATGATCTTCAAGTAGCGGTGACAGACCTAACGAGCTTAGTGATAGCTGGTTACTCAAGAAATGGATCTAAGTCCAACCTGAAATTCATTCTAGTCCACCAAAACAACCACCTGAATTTCAGCGTAATTCAAATAAGGTACAGCCTATTTGAAACAGGATACAACCTAAATTAATGGATAAGACTAGCTCAATACACAACCAAGTGGGCCTAAAAGCAGCCACCTTTTAAATAGCGTCAAAGCTTAATTGTTATTTTTGCCTAATTACTTAATTATTATCTTAATCCTCTATTAATACTGAGTAATTCTATATTATTATAGAAATTTTTATGTTAAAACTAGTAACAAGAAGAAGACTCTTCTCTTTAATGTAAGTGTAAATCAGAAAGGACAAACCACTGATAATTAACGTCACTGAAACCAAAGTAGAAACTCATCAAGAAAAATCTACTTTCATTAACGTTAACCTAACACAAGAACATTTCAAGAAAGATTAAAAGAAAAAGAAGGAACTCGGCAAACATTAACCTCGCCTGTTTACCAAAAACATCGCCTCTTGACTCTTATAAGAGGTCCAGCCTGCCCAGTGACCATGTTCAACGGCCGCGGTATCCTAACCGTGCGAAGGTAGCGTAATCACTTGTTCTTTAANTGTGGACTAGTATGAATGGCACCACGAAGGTTATACTGTCTCCTTTTTCTAATCAGTGAAACTAATCTCCCCGTGAAGAAGCGAGGATATACCTATAAGACGAGAAGACCCTATGGAGCTTTAAACAACACAGCAATTACCTGCTAAACTAAGAAGTTTCTGAACATTTTCAATCTTTTAAGTAATCTGACTGCAAGTTTTTGGTTGGGGTGACCACGGAGCATAACACAACCTCCATGTTGAAAGAATTCTTTCTAAGCCAAGAACAACCTTTCTAAGCATCAATATATTGACATCCATTGACCCAATACATTTGACCAACGAACCAAGTTACCCTAGGGATAACAGCGCAATCCACTTCAAGAGCTCCTATCGACAAGTGGGTTTACGACCTCGATGTTGGATCAGGGTATCCCAGTGGTGCAGCCGCTACTAAAGGTTCGTTTGTTCAACGATTAAAACCCTACGTGATCTGAGTTCAGACCGGAGTAATCCAGGTCAGTTTCTATCTATACATGAGTTTCTTCTAGTACGAAAGGACCGGAGAAACGCGGCCCATATTTCTTACAAGCCGCAGCTACTAAATTATGATTTAAACTCAATAATATTGTAGCCCATAATTTTACTCAAGACAAGAGTAGTTAACGTAGCAAAACCTGGTATTGCAAAAGACCTAAACCCTTTCTATAGAAGTTCAAATCTTCTCGTTAACTTTGAACCTTTATTTAATTGTTTCTACACTTTGTTATATTGCACCAATTCTTCTGGCAGTTGCTTTTCTCACCCTAATTGAACGCAAAGTGCTTGGCTACATGCAGCACCGAAAAGGCCCTAACATTGTTGGTCCAATAGGCCTCCTTCAACCAATTGCAGACGGAGTAAAACTATTTATTAAAGAACCAATTCGGCCATCTACCTCATCTCAAACACTATTTCTTCTAGCCCCTGTAATAGCTCTATCATTAGCAATAATCATTTGGACCCCTATTCCTATACCAATTTCACTCTCTGATATAAACTTAGGAGTTATATTTCTCCTAGCCCTTTCTAGCCTTACCGTCTATTCCATCCTAGGTTCAGGCTGAGCCTCAAATTCTAAATATGCCCTAATTGGAGCTTTACGAGCAGTAGCACAAACTATTTCATACGAAGTAACTCTAGCCCTTATTCTCCTTTGCACTATTTTGCTATCAGGAAACTTCTCCCTTCAAAACTTTAGCATCACCCAAGAACCCATATGATTAATTATCCCAACATGACCCCTAGCTATAATATGATATATCTCCACACTAGCAGAGACAAACCGAGCCCCATTTGACCTCACTGAAGGAGAATCTGAGTTAGTATCAGGGTTTAACGTAGAATACGCAGGGGGACCATTTGCCCTATTTTTTCTTGCCGAATACGCTAACATCTTGATGATAAACACAATTTCTGCTATTATTTTTTTAGGATCCTCCACCCTTCTCCTCTTAACATTTACTACAACATCACTAATACTAAAATCCGCTATTCTTTCTATGGTTTTCCTCTGAATTCGAGCCTCCTACCCACGATTCCGCTATGATCAACTTATACATCTAGTTTGAAAAAACTTCCTCCCCCTTACCTTAGCATTAACAATTTGATATATTTCATTTCCAATTTCACTCTTACTTACCCCACCAATTTTATGGAAGCGTGCCTGAAAGCTAAGGGCCTCCTTGATAGGGAGGACCATAGGAGTTCAAACCTCCTCACTTCCTTAGAAAGATAGGAATTGAACCTATAACTGGGAGATCAAAACTCCCTGTAATTCCGTTTTACCACTTTCTAGTAAAGTCAGCTAAATAAGCTTTTGGGCCCATACCCCAAACATGTTGGTTAAACCCCCTCCTTTACTAATTAATCCATATGCTCTATCAATAATTGTCTCAAGCCTCGCCCTAGGCACTATCTTAACATTGTCAAGTTATCATTGAATTTTAGCATGAATTGGCCTTGAAATTAATACACTAGCTATTATTCCAATAATAACCAAAACCCCTCATCCACGAGCCATTGAAGCCGCAACAAAATACTTCTTAACACAAGCCGCAGCATCAGCCCTTATTTTATTTTCTAGCATCCTTAATGCATATATTTTAGGAGAGTGATCTATTAATTCACCAACTCACCCCATTTCAGCTACCCTCCTGTCAATTGCCATTGCAATAAAACTCGGAATTGCCCCATTTCATTTTTGACTCCCAGAGGTACTTCAAGGATCCACCCTACAAACAGGCCTGATTCTTTCTACATGACAAAAATTAGCTCCAATAGCCCTTCTTCTTCAACTATCACAATCAGTAAACCTAAACCTTATACTCACTTTAGGCCTTTTGTCAACTATTATTGGAGGATGGGGTGGAATTAATCAAACTCAAATCCGAAAAGTATTAGCCTTCTCTTCTGTAGCCCACTTAGGATGAATATTAGCAATCCTTAAAATCTCTCCACAATTAACACTTTTAAACTTTTTTCTTTATATTCTAATAACATCTACACTTTTCTTAACCTTTATATCATTAAACACAAAAAATATGTATGAACTCTCGACCTCCTGATCCAAAACCCCAGCGCTCACAGCACTCTCTATACTTTCCCTGCTATCACTAAGTGGACTACCCCCACTAACAGGATTTATACCAAAATGACTTATTGCCCAAGAAATGGTAAAACAAGACATAATTATATTTGCGCTATTAATTTTACTTTCCACACTTCTCAGCCTATTCTTTTACCTACGCCTTACATATTCTATATCTCTTACCCTAGCACCAAGCTTATCCTCCTCCCCCTCACTATGATTTAATCCCCCAAAAAACACTTTAGCCACACCTATAGTTATGTCTCTTTTACTCCTCCCTGTTACCCCCATTATTATAGCCGTAATATANAAACTTAGGATAACCTAGACCAAGAGCCTTCAAAGCCCTAAGTAGAAGTTAAAATCTTCTAGTTTCTGTAAGACTTGCAGGACATTATCCTGCATCTTCTGAATGCAAATCAGATACTTTTATTAAGCTAAAGCCTTCTAGAAAGACGGGCCTTGATCCCGTAAAATTTTAGTTAACAGCTAAACGCTCAATCCAGCGAGCTTCATTCTACTTCTCCCGATTTTTTAAAAACGGGAGAAGCCCCGGCAGAACTTCTTCTGCTTCTCCAGATTTGCAATCTGGCGTGTGACACCCCAGGACCTGATAAGAGGAGGACTTTAACCTCCCTTGGTGGAGCTACAAGCCACCGCCTAACCCTCGGCCATCTTACCCGTGATAATTACCCGCTGACTATTTTCAACCAATCACAAGGATATTGGTACCCTATACCTAATCTTTGGTGCCTGAGCAGGAATAGTGGGAACTGCCCTCAGTCTTCTTATCCGAGCTGAACTGAGTCAGCCAGGCTCCCTCCTTGGTGATGACCAAATTTATAATGTTATCGTTACCGCACATGCTTTCGTCATAATTTTCTTTATGGTTATGCCAATTCTAATCGGCGGCTTTGGCAACTGACTTGTTCCTTTAATAATCGGAGCCCCCGATATAGCTTTTCCTCGTATAAATAACATAAGCTTCTGATTACTCCCCCCATCCTTTTTACTTCTTCTGGCCTCCGCTGGGGTAGAAGCTGGGGCTGGAACTGGCTGAACTGTTTATCCTCCACTAGCCGGAAATCTCGCCCATGCAGGACCATCTGTAGATTTAACTATCTTTTCCCTTCACTTGGCAGGTGTTTCATCCATTCTAGGTGCAATTAATTTTATTACCACAACCTTAAATATGAAACCTCCTTCAATAACTCAATATCAAACACCTTTATTTGTGTGGTCTGTGCTAATTACCGCCGTTCTATTACTTCTCTCCTTACCAGTTCTTGCAGCAGGAATTACTATACTCTTAACTGATCGTAACCTAAATACAACATTCTTTGATCCTGCTGGAGGAGGTGACCCCATTTTGTACCAACACCTCTTTTGATTCTTCGGACACCCAGAGGTTTATATTCTTATTCTCCCTGGCTTTGGTATTATTTCACATGTAGTAACATTTTACTCAAGTAAAAAAGAGCCATTTGGTTATATAGGAATGGTTTGAGCAATAATGTCAATTGGCCTCCTAGGCTTTATTGTTTGAGCTCACCACATGTTTACAACAGACCTAAATGTTGATACCCGAGCCTATTTTACATCTGCAACAATAATTATTGCCATCCCAACAGGAGTTAAAGTATTTAGCTGACTAGCCACAATGCATGGCGGAGTAATTAAATGAGATGCTCCAATACTATGGGCCCTAGGGTTTATTTTCCTATTTACAGTCGGTGGGCTAACTGGGATTGTTCTAGCAAATTCATCACTAGACATTGTTCTCCATGATACTTACTATGTTGTTGCTCACTTCCATTATGTACTATCTATGGGAGCCGTATTTGCTATCATAGCTGGATTTGTACACTGATTCCCATTATTTTCAGGATATACTCTTCACGAGACCTGAGCAAAAATTCACTTTGGAGTAATATTTACTGGGGTAAACCTAACCTTCTTCCCTCAACACTTTCTCGGATTAGCAGGCATGCCTCGACGATACTCAGACTATCCAGACGCATATACACTATGAAACACTGTCTCTTCTATTGGTTCCCTAATTTCATTAGTAGCTGTAGTTATTATAATGTTTATTATCTGAGAAGCTTTCTCATCTAAACGTCATCTGATTTCTGCCAGTATAACTTCAACTAATGTGGAGTGACTTTATGGATTCCCCCCTCTTCATCATACATTTGAAGAAGCTTCTTTTTCCCAAACCAATTAATCGAGAAAGGAGGGAATTGAACCCCCATCCACTGGTTTCAAGCCAGGTACATAACCACTCTGTCACTTTCTTAGAGGGATTNGTTAAATAATAACACTGCCTTGTCAAGACAAAATTACGAGTTAAATTCTCGTATTCCTCTAATGGCACACCCACTTCAATTAGGATTCCAAGACGCAGCATCCCCAATTATGGAGGAACTATTACACTTCCACGATCATACATTAATAGCAGTGTTCTTAATTAGCACTCTCGTTTTATATATTATTTCGACTCTTATAAGCACTAAACTCTCTAATACAAATACAATTGACGCACAAGAAATTGAAATAGTATGAACAATTATACCAGCCATCATTTTAATCGTGATTGCCCTTCCGTCACTTCGTATTTTATATTTAATGGATGAAGTTAGTAACCCAGATGTTACAGTTAAAGCTATTGGTCACCAATGATACTGAAGCTATGAGTATTCTGACTTTAACGATCTTAGCTTTGACTCTTATATAGTTCCCACTAAAGACCTTCTCCCCGGACAATTTCGACTTCTAGAAGTTGACAACCGAATAACCACCCCTGTCGGAATAACCACTCGAACCCTGATTACAGCAGAGGATGTTCTTCACTCATGAGCCGTCCCATCTTTAGGGGTAAAATTAGACGCAATCCCAGGACGGCTAAATCAAACCTCATTTATTATCTCACGACCTGGTGTTTACTACGGACAATGCTCTGAAATTTGTGGAGCAAACCACAGCTTTATGCCAATTGTTGTTGAATCTTTACCTATTAAGGAATTTTTAAACTGATCTTCTGCCTCAGTAAACGCCTCATTAAGANGCTATAGGACTAAGCAACAGCCTTTTAAGCTGTAGATAGGTGACTTCCAACCACCCTTAATGGCATGCCACAACTTGACCCAGCCCCATGATTCTTTATTTTATTTACTGCCTGAACAGTGTTTATTATATTTTCACCTATAAAAACCTCCAACTATACTCACCTAAATGACCCAACACCTAAAACTTTTAAAGGTCTTAATAAACCGTGATCTTGACCGTGACCATAAACCTGTTTAGCCAATTTGCCTCACCTTCACTACTTGGAATCCCACTTATTTTAATTGCCTTTTTAGTCCCATGATTTCTATTTCCAACCCCATGTAACCGATGAACTACAAACCGCTTAGTAACTATTCAAACATGATTTGTAAAAACCTTCACAAAACAAATCTTTCTCCCACTAAATTTTCCAGGACATAAATGAGCACTTATTCTCACGTCGTTAATGATTTTTCTTCTTGGAATAAATTTACTGGGCCTTCTTCCCTACACTTTTACCCCTACCACACAACTTTCACTTAATTTAGGACTCGCAATCCCCCTATGATTAGCCACAGTAGCTATTGGGTTTCGAAATCAACTTACAGCATCTCTAGGTCATTTTCTACCCGAAGGCACGCCTACCCTGTTAATTCCAATTTTAATTATTATCGAAACAATTAGCTTATTTATCCGACCAATAGCACTTGGGGTCCGACTTACTGCTAACCTAACAGCAGGCCACCTTCTTATTCAACTTATTTCAACCGCTACCATGGCCCTATTATTCTCAAACCCTATTGTTTCTTCACTAACATTTGCTACCCTTCTTCTCCTTACTATATTAGAGATTGCAGTCGCTATAATTCAAGCATACGTATTTGTCCTTCTCTTAAGCCTATATCTTCAAGAAAATACTTAATGGCACATCAAGCACATGCTTTTCACATAGTAGACCCAAGCCCATGACCACTTACAGGGGCAACAGCCGCCTTTATACTTACTACCGGCCTAGCAATATGATTTCACTACGGTTCAACCTGAATTATATTTATAGGACTTACACTTATACTCCTTACTATATATCAATGATGACGAGATGTCGTTCGTGAGGGCACATTTCAGGGTCATCACACAATTCCAGTCCAAAAAGGACTTCGTTATGGCATAATTCTATTTATCACCTCTGAAGTATTCTTTTTTATTGGATTTTTTTGAGCATTTTATAATGCCAGCTTAGCCCCAACCTTTGAAGTTGGAGAATGCTGACCACCCGCTGGTATCTCCCCATTAAATCCTTTTGAAGTCCCTCTATTAAATACAGCAGTCCTTCTTGCTTCAGGGGTCACAGTTACTTGAGCTCATCATAGTATTATGCAGGGAAACCGTAAAGAAGCAATTCAATCTCTCGCCTTAACTATTATTTTAGGAATATACTTTACAGCCCTACAAGCCATAGAATACTACGAAGCCCCTTTTACTATTGCAGACGGAATCTACGGATCAACATTTTTTGTGGCTACCGGCTTCCACGGGCTTCACGTTATTATTGGCTCACTATTTTTACTAACTTGCCTTCTGCGACAAATCAACTTTCACTTTACTGCACAACACCATTTTGGATTTGAAGCAGCTGCCTGATACTGACATTTTGTTGATGTAGTTTGACTTTTCTTATACGTCTCAATTTATTGATGAGGCTCATATTTTCTTAGTATAAATGAGTACTGATGACTTCCAATCATTAAGCCTTGGTTAAACCCCAGGAGAAAATAATGTCTCTATTTGTATTTATTACCCTAGCAATTGTTCTAATTTTAGCCACTGTTAGCTTCTGGTTGCCAATAATTAACCCAGACTCAGAAAAACTCTCACCTTATGAATGTGGCTTTGACCCACTTGGATCAGCCCGACTACCATATTCTATGCGATTTTTCCTAGTAGCTATTCTTTTTTTACTATTTGATTTAGAAATTGCCCTCCTCCTTCCCACCCCCTGGGCAGCGCAACTTCCTCACCCCACATTATCAATTTTTTGAGCATCAATTATTCTTATTCTTTTAACTTTAGGTTTTATTTACGAATGACTTCAAGGAGGCCTAGAATGAGCTGAATGAGGAGTTAGTCTAAAAAAGACAGCTGATTTCGGCTCAGCAAATTATGGTTTAACCCCATAACACCTTTATGTTAACAAACGAGTCCTGATTACTTTCCTCTACATTTATATTAAGTCTTATTGGCCTATCATTTCACCGGGCACACTTACTCTCAGCATTACTCTGTTTAGAAGGAATAATACTATCAATTTTTATTGGACTCAGCTTATGAGCCTTAAAATTTACCTTAATTGCTCCACTGATATATCCTATTGTTATGTTAACAATATCTGCATGTGAAGCAGGCCTTGGCTTATCCCTTATAATTGCCACCGCCCGATCCCACGGATCTGATAATTTAAATACGCTTAATCTTCTACAATGCTAATAATTTCCATTCCATTAGCCACCCTTCTTCTCTCAACCTGACTGGCCCCTTCAAAGCGGTTGTGAGAAATTATAACAACCCAGTCCTTAATTATTGCCGTTATATCAACAGCCTGATTAGCCACTCAGGAGGCTTACCCATTTTTAAACAATTATCTATTTATTGATGAAATCTCATCTCCCCTTCTAGTACTTACCTGCTGACTTACAGCTCCAACACTACTTGCTAGTCAGAGTAAACTCTCCAAAGAACCCCTACCACGACAACGAACATACATTTTTACTATCATTGTACTCCAAATAACAACCCTCCTTGCATTTTTGGCGGACAACATAATCTTATTTTTTATTATATTTGAAGCAACTATAATTCCTACTTTAATTGTTATTACTCGATGAGGAGCCCAAAAAGAACGCATACTAGCCGGAACCTATTTAATCTTTTATACTTTATTTGGCTCTATGGCCCTCCTTACTGCCCTACTTTACTTCCATGAAACATTCGGAACAATATCAATCTCATTAATAAAATCTTTTTTTGTAGCCCAAACTTTTTCTTCCTGTTCAACAGCATGATGAATCGCTTGCTTTATTGCCTTTCTAGTAAAAATACCACTCTATGGTGCTCACCTCTGACTTCCAAAAGCGCACGTTGAAGCCCCTATTGCTGGATCAATAATTTTAGCAGGAACTTTACTAAAACTTGGTGGCTACGGAATTTTACGAATAAATATTTTTATAAATGACTCCCTCCTGCCCCTAGCAAAACCTCTTATTGTTTTTTCACTGTTTGGTGTTCTTTTATCAGCCATTTTATGTTCCCGCCAAACGGATTTAAAATCCCTAATTGCTTTTTCATCAGTAAGCCATATAGGATTAGTAATTGCCGCATCAATAATTAAGACAGAATGAAGCATTGCCGGCTCAATAGTCCTAATAATTTCCCACGGACTAGTTTCATCAGCCTTATTTTGCCTAGCTAACACTTCATATGAGCGCACCAACACCCGCACCCTTATTCTCCTTCAAGGGACCCAAATTGTTTTTCCACTAGCAGCAGCCTGATGACTTCTGGCTGCCCTAATAAATCTAGCTCTTCCACCATCCCCAAATTTTATTGGAGAAATATCAATTTTAACATCATTATTTCAATGATCAAACATAACACTCATTTTAACAGGATTAGGAATTATTTTTACCACAGCCTACTCCTTATATATATTCTGAGCTTCACAACGAGAGCACCTCCCATCCCACCTAAACTCTTTTCCACCAATGCAAACTCGAGAACATATTTTACTTGCCTTACACATCCTTCCAGCCCTACTCCTAATACTGAAACCCACCTTAATATTTTAAGTGAATATAGTTTATTAAAAATACTAGCTTGTGATTCTAGAGAAGGGGACTAATAACCCCCTATTCACCGAGCCTGACTGGATCAACGAGAACTGCTAATTACTCGCCACTATGGTTCAATTCCATAGCAGACTCGCCCTCGCAATTATTCAAATAACATTTTGAACATTTGCCATGAGTTTTCCTATTATTGCACTAACATCATACTTAATTAGCATGCTATCCCTTATTATTCCTTTATTTAACCCAAACTCAGCAGAATTTCACTTCAAAACAAAGACCGCCATTAAAACAGCTTTCTTTGTCTCAACTATTCCTGCCATCTTAATAATTAATGAAAATTCTTTATCCACCATTATTTCATGAAAGTGGTTTAATATTATAATAACCCCTTTCAACTTAACAATTCAACTTGACCAATACTCAATTCTTTTCATCCCAATCGCTCTAATAGTCTCATGAAGCATTATTGAGTATTCTCTTTGGTACATGCATGATGACATCAAGATCCAACTTTTCTTTAAATATTTACTTATTTTTTTACTAGCAATGATACTATTAGTATCAGCCGGCAACTTATTAATACTTTTTATTGGCTGGGAAGGAGTAGGAATTATATCTTATCTTTTAATTGGGTGATATTTTACACGGAGCAACGCCGGAGCAGCCGCTCTTCAAGCGGTACTGTATAACCGAATCGGAGACATTGGATTTTTATTTGCCATATTTTGACTTATTTCATCTTATGACTCAATTGACCTTAACTTTATCTTCTCAATGAATAACTCCACCCCCCTTCTACTAGCCTTCATTATTGCAGCCGCTAGTAAGTCAGCTCAATTTGGACTTCACCCATGACTCGCCTCCGCCATAGAAGGCCCCACCCCAGTATCAGCCCTACTTCACTCCAGCACAATGGTTGTTGCTGGAGTTTTTTTACTTATTCGCATTCATCCAATAATTAAAGATAACCAAACTGCCCTAGCAACCTGTCTATGTCTTGGAGCTATTTCAACCGCATTTGCAGCTACATGTGCCCTCACCCAAAATGATATTAAAAAAATCATTGCCTTTTCAACATCAAGCCAACTCGGCCTTATAGTCGTAGCTATTGGCCTAAATATACCTCACCTAGCATTTTTTCACATCTGTACACATGCCTTCTTCAAGGCAATATTATTTTTATGCTCAGGATCAATTATTCATAACCTTAATGATGAACAAGACATTCGAAAAATGGGAGGCCTACAAAAAACCCTCCCATTCACCACAACATGTGTTACAGTTGGAAGCTTGGCCCTGATGGGAACCCCTTATCTTGCAGGCTTCTTTTCAAAAGACGCCATTATTGAAGCAATTAACACCTCCAATGTTAATGCATGGGCTTTGACCTTAACAATTATTGCCACCTCATTCACAGCCGTTTATAGCCTTCGAGTAATCTTCTTTGCATCAATACAGCACCCTCGCTTTTCTCCTGCCTCTTCTATTAATGAAAATAATCCAACAATTATTAACCCAATTAAACGTCTTGCCCTAGGTAGTGTAATTGCTGGACTATTGTTAAATCAAATTATTCTTCCATCTTCCCCTGTTACCATAACCATGCCAACCTATTTAAAGATAACCGCAATTATTGTAACCGTCCTAGGATTTATTATTGCCCTAGATCTAGCTAATATCTCTTGAACAAAGGCCCCTGAACAAACAAATGTTTCAAAAACAATCAATACCTCTTTTTACCCGACCACTATTCATCGACTCATTCCCTCTTACGCCATAAACCTCAGCTTACGTGTTTCATCTCACCTAATTGACACCCTTTGACTAGAAAAAATTGGACCAAAAGGCTTAGCAGAACTCCAACTGCCCCCAATCATAAAAAATCAAGAAATCCAACGAGGGTTAATCAAAATTTACCTCTCCATCTTCATTTTTACCACTATTCTATGTCTAATTGTCTTACAGCTCGCAAGACACCACTATAATGGCCCCGAACCACCTCTAATACTGCAAACAACGTTAATAAAAGAGCCCACCCTACCACTATTAAAACCCCTCCCCCTCAGAAAAACATTGTTGCCACCCCAAATCAATCCCCCACATATACTCCTATATTAGCTACCCCTGCAATCCCCTCATCAACACCCCCAATAACTCATCAAGCCCCCAACAATAAAACATAAGCAGTAATGTATGATCAAACAACCCCTCCCCCCCAAGCCTCTGGATAAGGTTCCGCAACTAAAGCAGCAGAGTAAGCAAACACCACTATTATTCCACCAAGATATACTAAAAACAAAACTAAGCATAAAAAAGAAACACCACCATCCATCAGAATTAAACACCCTGCCCCTGCCGAACCTACTAATCCAAGTGCAGCATAATAGGGAGAAGGATTTGAAGCTACCGCTAATAATCCAACAATCAACCCCAACTCAAATAATATAGTCATAATTCCTACAAGGATTTTAACCTAGACTTACAGTCTGAAAAACTGTTGTTGTATTCAACTATAAGAACACTAATGGCCCCAGTACTTCGCAAAACCCATCCTCTAGTAAAAATTATTAATAACTCGTTTATTGATCTTCCAGCACCAGTCAATCTTTCATCGCTATGAAACTTTGGCTCTCTGTTAGGAGTTTGCTTAATTGCCCAAATCGCAACCGGCTTATTTCTAGCAATGCACTATACTGCTGATACATCCATAGCTTTTTCATCTGTAGCCCACATCTGCCGAGACGTAAATAACGGATGATTACTTCGCAACCTTCATGCAAACGGAGCCTCATTCTTCTTCATCTGCATCTACCTTCACATTGGACGAGGGATATACTACGGCTCATACCTTTTTAAAGAAACCTGAAATATCGGAGTAATTCTCCTTTTCCTCGTTATAGCTACAGCATTTGTAGGCTATGTTCTTCCATGAGGACAAATGTCCTTCTGAGGCGCAACAGTTATCACAAACCTCCTCTCTGCCGCCCCATACATTGGGACCGAACTTGTTCAATGAATTTGAGGAGGTTTTTCAGTAGACAATGCCACCCTAACACGATTTTTTACTTTTCACTTTATTCTCCCATTTATCATTGCAGGTGCTTCCATACTTCACCTTCTTTTTCTTCATCAGACAGGGTCCTCAAACCCAACAGGACTTAACTCAAACTTTGACAAAATTCCATTTCACGCTTACTACTCCTATAAAGACATCTTCGGCTTCGCGTTAATACTAGCCTTCTTAGCCCTCCTATCCACCTTCGCCCCCAACCTCTTAGGTGATCCTGATAATTTTACCCCGGCAAACCCTTTAGTTACACCACCCCATATTAAACCAGAATGATACTTCTTATTTGCCTACGCCATTCTTCGCTCAATCCCAAATAAACTAGGAGGGGTCCTCGCTCTTTTATTTTCTATTATAATTCTCCTGCTTATACCTCTTCTCCACACTTCTAACCAACGAACCCTTATATTCCGCCCTTTGGCAAAACTATTCTTCTGAACGTTAGTAGCCAACACTCTTATTTTAACCTGAATTGGAGGACAGCCAGTAGAAGATCCCTACATCATAATTGGCCAACTAGCTTCCGTCTCTTACTTCACCATCTTCATTATTTTTATCCCCCTTCTAGGACTCATAGAGAACAAACTAGCTCGTCTTAACAGAACTTTTTCATTGGAAGTTGTTGTCCCACTATCATTAACTTTTTCCTGTATTAAACATATTCACCAAACACTTATTACACCCATATATTAATTTTATACAGTCCTTATACCTCAACAATAGACTTTCGCGGTCCTATAAATAATCTATGCTAGAACACAGCCTATATGATGATGTATGATATAGTACATATTATGTATGCATGAAGGACATATTATGTATAATCGAGCATTCATCTTATTTCCCCATGCATATCATTTCCCATCATTATTAATATTTCCACATATGTAAACTTAACATAAATGAATAACAACTACTAGCAATATTACAGTCCTTATATCTCAACAATAGACTTTCGCGGTCCTATAAATAATCTATGCTAGAACACAGCCTATATGATGATATATGATATAGTACATATTATGTATGCATGAAGGACATATTATGTATAATCGAGCATTCATCTTATTTCCCCATGCATATCATTTCCCATCATTATTAATATTTCCACATATGTAAATTTAACATAAATGAATAACAATTACTAGCAATATTGTAATACATTCGTTTCACGAAGATGGAATGGATATTAATGAATAAAGACTATGTCTCTACAGTTTAGCCTTCCCTTGAATTAAGAACACTTATATTACTTAGACAAAGTTAAACTCAAGTATTTTCCTTATTTCATGAATGATTTAAGGACATACAATTTATTCTATCGAGCAATCTCAGTCATTTTCACCATTCAAGTGATAACCAATTAAATCTGATTAATCAACAATCTCTTTATCAGCAATAAAATATAATCAACTTAAACCCAATTACATACGCTCATAAAATTTTGAACTGGACCTTAATAGTCCCAGTCAATACGAATAATACTTATAAATTAACTTGAATAATAAACAACCATGGTCTATCTCATTAAAGAAATATAAATGTGTAACATACATTACTAATCTTACAACATGAATATTCTTCTCCCAAACTCTTAAAATTCAACATCAAGACTGTCTTTATCCCCTATCGTACCTTAAAGAGGCCTCAGAGAAATCAAGGACTTGGTAGATCTTAACCTCCAATGGACCTACCACAAGAGTGACAGTAATCCCGCTTCAGGAGACATCTGACGGAACTGAATCTATGGACTTTTATAGCATAATCGGTCTATACTGAAATCTAAAGAGCCTCCCTCTTTATGAGATCTGGTACCTTAAAGACCTTAACCTGGCCTTACTTGAAACTGGTAAGCATTGATGGGTTTTTATATATAGGAGCTTTCCCCTGGCATCTCATAGTGGGGTAATGGCACATTAACAAGGTTGTCCCACTTAATGCAAGCGTGATTGTCTAGCATAAGAAGAAGGTTAGCATGTAGTGAATGTTTATTAGACATAACATATTTTGCCATATTTTTTTTAACCCTATTTTTTCTATTCCCCCCGGGAGTCCACTCTTCCACCTAAAATTTTTACATTTGCTAAAACCCGTCGGGGCCCCTCCCCTCCCCAAAAAATAGCTCAACAGCTCATTTTATTTATATACTCTTGAAAACCACCTATTCAACTTTTCCAAACAATCTAATTTACCTACACACCATTTTTACTCTTTTAAGGAGCTTTCACCAATTTAAAATTCATGTATATATATATATATATATATTAAATAAAAATTCTTAATATTAGCTAATCAACGTCCACTAGCTTATATCTGAATTAAATCTCCTTATTTCTCCACTATAATAAAAAATAAAATACATGTATATATATATATGTATAAATTGACCACATCTTTGTCTTTCAAGGACACCTTCAATTTTTTATATAGTACTTGCAAAAATCTTCT
>H6
GCTTTTGAAGGAAAATAGTTTTCCCCTGGTCTTAGGCTCCAGTAACTCTTGGTGCAAATCCAAGTAAAAGCTGCTTCAGTAGCTTAAACATTAAAGCATTGGTCTTGTAAACCAAAGAATGAAGAATAAACCCTTCCTGAGGCTCAGGACAGAGAGAATTTAACTCCCACAGCTAACCCCCAAAGCTAGCATTCTATTTAAATTATATCCTGTTTAAATAGCTTAAATAAAGCATAGCACTGAAAATGCTAAGATGGACCCTAAAAGGTCCTTTAAACACAAAGGTTTGGTCCTGGCCTTGAGGTCAGTTATTACTTAATATACACATGCAAGTATCCGCTCCCCTGTGAGAACGCCCTTTAACCCCTTTTAGGGACAAGGAGCTGGTATCAGGCACGAAAATCTGCCCAAAACACCTAGCCACGCCACACCCACAAGGGAATTCAGCAGTGATTAACATTGAGTATTAGCGCAAGCTAGACTCAGTTAAAGTAAGACAGAGCCGGCTAATCTGGTGCCAGCCGCCGCGGTTACACCACGTGACTCAAATTGACCTCCTCCGGCGTAAAGCGTGATTAAAGTTACCCCTTTCTAGAGTTAAACTAAAACTAAGCTGTGACACGCCTGTTTATTAAGAAACCCAAAAACGAAAGTTACTCTAATATAATCAACTTGAACTCACGACAGCTGGGATACAAACTGGGATTAGATACCCCACTATGCCCAGCCGTAAACTTTAACTTACACTCAAATCGCCAGGGAACTACGAGCTAAGCTTAAAACCCAAAGGACTTGACGGTACCCCATATCCCCCTAGAGGAGCCTGTCCTATAATCGATAATCCACGTTTAACCTCACCATTTTTTGTTAATCAGCCTGTATACCTCCGTCGTCAGCTTACCACGTGAGCGCCAATTAGTGAGCTTAATGTCTTTCACCAACACGTCAGGTCAAGGTGCAGCAAATGAAATGGGAAGAGATGGGCTACACTTTCTATATTAGAAAAAACGAAAAACTATTTATGAAAACTAGTTGGAAGGCGGATTTAGCAGTAAAAAGGAATCAGAATGTCCATTTTAACCCGGCACTGGGGTGTGTACACACCGCCCGTCACCCTCTTCAGGGCTTCTTACCTAGTTCTTAACAAACTAAAGCATAACAGAAGAGGCAAGTCGTAACATGGTAAGTATACCGGAAGGTGTGCTTGGAAACGTAATGTAGCTTAATTAAAGCATCTCGCTTACACCGAGAAAATGTCCGTGAAAACCAGACCATTTCGAGCTAAAAACCTAGCCCAACTAAACATGAATATCCTCAAATTAATTTATTTTTAATAATAAATCATTTTGTTATTTTAGTAAAGGAGATTGAAAAATTTATTGGAGCTATAATAACAGTACCGCAAGGGAACGGTGAAATATGAAATGAAAAATTTTTAAGCAAGAAAAAGTAAAGACTACTCCTTGTACCTTTTGCATCATGGTTTAACTAGTCCAATCAAGCACAACGTATTTAAGTTTGACTTCCCGAAACTAAGTGAGCTACTTCAAGGCAGCTGATAGAGCGAACCCGTCTCTGTAGCAAAAGAGTGGGATGATCTTCAAGTAGCGGTGACAGACCTAACGAGCTTAGTGATAGCTGGTTACTCAAGAAATGGATCTAAGTCCAACCTGAAATTCATTCTAGTCCACCAAAACAACCACCTGAATTTCAGCGTAATTCAAATAAGGTACAGCCTATTTGAAACAGGATACAACCTAAATTAATGGATAAGACTAGCTCAATACACAACCAAGTGGGCCTAAAAGCAGCCACCTTTTAAATAGCGTCAAAGCTTAATTGTTATTTTTGCCTAATTACTTAATTATTATCTTAATCCTCTATTAATACTGAGTAATTCTATATTATTATAGAAATTTTTATGTTAAAACTAGTAACAAGAAGAAGACTCTTCTCTTTAATGTAAGTGTAAATCAGAAAGGACAAACCACTGATAATTAACGTCACTGAAACCAAAGTAGAAACTCATCAAGAAAAATCTACTTTCATTAACGTTAACCTAACACAAGGACATTTCAAGAAAGATTAAAAGAAAAAGAAGGAACTCGGCAAACATTAACCTCGCCTGTTTACCAAAAACATCGCCTCTTGATTCTTATAAGAGGTCCAGCCTGCCCAGTGACCATGTTCAACGGCCGCGGTATCCTAACCGTGCGAAGGTAGCGTAATCACTTGTTCTTTAANTGTGGACTAGTATGAATGGCACCACGAAGGTTATACTGTCTCCTTTTTCTAATCAGTGAAACTAATCTCCCCGTGAAGAAGCGAGGATATACCTACAAGACGAGAAGACCCTATGGAGCTTTAAACAACACAGCAATTACCTGCTAAACTAAGAAGTTTCTGAACATTTTCAATCTTTTAAGTAATCTGACTGCAAGTTTTTGGTTGGGGTGACCACGGAGCATAACACAACCTCCATGTTGAAAGAATTCTTTCTAAGCCAAGAACAACCTTTCTAAGCATCAATATATTGACATCCATTGACCCAATACATTTGACCAACGAACCAAGTTACCCTAGGGATAACAGCGCAATCCACTTCAAGAGCTCCTATCGACAAGTGGGTTTACGACCTCGATGTTGGATCAGGGTATCCCAGTGGTGCAGCCGCTACTAAAGGTTCGTTTGTTCAACGATTAAAACCCTACGTGATCTGAGTTCAGACCGGAGTAATCCAGGTCAGTTTCTATCTATACATGAGTTTCTTCTAGTACGAAAGGACCGGAGAAACGCGGCCCATATTTTTTACAAGCCGCAGCTACTAAATTATGATTTAAACTCAATAATATTGTAGCCCATAATTTTACTCAAGACAAGAGTAGTTAACGTAGCAAAACCTGGTATTGCAAAAGACCTAAACCCTTTCTATAGAAGTTCAAATCTTCTCGTTAACTTTGAACCTTTATTTAATTATTTCTACACTTTGTTATATTGCACCAATTCTTCTGGCAGTTGCTTTTCTTACCCTAATTGAACGCAAAGTGCTTGGCTACATGCAGCACCGAAAAGGCCCTAACATTGTTGGTCCAATAGGCCTCCTTCAACCAATTGCAGACGGAGTAAAACTATTTATTAAAGAACCAATTCGGCCATCTACCTCATCTCAAACACTATTTCTTCTAGCCCCTGTAATAGCTCTATCATTAGCAATAATCATTTGGACCCCCATTCCTATACCAATTTCACTCTCTGATATAAACTTAGGAGTTATATTTCTCCTAGCCCTTTCTAGCCTTACCGTCTATTCCATCCTGGGTTCAGGCTGAGCCTCAAATTCTAAATATGCCCTAATTGGAGCTTTACGAGCAGTAGCACAAACTATTTCATACGAAGTAACTCTAGCCCTTATTCTCCTTTGCACTATTTTGCTATCAGGAAACTTCTCCCTTCAAAACTTTAGCATCACCCAAGAACCCATATGATTAATTATCCCAACATGACCCCTAGCTATAATATGATATATCTCCACCCTAGCAGAGACAAACCGAGCCCCATTTGACCTCACTGAAGGAGAATCTGAGTTAGTATCAGGGTTTAACGTAGAATACGCAGGGGGACCATTTGCCCTATTTTTTCTTGCCGAATACGCTAACATCTTGATGATAAACACAGTTTCTGCTATTATTTTTCTAGGATCCTCCACCCTTCTCCTCCTAACATTTACTACAACATCACTAATACTAAAATCCGCTATTCTTTCTATGGTTTTCCTCTGAATTCGAGCCTCCTACCCACGATTCCGCTATGATCAACTTATACACCTAGTTTGAAAAAACTTCCTCCCCCTTACCTTAGCATTAACAATTTGATATATTTCATTTCCAATTTCACTCTTACTTACCCCACCAATTTTATGGAAGCGTGCCTGAAAGCTAAGGGCCTCCTTGATAGGGAGGACCATAGGAGTTCAAACCTCCTCACTTCCTTAGAAAGATAGGAATTGAACCTATAACTGGGAGATCAAAACTCCCTGTAATTCCGTTTTACCACTTTCTAGTAAAGTCAGCTAAATAAGCTTTTGGGCCCATACCCCAAACATGTTGGTTAAACCCCCTCCTTTACTAATTAATCCATATGCTCTATCAGTAATTGTCTCAAGCCTCGCCCTAGGCACTATCTTAACATTGTCAAGTTATCATTGAATTTTAGCATGAATTGGCCTTGAAATTAATACACTAGCTATTATTCCAATAATAACCAAAACCCCTCATCCACGAGCCATTGAAGCCGCAACAAAATACTTCTTAACACAAGCCGCAGCATCAGCCCTTATTTTATTTTCTAGCATCCTTAATGCATATATTTTAGGAGAGTGATCTATTAATTCACCAACTCACCCCATTTCAGCTACCCTCCTGTCAATTGCCATTGCAATAAAACTCGGAATTGCCCCATTTCATTTTTGACTCCCAGAGGTACTTCAAGGATCCACCCTACAAACAGGCCTGATTCTTTCTACATGACAAAAATTAGCTCCAATAGCCCTTCTTCTTCAACTATCACAATCAGTAAACCTAAACCTTATACTCACTTTAGGCCTTTTGTCAACTATTATTGGAGGATGGGGTGGAATTAATCAAACTCAAATCCGAAAAGTATTAGCCTTCTCTTCTGTAGCCCACTTAGGATGAATATTAGCAATCCTTAAAATCTCTCCACAATTAACACTTTTAAACTTTTTTCTTTATATTCTAATAACATCTACACTTTTCTTAACCTTTATATCATTAAACACAAAAAATATGTATGAACTCTCGACCTCCTGATCCAAAACCCCAGCGCTCACAGCACTCTCTATACTTTCCCTGCTATCACTAAGTGGACTACCCCCACTAACAGGATTTATACCAAAATGACTTATTGCCCAAGAAATGGTAAAACAAGACATAATTATATTTGCGCTATTAATTTTACTTTCCACACTTCTCAGCCTATTCTTTTACCTACGCCTTACATATTCTATATCTCTTACCCTAGCACCAAGCTTATCCTCCTCCCCCTCACTATGATTTAATCCCCCAAAAAACACTTTAGCCACACCTATAGTTATGTCTCTTTTACTCCTCCCTGTTACCCCCATTATTATAGCCGTAATATANAAACTTAGGATAACCTAGACCAAGAGCCTTCAAAGCCCTAAGTAGAAGTTAAAATCTTCTAGTTTCTGTAAGACTTGCAGGACATTATCCTGCATCTTCTGAATGCAAATCAGATACTTTTATTAAGCTAAAGCCTTCTAGAAAGACGGGCCTTGATCCCGTAAAATTTTAGTTAACAGCTAAACGCTCAATCCAGCGAGCTTCATTCTACTTCTCCCGATTTTTTTAAAAACGGGAGAAGCCCCGGCAGAACTTCTTCTGCTTCTCCAGATTTGCAATCTGGCGTGTGACACCCCAGGACCTGATAAGAGGAGGACTTTAACCTCCCTTGGTGGAGCTACAAGCCACCGCCTAACCCTCGGCCATCTTACCCGTGATAATTACCCGCTGACTATTTTCAACCAATCACAAGGATATTGGTACCCTATACCTAATCTTTGGTGCCTGAGCAGGAATAGTGGGAACTGCCCTCAGTCTTCTTATCCGAGCTGAACTGAGTCAGCCAGGCTCCCTCCTTGGTGATGACCAAATTTATAATGTTATCGTTACCGCACATGCTTTCGTCATAATTTTCTTTATGGTTATGCCAATTCTAATCGGCGGCTTTGGCAACTGACTTGTTCCTTTAATAATCGGAGCCCCCGATATAGCTTTTCCTCGTATAAATAACATAAGCTTCTGATTACTCCCCCCATCCTTTTTACTTCTTCTGGCCTCCGCTGGGGTAGAAGCTGGGGCTGGAACTGGCTGAACTGTTTATCCTCCACTAGCCGGAAATCTCGCCCATGCGGGACCATCTGTAGATTTAACTATCTTTTCCCTTCACTTGGCAGGTGTTTCATCCATTCTAGGTGCAATTAATTTTATTACCACAACCTTAAATATGAAACCTCCTTCAATAACTCAATATCAAACACCTTTATTTGTGTGGTCTGTGCTAATTACCGCCGTTCTATTACTTCTCTCCTTACCAGTTCTTGCAGCAGGAATTACTATACTCTTAACTGATCGTAACCTAAATACAACATTCTTTGATCCTGCTGGAGGAGGTGACCCCATTTTATACCAACACCTCTTTTGATTCTTCGGACACCCAGAGGTTTATATTCTTATTCTTCCTGGCTTTGGTATTATTTCACATGTAGTAACATTTTACTCAAGTAAAAAAGAGCCATTTGGTTATATAGGAATGGTTTGAGCAATAATGTCAATTGGCCTCCTAGGCTTTATTGTTTGAGCTCACCACATGTTTACAACAGATCTAAATGTTGATACCCGAGCCTATTTTACATCTGCAACAATAATTATTGCCATCCCAACAGGAGTTAAAGTATTTAGCTGACTAGCCACAATGCATGGCGGAGTAATTAAATGAGATGCTCCAATACTATGGGCCCTAGGGTTTATTTTCCTATTTACAGTCGGTGGGCTAACTGGGATTGTTCTAGCAAATTCATCACTAGACATTGTTCTCCATGATACTTACTATGTTGTTGCTCACTTCCATTATGTACTATCAATGGGAGCCGTATTTGCTATCATAGCTGGATTTGTACACTGATTCCCATTATTTTCAGGATATACTCTTCACGAGACCTGAGCAAAAATTCACTTTGGAGTAATATTTACTGGGGTAAACCTAACCTTCTTCCCTCAACACTTTCTCGGATTAGCAGGCATGCCTCGACGATACTCAGACTATCCAGACGCATATACACTATGAAACACTGTCTCTTCTATTGGTTCCCTAATTTCATTAGTAGCTGTAGTTATTATAATGTTTATTATCTGAGAAGCTTTCTCATCTAAACGTCATCTGATTTCTGCCAGTATAACTTCAACTAATGTGGAGTGACTTTATGGATTCCCCCCTCTTCATCATACATTTGAAGAAGCTTCTTTTTCCCAAACCAATTAATCGAGAAAGGAGGGAATTGAACCCCCATCCACTGGTTTCAAGCCAGGTACATAACCACTCTGTCACTTTCTTAGAGGGATTNGTTAAATAATAACACTGCCTTGTCAAGACAAAATTACGAGTTAAATTCTCGTATTCCTCTAATGGCACACCCACTTCAATTAGGATTCCAAGACGCAGCATCCCCAATTATGGAGGAACTATTACACTTCCACGATCATACATTAATAGCAGTGTTCTTAATTAGCACTCTCGTTTTATATATTATTTCGACCCTTATAAGCACTAAACTCTCTAATACAAATACAATTGACGCACAAGAAATTGAAATAGTATGAACAATTATACCAGCCATCATTTTAATCGTGATTGCCCTTCCGTCACTTCGTATTTTATATTTAATGGATGAAGTTAGTAACCCAGATGTTACAGTTAAAGCTATTGGTCACCAATGATACTGAAGCTATGAGTATTCTGACTTTAACGATCTTAGCTTTGACTCTTATATAGTTCCCACTAAAGACCTTCTCCCCGGACAATTTCGACTTCTAGAAGTTGACAACCGAATAACCACCCCTGTCGGAATAACCACTCGAACCCTGATTACAGCAGAGGATGTTCTTCACTCATGAGCCGTCCCATCTTTAGGGGTAAAATTAGACGCAATCCCAGGACGGCTAAATCAAACCTCATTTATTATCTCACGACCTGGTGTTTACTACGGACAATGCTCTGAAATTTGTGGAGCAAACCACAGCTTTATGCCAATTGTTGTTGAATCTTTACCTATTAAGGAATTTTTAAACTGATCTTCTGCCTCAGTAAACGCCTCATTAAGANGCTATAGGACTAAGCAACAGCCTTTTAAGCTGTAGATAGGTGACTTCCAACCACCCTTAATGGCATGCCACAACTTGACCCAGCCCCATGATTCTTTATTTTATTTACTGCCTGAACAGTGTTTATTATATTTTCACCTATAAAAACCTCCAACTATACTCACCTAAATGACCCAACACCTAAAACTTTTAAAGGTCTTAATAAACCGTGATCTTGACCGTGACCATAAACCTGTTTAGCCAATTTGCCTCACCTTCACTACTTGGAATCCCACTTATTTTAATTGCCTTTTTAGTCCCATGATTTCTATTTCCAACCCCATGTAACCGATGAACTACAAACCGCTTAGTAACTATTCAAACATGATTTGTGAAAACCTTCACAAAACAAATCTTTCTCCCACTAAATTTTCCAGGACATAAATGAGCACTTATTCTCACGTCGTTAATGATTTTTCTTCTTGGAATAAATTTACTGGGCCTTCTTCCCTACACTTTTACCCCTACCACACAACTTTCACTTAATTTAGGACTCGCAATCCCCCTATGATTAGCCACAGTAGCTATTGGGTTTCGAAATCAACTTACAGCATCTCTAGGTCATTTTCTACCCGAAGGCACGCCTACCCTGTTAATTCCAATTTTAATTATTATCGAAACAATTAGCTTATTTATCCGACCAATAGCACTTGGGGTCCGACTTACTGCTAACCTAACAGCAGGCCACCTTCTTATTCAACTTATTTCAACCGCTACCATGGCCCTATTATTCTCAAACCCTATTGTTTCTTCACTAACATTTGCTACCCTTCTTCTCCTTACTATATTAGAGATTGCAGTCGCTATAATTCAAGCATACGTATTTGTCCTTCTCTTAAGCCTATATCTTCAAGAAAATACTTAATGGCACATCAAGCACATGCTTTTCACATAGTAGACCCAAGCCCATGACCACTTACAGGGGCAACAGCCGCCTTTATACTTACTACCGGCCTAGCAATATGATTTCACTACGGTTCAACCTGAATTATATTTATAGGACTTACACTTATACTCCTTACTATATATCAATGATGACGAGATGTTGTTCGTGAGGGCACATTTCAGGGTCATCACACAATTCCAGTCCAAAAAGGACTTCGTTATGGCATAATTCTATTTATCACCTCTGAAGTATTCTTTTTTATTGGATTTTTTTGAGCATTTTATAATGCCAGCTTAGCCCCAACCTTTGAAGTTGGAGAATGCTGACCACCCGCTGGTATCTCCCCATTAAATCCTTTTGAAGTCCCTCTATTAAATACAGCAGTCCTTCTTGCTTCAGGGGTCACAGTTACTTGAGCTCACCATAGTATTATGCAGGGAAACCGTAAAGAAGCAATTCAATCTCTCGCCTTAACTATTATTTTAGGAATATACTTTACAGCCCTACAAGCCATAGAATACTACGAAGCCCCTTTTACTATTGCAGACGGAATCTACGGATCAACATTTTTTGTGGCTACCGGCTTCCACGGGCTTCACGTTATTATTGGCTCACTATTTTTACTAACTTGCCTTCTGCGACAAATCAACTTTCACTTTACTGCACAACACCATTTTGGATTTGAAGCAGCTGCCTGATACTGACATTTTGTTGATGTAGTTTGACTTTTCTTATACGTCTCAATTTATTGATGAGGCTCATATTTTCTTAGTATAAATGAGTACTGATGACTTCCAATCATTAAGCCTTGGTTAAACCCCAGGAGAAAATAATGTCTCTATTTGTATTTATTACCCTAGCAATTGTTCTAATTTTAGCCACTGTTAGCTTCTGGTTACCAATAATTAATCCAGACTCAGAAAAACTCTCACCTTATGAATGTGGCTTTGACCCACTTGGATCAGCCCGACTACCATATTCTATGCGATTTTTCCTAGTAGCTATTCTTTTTTTACTATTTGATTTAGAAATTGCCCTTCTCCTCCCCACCCCCTGGGCAGCGCAACTTCCTCACCCCACATTATCAATTTTTTGAGCATCAATTATTCTTATTCTTTTAACTTTAGGTTTTATTTACGAATGACTTCAAGGAGGCCTAGAATGAGCTGAATGAGGAGTTAGTCTAAAAAAGACAGCTGATTTCGGCTCAGCAAATTATGGTTTAACCCCATAACACCTTTATGTTAACAAACGAGTCCTGATTACTTTCCTCTACATTTATATTAAGTCTTATTGGCCTATCATTTCACCGGGCACACTTACTCTCAGCATTACTCTGTTTAGAAGGAATAATACTATCAATTTTTATTGGACTCAGCCTATGAGCCTTAAAATTTACCTTAATTGCTCCACTAATATATCCTATTGTTATGTTAACAATATCTGCATGTGAAGCAGGCCTTGGCTTATCCCTTATAATTGCCACCGCCCGATCCCACGGATCTGATAATTTAAATACGCTTAATCTTCTACAATGCTAATAATTTCCATTCCATTAGCCACCCTTCTTCTCTCAACCTGACTGGCCCCTTCAAAGCGGTTGTGAGAAATTATAACAACCCAGTCCTTAATTATTGCCGTTATATCAACAGCCTGATTAGCCACTCAGGAGGCTTACCCATTTTTAAACAATTATCTATTTATTGATGAAATCTCATCTCCCCTTCTAGTACTTACCTGCTGACTTACAGCTCCAACACTACTTGCTAGTCAGAGTAAACTCTCCAAAGAACCCCTACCACGACAACGAACATACATTTTTACTATCATTGTACTCCAAATAACAACCCTCCTTGCATTTTTGGCGGACAACATAATCTTATTTTTTATTATATTTGAAGCAACTATAATTCCTACTTTAATTGTTATTACTCGATGAGGAGCCCAAAAAGAACGCATACTAGCCGGAACCTATTTAATCTTTTATACTTTATTTGGCTCTATGGCCCTCCTTACTGCCCTACTTTACTTCCATGAAACATTCGGAACAATATCAATCTCATTAATAAAATCTTTTTTTGTAGCCCAAACTTTTTCTTCCTGTTCAACAGCATGATGAATCGCTTGCTTTATTGCCTTTCTAGTAAAAATACCACTCTATGGTGTTCACCTCTGACTTCCAAAAGCGCACGTTGAAGCCCCTATTGCTGGATCAATAATTTTAGCAGGAACTTTACTAAAACTTGGTGGCTACGGAATTTTACGAATAAATATTTTTATAAATGACTCCCTCCTGCCCCTAGCAAAACCTCTTATTGTTTTTTCACTGTTTGGTGTTCTTTTATCAGCCATTTTATGTTCCCGCCAAACGGATTTAAAATCCCTAATTGCTTTTTCATCAGTAAGCCATATAGGATTAGTAATTGCCGCATCAATAATTAAGACAGAATGAAGCATTGCCGGCTCAATAGTCCTAATAATTTCCCACGGACTAGTTTCATCAGCCTTATTTTGCCTAGCTAACACTTCATATGAGCGCACCAACACCCGCACCCTTATTCTCCTTCAAGGGACCCAAATTGTTTTTCCACTAGCAGCAGCCTGATGACTTCTGGCTGCCCTAATAAATCTAGCTCTTCCACCATCCCCAAATTTTATTGGAGAGATATCAATTTTAACATCATTATTTCAATGATCAAACATAACACTCATTTTAACAGGATTAGGAATTATTTTTACCACAGCCTACTCCTTATATATATTTTGAGCTTCACAACGAGAGCACCTTCCATCCCACCTAAACTCTTTTCCACCAATGCAAACTCGAGAACATATTTTACTTGCCTTACATATCCTTCCAGCCCTACTCCTAATACTGAAACCCACCTTAATATTTTAAGTGAATATAGTTTATTAAAAATACTAGCTTGTGATTCTAGAGAAGGGGACTAATAACCCCCTATTCACCGAGCCTGACTGGATCAACGAGAACTGCTAATTACTCGCCACTATGGTTCAATTCCATAGCAGACTCGCCCTCGCAATTATTCAAATAACATTTTGAACATTTGCCATGAGTTTTCCTATTATTGCACTAACATCATACTTAATTAGCATGCTATCCCTTATTATTCCTTTATTTAACCCAAACTCAGCAGAATTTCACTTCAAAACAAAGACCGCCATTAAAACAGCTTTCTTTGTCTCAACTATTCCTGCCATCTTAATAATTAATGAAAATTCTTTATCCACCATTATTTCATGAAAGTGGTTTAATATTATAATAACCCCTTTCAACTTAACAATTCAACTTGACCAATACTCAATTCTTTTCATCCCAATCGCTCTAATAGTCTCATGAAGCATTATTGAGTATTCTCTTTGGTACATGCATGATGACATCAAGATCCAACTTTTCTTTAAATATTTACTTATTTTTTTACTAGCAATAATACTATTAGTATCAGCCGGCAACTTATTAATACTTTTTATTGGCTGGGAAGGAGTAGGAATTATATCTTATCTTTTAATTGGGTGATATTTTACACGGAGCAACGCCGGAGCAGCCGCTCTTCAAGCGGTACTGTATAACCGAATTGGAGACATTGGATTTTTATTTGCCATATTTTGACTTATTTCATCTTATGACTCAATTGACCTTAACTTTATCTTCTCAATGAATAACTCCACCCCCCTTCTACTAGCCTTCATTATTGCAGCCGCTAGTAAGTCAGCTCAATTTGGACTTCACCCATGACTCGCCTCCGCCATAGAAGGCCCCACCCCAGTATCAGCCCTACTTCACTCCAGCACAATGGTTGTTGCTGGGGTTTTTTTACTTATTCGCATTCATCCAATAATTAAAGATAACCAAACTGCCCTAACAACCTGTCTATGTCTTGGAGCTATTTCAACCGCATTTGCAGCTACATGTGCCCTCACCCAAAATGATATTAAAAAAATCATTGCCTTTTCAACATCAAGCCAACTCGGCCTTATAGTCGTAGCTATTGGCCTAAATATACCTCACCTAGCATTTTTTCACATCTGTACACATGCCTTCTTCAAGGCAATATTATTTTTATGCTCAGGATCAATTATTCATAACCTTAATGATGAACAAGACATTCGAAAAATGGGAGGCCTACAAAAAACCCTCCCATTCACCACAACATGTGTTACAGTTGGAAGCTTGGCCCTGATGGGAACCCCTTATCTTGCAGGCTTCTTTTCAAAAGACGCCATTATTGAAGCAATTAACACCTCCAATGTTAATGCATGGGCTTTGACCTTAACAATTATTGCCACCTCATTCACAGCCGTTTATAGCCTTCGAGTAATCTTCTTTGCATCAATACAGCACCCTCGCTTTTCTCCTGCCTCTTCTATTAATGAAAATAATCCAACAATTATTAACCCAATTAAACGTCTTGCCCTAGGTAGTGTAATTGCTGGACTATTGTTAAATCAAATTATTCTTCCATCTTCCCCTGTTACCATAACCATGCCAACCTATTTAAAGATAACCGCAATTATTGTAACCGTCCTAGGATTTATTATTGCCCTAGATCTAGCTAGTATCTCTTGAACAAAGGCCCCTGAACAAACAAATGTTTCAAAAACAATCAATACCTCTTTTTACCCGACCATTATTCATCGACTCATTCCCTCTTACGCCATAAACCTCAGCTTACGTGTTTCATCTCACCTAATTGACACCCTTTGACTAGAAAAAATTGGACCAAAAGGCTTAGCAGAACTCCAACTGCCCCCAATCATAAAAAATCAAGAAATCCAACGAGGGTTAATCAAAATTTACCTCTCCATCTTCATTTTTACCACTATTCTATGTCTAATTGTCTTACAGCTCGCAAGACACCACTATAATGGCCCCGAACCACCTCTAATACTGCAAACAACGTTAATAAAAGAGCCCACCCTACCACTATTAAAACCCCTCCCCCTCAGAAAAACATTGTTGCCACCCCAAATCAATCCCCCACATATACTCCTATATTAGCTACCCCTGCAATCCCCTCATCAACACCCCCAATAACTCATCAAGCCCCCAACAATAAAACATAAGCAGTAATGTATGATCAAACAACCCCTCCCCCCCAAGCCTCTGGATAAGGTTCCGCAACTAAAGCAGCAGAGTAAGCAAACACCACTATTATTCCACCAAGATATACTAAAAACAAAACTAAGCATAAAAAAGAAACACCACCATCCATCAGAATTAAACACCCTGCCCCTGCCGAACCTACTAATCCAAGTGCAGCATAATAGGGAGAAGGATTTGAAGCTACCGCTAATAATCCAACAATCAACCCCAACTCAAATAATATAATCATAATTCCTACAAGGATTTTAACCTAGACTTACAGTCTGAAAAACTGTTGTTGTATTCAACTATAAGAACACTAATGGCCCCAGTACTTCGCAAAACCCATCCTCTAGTAAAAATTATTAATAACTCGTTTATTGATCTTCCAGCACCAGTCAATCTTTCATCGCTATGAAACTTTGGCTCTCTGTTAGGAGTTTGCTTAATTGCCCAAATCGCAACCGGCTTATTTCTAGCAATGCACTATACTGCTGATACATCCATAGCTTTTTCATCCGTAGCCCACATCTGCCGAGACGTAAATAACGGATGATTACTTCGCAACCTTCATGCAAACGGAGCCTCATTCTTCTTCATCTGCATCTACCTTCACATTGGACGAGGGATATACTACGGCTCATACCTTTTTAAAGAAACCTGAAATATCGGAGTAATTCTCCTTTTCCTCGTTATAGCTACAGCATTTGTAGGCTATGTTCTTCCATGAGGACAAATGTCCTTCTGAGGCGCAACAGTTATCACAAACCTCCTCTCTGCCGCCCCATACATTGGGACCGAACTTGTTCAATGAATTTGAGGAGGTTTTTCAGTAGACAATGCCACCCTAACACGATTTTTTACTTTTCACTTTATTCTCCCATTTATCATTGCAGGTGCTTCCATACTTCACCTTCTTTTTCTTCATCAGACAGGGTCCTCAAACCCAACAGGACTTAACTCAAACTTTGACAAAATTCCATTTCACGCTTACTACTCCTATAAAGACATCTTCGGCTTCGCGTTAATACTAGCCTTCTTAGCCCTCCTATCCACCTTCGCCCCCAACCTCTTAGGTGATCCTGATAATTTTACCCCGGCAAACCCTTTAGTTACACCACCCCATATTAAACCAGAATGATACTTCTTATTTGCCTACGCCATTCTTCGCTCAATCCCAAATAAACTAGGAGGGGTCCTCGCTCTTTTATTTTCTATTATAATTCTCCTGCTTATACCTCTTCTCCACACTTCTAACCAACGAACCCTTATATTCCGCCCTTTGGCAAAACTATTCTTCTGAACGTTAGTAGCCAACACTCTTATTTTAACCTGAATTGGAGGACAGCCAGTAGAAGATCCCTACATCATAATTGGCCAACTAGCTTCCGTCTCTTACTTCACCATCTTCATTATTTTTATCCCCCTTCTAGGACTCATAGAGAACAAACTAGCTCGTCTTAACAGAACTTTTTCATTGGAAGTTGTTGTCCCACTATCATTAACTTTTTCCTGTATTAAACATATTCACCAAACACTTATTACACCCATATATTAATTTTATACAGTCCTTATATCTCAACAATAGACTTTCGCGGTCCTATAAATAATCTATGCTAGAACACAGCCTATATGATGATGTATGATATAGTACATATTATGTATGCATGAAGGACATATTATGTATAATCGAGCATTCATCTTATTTCCCCATGCATATCATTTCCCATCATTATTAATATTTCCACATATGTAAACTTAACATAAATGAATAACAACTACTAGCAATATTACAGTCCTTATATCTCAACAATAGACTTTCGCGGTCCTATAAATAATCTATGCTAGAACACAGCCTATATGATGATATATGATATAGTACATATTATGTATGCATGAAGGACATATTATGTATAATCGAGCATTCATCTTATTTCCCCATGCATATCATTTCCCATCATTATTAATATTTCCACATATGTAAACTTAACATAAATGAATAACAATTACTAGCAATATTGTAATACATTCGTTTCACGAAGATGGAATGGATATTAATGAATGAAGACTATGTCTCTACAGTTTAGCCTTCCCTTGAATTAAGAACACTTATATTACTTAGACAAAGTTAAACTCAAGTATTTTCCTTATTTCATGAATGATTTAAGGACATACAATTTATTCTATCGAGCAATCTCAGTCATTTTCACCATTCAAGTGATAACCAATTAAATCTGATTAATCAACAATCTCTTTATCAGCAGTAAAATATAATCAACTTAAACCCAATTACATACGCTCATAAAATTTTGAACTGGACCTTAATAGTCCCAGTCAATACGAATAATACTTATAAATTAACTTGAATAATAAACAACCATGGTCTATCTCATTAAAGAAATATAAATGTGTAACATACATTACTAATCTTACAACATGAATATTCTTCTCCCAAACTCTTAAAATTCAACATCAAGACTGTCTTTATCCCCTATCGTACCTTAAAGAGGCCTCAGAGAAATCAAGGACTTGGTAGATCTTAACCTCCAATGGACCTACCACAAGAGTGACAGTAATCCCGCTTCAGGAGGCATCTGACGGAACTGAATCTATGGACTTTTATAGCATAATCGGTCTATACTGAAATCTAAAGAGCCTCCCTCTTTATGAGATCTGGTACCTTAAAGACCTTAACCTGGCCTTACTTGAAACTGGTAAGCATTGATGGGTTTTTATATATAGGAGCTTTCCCCTGGCATCTCATAGTGGGGTAATGGCACATTAACAAGGTTGTCCCACTTAATGCAAGCGTGATTGTCTAGCATAAAAAGAAGGTTAGCATGTAGTGAATGTTTATTAGACATAACATATTTTGCCATATTTTTTTTAACCCTATTTTTTCTATTCCCCCCGGGAGTCCACTCTTCCACCTAAAATTTTTACATTTGCTAAAACCCGTCGGGGCCCCCCCCTCCCCAAAAAATAGCTCAACAGCTCATTTTATTTATATACTCTTGAAAACCACCTATTCAACTTTTCCAAACAATCTAATTTACCTACACACCATTTTTACTCTTTTAAGGAGCTTTCACCAATTTAAAATTCATGTATATATATATATATATATATATTAAATAAAAATTCTTAATATTAGCTAATCAACGTCCACTAGCTTATATCTGAATTAAATCTCCTTATTTCTCCACTATAATAAAAAATAAAATACATGTATATATATATATGTATAAATTGACCACATCTTTGTCTTTCAAGGACATCTTCAATTTTTTTATATAGTACTTGCAAAAATCTTCT
>H7
GCTTTTGAAGGAAAATAGTTTTCCCCTGGTCTTAGGCTCCAGTAACTCTTGGTGCAAATCCAAGTAAAAGCTGCTTCAGTAGCTTAAACATTAAAGCATTGGTCTTGTAAACCAAAGAATGAAGAATAAACCCTTCCTGAGGCTCAGGACAGAGAGAATTTAACTCCCACAGCTAACCCCCAAAGCTAGCATTCTATTTAAATTATATCCTGTTTAAATAGCTTAAATAAAGCATAGCACTGAAAATGCTAAGATGGACCCTAAAAGGTCCTTTAAACACAAAGGTTTGGTCCTGGCCTTGAGGTCAGTTATTACTTAATATACACATGCAAGTATCCGCTCCCCTGTGAGAACGCCCTTTAACCCCTTTTAGGGACAAGGAGCTGGTATCAGGCACGAAAATCTGCCCAAAACACCTAGCCACGCCACACCCACAAGGGAATTCAGCAGTGATTAACATTGAGTATTAGCGCAAGCTAGACTCAGTTAAAGTAAGACAGAGCCGGCTAATCTGGTGCCAGCCGCCGCGGTTACACCACGTGACTCAAATTGACCCCCTCCGGCGTAAAGCGTGATTAAAGTTACCCCTTTCTAGAGTTAAACTAAAACTAAGCTGTGACACGCCTGTTTATTAAGAAACCCAAAAACGAAAGTTACTCTAATATAATCAACTTGAACTCACGACAGCTGGGATACAAACTGGGATTAGATACCCCACTATGCCCAGCCGTAAACTTTAACTTACACTCAAATCGCCAGGGAACTACGAGCTAAGCTTAAAACCCAAAGGACTTGACGGTACCCCATATCCCCCTAGAGGAGCCTGTCCTATAATCGATAATCCACGTTTAACCTCACCATTTTTTGTTAATCAGCCTGTATACCTCCGTCGTCAGCTTACCACGTGAGCGCCAATTAGTGAGCTTAATGTCTTTCACCAACACGTCAGGTCAAGGTGCAGCAAATGAAATGGGAAGAGATGGGCTACACTTTCTATATTAGAAAAAACGAAAAACTATTTATGAAAACTAGTTGGAAGGCGGATTTAGCAGTAAAAAGGAATCAGAATGTCCATTTTAACCCGGCACTGGGGTGTGTACACACCGCCCGTCACCCTCTTCAGGGCTTCTTACCTAGTTCTTAACAAACTAAAGCATAACAGAAGAGGCAAGTCGTAACATGGTAAGTATACCGGAAGGTGTGCTTGGAAACGTAATGTAGCTTAATTAAAGCATCTCGCTTACACCGAGAAAATGTCCGTGAAAACCAGACCATTTCGAGCTAAAAACCTAGCCCAACTAAACATGAATATCCTCAAATTAATTTATTTTTAATAATAAATCATTTTGTTATTTTAGTAAAGGAGATTGAAAAATTTATTGGAGCTATAATAACAGTACCGCAAGGGAACGGTGAAATATAAAATGAAAAATTTTTAAGCAAGAAAAAGTAAAGACTACTCCTTGTACCTTTTGCATCATGGTTTAACTAGTCCAATCAAGCACAACGTATTTAAGTTTGACTTCCCGAAACTAAGTGAGCTACTTCAAGGCAGCTGATAGAGCGAACCCGTCTCTGTAGCAAAAGAGTGGGATGATCTTCAAGTAGCGGTGACAGACCTAACGAGCTTAGTGATAGCTGGTTACTCAAGAAATGGATCTAAGTCCAACCTGAAATTCATTCTAGTCCACCAAAACAACCACCTGAATTTCAGCGTAATTCAAATAAGGTACAGCCTATTTGAAACAGGATACAACCTAAATTAATGGATAAGACTAGCTTAATACACAACCAAGTGGGCCTAAAAGCAGCCACCTTTTAAATAGCGTCAAAGCTTAATTGTTATTTTTACCTAATTACTTAATTATTATCTTAATCCTCTATTAATACTGAGTAATTCTATATTATTATAGAAATTTTTATGTTAAAACTAGTAACAAGAAGAAGACTCTTCTCTTTAATGTAAGTGTAAATCAGAAAGGACAAACCACTGATAATTAACGTCACTGAAACCAAAGTAGAAACTCATCAAGAAAAATCTACTTTCATTAACGTTAACCTAACACAAGAACATTTCAAGAAAGATTAAAAGAAAAAGAAGGAACTCGGCAAACATTAACCTCGCCTGTTTACCAAAAACATCGCCTCTTGACTCTTATAAGAGGTCCAGCCTGCCCAGTGACCATGTTCAACGGCCGCGGTATCCTAACCGTGCGAAGGTAGCGTAATCACTTGTTCTTTAANTGTGGACTAGTATGAATGGCACCACGAAGGTTATACTGTCTCCTTTTTCTAATCAGTGAAACTAATCTCCCCGTGAAGAAGCGAGGATATACCTATAAGACGAGAAGACCCTATGGAGCTTTAAACAACACAGCAATTACCTGCTAAACTAAGAAGTTTCTGAACATTTTCAATCTTTTAAGTAATCTGACTGCAAGTTTTTGGTTGGGGTGACCACGGAGCATAACACAACCTCCATGTTGAAAGAATTCTTTCTAAGCCAAGAACAACCTTTCTAAGCATCAATATATTGACATCCATTGACCCAATACATTTGACCAACGAACCAAGTTACCCTAGGGATAACAGCGCAATCCACTTCAAGAGCTCCTATCGACAAGTGGGTTTACGACCTCGATGTTGGATCAGGGTATCCCAGTGGTGCAGCCGCTACTAAAGGTTCGTTTGTTCAACGATTAAAACCCTACGTGATCTGAGTTCAGACCGGAGTAATCCAGGTCAGTTTCTATCTATACATGAGTTTCTTCTAGTACGAAAGGACCGGAGAAACGCGGCCCATATTTCTTACAAGCCGTAGCTACTAAATTATGATTTAAACTCAATAATATCGTAGCCCATAATTTTACTCAAGACAAGAGTAGTTAACGTAGCAAAACCTGGTATTGCAAAAGACCTAAACCCTTTCTATAGAAGTTCAAATCTTCTCGTTAACTTTGAACCTTTATTTAATTATTTCTACACTTTGTTATATCGCACCAATTCTTCTGGCAGTTGCTTTTCTTACCCTAATTGAACGCAAAGTGCTTGGCTACATGCAGCACCGAAAAGGCCCTAACATTGTTGGTCCAATAGGCCTCCTTCAACCAATTGCAGACGGAGTAAAACTATTTATTAAAGAGCCAATTCGGCCATCTACCTCATCTCAAACACTATTTCTTCTAGCCCCTGTAATAGCTCTATCATTAGCAATAATCATTTGGACCCCCATTCCTATACCAATTTCACTCTCTGATATAAACTTAGGAGTTATATTTCTCCTAGCCCTTTCTAGCCTTACCGTCTATTCCATCCTGGGTTCAGGCTGAGCCTCAAATTCTAAATATGCCCTAATTGGAGCTTTACGAGCAGTAGCACAAACTATTTCATACGAAGTAACTCTAGCCCTTATTCTTCTCTGCACTATTTTGCTATCAGGAAACTTCTCCCTTCAAAACTTTAGCATCACCCAAGAACCCATATGATTAATTATCCCAACATGACCCCTGGCTATAATATGATATATCTCCACCCTAGCAGAGACAAACCGAGCCCCATTTGACCTCACTGAAGGAGAATCTGAGTTAGTATCAGGGTTTAACGTAGAATACGCAGGGGGACCATTTGCCCTATTTTTTCTTGCCGAATACGCTAATATCTTGATGATAAACACAATTTCTGCTATTATTTTTCTAGGATCCTCCACCCTTCTCCTCTTAACATTTACTACAACATCACTAATACTAAAATCCGCTATTCTTTCTATGATTTTCCTCTGAATTCGAGCCTCCTACCCACGATTCCGCTATGATCAACTTATACACCTAGTTTGAAAAAACTTCCTCCCCCTTACCTTAGCATTAACAATTTGATATATTTCATTTCCAATTTCACTCTTACTTACCCCACCAATTTTATGGAAGCGTGCCTGAAAGCTAAGGGCCTCCTTGATAGGGAGGACCATAGGAGTTCAAACCTCCTCACTTCCTTAGAAAGATAGGAATTGAACCTATAACTGGGAGATCAAAACTCCCTGTAATTCCGTTTTACCACTTTCTAGTAAAGTCAGCTAAATAAGCTTTTGGGCCCATACCCCAAACATGTTGGTTAAACCCCCTCCTTTACTAATTAATCCATATGCTCTATCAGTAATTGTTTCAAGCCTCGCCCTAGGCACTATCTTAACATTGTCAAGTTATCATTGAATTTTAGCATGAATTGGCCTTGAAATTAATACACTAGCTATTATTCCAATAATAACCAAAACCCCTCATCCACGAGCCATTGAAGCCGCAACAAAGTACTTCTTAACACAAGCCGCAGCATCAGCCCTTATTTTATTTTCTAGCATCCTTAATGCATATATTTTAGGAGAGTGATCTATTAATTCACCAACTCACCCCATTTCAGCTACCCTCCTATCAATTGCCATTGCAATAAAACTCGGAATTGCCCCATTTCATTTTTGACTCCCAGAGGTACTTCAAGGATCCACCCTACAAACAGGCCTTATTCTTTCTACATGACAAAAATTAGCTCCAATAGCCCTTCTTCTTCAACTATCACAATCAGTAAACCTAAACCTTATACTCACTTTAGGCCTTTTGTCAACTATTATTGGAGGATGGGGTGGAATTAATCAAACTCAAATCCGAAAAGTATTAGCCTTCTCTTCTGTAGCCCACTTAGGATGAATATTAGCAATCCTTAAAATCTCCCCACAATTAACACTTTTAAACTTTTTTCTTTATATTCTAATAACATCTACACTTTTCTTAACCTTTATATCATTAAACACAAAAAATATGTATGAACTCTCGACCTCCTGATCCAAAACCCCAGCGCTCACAGCACTCTCTATACTTTCCCTGCTATCACTAAGTGGACTACCCCCACTAACAGGATTTATACCAAAATGACTTATTGCCCAAGAAATGGTAAAACAAGACATAATTATATTTGCGCTATTAATTTTACTTTCCACACTTCTCAGCCTATTCTTTTACCTACGCCTTACATATTCTATATCTCTTACCCTAGCACCAAGCTTATCCTCCTCCCCCTCACTATGATTTAATACCCCAAAAAACACTTTAGCCACACCTATAGTTATGTCTCTTTTGCTCCTCCCTGTTACCCCCATTATTATAGCCGTAATATANAAACTTAGGATAACCTAGACCAAGAGCCTTCAAAGCCCTAAGTAGAAGTTAAAATCTTCTAGTTTCTGTAAGACTTGCAGGACATTATCCTGCATCTTCTGAATGCAAATCAGATACTTTTATTAAGCTAAAGCCTTCTAGAAAGACGGGCCTTGATCCCGTAAAATTTTAGTTAACAGCTAAACGCTCAATCCAGCGAGCTTCATTCTACTTCTCCCGATTTTTTTAAAAACGGGAGAAGCCCCGGCAGAACTTCTTCTGCTTCTCCAGATTTGCAATCTGGCGTGTGACACCCCAGGACCTGATAAGAGGAGGACTTTAACCTCCCTTGGTGGAGCTACAAGCCACCGCCTAACCCTCGGCCATCTTACCCGTGATAATTACCCGCTGACTATTTTCAACCAATCACAAGGATATTGGTACCCTATACCTAATCTTTGGTGCCTGAGCAGGAATAGTGGGAACTGCCCTCAGTCTTCTTATCCGAGCTGAACTGAGTCAGCCAGGCTCCCTCCTTGGTGATGACCAAATTTATAATGTTATTGTTACCGCACATGCTTTCGTCATAATTTTCTTTATGGTTATGCCAATTCTAATCGGCGGCTTTGGCAACTGACTTGTTCCTTTAATAATCGGAGCCCCCGATATGGCTTTTCCTCGTATAAACAACATAAGCTTCTGATTACTCCCCCCATCCTTTTTACTTCTTCTGGCCTCCGCTGGGGTAGAAGCTGGGGCTGGAACTGGCTGAACTGTTTATCCTCCACTAGCCGGAAATCTCGCCCATGCGGGACCATCTGTAGATTTAACTATCTTTTCCCTTCACTTGGCAGGTGTCTCATCCATTCTAGGTGCAATTAATTTTATTACCACAACCTTAAATATGAAACCTCCTTCAATAACTCAATATCAAACACCTTTATTTGTATGGTCTGTGCTAATTACTGCCGTTCTATTACTTCTCTCCTTACCAGTTCTTGCAGCAGGAATTACTATACTCTTAACTGATCGTAACCTAAATACAACATTCTTTGATCCTGCTGGAGGAGGTGACCCTATTTTATACCAACACCTCTTTTGATTCTTCGGACACCCAGAGGTTTATATTCTTATTCTCCCTGGCTTTGGTATTATTTCGCATGTAGTAACATTTTACTCAAGTAAAAAAGAGCCATTTGGTTATATAGGAATGGTTTGAGCAATAATGTCAATTGGCCTCCTAGGCTTTATTGTTTGAGCTCACCACATGTTTACAACAGACCTAAATGTCGATACCCGAGCCTATTTTACATCTGCAACAATAATTATTGCCATCCCAACAGGAGTTAAAGTATTTAGCTGACTAGCCACAATGCATGGCGGAGTAATTAAATGAGATGCTCCAATACTATGGGCCCTAGGGTTTATTTTCCTATTTACAGTCGGTGGGTTAACTGGGATTGTTCTAGCAAATTCATCACTAGACATTGTACTCCATGATACTTACTATGTTGTTGCTCACTTCCATTATGTACTATCTATGGGAGCCGTATTTGCTATCATAGCTGGATTTGTACATTGATTCCCATTATTTTCAGGATATACTCTTCACGAGACCTGAGCAAAAATTCACTTTGGAGTAATATTTACTGGGGTAAACCTAACCTTCTTCCCTCAACACTTTCTCGGATTAGCAGGTATGCCTCGACGATACTCAGACTATCCAGACGCATATACACTATGAAACACTGTCTCTTCTATTGGTTCCCTAATTTCATTAGTAGCTGTAGTTATTATAATGTTTATTATCTGAGAAGCTTTCTCATCTAAACGTCATCTGATTTCTGCCAGTATAACTTCAACTAATGTGGAGTGACTTTATGGATTCCCCCCTCTTCATCATACATTTGAAGAAGCTTCTTTTTCCCAAACCAATTAATCGAGAAAGGAGGGAATTGAACCCCCATCCACTGGTTTCAAGCCAGGTACATAACCACTCTGTCACTTTCTTAGAGGGATTNGTTAAATAATAACACTGCCTTGTCAAGACAAAATTACGAGTTAAATTCTCGTATTCCTCTAATGGCACACCCACTTCAATTAGGATTCCAAGACGCAGCATCCCCAATTATGGAGGAACTATTACACTTCCACGATCATACATTAATAGCAGTGTTCTTAATTAGCACTCTCGTTTTATATATTATTTCGACCCTTATAAGCACTAAACTCTCTAATACAAATACAATTGACGCACAAGAAATCGAAATAGTATGAACAATTATACCAGCCATCATTTTAATTGTGATTGCCCTTCCGTCACTTCGTATTTTATATTTAATGGATGAAGTTAGTAACCCAGATGTTACAGTTAAAGCTATTGGTCACCAATGATACTGAAGCTATGAGTATTCTGACTTTAACGATCTTAGCTTTGACTCTTATATAGTTCCCACTAAAGACCTTCTCCCCGGACAATTTCGACTTCTAGAAGTTGACAACCGAATAACCACCCCTGTCGGAATAACCACTCGAACCCTGATTACAGCAGAGGATGTTCTTCACTCATGAGCCGTCCCATCTTTAGGGGTAAAATTAGACGCAATCCCAGGACGGCTAAATCAAACCTCATTTATTATTTCACGACCTGGTGTTTACTACGGACAATGCTCTGAAATTTGTGGAGCAAACCACAGCTTTATGCCAATTGTTGTTGAATCTTTACCTATTAAGGAATTTTTAAACTGATCTTCTGCCTCAGTAAACGCCTCATTAAGANGCTATAGGACTAAGCAACAGCCTTTTAAGCTGTAGATAGGTGACTTCCAACCACCCTTAATGGCATGCCACAACTTGACCCAGCCCCATGATTCTTTATTTTATTTACTGCCTGAACAGTGTTTATTATATTTTCACCTATAAAAACCTCCAACTATACTCATCTAAATGACCCAGCACCTAAAACTTTTAAAGGTCTTAATAAACCGTGATCTTGACCGTGACCATAAACCTGTTTAGCCAATTTGCCTCACCTACACTACTTGGAATGCCACTTATTTTAATTGCCTTTTTGGTCCCATGATTTCTATTTCCAACCCCATGTAACCGATGAACTACAAACCGCTTAGTAACTATTCAAACATGATTTGTGAAAACCTTCACAAAACAAATCTTTCTCCCACTAAATTTTCCAGGACATAAATGAGCACTTATTCTCACATCGTTAATGATTTTTCTTCTTGGAATAAATTTACTGGGCCTTCTTCCCTACACTTTTACCCCTACCACACAACTTTCACTTAATTTAGGACTCGCAATCCCCCTATGATTAGCCACAGTAGCCATTGGGTTTCGAAATCAACTTACAGCATCTCTAGGTCATTTTCTACCCGAAGGCACGCCTACCCTGTTAATTCCAATTTTAATTATTATCGAAACAATTAGCTTATTTATCCGACCAATAGCACTTGGGGTCCGACTTACTGCTAACCTAACAGCAGGCCACCTTCTTATTCAACTTATTTCAACCGCTACCATGGCCCTATTATTCTCAAACCCTATTGTTTCTTCACTAACATTTGCTACCCTTCTTCTCCTTACTATATTAGAGATTGCAGTCGCTATAATTCAAGCATACGTATTTGTCCTTCTCTTAAGCCTATATCTTCAAGAAAATACTTAATGGCACATCAAGCACATGCTTTTCACATAGTAGACCCAAGCCCATGACCACTTACAGGGGCAACAGCCGCCTTTATACTTACTACCGGCCTAGCAATATGATTTCACTACGGTTCAACCTGAATTATATTTATAGGACTTACACTTATACTACTTACTATATATCAATGATGACGAGATGTTGTTCGTGAGGGCACATTTCAGGGTCATCACACAATTCCAGTCCAAAAAGGACTTCGTTATGGCATAATTCTATTTATCACCTCTGAAGTGTTCTTTTTTATTGGATTTTTTTGAGCATTTTATAATGCCAGCTTAGCCCCAACCTTTGAAGTTGGAGAATGCTGACCACCCGCTGGTATCTCCCCATTAAATCCTTTTGAGGTCCCTCTATTAAATACAGCAGTCCTTCTTGCTTCAGGGGTCACAGTTACTTGAGCTCATCATAGTATTATGCAGGGAAACCGTAAAGAAGCAATTCAGTCTCTCGCCTTAACTATTATTTTAGGAATATACTTTACAGCCCTACAAGCCATAGAATACTACGAAGCCCCTTTTACTATTGCAGACGGAATCTACGGATCAACATTTTTTGTGGCTACCGGCTTCCACGGGCTTCACGTTATTATTGGCTCACTATTTTTACTAACTTGCCTTCTGCGACAAATCAACTTTCACTTTACTGCACAACACCATTTTGGGTTTGAAGCAGCTGCCTGATACTGACATTTTGTTGATGTAGTTTGACTTTTCTTATACGTCTCAATTTATTGATGAGGCTCATATTTTCTTAGTATAAATGAGTACTGATGACTTCCAATCATTAAGCCTTGGTTAAACCCCAGGAGAAAATAATGTCTCTATTTGTATTTATTACCCTAGCAATTGTTCTAATTTTAGCCACTGTTAGCTTCTGGTTACCAATAATTAATCCAGACTCAGAAAAACTTTCACCTTATGAATGTGGCTTTGACCCACTTGGATCAGCCCGACTACCATATTCTATGCGATTTTTCCTAGTAGCTATTCTTTTTCTACTATTTGATTTAGAAATTGCCCTTCTCCTTCCCACCCCCTGGGCAGCGCAACTTCCTCACCCCACATTATCAATTTTTTGAGCATCAATTATTCTTATTCTTTTAACTTTAGGTTTTATTTACGAATGACTTCAAGGAGGCCTAGAATGAGCTGAATGAGGAGTTAGTCTAAAAAAGACAGCTGATTTCGGCTCAGCAAATTATGGTTTAACCCCATAACACCTTTATGTTAACAAACGAGTCCTGATTACTTTCCTCTACATTTATATTAAGTCTTATTGGCCTATCATTTCACCGGGCACACTTACTCTCAGCATTACTCTGTTTAGAAGGAATAATACTATCAATTTTTATTGGACTCAGCCTATGAGCCTTAAAATTTACCTTAATTGCTCCACTAATATATCCTATTGTTGTGTTAACAATATCTGCATGTGAAGCAGGCCTTGGCTTATCCCTTATAATTGCCACCGCCCGATCCCACGGATCTGATAATTTAAATACGCTTAATCTTCTACAATGCTAATAATTTCAATTCCATTAGCCACCCTTCTTCTCTCAACCTGACTGGCCCCTTCAAAGCGGTTGTGAGAAATTATAACAACCCAGTCCTTAATTATTGCCGTTATATCAACAGCCTGATTAGCCACTCAGGAGGCTTACCCATTTTTAAACAATTATCTATTTATTGATGAAATCTCATCTCCCCTTCTAGTACTTACCTGCTGACTTACAGCTCCAACACTACTTGCTAGTCAGAGTAAACTCTCCAAAGAACCCCTACCACGACAACGAACATACATTTTTACTATCATTGTACTCCAAATAACAACCCTCCTTGCATTTTTGGCGGACAACATAATCTTATTTTTTATTATATTTGAAGCAACTATAATTCCTACTTTAATTGTTATTACTCGATGAGGAGCCCAAAAAGAACGTATACTAGCCGGAACCTATTTAATCTTTTATACTTTATTTGGCTCTATGGCCCTCCTTACTGCCCTACTTTACTTCCATGAGACATTCGGAACGATATCAATCTCATTAATAAAATCTTTTTTTGTAGCCCAAACTTTTTCTTCCTGTTCAACAGCATGATGAATCGCTTGCTTTATTGCCTTTCTAGTAAAAATACCACTCTATGGTGTTCACCTCTGACTTCCAAAAGCGCACGTTGAAGCCCCTATTGCTGGATCAATAATTTTAGCAGGAACTTTACTAAAACTTGGTGGCTACGGAATTTTACGAATAAATATTTTTATAAATGACTCCCTCCTGCCCCTAGCAAAACCTCTTATTGTTTTTTCACTGTTTGGTGTTCTTCTATCAGCCATTTTATGTTCCCGCCAAACGGATTTAAAATCCCTAATTGCTTTTTCATCAGTAAGCCATATAGGATTAGTAATTGCCGCATCAATAATTAAGACAGAATGAAGCATTGCCGGCTCAATAGTTCTAATAATTTCCCACGGACTAGTTTCATCAGCCTTATTTTGCCTAGCTAACACTTCATATGAACGCACCAACACCCGCACCCTTATTCTCCTTCAAGGGACCCAAATTGTTTTTCCACTAGCAGCAGCCTGATGACTTCTGGCTGCCCTAATAAATCTAGCTCTTCCACCATCCCCAAATTTTATTGGAGAAATATCAATTTTAACATCATTATTTCAATGATCAAACATAACACTCATTTTAACAGGATTAGGAATTATTTTTACCACAGCCTACTCCTTATATATATTTTGAGCTTCACAACGAGAGCACCTTCCATCCCACCTAAACTCTTTCCCACCAATGCAAACTCGAGAACATATTTTACTTGCCTTACACATCCTCCCAGCCCTACTCCTAATACTGAAACCCACCTTAATATTTTAAGTGAATATAGTTTATTAAAAATACTAGCTTGTGATTCTAGAGAAGGGGACTAATAACCCCCTATTCACCGAGCCTGACTGGATCAACGAGAACTGCTAATTACTCGCCACTATGGTTCAATTCCATAGCAGACTCGCCCTCGCAATTATTCAAATAACATTTTGAACATTTGCCATGAGTTTTCCTATTATTGCACTAACATCATACTTAATTAGCATGCTATCCCTTATTATTCCTTTATTTAACCCAAACTCAGCAGAATTTCACTTCAAAACAAAGACTGCCATTAAAACAGCTTTCTTTGTCTCAACTATTCCTGCCATCTTAATAATTAATGAAAATTCTTTATCCACCATTATTTCATGAAAGTGGTTTAATATTATAATAACCCCTTTCAACTTAACAATTCAACTTGACCAATACTCAATTCTTTTCATCCCAATCGCTCTAATAGTCTCATGAAGCATTATTGAGTATTCTCTTTGGTACATACATGATGACATCAAGATCCAACTTTTCTTTAAATATTTACTTATTTTTTTACTAGCAATGATACTATTAGTATCAGCCGGCAACTTATTAATACTTTTTATTGGCTGGGAAGGAGTAGGAATTATATCTTATCTTTTAATTGGGTGATATTTTACACGGAGCAACGCCGGAGCAGCCGCTCTTCAAGCGGTACTGTATAACCGAATCGGAGACATTGGATTTTTATTTGCCATATTTTGACTTATTTCATCTTATGACTCAATTGACCTTAACTTTATCTTCTCAATGAATAACTCCACCCCCCTTCTACTAGCCTTCATTATTGCAGCCGCTAGTAAGTCAGCTCAATTTGGACTTCACCCATGACTCGCCTCCGCCATAGAAGGCCCCACCCCAGTATCAGCCCTACTTCACTCCAGTACAATGGTTGTTGCTGGGGTTTTTTTACTCATTCGCATTCATCCAATAATTAAAGATAACCAAACTGCCCTAACAACCTGTCTATGTCTTGGAGCTATTTCAACCGCATTTGCAGCTACATGTGCCCTCACCCAAAATGATATTAAAAAAATCATTGCCTTTTCAACATCAAGCCAACTCGGCCTTATAGTCGTAGCTATTGGCCTAAATATACCTCACCTAGCATTTTTTCACATCTGTACACATGCCTTCTTCAAGGCAATATTATTTTTATGCTCAGGATCAATTATTCATAACCTTAATGATGAACAAGACATTCGAAAAATGGGAGGCCTACAAAAAACCCTCCCATTCACCACAACATGTGTTACAGTTGGAAGCTTGGCCCTGATGGGAACCCCTTATCTTGCAGGCTTCTTTTCAAAAGACGCCATTATTGAAGCAATTAACACCTCCAATGTTAATGCATGGGCTTTGACCTTAACAATTATTGCCACCTCATTCACAGCCGTTTATAGCCTTCGAGTAATCTTCTTTGCATCAATGCAGCACCCTCGCTTTTCTCCTGCCTCTTCTATTAATGAAAATAATCCAACAATTATTAACCCAATTAAACGTCTTGCCCTAGGTAGTGTAATTGCTGGACTATTATTAAATCAAATTATTCTTCCATCTTCCCCTGTTACCATAACCATGCCAACCTATTTAAAGATAACCGCAATTATTGTAACCGTCCTAGGATTTATTATTGCCCTAGATCTAGCTAATATCTCTTGAACAAAGACCCCTGAACAAACAAATGTTTCAAAAACAATCAATACCTCTTTTTACCCGACCACTATTCATCGACTCATTCCCTCTTACGCCATAAACCTCAGCTTACGTGTTTCATCTCACCTAATTGACACCCTTTGACTAGAAAAAATTGGACCAAAAGGCTTAGCAGAACTCCAACTGCCCCCAATCATAAAAAATCAAGAAATCCAACGAGGGTTAATCAAAATTTACCTCTCCATCTTCATTTTTACCACTATTCTATGTCTAATTGTCTTACAGCTCGCAAGACACCACTATAATGGCCCCGAACCACCTCTAATACTGCAAACAACGTTAATAAAAGAGCCCACCCTACCACTATTAAAACCCCTCCCCCTCAGAAAAACATTGTTGCCACCCCAAATCAATCCCCCACATATACTCCTATATTAGCTACCCCTGCAATCCCCTCACCAACACCCCCAATAACTCATCAAGCCCCCAACAATAAAACATAAGCAGTAATGTATGATCAAACAACCCCTCCCCCCCAAGCCTCTGGATAAGGTTCCGCAACTAAAGCAGCAGAGTAAGCAAACACCACTATTATTCCACCAAGATATACTAAAAACAAAACTAAGCATAAAAAAGAAACACCACCATCCATCAGAATTAAACACCCTGCCCCTGCCGAACCTACTAATCCAAGTGCAGCATAAAAGGGAGAAGGATTTGAAGCTACCGCCAATAATCCAACAATCAACCCCAACTCAAATAATATAGTCATAATTCCTACAAGGATTTTAACCTAGACTTACAGTCTGAAAAACTGTTGTTGTATTCAACTATAAGAACACTAATGGCCCCAGTACTTCGCAAAACCCATCCTCTAGTAAAAATTATTAATAACTCGTTTATTGATCTTCCAGCACCAGTCAATCTTTCATCGCTATGAAACTTTGGCTCTCTGCTAGGAGTTTGCTTAATTGCCCAAATCGCAACCGGCTTATTTCTAGCAATGCACTATACTGCTGATACATCCATAGCTTTTTCATCGGTAGCCCACATCTGCCGAGACGTAAATAACGGATGATTACTTCGCAACCTTCATGCAAACGGAGCCTCATTCTTCTTCATCTGCATCTACCTTCACATTGGACGAGGGATATACTACGGCTCATACCTTTTTAAAGAAACCTGAAATATCGGAGTAATTCTCCTTTTCCTCGTTATAGCTACAGCATTTGTAGGCTATGTTCTTCCATGAGGACAAATGTCCTTCTGAGGTGCAACAGTTATCACAAACCTCCTCTCTGCCGCCCCATACATTGGAACCGAACTTGTTCAATGAATTTGAGGAGGTTTTTCAGTAGACAATGCCACCCTAACACGATTTTTTACTTTTCACTTTATTCTCCCATTTATCATTGCAGGCGCTTCCATACTTCACCTTCTTTTTCTTCATCAGACAGGGTCCTCAAACCCAACAGGACTTAACTCAAACTTTGACAAAATTCCATTTCACGCCTACTACTCCTATAAAGACATCTTCGGCTTCGCGTTAATACTAGCCTTCTTAGCCCTCCTATCCACCTTCGCCCCCAACCTCCTAGGTGATCCTGATAATTTTACCCCAGCAAACCCTTTAGTTACCCCACCCCATATTAAACCAGAATGATACTTCTTATTTGCCTACGCCATTCTTCGCTCAATCCCAAACAAACTAGGAGGGGTCCTCGCTCTTTTATTTTCTATTATAATCCTCCTGCTTATACCTCTTCTCCACACTTCTAACCAACGAACCCTTATATTCCGCCCTTTGGCAAAACTATTTTTCTGAACATTAGTAGCCAACACTCTTATTTTAACCTGAATTGGAGGACAGCCAGTAGAAGATCCCTACATCATAATTGGCCAACTAGCTTCCGTCTCTTACTTCACCATCTTCATTATTTTTATCCCCCTCCTAGGACTCATAGAGAACAAACTAGCCCGTCTTAACAGAACTTTTTCATTGGAAGTTGTTGTCCCACTATCATTAACTTTTTCCTGTATTAAACATATTCACCAAACACTTATTACACCCATATATTAATTTTATACAGTCCTTATATCTCAACAATAGACTTTCGCGGTCCTATAAATAATCTATGCTAGAACACAGCCTATATGATGATGTATGATATAGTACATATTATGTATGCATGAAGGACATATTATGTATAATCGAGCATTCATCTTATTTCCCCATGCATATCATTTCCCATCATTATTAATATTTCCACATATGTAAACTTAACATAAATGAATAACAACTACTAGCAATATTACAGTCCTTATATCTCAACAATAGACTTTCGCGGTCCTATAAATAATCTATGCTAGAACACAGCCTATATGATGATATATGATATAGTACATATTATGTATGCATGAAGGACATATTATGTATAATCGAGCATTCATCTTATTTCCCCATGCATATCATTTCCCATCATTATTAATATTTCCACATATGTAAATTTAACATAAATGAATAACAATTACTAGCAATATTGTAATATATTCGTTTCACGAAGATGGAATGGATATTAATGAATAAAGACTACGTCTCTACAGTTTAGCCTTCCCTTGAATTAAGAACACTTATATTACTTAGACAAAGTTAAACTCAAGTATTCTCCTTATTTCATGAATGATTTAAGGACATACAATTTATTCTATCGAGCAATCTCAGTCATTTTCACCATTCAAGTGATAACCAATTAAATCTGATTAATCAACAATCTCTTTATCAGCAGTAAAATATAATCAACTTAAACCCAATTACATACGCTCATAAAATTTTGAACTGGACCTTAATAGTCCCAGTCAATACGAATAATACTTATAAATTAACTTGAATAATAAACAACCATGGTCTATCTCATTAAAGAAATATAAATGTGTAACATACATTACTAATCTTTACAACATGAATATTCTTCTCCCAAACTCTTAAAATTCAACATCAAGACTGTCTTTATCCCCTATCGTACCTTAAAGAGGCCTCAGAGAAATCAAGGACTTGGTAGATCTTAACCTCCAATGGACCTACCACAAGAGTGACAGTAATCCCGCTTCAGGAGACATCTGACGGAACTGAATCTATGGACTTTTATAGCATAATCGGTCTATACTGAAATCTAAAGAGCCTCCCTCTTTATGAGATCTGGTACCTTAAAGACCTTAACCTGGCCTTACTTGAAACTGGTAAGCATTGATGGGTTTTTATATATAGGAGCTTTCCCCTGGCATCTCATAGTGGGGTAATGGCACATTAACAAGGTTGTCCCACTTAATGCAAGCGTGATTGTCTAGCATAAAAAGAAGGTTAGCATGTAGTGAATGTTTATTAGACATAACATATTTTGCCATATTTTTTTTAACCCTATTTTTTCTATTCCCCCCGGGAGTCCACTCTTCCACCTAAAATTTTTACATTTGCTAAAACCCGTCGGGGCCCCCCCCTCCCCAAAAAATAGCTCAACAGCTCATTTTATTTATATACTCTTGAAAACCACCTATTCAACTTTTCCAAACAATCTAATTTACCTACACACCATTTTTACTCTTTTAAGGAGCTTTCACCAATTTAAAATTCATGTATATATATATATATATATATATTAAATAAAAATTCTTAATATTAGCTAATCAACGTCCACTAGCTTATATCTGAATTAAATCTCCTTATTTCTCCACTATAATAAAAAATAAAATACATGTATATATATATATGTATAAATTGACCACATCTTTGTCTTTCAAGGACATCTTCAATTTTTTTATATAGTACTTGCAAAAATCTTCT
>H8
GCTTTTGAAGGAAAATAGTTTTCCCCTGGTCTTAGGCTCCAGTAACTCTTGGTGCAAATCCAAGTAAAAGCTGCTTCAGTAGCTTAAACATTAAAGCATTGGTCTTGTAAACCAAAGAATGAAGAATAAACCCTTCCTGAGGCTCAGGACAGAGAGAATTTAACTCCCACAGCTAACCCCCAAAGCTAGCATTCTATTTAAATTATATCCTGTTTAAATAGCTTAAATAAAGCATAGCACTGAAAATGCTAAGATGGACCCTAAAAGGTCCTTTAAACACAAAGGTTTGGTCCTGGCCTTGAGGTCAGTTATTACTTAATATACACATGCAAGTATCCGCTCCCCTGTGAGAACGCCCTTTAACCCCTTTTAGGGACAAGGAGCTGGTATCAGGCACGAAAATCTGCCCAAAACACCTAGCCACGCCACACCCACAAGGGAATTCAGCAGTGATTAACATTGAGTATTAGCGCAAGCTAGACTCAGTTAAAGTAAGACAGAGCCGGCTAATCTGGTGCCAGCCGCCGCGGTTACACCACGTGACTCAAATTGACCCCCTCCGGCGTAAAGCGTGATTAAAGTTACCCCTTTCTAGAGTTAAACTAAAACTAAGCTGTGACACGCCTGTTTATTAAGAAACCCAAAAACGAAAGTTACTCTAATATAATCAACTTGAACTCACGACAGCTGGGATACAAACTGGGATTAGATACCCCACTATGCCCAGCCGTAAACTTTAACTTACACTCAAATCGCCAGGGAACTACGAGCTAAGCTTAAAACCCAAAGGACTTGACGGTACCCCATATCCCCCTAGAGGAGCCTGTCCTATAATCGATAATCCACGTTTAACCTCACCATTTTTTGTTAATCAGCCTGTATACCTCCGTCGTCAGCTTACCACGTGAGCGCCAATTAGTGAGCTTAATGTCTTTCACCAACACGTCAGGTCAAGGTGCAGCAAATGAAATGGGAAGAGATGGGCTACACTTTCTATATTAGAAAAAACGAAAAACTATTTATGAAAACTAGTTGGAAGGCGGATTTAGCAGTAAAAAGGAATCAGAATGTCCATTTTAACCCGGCACTGGGGTGTGTACACACCGCCCGTCACCCTCTTCAGGGCTTCTTACCTAGTTCTTAACAAACTAAAGCATAACAGAAGAGGCAAGTCGTAACATGGTAAGTATACCGGAAGGTGTGCTTGGAAACGTAATGTAGCTTAATTAAAGCATCTCGCTTACACCGAGAAAATGTCCGTGAAAACCAGACCATTTCGAGCTAAAAACCTAGCCCAACTAAACATGAATATCCTCAAATTAATTTATTTTTAATAATAAATCATTTTGTTATTTTAGTAAAGGAGATTGAAAAATTTATTGGAGCTATAATAACAGTACCGCAAGGGAACGGTGAAATATAAAATGAAAAATTTTTAAGCAAGAAAAAGTAAAGACTACTCCTTGTACCTTTTGCATCATGGTTTAACTAGTCCAATCAAGCACAACGTATTTAAGTTTGACTTCCCGAAACTAAGTGAGCTACTTCAAGGCAGCTGATAGAGCGAACCCGTCTCTGTAGCAAAAGAGTGGGATGATCTTCAAGTAGCGGTGACAGACCTAACGAGCTTAGTGATAGCTGGTTACTCAAGAAATGGATCTAAGTCCAACCTGAAATTCATTCTAGTCCACCAAAACAACCACCTGAATTTCAGCGTAATTCAAATAAGGTACAGCCTATTTGAAACAGGATACAACCTAAATTAATGGATAAGACTAGCTTAATACACAACCAAGTGGGCCTAAAAGCAGCCACCTTTTAAATAGCGTCAAAGCTTAATTGTTATTTTTGCCTAATTACTTAATTATTATCTTAATCCTCTATTAATACTGAGTAATTCTATATTATTATAGAAATTTTTATGTTAAAACTAGTAACAAGAAGAAGACTCTTCTCTTTAATGTAAGTGTAAATCAGAAAGGACAAACCACTGATAATTAACGTCACTGAAACCAAAGTAGAAACTCATCAAGAAAAATCTACTTTCATTAACGTTAACCTAACACAAGAACATTTCAAGAAAGATTAAAAGAAAAAGAAGGAACTCGGCAAACATTAACCTCGCCTGTTTACCAAAAACATCGCCTCTTGACTCTTATAAGAGGTCCAGCCTGCCCAGTGACCATGTTCAACGGCCGCGGTATCCTAACCGTGCGAAGGTAGCGTAATCACTTGTTCTTTAANTGTGGACTAGTATGAATGGCACCACGAAGGTTATACTGTCTCCTTTTTCTAATCAGTGAAACTAATCTCCCCGTGAAGAAGCGAGGATATACCTATAAGACGAGAAGACCCTATGGAGCTTTAAACAACACAGCAATTACCTGCTAAACTAAGAAGTTTCTGAACATTTTCAATCTTTTAAGTAATCTGACTGCAAGTTTTTGGTTGGGGTGACCACGGAGCATAACACAACCTCCATGTTGAAAGAATTCTTTCTAAGCCAAGAACAACCTTTCTAAGCATCAATATATTGACATCCATTGACCCAATACATTTGACCAACGAACCAAGTTACCCTAGGGATAACAGCGCAATCCACTTCAAGAGCTCCTATCGACAAGTGGGTTTACGACCTCGATGTTGGATCAGGGTATCCCAGTGGTGCAGCCGCTACTAAAGGTTCGTTTGTTCAACGATTAAAACCCTACGTGATCTGAGTTCAGACCGGAGTAATCCAGGTCAGTTTCTATCTATACATGAGTTTCTTCTAGTACGAAAGGACCGGAGAAACGCGGCCCATATTTCTTACAAGCCGTAGCTACTAAATTATGATTTAAACTCAATAATATCGTAGCCCATAATTTTACTCAAGACAAGAGTAGTTAACGTAGCAAAACCTGGTATTGCAAAAGACCTAAACCCTTTCTATAGAAGTTCAAATCTTCTCGTTAACTTTGAACCTTTATTTAATTATTTCTACACTTTGTTATATCGCACCAATTCTTCTGGCAGTTGCTTTTCTTACCCTAATTGAACGCAAAGTGCTTGGCTACATGCAGCACCGAAAAGGCCCTAACATTGTTGGTCCAATAGGCCTCCTTCAACCAATTGCAGACGGAGTAAAACTATTTATTAAAGAGCCAATTCGGCCATCTACCTCATCTCAAACACTATTTCTTCTAGCCCCTGTAATAGCTCTATCATTAGCAATAATCATTTGGACCCCCATTCCTATACCAATTTCACTCTCTGATATAAACTTAGGAGTTATATTTCTCCTAGCCCTTTCTAGCCTTACCGTCTATTCCATCCTGGGTTCAGGCTGAGCCTCAAATTCTAAATATGCCCTAATTGGAGCTTTACGAGCAGTAGCACAAACTATTTCATACGAAGTAACTCTAGCCCTTATTCTTCTCTGCACTATTTTGCTATCAGGAAACTTCTCCCTTCAAAACTTTAGCATCACCCAAGAACCCATATGATTAATTATCCCAACATGACCCCTGGCTATAATATGATATATCTCCACCCTAGCAGAGACAAACCGAGCCCCATTTGACCTCACTGAAGGAGAATCTGAGTTAGTATCAGGGTTTAACGTAGAATACGCAGGGGGACCATTTGCCCTATTTTTTCTTGCCGAATACGCTAATATCTTGATGATAAACACAATTTCTGCTATTATTTTTCTAGGATCCTCCACCCTTCTCCTCTTAACATTTACTACAACATCACTAATACTAAAATCCGCTATTCTTTCTATGGTTTTCCTCTGAATTCGAGCCTCCTACCCACGATTCCGCTATGATCAACTTATACACCTAGTTTGAAAAAACTTCCTCCCCCTTACCTTAGCATTAACAATTTGATATATTTCATTTCCAATTTCACTCTTACTTACCCCACCAATTTTATGGAAGCGTGCCTGAAAGCTAAGGGCCTCCTTGATAGGGAGGACCATAGGAGTTCAAACCTCCTCACTTCCTTAGAAAGATAGGAATTGAACCTATAACTGGGAGATCAAAACTCCCTGTAATTCCGTTTTACCACTTTCTAGTAAAGTCAGCTAAATAAGCTTTTGGGCCCATACCCCAAACATGTTGGTTAAACCCCCTCCTTTACTAATTAATCCATATGCTCTATCAGTAATTGTTTCAAGCCTCGCCCTAGGCACTATCTTAACATTGTCAAGTTATCATTGAATTTTAGCATGAATTGGCCTTGAAATTAATACACTAGCTATTATTCCAATAATAACCAAAACCCCTCATCCACGAGCCATTGAAGCCGCAACAAAGTACTTCTTAACACAAGCCGCAGCATCAGCCCTTATTTTATTTTCTAGCATCCTTAATGCATATATTTTAGGAGAGTGATCTATTAATTCACCAACTCACCCCATTTCAGCTACCCTCCTATCAATTGCCATTGCAATAAAACTCGGAATTGCCCCATTTCATTTTTGACTCCCAGAGGTACTTCAAGGATCCACCCTACAAACAGGCCTTATTCTTTCTACATGACAAAAATTAGCTCCAATAGCCCTTCTTCTTCAACTATCACAATCAGTAAACCTAAACCTTATACTCACTTTAGGCCTTTTGTCAACTATTATTGGAGGATGGGGTGGAATTAATCAAACTCAAATCCGAAAAGTATTAGCCTTCTCTTCTGTAGCCCACTTAGGATGAATATTAGCAATCCTTAAAATCTCTCCACAATTAACACTTTTAAACTTTTTTCTTTATATTCTAATAACATCTACACTTTTCTTAACCTTTATATCACTAAACACAAAAAATATGTATGAACTCTCGACCTCCTGATCCAAAACCCCAGCGCTCACAGCACTCTCTATACTTTCCCTGCTATCACTAAGTGGACTACCCCCACTAACAGGATTTATACCAAAATGACTTATTGCCCAAGAAATGGTAAAACAAGACATAATTATATTTGCGCTATTAATTTTACTTTCCACACTTCTCAGCCTATTCTTTTACCTACGCCTTACATATTCTATATCTCTTACCCTAGCACCAAGCTTATCCTCCTCCCCCTCACTATGATTTAATCCCCCAAAAAACACTTTAGCCACACCTATAGTTATGTCTCTTTTACTCCTCCCTGTTACCCCCATTATTATAGCCGTAATATANAAACTTAGGATAACCTAGACCAAGAGCCTTCAAAGCCCTAAGTAGAAGTTAAAATCTTCTAGTTTCTGTAAGACTTGCAGGACATTATCCTGCATCTTCTGAATGCAAATCAGATACTTTTATTAAGCTAAAGCCTTCTAGAAAGACGGGCCTTGATCCCGTAAAATTTTAGTTAACAGCTAAACGCTCAATCCAGCGAGCTTCATTCTACTTCTCCCGATTTTTTTAAAAACGGGAGAAGCCCCGGCAGAACTTCTTCTGCTTCTCCAGATTTGCAATCTGGCGTGTGACACCCCAGGACCTGATAAGAGGAGGACTTTAACCTCCCTTGGTGGAGCTACAAGCCACCGCCTAACCCTCGGCCATCTTACCCGTGATAATTACCCGCTGACTATTTTCAACCAATCACAAGGATATTGGTACCCTATACCTAATCTTTGGTGCCTGAGCAGGAATAGTGGGAACTGCCCTCAGTCTTCTTATCCGAGCTGAACTGAGTCAGCCAGGCTCCCTCCTTGGTGATGACCAAATTTATAATGTTATTGTTACCGCACATGCTTTCGTCATAATTTTCTTTATGGTTATGCCAATTCTAATCGGCGGCTTTGGCAACTGACTTGTTCCTTTAATAATCGGAGCCCCCGATATGGCTTTTCCTCGTATAAACAACATAAGCTTCTGATTACTCCCCCCATCCTTTTTACTTCTTCTGGCCTCCGCTGGGGTAGAAGCTGGGGCTGGAACTGGCTGAACTGTTTATCCTCCACTAGCCGGAAATCTTGCCCATGCAGGACCATCTGTAGATTTAACTATCTTTTCCCTTCACTTGGCAGGTGTCTCATCCATTCTAGGTGCAATTAATTTTATTACCACAACCTTAAATATGAAACCTCCTTCAATAACTCAATATCAAACACCTTTATTTGTATGGTCTGTGCTAATTACTGCCGTTCTATTACTTCTCTCCTTACCAGTTCTTGCAGCAGGAATTACTATACTCTTAACTGATCGTAACCTAAATACAACATTCTTTGATCCTGCTGGAGGAGGTGACCCTATTTTATACCAACACCTCTTTTGATTCTTCGGACACCCAGAGGTTTATATTCTTATTCTCCCTGGCTTTGGTATTATTTCGCATGTAGTAACATTTTACTCAAGTAAAAAAGAGCCATTTGGTTATATAGGAATGGTTTGAGCAATAATGTCAATTGGCCTCCTAGGCTTTATTGTTTGAGCTCACCACATGTTTACAACAGACCTAAATGTCGATACCCGAGCCTATTTTACATCTGCAACAATAATTATTGCCATCCCAACAGGAGTTAAAGTATTTAGCTGACTAGCCACAATGCATGGCGGAGTAATTAAATGAGATGCTCCAATACTATGGGCCCTAGGGTTTATTTTCCTATTTACAGTCGGTGGGTTAACTGGGATTGTTCTAGCAAATTCATCACTAGACATTGTACTCCATGATACTTACTATGTTGTTGCTCACTTCCATTATGTACTATCTATGGGAGCCGTATTTGCTATCATAGCTGGATTTGTACATTGATTCCCATTATTTTCAGGATATACTCTTCACGAGACCTGAGCAAAAATTCACTTTGGAGTAATATTTACTGGGGTAAACCTAACCTTCTTCCCTCAACACTTTCTCGGATTAGCAGGTATGCCTCGACGATACTCAGACTATCCAGACGCATATACACTATGAAACACTGTCTCTTCTATTGGTTCCCTAATTTCATTAGTAGCTGTAGTTATTATAATGTTTATTATCTGAGAAGCTTTCTCATCTAAACGTCATCTGATTTCTGCCAGTATAACTTCAACTAATGTGGAGTGACTTTATGGATTCCCCCCTCTTCATCATACATTTGAAGAAGCTTCTTTTTCCCAAACCAATTAATCGAGAAAGGAGGGAATTGAACCCCCATCCACTGGTTTCAAGCCAGGTACATAACCACTCTGTCACTTTCTTAGAGGGATTNGTTAAATAATAACACTGCCTTGTCAAGACAAAATTACGAGTTAAATTCTCGTATTCCTCTAATGGCACACCCACTTCAATTAGGATTCCAAGACGCAGCATCCCCAATTATGGAGGAACTATTACACTTCCACGATCATACATTAATAGCAGTGTTCTTAATTAGCACTCTCGTTTTATATATTATTTCGACCCTTATAAGCACTAAACTCTCTAATACAAATACAATTGACGCACAAGAAATCGAAATAGTATGAACAATTATACCAGCCATCATTTTAATTGTGATTGCCCTTCCGTCACTTCGTATTTTATATTTAATGGATGAAGTTAGTAACCCGGATGTTACAGTTAAAGCTATTGGTCACCAATGATACTGAAGCTATGAGTATTCTGACTTTAACGATCTTAGCTTTGACTCTTATATAGTTCCCACTAAAGACCTTCTCCCCGGACAATTTCGACTTCTAGAAGTTGACAACCGAATAACCACCCCTGTCGGAATAACCACTCGAACCCTGATTACAGCAGAGGATGTTCTTCACTCATGAGCCGTCCCATCTTTAGGGGTAAAATTAGACGCAATCCCAGGACGGCTAAATCAAACCTCATTTATTATTTCACGACCTGGTGTTTACTACGGACAATGCTCTGAAATTTGTGGAGCAAACCACAGCTTTATGCCAATTGTTGTTGAATCTTTACCTATTAAGGAATTTTTAAACTGATCTTCTGCCTCAGTAAACGCCTCATTAAGANGCTATAGGACTAAGCAACAGCCTTTTAAGCTGTAGATAGGTGACTTCCAACCACCCTTAATGACATGCCACAACTTGACCCAGCCCCATGATTCTTTATTTTATTTACTGCCTGAACAGTGTTTATTATATTTTCACCTATAAAAACCTCCAACTATACTCATCTAAATGACCCAGCACCTAAAACTTTTAAAGGTCTTAATAAACCGTGATCTTGACCGTGACCATAAACCTGTTTAGCCAATTTGCCTCACCTACACTACTTGGAATGCCACTTATTTTAATTGCCTTTTTGGTCCCATGATTTCTATTTCCAACCCCATGTAACCGATGAACTACAAACCGCTTAGTAACTATTCAAACATGATTTGTGAAAACCTTCACAAAACAAATCTTTCTCCCACTAAATTTTCCAGGACATAAATGAGCACTTATTCTCACGTCGTTAATGATCTTTCTTCTTGGAATAAATTTACTGGGCCTTCTTCCCTACACTTTTACCCCTACCACACAACTTTCACTTAATTTAGGACTCGCAATCCCCCTATGATTAGCCACAGTAGCCATTGGGTTTCGAAATCAACTTACAGCATCTCTAGGTCATTTTTTACCCGAAGGCACGCCTACCCTGTTAATTCCAATTTTAATTATCATCGAAACAATTAGCTTATTTATCCGACCAATAGCACTTGGGGTCCGACTTACTGCTAACCTAACAGCAGGCCACCTTCTTATTCAACTTATTTCAACCGCTACCATGGCCCTATTATTCTCAAACCCTATTGTTTCTTCACTAACATTTGCTACCCTTCTTCTCCTTACTATATTAGAGATTGCAGTCGCTATAATTCAAGCATACGTATTTGTCCTTCTCTTAAGCCTATATCTTCAAGAAAATACTTAATGGCACATCAAGCACATGCTTTTCACATAGTAGACCCAAGCCCATGACCACTTACAGGGGCAACAGCCGCCTTTATACTTACTACCGGCCTAGCAATATGATTTCACTACGGTTCAACCTGAATTATATTTATAGGACTTACACTTATACTACTTACTATATATCAATGATGACGAGATGTTGTTCGTGAGGGCACATTTCAGGGTCATCACACAATTCCAGTCCAAAAAGGACTTCGTTATGGCATAATTCTATTTATCACCTCTGAAGTGTTCTTTTTTATTGGATTTTTTTGAGCATTTTATAATGCCAGCTTAGCCCCAACCTTTGAAGTTGGAGAATGCTGACCACCCGCTGGTATCTCCCCATTAAATCCTTTTGAGGTCCCTCTATTAAATACAGCAGTCCTTCTTGCTTCAGGGGTCACAGTTACTTGAGCTCATCATAGTATTATGCAGGGAAACCGTAAAGAAGCAATTCAGTCTCTCGCCTTAACTATTATTTTAGGAATATACTTTACAGCCCTACAAGCCATAGAATACTACGAAGCCCCTTTTACTATTGCAGACGGAATCTACGGATCAACATTTTTTGTGGCTACCGGCTTCCACGGGCTTCACGTTATTATTGGCTCACTATTTTTACTAACTTGCCTTCTGCGACAAATCAACTTTCACTTTACTGCACAACACCATTTTGGGTTTGAAGCAGCTGCCTGATACTGACATTTTGTTGATGTAGTTTGACTTTTCTTATACGTCTCAATTTATTGATGAGGCTCATATTTTCTTAGTATAAATGAGTACTGATGACTTCCAATCATTAAGCCTTGGTTAAACCCCAGGAGAAAATAATGTCTCTATTTGTATTTATTACCCTAGCAATTGTTCTAATTTTAGCCACTGTTAGCTTCTGGTTACCAATAATTAATCCAGACTCAGAAAAACTTTCACCTTATGAATGTGGCTTTGACCCACTTGGATCAGCCCGACTACCATATTCTATGCGATTTTTCCTAGTAGCTATTCTTTTTCTACTATTTGATTTAGAAATTGCCCTTCTCCTTCCCACCCCCTGGGCAGCGCAACTTCCTCACCCCACATTATCAATTTTTTGAGCATCAATTATTCTTATTCTTTTAACTTTAGGTTTTATTTACGAATGACTTCAAGGAGGCCTAGAATGAGCTGAATGAGGAGTTAGTCTAAAAAAGACAGCTGATTTCGGCTCAGCAAATTATGGTTTAACCCCATAACACCTTTATGTTAACAAACGAGTCCTGATTACTTTCCTCTACATTTATATTAAGTCTTATTGGCCTATCATTTCACCGGGCACACTTACTCTCAGCATTACTCTGTTTAGAAGGAATAATACTATCAATTTTTATTGGACTCAGCCTATGAGCCTTAAAATTTACCTTAATTGCTCCACTAATATATCCTATTGTTGTGTTAACAATATCTGCATGTGAAGCAGGCCTTGGCTTATCCCTTATAATTGCCACCGCCCGATCCCACGGATCTGATAATTTAAATACGCTTAATCTTCTACAATGCTAATAATTTCAATTCCATTAGCCACCCTTCTTCTCTCAACCTGACTGGCCCCTTCAAAGCGGTTGTGAGAAATTATAACAACCCAGTCCTTAATTATTGCCGTTATATCAACAGCCTGATTAGCCACTCAGGAGGCTTACCCATTTTTAAACAATTATCTATTTATTGATGAAATCTCATCTCCCCTTCTAGTACTTACCTGCTGACTTACAGCTCCAACACTACTTGCTAGTCAGAGTAAACTCTCCAAAGAACCCCTACCACGACAACGAACATACATTTTTACTATCATTGTACTCCAAATAACAACCCTCCTTGCATTTTTGGCGGACAACATAATCTTATTTTTTATTATATTTGAAGCAACTATAATTCCTACTTTAATTGTTATTACTCGATGAGGAGCCCAAAAAGAACGTATACTAGCCGGAACCTATTTAATCTTTTATACTTTATTTGGCTCTATGGCCCTCCTTACTGCCCTACTTTACTTCCATGAGACATTCGGAACGATATCAATCTCATTAATAAAATCTTTTTTTGTAGCCCAAACTTTTTCTTCCTGTTCAACAGCATGATGAATCGCTTGCTTTATTGCCTTTCTAGTAAAAATACCACTCTATGGTGTTCACCTCTGACTTCCAAAAGCGCACGTTGAAGCCCCTATTGCTGGATCAATAATTTTAGCAGGAACTTTACTAAAACTTGGTGGCTACGGAATTTTACGAATAAATATTTTTATAAATGACTCCCTCCTGCCCCTAGCAAAACCTCTTATTGTTTTTTCACTGTTTGGTGTTCTTCTATCAGCCATTTTATGTTCCCGCCAAACGGATTTAAAATCCCTAATTGCTTTTTCATCAGTAAGCCATATAGGATTAGTAATTGCCGCATCAATAATTAAGACAGAATGAAGCATTGCCGGCTCAATAGTTCTAATAATTTCCCACGGACTAGTTTCATCAGCCTTATTTTGCCTAGCTAACACTTCATATGAACGCACCAACACCCGCACCCTTATTCTCCTTCAAGGGACCCAAATTGTTTTTCCACTAGCAGCAGCCTGATGACTTCTGGCTGCCCTAATAAATCTAGCTCTTCCACCATCCCCAAATTTTATTGGAGAAATATCAATTTTAACATCATTATTTCAATGATCAAACATAACACTCATTTTAACAGGATTAGGAATTATTTTTACCACAGCCTACTCCTTATATATATTTTGAGCTTCACAACGAGAGCACCTTCCATCCCACCTAAACTCTTTCCCACCAATGCAAACTCGAGAACATATTTTACTTGCCTTACATATCCTTCCAGCCCTACTCCTAATACTGAAACCCACCTTAATATTTTAAGTGAATATAGTTTATTAAAAATACTAGCTTGTGATTCTAGAGAAGGGGACTAATAACCCCCTATTCACCGAGCCTGACTGGATCAACGAGAACTGCTAATTACTCGCCACTATGGTTCAATTCCATAGCAGACTCGCCCTCGCAATTATTCAAATAACATTTTGAACATTTGCCATGAGTTTTCCTATTATTGCACTAACATCATACTTAATTAGCATGCTATCCCTTATTATTCCTTTATTTAACCCAAACTCAGCAGAATTTCACTTCAAAACAAAGACTGCCATTAAAACAGCTTTCTTTGTCTCAACTATTCCTGCCATCTTAATAATTAATGAAAATTCTTTATCCACCATTATTTCATGAAAGTGGTTTAATATTATAATAACCCCTTTCAACTTAACAATTCAACTTGACCAATACTCAATTCTTTTCATCCCAATCGCTCTAATAGTCTCATGAAGCATTATTGAGTATTCTCTTTGGTACATACATGATGACATCAAGATCCAACTTTTCTTTAAATATTTACTTATTTTTTTACTAGCAATGATACTATTAGTATCAGCCGGCAACTTATTAATACTTTTTATTGGCTGGGAAGGAGTAGGAATTATATCTTATCTTTTAATTGGGTGATATTTTACACGGAGCAACGCCGGAGCAGCCGCTCTTCAAGCGGTACTGTATAACCGAATTGGAGACATTGGATTTTTATTTGCCATATTTTGACTTATTTCATCTTATGACTCAATTGACCTTAACTTTATCTTCTCAATGAATAACTCCACCCCCCTTCTACTAGCCTTCATTATTGCAGCCGCTAGTAAGTCAGCTCAATTTGGACTTCACCCATGACTCGCCTCTGCCATAGAAGGCCCCACCCCAGTATCAGCCCTACTTCACTCCAGTACAATGGTTGTTGCTGGGGTTTTTTTACTCATTCGCATTCATCCAATAATTAAAGATAACCAAACTGCCCTAACAACCTGTCTATGTCTTGGAGCTATTTCAACCGCATTTGCAGCTACATGTGCCCTCACCCAAAATGATATTAAAAAAATCATTGCCTTTTCAACATCAAGCCAACTCGGCCTTATAGTCGTAGCTATTGGCCTAAATATACCTCACCTAGCATTTTTTCACATCTGTACACATGCCTTCTTCAAGGCAATATTATTTTTATGCTCAGGATCAATTATTCATAACCTTAATGATGAACAAGACATTCGAAAAATGGGAGGCCTACAAAAAACCCTCCCATTCACCACAACATGTGTTACAGTTGGAAGCTTGGCCCTGATGGGAACCCCTTATCTTGCAGGCTTCTTTTCAAAAGACGCCATTATTGAAGCAATTAACACCTCCAATGTTAATGCATGGGCTTTGACCTTAACAATTATTGCCACCTCATTCACAGCCGTTTATAGCCTTCGAGTAATCTTCTTTGCATCAATGCAGCACCCTCGCTTTTCTCCTGCCTCTTCTATTAATGAAAATAATCCAACAATTATTAACCCAATTAAACGTCTTGCCCTAGGTAGTGTAATTGCTGGACTATTATTAAATCAAATTATTCTTCCATCTTCCCCTGTTACCATAACCATGCCAACCTATTTAAAGATAACCGCAATTATTGTAACCGTCCTAGGATTTATTATTGCCCTAGATCTAGCTAATATCTCTTGAACAAAGACCCCTGAACAAACAAATGTTTCAAAAACAATCAATACCTCTTTTTACCCGACCACTATTCATCGACTCATTCCCTCTTACGCCATAAACCTCAGCTTACGTGTTTCATCTCACCTAATTGACACCCTTTGACTAGAAAAAATTGGTCCAAAAGGCTTAGCAGAACTCCAACTGCCCCCAATCATAAAAAATCAAGAAATCCAACGAGGGTTAATCAAAATTTACCTCTCCATCTTCATTTTTACCACTATTCTATGTCTAATTGTCTTACAGCTCGCAAGACACCACTATAATGGCCCCGAACCACCTCTAATACTGCAAACAACGTTAATAAAAGAGCCCACCCTACCACTATTAAAACCCCTCCCCCTCAGAAAAACATTGTTGCCACCCCAAATCAATCCCCCACATATACTCCTATATTAGCTACCCCTGCAATCCCCTCACCAACACCCCCAATAACTCATCAAGCCCCCAACAATAAAACATAAGCAGTAATGTATGATCAAACAACCCCTCCCCCCCAAGCCTCTGGATAAGGTTCCGCAACTAAAGCAGCAGAGTAAGCAAACACCACTATTATTCCACCAAGATATACTAAAAACAAAACTAAGCATAAAAAAGAAACACCACCATCCATCAGAATTAAACACCCTGCCCCTGCCGAACCTACTAATCCAAGTGCAGCATAAAAGGGAGAAGGATTTGAAGCTACCGCCAATAATCCAACAATCAACCCCAACTCAAATAATATAGTCATAATTCCTACAAGGATTTTAACCTAGACTTACAGTCTGAAAAACTGTTGTTGTATTCAACTATAAGAACACTAATGGCCCCAGTACTTCGCAAAACCCATCCTCTAGTAAAAATTATTAATAACTCGTTTATTGATCTTCCAGCACCAGTCAATCTTTCATCGCTATGAAACTTTGGCTCTCTGTTAGGAGTTTGCTTAATTGCCCAAATCGCAACCGGCTTATTTCTAGCAATGCACTATACTGCTGATACATCCATAGCTTTTTCATCTGTAGCCCACATCTGCCGAGACGTAAATAACGGATGATTACTTCGCAACCTTCATGCAAACGGAGCCTCATTCTTCTTCATCTGCATCTACCTTCACATTGGACGAGGGATATACTACGGCTCATACCTTTTTAAAGAAACCTGAAATATCGGAGTAATTCTCCTTTTCCTCGTTATAGCTACAGCATTTGTAGGCTATGTTCTTCCATGAGGACAAATGTCCTTCTGAGGTGCAACAGTTATCACAAACCTCCTCTCTGCCGCCCCATACATTGGAACCGAACTTGTTCAATGAATTTGAGGAGGTTTTTCAGTAGACAATGCCACCCTAACACGATTTTTTACTTTTCACTTTATTCTCCCATTTATCATTGCAGGCGCTTCCATACTTCACCTTCTTTTTCTTCATCAGACAGGGTCCTCAAACCCAACAGGACTTAACTCAAACTTTGACAAAATTCCATTTCACGCCTACTACTCCTATAAAGACATCTTCGGCTTCGCGTTAATACTAGCCTTCTTAGCCCTCCTATCCACCTTCGCCCCCAACCTCCTAGGTGATCCTGATAATTTTACCCCGGCAAACCCTTTAGTTACACCACCCCATATTAAACCAGAATGATACTTCTTATTTGCCTACGCCATTCTTCGCTCAATCCCAAACAAACTAGGAGGGGTCCTCGCTCTTTTATTTTCTATTATAATCCTCCTGCTTATACCTCTTCTCCACACTTCTAACCAACGAACCCTTATATTCCGCCCTTTGGCAAAACTATTTTTCTGAACATTAGTAGCCAACACTCTTATTTTAACCTGAATTGGAGGACAGCCAGTAGAAGATCCCTACATCATAATTGGCCAACTAGCTTCCGTCTCTTACTTCACCATCTTCATTATTTTTATCCCCCTCCTAGGACTCATAGAGAACAAACTAGCCCGTCTTAACAGAATTTTTTCATTGGAAGTTGTTGTCCCACTATCATTAACTTTTTCCTGTATTAAACATATTCACCAAACACTTATTACACCCATATATTAATTTTATACAGTCCTTATATCTCAACAATAGACTTTCGCGGTCCTATAAATAATCTATGCTAGAACACAGCCTATATGATGATGTATGATATAGTACATATTATGTATGCATGAAGGACATATTATGTATAATCGAGCATTCATCTTATTTCCCCATGCATATCATTTCCCATCATTATTAATATTTCCACATATGTAAACTTAACATAAATGAATAACAACTACTAGCAATATTACAGTCCTTATATCTCAACAATAGACTTTCGCGGTCCTATAAATAATCTATGCTAGAACACAGCCTATATGATGATATATGATATAGTACATATTATGTATGCATGAAGGACATATTATGTATAATCGAGCATTCATCTTATTTCCCCATGCATATCATTTCCCATCATTATTAATATTTCCACATATGTAAACTTAACATAAATGAATAACAATTACTAGCAATATTGTAATACATTCGTTTCACGAAGATGGAATGGATATTAATGAATGAAGACTATGTCTCTACAGTTTAGCCTTCCCTTGAATTAAGAACACTTATATTACTTAGACAAAGTTAAACTCAAGTATTTTCCTTATTTCATGAATGATTTAAGGACATACAATTTATTCTATCGAGCAATCTCAGTCATTTTCACCATTCAAGTGATAACCAATTAAATCTGATTAATCAACAATCTCTTTATCAGCAGTAAAATATAATCAACTTAAACCCAATTACATACGCTCATAAAATTTTGAACTGGACCTTAATAGTCCCAGTCAATACGAATAATACTTATAAATTAACTTGAATAATAAACAACCATGGTCTATCTCATTAAAGAAATATAAATGTGTAACATACATTACTAATCTTACAACATGAATATTCTTCTCCCAAACTCTTAAAGTTCAACATCAAGACTGTCTTTATCCCCTATCGTACCTTAAAGAGGCCTCAGAGAAATCAAGGACTTGGTAGATCTTAACCTCCAATGGACCTACCACAAGAGTGACAGTAATCCCGCTTCAGGAGACATCTGACGGAACTGAATCTATGGACTTTTATAGCATAATCGGTCTATACTGAAATCTAAAGAGCCTCTCTCCTTATGAGATCTGGTACCTTAAAGACCTTAACCTGGCCTTACTTGAAACTGGTAAGCATTGATGGGTTTTTATATATAGGAGCTTTCCCCTGGCATCTCATAGTGGGGTAATGGCACATTAACAAGGTTGTCCCACTTAATGCAAGCGTGATTGTCTAGCATAAAAAGAAGGTTAGCATGTAGTGAATGTTTATTAGACATAACATATTTTGCCATATTTTTTTTAACCCTATTTTTTCTATTCCCCCCGGGAGTCCACTCTTCCACCTAAAATTTTTACATTTGCTAAAACCCGTCGGGGCCCCCCCCTCCCCAAAAAATAGCTCAACAGCTCATTTTATTTATATACTCTTGAAAACCACCTATTCAACTTTTCCAAACAATCTAATTTACCTACACACCATTTTTACTCTTTTAAGGAGCTTTCACCAATTTAAAATTCATGTATATATATATATATATATATATTAAATAAAAATTCTTAATATTAGCTAATCAACGTCCACTAGCTTATATCTGAATTAAATCTCCTTATTTCTCCACTATAATAAAAAATAAAATACATGTATATATATATATGTATAAATTGACCACATCTTTGTCTTTCAAGGACATCTTCAATTTTTTTATATAGTACTTGCAAAAATCTTCT
>H9
GCTTTTGAAGGAAAATAGTTTTCCCCTGGTCTTAGGCTCCAGTAACTCTTGGTGCAAATCCAAGTAAAAGCTGCTTCAGTAGCTTAAACATTAAAGCATTGGTCTTGTAAACCAAAGAATGAAGAATAAACCCTTCCTGAGGCTCAGGACAGAGAGAATTTAACTCCCACAGCTAACCCCCAAAGCTAGCATTCTATTTAAATTATATCCTGTTTAAATAGCTTAAATAAAGCATAGCACTGAAAATGCTAAGATGGACCCTAAAAGGTCCTTTAAACACAAAGGTTTGGTCCTGGCCTTGAGGTCAGTTATTACTTAATATACACATGCAAGTATCCGCTCCCCTGTGAGAACGCCCTTTAACCCCTTTTAGGGACAAGGAGCTGGTATCAGGCACGAAAATCTGCCCAAAACACCTAGCCACGCCACACCCACAAGGGAATTCAGCAGTGATTAACATTGAGTATTAGCGCAAGCTAGACTCAGTTAAAGTAAGACAGAGCCGGCTAATCTGGTGCCAGCCGCCGCGGTTACACCACGTGACTCAAATTGACCCCCTCCGGCGTAAAGCGTGATTAAAGTTACCCCTTTCTAGAGTTAAACTAAAACTAAGCTGTGACACGCCTGTTTATTAAGAAACCCAAAAACGAAAGTTACTCTAATATAATCAACTTGAACTCACGACAGCTGGGATACAAACTGGGATTAGATACCCCACTATGCCCAGCCGTAAACTTTAACTTACACTCAAATCGCCAGGGAACTACGAGCTAAGCTTAAAACCCAAAGGACTTGACGGTACCCCATATCCCCCTAGAGGAGCCTGTCCTATAATCGATAATCCACGTTTAACCTCACCATTTTTTGTTAATCAGCCTGTATACCTCCGTCGTCAGCTTACCACGTGAGCGCCAATTAGTGAGCTTAATGTCTTTCACCAACACGTCAGGTCAAGGTGCAGCAAATGAAATGGGAAGAGATGGGCTACACTTTCTATATTAGAAAAAACGAAAAACTATTTATGAAAACTAGTTGGAAGGCGGATTTAGCAGTAAAAAGGAATCAGAATGTCCATTTTAACCCGGCACTGGGGTGTGTACACACCGCCCGTCACCCTCTTCAGGGCTTCTTACCTAGTTCTTAACAAACTAAAGCATAACAGAAGAGGCAAGTCGTAACATGGTAAGTATACCGGAAGGTGTGCTTGGAAACGTAATGTAGCTTAATTAAAGCATCTCGCTTACACCGAGAAAATGTCCGTGAAAACCAGACCATTTCGAGCTAAAAACCTAGCCCAACTAAACATGAATATCCTCAAATTAATTTATTTTTAATAATAAATCATTTTGTTATTTTAGTAAAGGAGATTGAAAAATTTATTGGAGCTATAATAACAGTACCGCAAGGGAACGGTGAAATATAAAATGAAAAATTTTTAAGCAAGAAAAAGTAAAGACTACTCCTTGTACCTTTTGCATCATGGTTTAACTAGTCCAATCAAGCACAACGTATTTAAGTTTGACTTCCCGAAACTAAGTGAGCTACTTCAAGGCAGCTGATAGAGCGAACCCGTCTCTGTAGCAAAAGAGTGGGATGATCTTCAAGTAGCGGTGACAGACCTAACGAGCTTAGTGATAGCTGGTTACTCAAGAAATGGATCTAAGTCCAACCTGAAATTCATTCTAGTCCACCAAAACAACCACCTGAATTTCAGCGTAATTCAAATAAGGTACAGCCTATTTGAAACAGGATACAACCTAAATTAATGGATAAGACTAGCTTAATACACAACCAAGTGGGCCTAAAAGCAGCCACCTTTTAAATAGCGTCAAAGCTTAATTGTTATTTTTGCCTAATTACTTAATTATTATCTTAATCCTCTATTAATACTGAGTAATTCTATATTATTATAGAAATTTTTATGTTAAAACTAGTAACAAGAAGAAGACTCTTCTCTTTAATGTAAGTGTAAATCAGAAAGGACAAACCACTGATAATTAACGTCACTGAAACCAAAGTAGAAACTCATCAAGAAAAATCTACTTTCATTAACGTTAACCTAACACAAGAACATTTCAAGAAAGATTAAAAGAAAAAGAAGGAACTCGGCAAACATTAACCTCGCCTGTTTACCAAAAACATCGCCTCTTGACTCTTATAAGAGGTCCAGCCTGCCCAGTGACCATGTTCAACGGCCGCGGTATCCTAACCGTGCGAAGGTAGCGTAATCACTTGTTCTTTAANTGTGGACTAGTATGAATGGCACCACGAAGGTTATACTGTCTCCTTTTTCTAATCAGTGAAACTAATCTCCCCGTGAAGAAGCGAGGATATACCTATAAGACGAGAAGACCCTATGGAGCTTTAAACAACACAGCAATTACCTGCTAAACTAAGAAGTTTCTGAACATTTTCAATCTTTTAAGTAATCTGACTGCAAGTTTTTGGTTGGGGTGACCACGGAGCATAACACAACCTCCATGTTGAAAGAATTCTTTCTAAGCCAAGAACAACCTTTCTAAGCATCAATATATTGACATCCATTGACCCAATACATTTGACCAACGAACCAAGTTACCCTAGGGATAACAGCGCAATCCACTTCAAGAGCTCCTATCGACAAGTGGGTTTACGACCTCGATGTTGGATCAGGGTATCCCAGTGGTGCAGCCGCTACTAAAGGTTCGTTTGTTCAACGATTAAAACCCTACGTGATCTGAGTTCAGACCGGAGTAATCCAGGTCAGTTTCTATCTATACATGAGTTTCTTCTAGTACGAAAGGACCGGAGAAACGCGGCCCATATTTCTTACAAGCCGTAGCTACTAAATTATGATTTAAACTCAATAATATCGTAGCCCATAATTTTACTCAAGACAAGAGTAGTTAACGTAGCAAAACCTGGTATTGCAAAAGACCTAAACCCTTTCTATAGAAGTTCAAATCTTCTCGTTAACTTTGAACCTTTATTTAATTATTTCTACACTTTGTTATATCGCACCAATTCTTCTGGCAGTTGCTTTTCTTACCCTAATTGAACGCAAAGTGCTTGGCTACATGCAGCACCGAAAAGGCCCTAACATTGTTGGTCCAATAGGCCTCCTTCAACCAATTGCAGACGGAGTAAAACTATTTATTAAAGAGCCAATTCGGCCATCTACCTCATCTCAAACACTATTTCTTCTAGCCCCTGTAATAGCTCTATCATTAGCAATAATCATTTGGACCCCCATTCCTATACCAATTTCACTCTCTGATATAAACTTAGGAGTTATATTTCTCCTAGCCCTTTCTAGCCTTACCGTCTATTCCATCCTGGGTTCAGGCTGAGCCTCAAATTCTAAATATGCCCTAATTGGAGCTTTACGAGCAGTAGCACAAACTATTTCATACGAAGTAACTCTAGCCCTTATTCTTCTCTGCACTATTTTGCTATCAGGAAACTTCTCCCTTCAAAACTTTAGCATCACCCAAGAACCCATATGATTAATTATCCCAACATGACCCCTGGCTATAATATGATATATCTCCACCCTAGCAGAGACAAACCGAGCCCCATTTGACCTCACTGAAGGAGAATCTGAGTTAGTATCAGGGTTTAACGTAGAATACGCAGGGGGACCATTTGCCCTATTTTTTCTTGCCGAATACGCTAATATCTTGATGATAAACACAATTTCTGCTATTATTTTTCTAGGATCCTCCACCCTTCTCCTCTTAACATTTACTACAACATCACTAATACTAAAATCCGCTATTCTTTCTATGGTTTTCCTCTGAATTCGAGCCTCCTACCCACGATTCCGCTATGATCAACTTATACACCTAGTTTGAAAAAACTTCCTCCCCCTTACCTTAGCATTAACAATTTGATATATTTCATTTCCAATTTCACTCTTACTTACCCCACCAATTTTATGGAAGCGTGCCTGAAAGCTAAGGGCCTCCTTGATAGGGAGGACCATAGGAGTTCAAACCTCCTCACTTCCTTAGAAAGATAGGAATTGAACCTATAACTGGGAGATCAAAACTCCCTGTAATTCCGTTTTACCACTTTCTAGTAAAGTCAGCTAAATAAGCTTTTGGGCCCATACCCCAAACATGTTGGTTAAACCCCCTCCTTTACTAATTAATCCATATGCTCTATCAGTAATTGTTTCAAGCCTCGCCCTAGGCACTATCTTAACATTGTCAAGTTATCATTGAATTTTAGCATGAATTGGCCTTGAAATTAATACACTAGCTATTATTCCAATAATAACCAAAACCCCTCATCCACGAGCCATTGAAGCCGCAACAAAGTACTTCTTAACACAAGCCGCAGCATCAGCCCTTATTTTATTTTCTAGCATCCTTAATGCATATATTTTAGGAGAGTGATCTATTAATTCACCAACTCACCCCATTTCAGCTACCCTCCTATCAATTGCCATTGCAATAAAACTCGGAATTGCCCCATTTCATTTTTGACTCCCAGAGGTACTTCAAGGATCCACCCTACAAACAGGCCTTATTCTTTCTACATGACAAAAATTAGCTCCAATAGCCCTTCTTCTTCAACTATCACAATCAGTAAACCTAAACCTTATACTCACTTTAGGCCTTTTGTCAACTATTATTGGAGGATGGGGTGGAATTAATCAAACTCAAATCCGAAAAGTATTAGCCTTCTCTTCTGTAGCCCACTTAGGATGAATATTAGCAATCCTTAAAATCTCTCCACAATTAACACTTTTAAACTTTTTTCTTTATATTCTAATAACATCTACACTTTTCTTAACCTTTATATCACTAAACACAAAAAATATGTATGAACTCTCGACCTCCTGATCCAAAACCCCAGCGCTCACAGCACTCTCTATACTTTCCCTGCTATCACTAAGTGGACTACCCCCACTAACAGGATTTATACCAAAATGACTTATTGCCCAAGAAATGGTAAAACAAGACATAATTATATTTGCGCTATTAATTTTACTTTCCACACTTCTCAGCCTATTCTTTTACCTACGCCTTACATATTCTATATCTCTTACCCTAGCACCAAGCTTATCCTCCTCCCCCTCACTATGATTTAATCCCCCAAAAAACACTTTAGCCACACCTATAGTTATGTCTCTTTTACTCCTCCCTGTTACCCCCATTATTATAGCCGTAATATANAAACTTAGGATAACCTAGACCAAGAGCCTTCAAAGCCCTAAGTAGAAGTTAAAATCTTCTAGTTTCTGTAAGACTTGCAGGACATTATCCTACATCTTCTGAATGCAAATCAGATACTTTTATTAAGCTAAAGCCTTCTAGAAAGACGGGCCTTGATCCCGTAAAATTTTAGTTAACAGCTAAACGCTCAATCCAGCGAGCTTCATTCTACTTCTCCCGATTTCTAAAAACGGGAGAAGCCCCGGCAGAACTTCTTCTGCTTCTCCAGATTTGCAATCTGGCGTGTGACACCCCAGGACCTGATAAGAGGAGGACTTTAACCTCCCTTGGTGGAGCTACAAGCCACCGCCTAACCCTCGGCCATCTTACCCGTGATAATTACCCGCTGACTATTTTCAACCAATCACAAGGATATTGGTACCCTATACCTAATCTTTGGTGCCTGAGCAGGAATAGTGGGAACTGCCCTCAGTCTTCTTATCCGAGCTGAACTGAGTCAGCCAGGCTCCCTCCTTGGTGATGACCAAATTTATAATGTTATTGTTACCGCACATGCTTTCGTCATAATTTTCTTTATGGTTATGCCAATTCTAATCGGCGGCTTTGGCAACTGACTTGTTCCTTTAATAATCGGAGCCCCCGATATGGCTTTTCCTCGTATAAACAACATAAGCTTCTGATTACTCCCCCCATCCTTTTTACTTCTTCTGGCCTCCGCTGGGGTAGAAGCTGGGGCTGGAACTGGCTGAACTGTTTATCCTCCACTAGCCGGAAATCTTGCCCATGCAGGACCATCTGTAGATTTAACTATCTTTTCCCTTCACTTGGCAGGTGTCTCATCCATTCTAGGTGCAATTAATTTTATTACCACAACCTTAAATATGAAACCTCCTTCAATAACTCAATATCAAACACCTTTATTTGTATGGTCTGTGCTAATTACTGCCGTTCTATTACTTCTCTCCTTACCAGTTCTTGCAGCAGGAATTACTATACTCTTAACTGATCGTAACCTAAATACAACATTCTTTGATCCTGCTGGAGGAGGTGACCCTATTTTATACCAACACCTCTTTTGATTCTTCGGACACCCAGAGGTTTATATTCTTATTCTCCCTGGCTTTGGTATTATTTCGCATGTAGTAACATTTTACTCAAGTAAAAAAGAGCCATTTGGTTATATAGGAATGGTTTGAGCAATAATGTCAATTGGCCTCCTAGGCTTTATTGTTTGAGCTCACCACATGTTTACAACAGACCTAAATGTCGATACCCGAGCCTATTTTACATCTGCAACAATAATTATTGCCATCCCAACAGGAGTTAAAGTATTTAGCTGACTAGCCACAATGCATGGCGGAGTAATTAAATGAGATGCTCCAATACTATGGGCCCTAGGGTTTATTTTCCTATTTACAGTCGGTGGGTTAACTGGGATTGTTCTAGCAAATTCATCACTAGACATTGTACTCCATGATACTTACTATGTTGTTGCTCACTTCCATTATGTACTATCTATGGGAGCCGTATTTGCTATCATAGCTGGATTTGTACATTGATTCCCATTATTTTCAGGATATACTCTTCACGAGACCTGAGCAAAAATTCACTTTGGAGTAATATTTACTGGGGTAAACCTAACCTTCTTCCCTCAACACTTTCTCGGATTAGCAGGTATGCCTCGACGATACTCAGACTATCCAGACGCATATACACTATGAAACACTGTCTCTTCTATTGGTTCCCTAATTTCATTAGTAGCTGTAGTTATTATAATGTTTATTATCTGAGAAGCTTTCTCATCTAAACGTCATCTGATTTCTGCCAGTATAACTTCAACTAATGTGGAGTGACTTTATGGATTCCCCCCTCTTCATCATACATTTGAAGAAGCTTCTTTTTCCCAAACCAATTAATCGAGAAAGGAGGGAATTGAACCCCCATCCACTGGTTTCAAGCCAGGTACATAACCACTCTGTCACTTTCTTAGAGGGATTNGTTAAATAATAACACTGCCTTGTCAAGACAAAATTACGAGTTAAATTCTCGTATTCCTCTAATGGCACACCCACTTCAATTAGGATTCCAAGACGCAGCATCCCCAATTATGGAGGAACTATTACACTTCCACGATCATACATTAATAGCAGTGTTCTTAATTAGCACTCTCGTTTTATATATTATTTCGACCCTTATAAGCACTAAACTCTCTAATACAAATACAATTGACGCACAAGAAATCGAAATAGTATGAACAATTATACCAGCCATCATTTTAATTGTGATTGCCCTTCCGTCACTTCGTATTTTATATTTAATGGATGAAGTTAGTAACCCGGATGTTACAGTTAAAGCTATTGGTCACCAATGATACTGAAGCTATGAGTATTCTGACTTTAACGATCTTAGCTTTGACTCTTATATAGTTCCCACTAAAGACCTTCTCCCCGGACAATTTCGACTTCTAGAAGTTGACAACCGAATAACCACCCCTGTCGGAATAACCACTCGAACCCTGATTACAGCAGAGGATGTTCTTCACTCATGAGCCGTCCCATCTTTAGGGGTAAAATTAGACGCAATCCCAGGACGGCTAAATCAAACCTCATTTATTATTTCACGACCTGGTGTTTACTACGGACAATGCTCTGAAATTTGTGGAGCAAACCACAGCTTTATGCCAATTGTTGTTGAATCTTTACCTATTAAGGAATTTTTAAACTGATCTTCTGCCTCAGTAAACGCCTCATTAAGANGCTATAGGACTAAGCAACAGCCTTTTAAGCTGTAGATAGGTGACTTCCAACCACCCTTAATGACATGCCACAACTTGACCCAGCCCCATGATTCTTTATTTTATTTACTGCCTGAACAGTGTTTATTATATTTTCACCTATAAAAACCTCCAACTATACTCATCTAAATGACCCAGCACCTAAAACTTTTAAAGGTCTTAATAAACCGTGATCTTGACCGTGACCATAAACCTGTTTAGCCAATTTGCCTCACCTACACTACTTGGAATGCCACTTATTTTAATTGCCTTTTTGGTCCCATGATTTCTATTTCCAACCCCATGTAACCGATGAACTACAAACCGCTTAGTAACTATTCAAACATGATTTGTGAAAACCTTCACAAAACAAATCTTTCTCCCACTAAATTTTCCAGGACATAAATGAGCACTTATTCTCACGTCGTTAATGATCTTTCTTCTTGGAATAAATTTACTGGGCCTTCTTCCCTACACTTTTACCCCTACCACACAACTTTCACTTAATTTAGGACTCGCAATCCCCCTATGATTAGCCACAGTAGCCATTGGGTTTCGAAATCAACTTACAGCATCTCTAGGTCATTTTTTACCCGAAGGCACGCCTACCCTGTTAATTCCAATTTTAATTATCATCGAAACAATTAGCTTATTTATCCGACCAATAACACTTGGGGTCCGACTTACTGCTAACCTAACAGCAGGCCACCTTCTTATTCAACTTATTTCAACCGCTACCATGGCCCTATTATTCTCAAACCCTATTGTTTCTTCACTAACATTTGCTACCCTTCTTCTCCTTACTATATTAGAGATTGCAGTCGCTATAATTCAAGCATACGTATTTGTCCTTCTCTTAAGCCTATATCTTCAAGAAAATACTTAATGGCACATCAAGCACATGCTTTTCACATAGTAGACCCAAGCCCATGACCACTTACAGGGGCAACAGCCGCCTTTATACTTACTACCGGCCTAGCAATATGATTTCACTACGGTTCAACCTGAATTATATTTATAGGACTTACACTTATACTACTTACTATATATCAATGATGACGAGATGTTGTTCGTGAGGGCACATTTCAGGGTCATCACACAATTCCAGTCCAAAAAGGACTTCGTTATGGCATAATTCTATTTATCACCTCTGAAGTGTTCTTTTTTATTGGATTTTTTTGAGCATTTTATAATGCCAGCTTAGCCCCAACCTTTGAAGTTGGAGAATGCTGACCACCCGCTGGTATCTCCCCATTAAATCCTTTTGAGGTCCCTCTATTAAATACAGCAGTCCTTCTTGCTTCAGGGGTCACAGTTACTTGAGCTCATCATAGTATTATGCAGGGAAACCGTAAAGAAGCAATTCAGTCTCTCGCCTTAACTATTATTTTAGGAATATACTTTACAGCCCTACAAGCCATAGAATACTACGAAGCCCCTTTTACTATTGCAGACGGAATCTACGGATCAACATTTTTTGTGGCTACCGGCTTCCACGGGCTTCACGTTATTATTGGCTCACTATTTTTACTAACTTGCCTTCTGCGACAAATCAACTTTCACTTTACTGCACAACACCATTTTGGGTTTGAAGCAGCTGCCTGATACTGACATTTTGTTGATGTAGTTTGACTTTTCTTATACGTCTCAATTTATTGATGAGGCTCATATTTTCTTAGTATAAATGAGTACTGATGACTTCCAATCATTAAGCCTTGGTTAAACCCCAGGAGAAAATAATGTCTCTATTTGTATTTATTACCCTAGCAATTGTTCTAATTTTAGCCACTGTTAGCTTCTGGTTACCAATAATTAATCCAGACTCAGAAAAACTTTCACCTTATGAATGTGGCTTTGACCCACTTGGATCAGCCCGACTACCATATTCTATGCGATTTTTCCTAGTAGCTATTCTTTTTCTACTATTTGATTTAGAAATTGCCCTTCTCCTTCCCACCCCCTGGGCAGCGCAACTTCCTCACCCCACATTATCAATTTTTTGAGCATCAATTATTCTTATTCTTTTAACTTTAGGTTTTATTTACGAATGACTTCAAGGAGGCCTAGAATGAGCTGAATGAGGAGTTAGTCTAAAAAAGACAGCTGATTTCGGCTCAGCAAATTATGGTTTAACCCCATAACACCTTTATGTTAACAAACGAGTCCTGATTACTTTCCTCTACATTTATATTAAGTCTTATTGGCCTATCATTTCACCGGGCACACTTACTCTCAGCATTACTCTGTTTAGAAGGAATAATACTATCAATTTTTATTGGACTCAGCCTATGAGCCTTAAAATTTACCTTAATTGCTCCACTAATATATCCTATTGTTGTGTTAACAATATCTGCATGTGAAGCAGGCCTTGGCTTATCCCTTATAATTGCCACCGCCCGATCCCACGGATCTGATAATTTAAATACGCTTAATCTTCTACAATGCTAATAATTTCAATTCCATTAGCCACCCTTCTTCTCTCAACCTGACTGGCCCCTTCAAAGCGGTTGTGAGAAATTATAACAACCCAGTCCTTAATTATTGCCGTTATATCAACAGCCTGATTAGCCACTCAGGAGGCTTACCCATTTTTAAACAATTATCTATTTATTGATGAAATCTCATCTCCCCTTCTAGTACTTACCTGCTGACTTACAGCTCCAACACTACTTGCTAGTCAGAGTAAACTCTCCAAAGAACCCCTACCACGACAACGAACATACATTTTTACTATCATTGTACTCCAAATAACAACCCTCCTTGCATTTTTGGCGGACAACATAATCTTATTTTTTATTATATTTGAAGCAACTATAATTCCTACTTTAATTGTTATTACTCGATGAGGAGCCCAAAAAGAACGTATACTAGCCGGAACCTATTTAATCTTTTATACTTTATTTGGCTCTATGGCCCTCCTTACTGCCCTACTTTACTTCCATGAGACATTCGGAACGATATCAATCTCATTAATAAAATCTTTTTTTGTAGCCCAAACTTTTTCTTCCTGTTCAACAGCATGATGAATCGCTTGCTTTATTGCCTTTCTAGTAAAAATACCACTCTATGGTGTTCACCTCTGACTTCCAAAAGCGCACGTTGAAGCCCCTATTGCTGGATCAATAATTTTAGCAGGAACTTTACTAAAACTTGGTGGCTACGGAATTTTACGAATAAATATTTTTATAAATGACTCCCTCCTGCCCCTAGCAAAACCTCTTATTGTTTTTTCACTGTTTGGTGTTCTTCTATCAGCCATTTTATGTTCCCGCCAAACGGATTTAAAATCCCTAATTGCTTTTTCATCAGTAAGCCATATAGGATTAGTAATTGCCGCATCAATAATTAAGACAGAATGAAGCATTGCCGGCTCAATAGTTCTAATAATTTCCCACGGACTAGTTTCATCAGCCTTATTTTGCCTAGCTAACACTTCATATGAACGCACCAACACCCGCACCCTTATTCTCCTTCAAGGGACCCAAATTGTTTTTCCACTAGCAGCAGCCTGATGACTTCTGGCTGCCCTAATAAATCTAGCTCTTCCACCATCCCCAAATTTTATTGGAGAAATATCAATTTTAACATCATTATTTCAATGATCAAACATAACACTCATTTTAACAGGATTAGGAATTATTTTTACCACAGCCTACTCCTTATATATATTTTGAGCTTCACAACGAGAGCACCTTCCATCCCACCTAAACTCTTTCCCACCAATGCAAACTCGAGAACATATTTTACTTGCCTTACATATCCTTCCAGCCCTACTCCTAATACTGAAACCCACCTTAATATTTTAAGTGAATATAGTTTATTAAAAATACTAGCTTGTGATTCTAGAGAAGGGGACTAATAACCCCCTATTCACCGAGCCTGACTGGATCAACGAGAACTGCTAATTACTCGCCACTATGGTTCAATTCCATAGCAGACTCGCCCTCGCAATTATTCAAATAACATTTTGAACATTTGCCATGAGTTTTCCTATTATTGCACTAACATCATACTTAATTAGCATGCTATCCCTTATTATTCCTTTATTTAACCCAAACTCAGCAGAATTTCACTTCAAAACAAAGACTGCCATTAAAACAGCTTTCTTTGTCTCAACTATTCCTGCCATCTTAATAATTAATGAAAATTCTTTATCCACCATTATTTCATGAAAGTGGTTTAATATTATAATAACCCCTTTCAACTTAACAATTCAACTTGACCAATACTCAATTCTTTTCATCCCAATCGCTCTAATAGTCTCATGAAGCATTATTGAGTATTCTCTTTGGTACATACATGATGACATCAAGATCCAACTTTTCTTTAAATATTTACTTATTTTTTTACTAGCAATGATACTATTAGTATCAGCCGGCAACTTATTAATACTTTTTATTGGCTGGGAAGGAGTAGGAATTATATCTTATCTTTTAATTGGGTGATATTTTACACGGAGCAACGCCGGAGCAGCCGCTCTTCAAGCGGTACTGTATAACCGAATTGGAGACATTGGATTTTTATTTGCCATATTTTGACTTATTTCATCTTATGACTCAATTGACCTTAACTTTATCTTCTCAATGAATAACTCCACCCCCCTTCTACTAGCCTTCATTATTGCAGCCGCTAGTAAGTCAGCTCAATTTGGACTTCACCCATGACTCGCCTCTGCCATAGAAGGCCCCACCCCAGTATCAGCCCTACTTCACTCCAGTACAATGGTTGTTGCTGGGGTTTTTTTACTCATTCGCATTCATCCAATAATTAAAGATAACCAAACTGCCCTAACAACCTGTCTATGTCTTGGAGCTATTTCAACCGCATTTGCAGCTACATGTGCCCTCACCCAAAATGATATTAAAAAAATCATTGCCTTTTCAACATCAAGCCAACTCGGCCTTATAGTCGTAGCTATTGGCCTAAATATACCTCACCTAGCATTTTTTCACATCTGTACACATGCCTTCTTCAAGGCAATATTATTTTTATGCTCAGGATCAATTATTCATAACCTTAATGATGAACAAGACATTCGAAAAATGGGAGGCCTACAAAAAACCCTCCCATTCACCACAACATGTGTTACAGTTGGAAGCTTGGCCCTGATGGGAACCCCTTATCTTGCAGGCTTCTTTTCAAAAGACGCCATTATTGAAGCAATTAACACCTCCAATGTTAATGCATGGGCTTTGACCTTAACAATTATTGCCACCTCATTCACAGCCGTTTATAGCCTTCGAGTAATCTTCTTTGCATCAATGCAGCACCCTCGCTTTTCTCCTGCCTCTTCTATTAATGAAAATAATCCAACAATTATTAACCCAATTAAACGTCTTGCCCTAGGTAGTGTAATTGCTGGACTATTATTAAATCAAATTATTCTTCCATCTTCCCCTGTTACCATAACCATGCCAACCTATTTAAAGATAACCGCAATTATTGTAACCGTCCTAGGATTTATTATTGCCCTAGATCTAGCTAATATCTCTTGAACAAAGACCCCTGAACAAACAAATGTTTCAAAAACAATCAATACCTCTTTTTACCCGACCACTATTCATCGACTCATTCCCTCTTACGCCATAAACCTCAGCTTACGTGTTTCATCTCACCTAATTGACACCCTTTGACTAGAAAAAATTGGTCCAAAAGGCTTAGCAGAACTCCAACTGCCCCCAATCATAAAAAATCAAGAAATCCAACGAGGGTTAATCAAAATTTACCTCTCCATCTTCATTTTTACCACTATTCTATGTCTAATTGTCTTACAGCTCGCAAGACACCACTATAATGGCCCCGAACCACCTCTAATACTGCAAACAACGTTAATAAAAGAGCCCACCCTACCACTATTAAAACCCCTCCCCCTCAGAAAAACATTGTTGCCACCCCAAATCAATCCCCCACATATACTCCTATATTAGCTACCCCTGCAATCCCCTCACCAACACCCCCAATAACTCATCAAGCCCCCAACAATAAAACATAAGCAGTAATGTATGATCAAACAACCCCTCCCCCCCAAGCCTCTGGATAAGGTTCCGCAACTAAAGCAGCAGAGTAAGCAAACACCACTATTATTCCACCAAGATATACTAAAAACAAAACTAAGCATAAAAAAGAAACACCACCATCCATCAGAATTAAACACCCTGCCCCTGCCGAACCTACTAATCCAAGTGCAGCATAAAAGGGAGAAGGATTTGAAGCTACCGCCAATAATCCAACAATCAACCCCAACTCAAATAATATAGTCATAATTCCTACAAGGATTTTAACCTAGACTTACAGTCTGAAAAACTGTTGTTGTATTCAACTATAAGAACACTAATGGCCCCAGTACTTCGCAAAACCCATCCTCTAGTAAAAATTATTAATAACTCGTTTATTGATCTTCCAGCACCAGTCAATCTTTCATCGCTATGAAACTTTGGCTCTCTGTTAGGAGTTTGCTTAATTGCCCAAATCGCAACCGGCTTATTTCTAGCAATGCACTATACTGCTGATACATCCATAGCTTTTTCATCTGTAGCCCACATCTGCCGAGACGTAAATAACGGATGATTACTTCGCAACCTTCATGCAAACGGAGCCTCATTCTTCTTCATCTGCATCTACCTTCACATTGGACGAGGGATATACTACGGCTCATACCTTTTTAAAGAAACCTGAAATATCGGAGTAATTCTCCTTTTCCTCGTTATAGCTACAGCATTTGTAGGCTATGTTCTTCCATGAGGACAAATGTCCTTCTGAGGTGCAACAGTTATCACAAACCTCCTCTCTGCCGCCCCATACATTGGAACCGAACTTGTTCAATGAATTTGAGGAGGTTTTTCAGTAGACAATGCCACCCTAACACGATTTTTTACTTTTCACTTTATTCTCCCATTTATCATTGCAGGCGCTTCCATACTTCACCTTCTTTTTCTTCATCAGACAGGGTCCTCAAACCCAACAGGACTTAACTCAAACTTTGACAAAATTCCATTTCACGCCTACTACTCCTATAAAGACATCTTCGGCTTCGCGTTAATACTAGCCTTCTTAGCCCTCCTATCCACCTTCGCCCCCAACCTCCTAGGTGATCCTGATAATTTTACCCCGGCAAACCCTTTAGTTACACCACCCCATATTAAACCAGAATGATACTTCTTATTTGCCTACGCCATTCTTCGCTCAATCCCAAACAAACTAGGAGGGGTCCTCGCTCTTTTATTTTCTATTATAATCCTCCTGCTTATACCTCTTCTCCACACTTCTAACCAACGAACCCTTATATTCCGCCCTTTGGCAAAACTATTTTTCTGAACATTAGTAGCCAACACTCTTATTTTAACCTGAATTGGAGGACAGCCAGTAGAAGATCCCTACATCATAATTGGCCAACTAGCTTCCGTCTCTTACTTCACCATCTTCATTATTTTTATCCCCCTCCTAGGACTCATAGAGAACAAACTAGCCCGTCTTAACAGAATTTTTTCATTGGAAGTTGTTGTCCCACTATCATTAACTTTTTCCTGTATTAAACATATTCACCAAACACTTATTACACCCATATATTAATTTTATACAGTCCTTATATCTCAACAATAGACTTTCGCGGTCCTATAAATAATCTATGCTAGAACACAGCCTATATGATGATGTATGATATAGTACATATTATGTATGCATGAAGGACATATTATGTATAATCGAGCATTCATCTTATTTCCCCATGCATATCATTTCCCATCATTATTAATATTTCCACATATGTAAACTTAACATAAATGAATAACAACTACTAGCAATATTACAGTCCTTATATCTCAACAATAGACTTTCGCGGTCCTATAAATAATCTATGCTAGAACACAGCCTATATGATGATATATGATATAGTACATATTATGTATGCATGAAGGACATATTATGTATAATCGAGCATTCATCTTATTTCCCCATGCATATCATTTCCCATCATTATTAATATTTCCACATATGTAAATTTAACATAAATGAATAACAATTACTAGCAATATTGTAATATATTCGTTTCACGAAGATGGAATGGATATTAATGAATAAAGACTACGTCTCTACAGTTTAGCCTTCCCTTGAATTAAGAACACTTATATTACTTAGACAAAGTTAAACTCAAGTATTCTCCTTATTTCATGAATGATTTAAGGACATACAATTTATTCTATCGAGCAATCTCAGTCATTTTCACCATTCAAGTGATAACCAATTAAATCTGATTAATCAACAATCTCTTTATCAGCAGTAAAATATAATCAACTTAAACCCAATTACATACGCTCATAAAATTTTGAACTGGACCTTAATAGTCCCAGTCAATACGAATAATACTTATAAATTAACTTGAATAATAAACAACCATGGTCTATCTCATTAAAGAAATATAAATGTGTAACATACATTACTAATCTTTACAACATGAATATTCTTCTCCCAAACTCTTAAAGTTCAACATCAAGACTGTCTTTATCCCCTATCGTACCTTAAAGAGGCCTCAGAGAAATCAAGGACTTGGTAGATCTTAACCTCCAATGGACCTACCACAAGAGTGACAGTAATCCCGCTTCAGGAGACATCTGACGGAACTGAATCTATGGACTTTTATAGCATAATCGGTCTATACTGAAATCTAAAGAGCCTCTCTCTTTATGAGATCTGGTACCTTAAAGACCTTAACCTGGCCTTACTTGAAACTGGTAAGCATTGATGGGTTTTTATATATAGGAGCTTTCCCCTGGCATCTCATAGTGGGGTAATGGCACATTAACAAGGTTGTCCCACTTAATGCAAGCGTGATTGTCTAGCATAAAAAGAAGGTTAGCATGTAGTGAATGTTTATTAGACATAACATATTTTGCCATATTTTTTTTAACCCTATTTTTTCTATTCCCCCCGGGAGTCCACTCTTCCACCTAAAATTTTTACATTTGCTAAAACCCGTCGGGGCCCCCCCCTCCCCAAAAAATAGCTCAACAGCTCATTTTATTTATATACTCTTGAAAACCACCTATTCAACTTTTCCAAACAATCTAATTTACCTACACACCATTTTTACTCTTTTAAGGAGCTTTCACCAATTTAAAATTCATGTATATATATATATATATATATATTAAATAAAAATTCTTAATATTAGCTAATCAACGTCCACTAGCTTATATCTGAATTAAATCTCCTTATTTCTCCACTATAATAAAAAATAAAATACATGTATATATATATATGTATAAATTGACCACATCTTTGTCTTTCAAGGACATCTTCAATTTTTTTATATAGTACTTGCAAAAATCTTCT
>H10
GCTTTTGAAGGAAAATAGTTTTCCCCTGGTCTTAGGCTCCAGTAACTCTTGGTGCAAATCCAAGTAAAAGCTGCTTCAGTAGCTTAAACATTAAAGCATTGGTCTTGTAAACCAAAGAATGAAGAATAAACCCTTCCTGAGGCTCAGGACAGAGAGAATTTAACTCCCACAGCTAACCCCCAAAGCTAGCATTCTATTTAAATTATATCCTGTTTAAATAGCTTAAATAAAGCATAGCACTGAAAATGCTAAGATGGACCCTAAAAGGTCCTTTAAACACAAAGGTTTGGTCCTGGCCTTGAGGTCAGTTATTACTTAATATACACATGCAAGTATCCGCTCCCCTGTGAGAACGCCCTTTAACCCCTTTTAGGGACAAGGAGCTGGTATCAGGCACGAAAATCTGCCCAAAACACCTAGCCACGCCACACCCACAAGGGAATTCAGCAGTGATTAACATTGAGTATTAGCGCAAGCTAGACTCAGTTAAAGTAAGACAGAGCCGGCTAATCTGGTGCCAGCCGCCGCGGTTACACCACGTGACTCAAATTGACCTCCTCCGGCGTAAAGCGTGATTAAAGTTACCCCTTTCTAGAGTTAAACTAAAACTAAGCTGTGACACGCCTGTTTATTAAGAAACCCAAAAACGAAAGTTACTCTAATATAATCAACTTGAACTCACGACAGCTGGGATACAAACTGGGATTAGATACCCCACTATGCCCAGCCGTAAACTTTAACTTACACTCAAATCGCCAGGGAACTACGAGCTAAGCTTAAAACCCAAAGGACTTGACGGTACCCCATATCCCCCTAGAGGAGCCTGTCCTATAATCGATAATCCACGTTTAACCTCACCATTTTTTGTTAATCAGCCTGTATACCTCCGTCGTCAGCTTACCACGTGAGCGCCAATTAGTGAGCTTAATGTCTTTCACCAACACGTCAGGTCAAGGTGCAGCAAATGAAATGGGAAGAGATGGGCTACACTTTCTATATTAGAAAAAACGAAAAACTATTTATGAAAACTAGTTGGAAGGCGGATTTAGCAGTAAAAAGGAATCAGAATGTCCATTTTAACCCGGCACTGGGGTGTGTACACACCGCCCGTCACCCTCTTCAGGGCTTCTTACCTAGTTCTTAACAAACTAAAGCATAACAGAAGAGGCAAGTCGTAACATGGTAAGTATACCGGAAGGTGTGCTTGGAAACGTAATGTAGCTTAATTAAAGCATCTCGCTTACACCGAGAAAATGTCCGTGAAAACCAGACCATTTCGAGCTAAAAACCTAGCCCAACTAAACATGAATATCCTCAAATTAATTTATTTTTAATAATAAATCATTTTGTTATTTTAGTAAAGGAGATTGAAAAATTTATTGGAGCTATAATAACAGTACCGCAAGGGAACGGTGAAATATGAAATGAAAAATTTTTAAGCAAGAAAAAGTAAAGACTACTCCTTGTACCTTTTGCATCATGGTTTAACTAGTCCAATCAAGCACAACGTATTTAAGTTTGACTTCCCGAAACTAAGTGAGCTACTTCAAGGCAGCTGATAGAGCGAACCCGTCTCTGTAGCAAAAGAGTGGGATGATCTTCAAGTAGCGGTGACAGACCTAACGAGCTTAGTGATAGCTGGTTACTCAAGAAATGGATCTAAGTCCAACCTGAAATTCATTCTAGTCCACCAAAACAACCACCTGAATTTCAGCGTAATTCAAATAAGGTACAGCCTATTTGAAACAGGATACAACCTAAATTAATGGATAAGACTAGCTCAATACACAACCAAGTGGGCCTAAAAGCAGCCACCTTTTAAATAGCGTCAAAGCTTAATTGTTATTTTTGCCTAATTACTTAATTATTATCTTAATCCTCTATTAATACTGAGTAATTCTATATTATTATAGAAATTTTTATGTTAAAACTAGTAACAAGAAGAAGACTCTTCTCTTTAATGTAAGTGTAAATCAGAAAGGACAAACCACTGATAATTAACGTCACTGAGACCAAAGTAGAAACTCATCAAGAAAAATCTACTTTCATTAACGTTAACCTAACACAAGGACATTTCAAGAAAGATTAAAAGAAAAAGAAGGAACTCGGCAAACATTAACCTCGCCTGTTTACCAAAAACATCGCCTCTTGACTCTTATAAGAGGTCCAGCCTGCCCAGTGACCATGTTCAACGGCCGCGGTATCCTAACCGTGCGAAGGTAGCGTAATCACTTGTTCTTTAANTGTGGACTAGTATGAATGGCACCACGAAGGTTATACTGTCTCCTTTTTCTAATCAGTGAAACTAATCTCCCCGTGAAGAAGCGAGGATATACCTATAAGACGAGAAGACCCTATGGAGCTTTAAACAACACAGCAATTACCTGCTAAACTAAGAAGTTTCTGAACATTTTCAATCTTTTAAGTAATCTGACTGCAAGTTTTTGGTTGGGGTGACCACGGAGCATAACACAACCTCCATGTTGAAAGAATTCTTTCTAAGCCAAGAACAACCTTTCTAAGCATCAATATATTGACATCCATTGACCCAATACATTTGACCAACGAACCAAGTTACCCTAGGGATAACAGCGCAATCCACTTCAAGAGCTCCTATCGACAAGTGGGTTTACGACCTCGATGTTGGATCAGGGTATCCCAGTGGTGCAGCCGCTACTAAAGGTTCGTTTGTTCAACGATTAAAACCCTACGTGATCTGAGTTCAGACCGGAGTAATCCAGGTCAGTTTCTATCTATACATGAGTTTCTTCTAGTACGAAAGGACCGGAGAAACGCGGCCCATATTTCTTACAAGCCGCAGCTACTAAATTATGATTTAAACTCAATAATATTGTAGCCCATAATTTTACTCAAGACAAGAGTAGTTAACGTAGCAAAACCTGGTATTGCAAAAGACCTAAACCCTTTCTATAGAAGTTCAAATCTTCTCGTTAACTTTGAACCTTTATTTAATTATTTCTACACTTTGTTATATTGCACCAATTCTTCTGGCAGTTGCTTTTCTTACCCTAATTGAACGCAAAGTGCTTGGCTACATGCAGCACCGAAAAGGCCCTAACATTGTTGGTCCAATAGGCCTCCTTCAACCAATTGCAGACGGAGTAAAACTATTTATTAAAGAACCAATTCGGCCATCTACCTCATCTCAAACACTATTTCTTCTAGCCCCTGTAATAGCTCTATCATTAGCAATAATCATTTGGACCCCTATTCCTATACCAATTTCACTCTCTGATATAAACTTAGGAGTTATATTTCTCCTAGCCCTTTCTAGCCTTACCGTCTATTCCATCCTAGGTTCAGGCTGAGCCTCAAATTCTAAATACGCCCTAATTGGAGCTTTACGAGCAGTAGCACAAACTATTTCATACGAAGTAACTCTAGCCCTTATTCTCCTTTGCACTATTTTGCTATCAGGAAACTTCTCCCTTCAAAACTTTAGCATCACCCAAGAACCCATATGATTAATTATCCCAACATGACCCCTAGCTATAATATGATATATCTCCACCCTAGCAGAGACAAACCGAGCCCCATTTGACCTCACTGAAGGAGAATCTGAGTTAGTATCAGGGTTTAACGTAGAATACGCAGGGGGACCATTTGCCCTATTTTTTCTTGCCGAATACGCTAACATCTTGATGATAAACACAATTTCTGCTATTATTTTTTTAGGATCCTCCACCCTTCTCCTCTTAACATTTACTACAACATCACTAATACTAAAATCCGCTATTCTTTCTATGGTTTTCCTCTGAATTCGAGCCTCCTACCCACGATTTCGCTATGATCAACTTATACATCTAGTTTGAAAAAACTTCCTCCCCCTTACCTTAGCATTAACAATTTGATATATTTCATTTCCAATTTCACTCTTACTTACCCCACCAATTTTATGGAAGCGTGCCTGAAAGCTAAGGGCCTCCTTGATAGGGAGGACCATAGGAGTTCAAACCTCCTCACTTCCTTAGAAAGATAGGAATTGAACCTATAACTGGGAGATCAAAACTCCCTGTAATTCCGTTTTACCACTTTCTAGTAAAGTCAGCTAAATAAGCTTTTGGGCCCATACCCCAAACATGTTGGTTAAACCCCCTCCTTTACTAATTAATCCATATGCTCTATCAGTAATTGTCTCAAGCCTCGCCCTAGGCACTATCTTAACATTGTCAAGTTATCATTGAATTTTAGCATGAATTGGCCTTGAAATTAATACACTAGCTATTATTCCAATAATAACCAAAACCCCTCATCCACGAGCCATTGAAGCCGCAACAAAATACTTCTTAACACAAGCCGCAGCATCAGCCCTTATTTTATTTTCTAGCATCCTTAATGCATATATTTTAGGAGAGTGATCTATTAATTCACCAACTCACCCCATTTCAGCTACCCTCCTGTCAATTGCCATTGCAATAAAACTCGGAATTGCCCCATTTCATTTTTGACTCCCAGAGGTACTTCAAGGATCCACCCTACAAACAGGCCTGATTCTTTCTACATGACAAAAATTAGCTCCAATAGCCCTTCTTCTTCAACTATCACAATCAGTAAACCTAAACCTTATACTCACTTTAGGCCTTTTGTCAACTATTATTGGAGGATGGGGTGGAATTAATCAAACTCAAATCCGAAAAGTATTAGCCTTCTCTTCTGTAGCCCACTTAGGATGAATATTAGCAATCCTTAAAATCTCTCCACAATTAACACTTTTAAACTTTTTTCTTTATATTCTAATAACATCTACACTTTTCTTAACCTTTATATCATTAAACACAAAAAATATGTATGAACTCTCGACCTCCTGATCCAAAACCCCAGCGCTCACAGCACTCTCTATACTTTCCCTGCTATCACTAAGTGGACTACCCCCACTAACAGGATTTATACCAAAATGACTTATTGCCCAAGAAATGGTAAAACAAGACATAATTATATTTGCGCTATTAATTTTACTTTCCACACTTCTCAGCCTATTCTTTTACCTACGCCTTACATATTCTATATCTCTTACCCTAGCACCAAGCTTATCCTCCTCCCCCTCACTATGATTTAATCCCCCAAAAAACACTTTAGCCACACCTATAGTTATGTCTCTTTTACTCCTCCCTGTTACCCCCATTATTATAGCCGTAATATANAAACTTAGGATAACCTAGACCAAGAGCCTTCAAAGCCCTAAGTAGAAGTTAAAATCTTCTAGTTTCTGTAAGACTTGCAGGACATTATCCTGCATCTTCTGAATGCAAATCAGATACTTTTATTAAGCTAAAGCCTTCTAGAAAGACGGGCCTTGATCCCGTAAAATTTTAGTTAACAGCTAAACGCTCAATCCAGCGAGCTTCATTCTACTTCTCCCGATTTTTTTAAAAACGGGAGAAGCCCCGGCAGAACTTCTTCTGCTTCTCCAGATTTGCAATCTGGCGTGTGACACCCCAGGACCTGATAAGAGGAGGACTTTAACCTCCCTTGGTGGAGCTACAAGCCACCGCCTAACCCTCGGCCATCTTACCCGTGATAATTACCCGCTGACTATTTTCAACCAATCACAAGGATATTGGTACCCTATACCTAATCTTTGGTGCCTGAGCAGGAATAGTGGGAACTGCCCTCAGTCTTCTTATCCGAGCTGAACTGAGTCAGCCAGGCTCCCTCCTTGGTGATGACCAAATTTATAATGTTATCGTTACCGCACATGCTTTCGTCATAATTTTCTTTATGGTTATGCCAATTCTAATCGGCGGCTTTGGCAACTGACTTGTTCCTTTAATAATCGGAGCCCCCGATATAGCTTTTCCTCGTATAAATAACATAAGCTTCTGATTACTCCCCCCATCCTTTTTACTTCTTCTGGCCTCCGCTGGGGTAGAAGCTGGGGCTGGAACTGGCTGAACTGTTTATCCTCCACTAGCCGGAAATCTCGCCCATGCAGGACCATCTGTAGATTTAACTATCTTTTCCCTTCACTTGGCAGGTGTTTCATCCATTCTAGGTGCAATTAATTTTATTACCACAACCTTAAATATGAAACCTCCTTCAATAACTCAATATCAAACACCTTTATTTGTGTGGTCTGTGCTAATTACCGCCGTTCTATTACTTCTCTCCTTACCAGTTCTTGCAGCAGGAATTACTATACTCTTAACTGATCGTAACCTAAATACAACATTCTTTGATCCTGCTGGAGGAGGTGACCCCATTTTATACCAACACCTCTTTTGATTCTTCGGACACCCAGAGGTTTATATTCTTATTCTCCCTGGCTTTGGTATTATTTCACATGTAGTAACATTTTACTCAAGTAAAAAAGAGCCATTTGGTTATATAGGAATGGTTTGAGCAATAATGTCAATTGGCCTCCTAGGCTTTATTGTTTGAGCTCACCACATGTTTACAACAGACCTAAATGTTGATACCCGAGCCTATTTTACATCTGCAACAATAATTATTGCCATCCCAACAGGAGTTAAAGTATTTAGCTGACTAGCCACAATGCATGGCGGAGTAATTAAATGAGATGCTCCAATACTATGGGCCCTAGGGTTTATTTTCCTATTTACAGTCGGTGGGCTAACTGGGATTGTTCTAGCAAATTCATCACTAGACATTGTTCTCCATGATACTTACTATGTTGTTGCTCACTTCCATTATGTACTATCTATGGGAGCCGTATTTGCTATCATAGCTGGATTTGTACACTGATTCCCATTATTTTCAGGATATACTCTTCACGAGACCTGAGCAAAAATTCACTTTGGAGTAATATTTACTGGGGTAAACCTAACCTTCTTCCCTCAACACTTTCTCGGATTAGCAGGCATGCCTCGACGATACTCAGACTATCCAGACGCATATACACTATGAAACACTGTCTCTTCTATTGGTTCCCTAATTTCATTAGTAGCTGTAGTTATTATAATGTTTATTATCTGAGAAGCTTTCTCATCTAAACGTCATCTGATTTCTGCCAGTATAACTTCAACTAATGTGGAGTGACTTTATGGATTCCCCCCTCTTCATCATACATTTGAAGAAGCTTCTTTTTCCCAAACCAATTAATCGAGAAAGGAGGGAATTGAACCCCCATCCACTGGTTTCAAGCCAGGTACATAACCACTCTGTCACTTTCTTAGAGGGATTNGTTAAATAATAACACTGCCTTGTCAAGACAAAATTACGAGTTAAATTCTCGTATTCCTCTAATGGCACACCCACTTCAATTAGGATTCCAAGACGCAGCATCCCCAATTATGGAGGAACTATTACACTTCCACGATCATACATTAATAGCAGTGTTCTTAATTAGCACTCTCGTTTTATATATTATTTCGACCCTTATAAGCACTAAACTCTCTAATACAAATACAATTGACGCACAAGAAATTGAAATAGTATGAACAATTATACCAGCCATCATTTTAATCGTGATTGCCCTTCCGTCACTTCGTATTTTATATTTAATGGATGAAGTTAGTAACCCAGATGTTACAGTTAAAGCTATTGGTCACCAATGATACTGAAGCTATGAGTATTCTGACTTTAACGATCTTAGCTTTGACTCTTATATAGTTCCCACTAAAGACCTTCTCCCCGGACAATTTCGACTTCTAGAAGTTGACAACCGAATAACCACCCCTGTCGGAATAACCACTCGAACCCTGATTACAGCAGAGGATGTTCTTCACTCATGAGCCGTCCCATCTTTAGGGGTAAAATTAGACGCAATCCCAGGACGGCTAAATCAAACCTCATTTATTATCTCACGACCTGGTGTTTACTACGGACAATGCTCTGAAATTTGTGGAGCAAACCACAGCTTTATGCCAATTGTTGTTGAATCTTTACCTATTAAGGAATTTTTAAACTGATCTTCTGCCTCAGTAAACGCCTCATTAAGANGCTATAGGACTAAGCAACAGCCTTTTAAGCTGTAGATAGGTGACTTCCAACCACCCTTAATGGCATGCCACAACTTGACCCAGCCCCATGATTCTTTATTTTATTTACTGCCTGAACAGTGTTTATTATATTTTCACCTATAAAAACCTCCAACTATACTCACCTAAATGACCCAACACCTAAAACTTTTAAAGGTCTTAATAAACCGTGATCTTGACCGTGACCATAAACCTGTTTAGCCAATTTGCCTCACCTTCACTACTTGGAATCCCACTTATTTTAATTGCCTTTTTAGTCCCATGATTTCTATTTCCAACCCCATGTAACCGATGAACTACAAACCGCTTAGTAACTATTCAAACATGATTTGTGAAAACCTTCACAAAACAAATCTTTCTCCCACTAAATTTTCCAGGACATAAATGAGCACTTATTCTCACGTCGTTAATGATTTTTCTTCTTGGAATAAATTTACTGGGCCTTCTTCCCTACACTTTTACCCCTACCACACAACTTTCACTTAATTTAGGACTCGCAATCCCCCTATGATTAGCCACAGTAGCTATTGGGTTTCGAAATCAACTTACAGCATCTCTAGGTCATTTTCTACCCGAAGGCACGCCTACCCTGTTAATTCCAATTTTAATTATTATCGAAACAATTAGCTTATTTATCCGACCAATAGCACTTGGGGTCCGACTTACTGCTAACCTAACAGCAGGCCACCTTCTTATTCAACTTATTTCAACCGCTACCATGGCCCTATTATTCTCAAACCCTATTGTTTCATCACTAACATTTGCTACCCTTCTTCTCCTTACTATATTAGAGATTGCAGTCGCTATAATTCAAGCATACGTATTTGTCCTTCTCTTAAGCCTATATCTTCAAGAAAATACTTAATGGCACACCAAGCACATGCTTTTCACATAGTAGACCCAAGCCCATGACCACTTACAGGGGCAACAGCCGCCTTTATACTTACTACCGGCCTAGCAATATGATTTCACTACGGTTCAACCTGAATTATATTTATAGGACTTACACTTATACTCCTTACTATATATCAATGATGACGAGATGTTGTTCGTGAGGGCACATTTCAGGGTCATCACACAATTCCAGTCCAAAAAGGACTTCGTTATGGCATAATTCTATTTATCACCTCTGAAGTATTCTTTTTTATTGGATTTTTTTGAGCATTTTATAATGCCAGCTTAGCCCCAACCTTTGAAGTTGGAGAATGCTGACCACCCGCTGGTATCTCCCCATTAAATCCTTTTGAAGTCCCTCTATTAAATACAGCAGTCCTTCTTGCTTCAGGGGTCACAGTTACTTGAGCTCATCATAGTATTATGCAGGGAAACCGTAAAGAAGCAATTCAATCTCTCGCCTTAACTATTATTTTAGGAATATATTTTACAGCCCTACAAGCCATAGAATACTACGAAGCCCCTTTTACTATTGCAGACGGAATCTACGGATCAACATTTTTTGTGGCTACCGGCTTCCACGGGCTTCACGTTATTATTGGCTCACTATTTTTACTAACTTGCCTTCTGCGACAAATCAACTTTCACTTTACTGCACAACACCATTTTGGATTTGAAGCAGCTGCCTGATACTGACATTTTGTTGATGTAGTTTGACTTTTCTTATACGTCTCAATTTATTGATGAGGCTCATATTTTCTTAGTATAAATGAGTACTGATGACTTCCAATCATTAAGCCTTGGTTAAACCCCAGGAGAAAATAATGTCTCTATTTGTATTTATTACCCTAGCAATTGTTCTAATTTTAGCCACTGTTAGCTTCTGGTTACCAATAATTAACCCAGACTCAGAAAAACTCTCACCTTATGAATGTGGCTTTGACCCACTTGGATCAGCCCGACTACCATATTCTATGCGATTTTTCCTAGTAGCTATTCTTTTTTTACTATTTGATTTAGAAATTGCCCTCCTCCTTCCCACCCCCTGGGCAGCGCAACTTCCTCACCCCACATTATCAATTTTTTGAGCATCAATTATTCTTATTCTTTTAACTTTAGGTTTTATTTACGAATGACTTCAAGGAGGCCTAGAATGAGCTGAATGAGGAGTTAGTCTAAAAAAGACAGCTGATTTCGGCTCAGCAAATTATGGTTTAACCCCATAACACCTTTATGTTAACAAACGAGTCCTGATTACTTTCCTCTACATTTATATTAAGTCTTATTGGCCTATCATTTCACCGGGCACACTTACTCTCAGCATTACTCTGTTTAGAAGGAATAATACTATCAATTTTTATTGGACTCAGCCTATGAGCCTTAAAATTTACCTTAATTGCTCCACTAATATATCCTATTGTTATGTTAACAATATCTGCATGTGAAGCAGGCCTTGGCTTATCCCTTATAATTGCCACCGCCCGATCCCACGGATCTGATAATTTAAATACGCTTAATCTTCTACAATGCTAATAATTTCCATTCCATTAGCCACCCTTCTTCTCTCAACCTGACTGGCCCCTTCAAAGCGGTTGTGAGAAATTATAACAACCCAGTCCTTAATTATTGCCGTTATATCAACAGCCTGATTAGCCACTCAGGAGGCTTACCCATTTTTAAATAATTATCTATTTATTGATGAAATCTCATCTCCCCTTCTAGTACTTACCTGCTGACTTACAGCTCCAACACTACTTGCTAGTCAGAGTAAACTCTCCAAAGAACCCCTACCACGACAACGAACATACATTTTTACTATCATTGTACTCCAAATAACAACCCTCCTTGCATTTTTGGCGGACAACATAATCTTATTTTTTATTATATTTGAAGCAACTATAATTCCTACTTTAATTGTTATTACTCGATGAGGAGCCCAAAAAGAACGCATACTAGCCGGAACCTATTTAATCTTTTATACTTTATTTGGCTCTATGGCCCTCCTTACTGCCCTACTTTACTTCCATGAAACATTCGGAACAATATCAATCTCATTAATAAAATCTTTTTTTGTAGCCCAAACTTTTTCTTCCTGTTCAACAGCATGATGAATCGCTTGCTTTATTGCCTTTCTAGTAAAAATACCACTCTATGGTGTTCACCTCTGACTTCCAAAAGCGCACGTTGAAGCCCCTATTGCTGGATCAATAATTTTAGCAGGAACTTTACTAAAACTTGGTGGCTACGGAATTTTACGAATAAATATTTTTATAAATGACTCCCTCCTGCCCCTAGCAAAACCTCTTATTGTTTTTTCACTGTTTGGTGTTCTTTTATCAGCCATTTTATGTTCCCGCCAAACGGATTTAAAATCCCTAATTGCTTTTTCATCAGTAAGCCATATAGGATTAGTAATTGCCGCATCAATAATTAAGACAGAATGAAGCATTGCCGGCTCAATAGTCCTAATAATTTCCCACGGACTAGTTTCATCAGCCTTATTTTGCCTAGCTAACACTTCATATGAGCGCACCAACACCCGCACCCTTATTCTCCTTCAAGGGACCCAAATTGTTTTTCCACTAGCAGCAGCCTGATGACTTCTGGCTGCCCTAATAAATCTAGCTCTTCCACCATCCCCAAATTTTATTGGAGAAATATCAATTTTAACATCATTATTTCAATGATCAAACATAACACTCATTTTAACAGGATTAGGAATTATTTTTACCACAGCCTACTCCTTATATATATTCTGAGCTTCACAACGAGAGCACCTCCCATCCCACCTAAACTCTTTTCCACCAATGCAAACTCGAGAACATATTTTACTTGCCTTACACATCCTTCCAGCCCTACTCCTAATACTGAAACCCACCTTAATATTTTAAGTGAATATAGTTTATTAAAAATACTAGCTTGTGATTCTAGAGAAGGGGACTAATAACCCCCTATTCACCGAGCCTGACTGGATCAACGAGAACTGCTAATTACTCGCCACTATGGTTCAATTCCATAGCAGACTCGCCCTCGCAATTATTCAAATAACATTTTGAACATTTGCCATGAGTTTTCCTATTATTGCACTAACATCATACTTAATTAGCATGCTATCCCTTATTATTCCTTTATTTAACCCAAACTCAGCAGAATTTCACTTCAAAACAAAGACCGCCATTAAAACAGCTTTCTTTGTCTCAACTATTCCTGCCATCTTAATAATTAATGAAAATTCTTTATCCACCATTATTTCATGAAAGTGGTTTAATATTATAATAACCCCTTTCAACTTAACAATTCAACTTGACCAATACTCAATTCTTTTCATCCCAATCGCTCTAATAGTCTCATGAAGCATTATTGAGTATTCTCTTTGGTACATGCATGATGACATCAAGATCCAACTTTTCTTTAAATATTTACTTATTTTTTTACTAGCAATGATACTATTAGTATCAGCCGGCAACTTATTAATACTTTTTATTGGCTGGGAAGGAGTAGGAATTATATCTTATCTTTTAATTGGGTGATATTTTACACGGAGCAACGCCGGAGCAGCCGCTCTTCAAGCGGTACTGTATAACCGAATCGGAGACATTGGATTTTTATTTGCCATATTCTGACTTATTTCATCTTATGACTCAATTGACCTTAACTTTATCTTCTCAATGAATAACTCCACCCCCCTTCTACTAGCCTTCATTATTGCAGCCGCTAGTAAGTCAGCTCAATTTGGACTTCACCCATGACTCGCCTCCGCCATAGAAGGCCCCACCCCAGTATCAGCCCTACTTCACTCCAGCACAATGGTTGTTGCTGGAGTTTTTTTACTTATTCGCATTCATCCAATAATTAAAGATAACCAAACTGCCCTAACAACCTGTCTATGTCTTGGAGCTATTTCAACCGCATTTGCAGCTACATGTGCCCTCACCCAAAATGATATTAAAAAAATCATTGCCTTTTCAACATCAAGCCAACTCGGCCTTATAGTCGTAGCTATTGGCCTAAATATACCTCACCTAGCATTTTTTCACATCTGTACACATGCCTTCTTCAAGGCAATATTATTTTTATGCTCAGGATCAATTATTCATAACCTTAATGATGAACAAGACATTCGAAAAATGGGAGGCCTACAAAAAACCCTCCCATTCACCACAACATGTGTTACAGTTGGAAGCTTGGCCCTGATGGGAACCCCTTATCTTGCAGGCTTCTTTTCAAAAGACGCCATTATTGAAGCAATTAACACCTCCAATGTTAATGCATGGGCTTTGACCTTAACAATTATTGCCACCTCATTCACAGCCGTTTATAGCCTTCGAGTAATCTTCTTTGCATCAATACAGCACCCTCGCTTTTCTCCTGCCTCTTCTATTAATGAAAATAATCCAACAATTATTAACCCAATTAAACGTCTTGCCCTAGGTAGTGTAATTGCTGGACTATTGTTAAATCAAATTATTCTTCCATCTTCCCCTGTTACCATAACCATGCCAACCTATTTAAAGATAACCGCAATTATTGTAACCGTCCTAGGATTTATTATTGCCCTAGATCTAGCTAATATCTCTTGAACAAAGGCCCCTGAACAAACAAATGTTTCAAAAACAATCAATACCTCTTTTTACCCGACCACTATTCATCGACTCATTCCCTCTTACGCCATAAACCTCAGCTTACGTGTTTCATCTCACCTAATTGACACCCTTTGACTAGAAAAAATTGGACCAAAAGGCTTAGCAGAACTCCAACTGCCCCCAATCATAAAAAATCAAGAAATCCAACGAGGGTTAATCAAAATTTACCTCTCCATCTTCATTTTTACCACTATTCTATGTCTAATTGTCTTACAGCTCGCAAGACACCACTATAATGGCCCCGAACCACCTCTAATACTGCAAACAACGTTAATAAAAGAGCCCACCCTACCACTATTAAAACCCCTCCCCCTCAGAAAAACATTGTTGCCACCCCAAATCAATCCCCCACATATACTCCTATATTAGCTACCCCTGCAATCCCCTCATCAACACCCCCAATAACTCATCAAGCCCCCAACAATAAAACATAAGCAGTAATGTATGATCAAACAACCCCTCCCCCCCAAGCCTCTGGATAAGGTTCCGCAACTAAAGCAGCAGAGTAAGCAAACACCACTATTATTCCACCAAGATATACTAAAAACAAAACTAAGCATAAAAAAGAAACACCACCATCCATCAGAATTAAACACCCTGCCCCTGCCGAACCTACTAATCCAAGTGCAGCATAATAGGGAGAAGGATTTGAAGCTACCGCTAATAATCCAACAATCAACCCCAACTCAAATAATATAGTCATAATTCCTACAAGGATTTTAACCTAGACTTACAGTCTGAAAAACTGTTGTTGTATTCAACTATAAGAACACTAATGGCCCCAGTACTTCGCAAAACCCATCCTCTAGTAAAAATTATTAATAACTCGTTTATTGATCTTCCAGCACCAGTCAATCTTTCATCGCTATGAAACTTTGGCTCTCTGTTAGGAGTTTGCTTAATTGCCCAAATCGCAACCGGCTTATTTCTAGCAATGCACTATACTGCTGATACATCCATAGCTTTTTCATCTGTAGCCCACATCTGCCGAGACGTAAATAACGGATGATTACTTCGCAACCTTCATGCAAACGGAGCCTCATTCTTCTTCATCTGCATCTACCTTCACATTGGACGAGGGATATACTACGGCTCATACCTTTTTAAAGAAACCTGAAATATCGGAGTAATTCTCCTTTTCCTCGTTATAGCTACAGCATTTGTAGGCTATGTTCTTCCATGAGGACAAATGTCCTTCTGAGGCGCAACAGTTATCACAAACCTCCTCTCTGCCGCCCCATACATTGGGACCGAACTTGTTCAATGAATTTGAGGAGGTTTTTCAGTAGACAATGCCACCCTAACACGATTTTTTACTTTTCACTTTATTCTCCCATTTATCATTGCAGGTGCTTCCATACTTCACCTTCTTTTTCTTCATCAGACAGGGTCCTCAAACCCAACAGGACTTAACTCAAACTTTGACAAAATTCCATTTCACGCTTACTACTCCTATAAAGACATCTTCGGCTTCGCGTTAATACTAGCCTTCTTAGCCCTCCTATCCACCTTCGCCCCCAACCTCTTGGGTGATCCTGATAATTTTACCCCGGCAAACCCTTTAGTTACACCACCCCATATTAAACCAGAATGATACTTCTTATTTGCCTACGCCATTCTTCGCTCAATCCCAAATAAACTAGGAGGGGTCCTCGCTCTTTTATTTTCTATTATAATTCTCCTGCTTATACCTCTTCTCCACACTTCTAACCAACGAACCCTTATATTCCGCCCTTTGGCAAAACTATTCTTCTGAACGTTAGTAGCCAACACTCTTATTTTAACCTGAATTGGAGGACAGCCAGTAGAAGATCCCTACATCATAATTGGCCAACTAGCTTCCGTCTCTTACTTCACCATCTTCATTATTTTTATCCCCCTTCTAGGACTCATAGAGAACAAACTAGCTCGTCTTAACAGAACTTTTTCATTGGAAGTTGTTGTCCCACTATCATTAACTTTTTCCTGTATTAAACATATTCACCAAACACTTATTACACCCATATATTAATTTTATACAGTCCTTATATCTCAACAATAGACTTTCGCGGTCCTATAAATAATCTATGCTAGAACACAGCCTATATGATGATGTATGATATAGTACATATTATGTATGCATGAAGGACATATTATGTATAATCGAGCATTCATCTTATTTCCCCATGCATATCATTTCCCATCATTATTAATATTTCCACATATGTAAACTTAACATAAATGAATAACAACTACTAGCAATATTACAGTCCTTATACCTCAACAATAGACTTTCGCGGTCCTATAAATAATCTATGCTAGAACACAGCCTATATGATGATATATGATATAGTACATATTATGTATGCATGAAGGACATATTATGTATAATCGAGCATTCATCTTATTTCCCCATGCATATCATTTCCCATCATTATTAATATTTCCACATATGTAAACTTAACATAAATGAATAACAATTACTAGCAATATTGTAATACATTCGTTTCACGAAGATGGAATGGATATTAATGAATGAAGACTATGTCTCTACAGTTTAGCCTTCCCTTGAATTAAGAACACTTATATTACTTAGACAAAGTTAAACTCAAGTATTTTCCTTATTTCATGAATGATTTAAGGACATACAATTTATTCTATCGAGCAATCTCAGTCATTTTCACCATTCAAGTGATAACCAATTAAATCTGATTAATCAACAATCTCTTTATCAGCAGTAAAATATAATCAACTTAAACCCAATTACATACGCTCATAAAATTTTGAACTGGACCTTAATAGTCCCAGTCAATACGAATAATACTTATAAATTAACTTGAATAATAAACAACCATGGTCTATCTCATTAAAGAAATATAAATGTGTAACATACATTACTAATCTTACAACATGAATATTCTTCTCCCAAACTCTTAAAATTCAACATCAAGACTGTCTTTATCCCCTATCGTACCTTAAAGAGGCCTCAGAGAAATCAAGGACTTGGTAGATCTTAACCTCCAATGGACCTACCACAAGAGTGACAGTAATCCCGCTTCAGGAGGCATCTGACGGAACTGAATCTATGGACTTTTATAGCATAATCGGTCTATACTGAAATCTAAAGAGCCTCCCTCTTTATGAGATCTGGTACCTTAAAGACCTTAACCTGGCCTTACTTGAAACTGGTAAGCATTGATGGGTTTTTATATATAGGAGCTTTCCCCTGGCATCTCATAGTGGGGTAATGGCACATTAACAAGGTTGTCCCACTTAATGCAAGCGTGATTGTCTAGCATAAAAAGAAGGTTAGCATGTAGTGAATGTTTATTAGACATAACATATTTTGCCATATTTTTTTTAACCCTATTTTTTCTATTCCCCCCGGGAGTCCACTCTTCCACCTAAAATTTTTACATTTGCTAAAACCCGTCGGGGCCCCCCCCTCCCCAAAAAATAGCTCAACAGCTCATTTTATTTATATACTCTTGAAAACCACCTATTCAACTTTTCCAAACAATCTAATTTACCTACACACCATTTTTACTCTTTTAAGGAGCTTTCACCAATTTAAAATTCATGTATATATATATATATATATATATTAAATAAAAATTCTTAATATTAGCTAATCAACGTCCACTAGCTTATATCTGAATTAAATCTCCTTATTTCTCCACTATAATAAAAAATAAAATACATGTATATATATATATGTATAAATTGACCACATCTTTGTCTTTCAAGGACATCTTCAATTTTTTTATATAGTACTTGCAAAAATCTTCT
>H11
GCTTTTGAAGGAAAATAGTTTTCCCCTGGTCTTAGGCTCCAGTAACTCTTGGTGCAAATCCAAGTAAAAGCTGCTTCAGTAGCTTAAACATTAAAGCATTGGTCTTGTAAACCAAAGAATGAAGAATAAACCCTTCCTGAGGCTCAGGACAGAGAGAATTTAACTCCCACAGCTAACCCCCAAAGCTAGCATTCTATTTAAATTATATCCTGTTTAAATAGCTTAAATAAAGCATAGCACTGAAAATGCTAAGATGGACCCTAAAAGGTCCTTTAAACACAAAGGTTTGGTCCTGGCCTTGAGGTCAGTTATTACTTAATATACACATGCAAGTATCCGCTCCCCTGTGAGAACGCCCTTTAACCCCTTTTAGGGACAAGGAGCTGGTATCAGGCACGAAAATCTGCCCAAAACACCTAGCCACGCCACACCCACAAGGGAATTCAGCAGTGATTAACATTGAGTATTAGCGCAAGCTAGACTCAGTTAAAGTAAGACAGAGCCGGCTAATCTGGTGCCAGCCGCCGCGGTTACACCACGTGACTCAAATTGACCTCCTCCGGCGTAAAGCGTGATTAAAGTTATCCCTTTCTAGAGTTAAACTAAAACTAAGCTGTGACACGCCTGTTTATTAAGAAACCCAAAAACGAAAGTTACTCTAATATAATCAACTTGAACTCACGACAGCTGGGATACAAACTGGGATTAGATACCCCACTATGCCCAGCCGTAAACTTTAACTTACACTCAAATCGCCAGGGAACTACGAGCTAAGCTTAAAACCCAAAGGACTTGACGGTACCCCATATCCCCCTAGAGGAGCCTGTCCTATAATCGATAATCCACGTTTAACCTCACCATTTTTTGTTAATCAGCCTGTATACCTCCGTCGTCAGCTTACCACGTGAGCGCCAATTAGTGAGCTTAATGTCTTTCACCAACACGTCAGGTCAAGGTGCAGCAAATGAAATGGGAAGAGATGGGCTACACTTTCTATATTAGAAAAAACGAAAAACTATTTATGAAAACTAGTTGGAAGGCGGATTTAGCAGTAAAAAGGAATCAGAATGTCCATTTTAACCCGGCACTGGGGTGTGTACACACCGCCCGTCACCCTCTTCAGGGCTTCTTACCTAGTTCTTAACAAACTAAAGCATAACAGAAGAGGCAAGTCGTAACATGGTAAGTATACCGGAAGGTGTGCTTGGAAACGTAATGTAGCTTAATTAAAGCATCTCGCTTACACCGAGAAAATGTCCGTGAAAACCAGACCATTTCGAGCTAAAAACCTAGCCCAACTAAACATGAATATCCTCAAATTAATTTATTTTTAATAATAAATCATTTTGTTATTTTAGTAAAGGAGATTGAAAAATTTATTGGAGCTATAATAACAGTACCGCAAGGGAACGGTGAAATATGAAATGAAAAATTTTTAAGCAAGAAAAAGTAAAGACTACTCCTTGTACCTTTTGCATCATGGTTTAACTAGTCCAATCAAGCACAACGTATTTAAGTTTGACTTCCCGAAACTAAGTGAGCTACTTCAAGGCAGCTGATAGAGCGAACCCGTCTCTGTAGCAAAAGAGTGGGATGATCTTCAAGTAGCGGTGACAGACCTAACGAGCTTAGTGATAGCTGGTTACTCAAGAAATGGATCTAAGTCCAACCTGAAATTCATTCTAGTCCACCAAAACAACCACCTGAATTTCAGCGTAATTCAAATAAGGTACAGCCTATTTGAAACAGGATACAACCTAAATTAATGGATAAGACTAGCTCAATACACAACCAAGTGGGCCTAAAAGCAGCCACCTTTTAAATAGCGTCAAAGCTTAATTGTTATTTTTGCCTAATTACTTAATTATTATCTTAATCCTCTATTAATACTGAGTAATTCTATATTATTATAGAAATTTTTATGTTAAAACTAGTAACAAGAAGAAGACTCTTCTCTTTAATGTAAGTGTAAATCAGAAAGGACAAACCACTGATAATTAACGTCACTGAAACCAAAGTAGAAACTCATCAAGAAAAATCTACTTTCATTAACGTTAACCTAACACAAGGTCATTTCAAGAAAGATTAAAAGAAAAAGAAGGAACTCGGCAAACATTAACCTCGCCTGTTTACCAAAAACATCGCCTCTTGACTCTTATAAGAGGTCCAGCCTGCCCAGTGACCATGTTCAACGGCCGCGGTATCCTAACCGTGCGAAGGTAGCGTAATCACTTGTTCTTTAANTGTGGACTAGTATGAATGGCACCACGAAGGTTATACTGTCTCCTTTTTCTAATCAGTGAAACTAATCTCCCCGTGAAGAAGCGAGGATATACCTATAAGACGAGAAGACCCTATGGAGCTTTAAACAACACAGCAATTACCTGCTAAACTAAGAAGTTTCTGAACATTTTCAATCTTTTAAGTAATCTGACTGCAAGTTTTTGGTTGGGGTGACCACGGAGCATAACACAACCTCCATGTTGAAAGAATTCTTTCTAAGCCAAGAACAACCTTTCTAAGCATCAATATATTGACATCCATTGACCCAATACATTTGACCAACGAACCAAGTTACCCTAGGGATAACAGCGCAATCCACTTCAAGAGCCCCTATCGACAAGTGGGTTTACGACCTCGATGTTGGATCAGGGTATCCCAGTGGTGCAGCCGCTACTAAAGGTTCGTTTGTTCAACGATTAAAACCCTACGTGATCTGAGTTCAGACCGGAGTAATCCAGGTCAGTTTCTATCTATACATGAGTTTCTTCTAGTACGAAAGGACCGGAGAAACGCGGCCCATATTTCTTACAAGCCGCAGCTACTAAATTATGATTTAAACTCAATAATATTGTAGCCCATAATTTTACTCAAGACAAGAGTAGTTAACGTAGCAAAACCTGGTATTGCAAAAGACCTAAACCCTTTCTATAGAAGTTCAAATCTTCTCGTTAACTTTGAACCTTTATTTAATTATTTCTACACTTTGTTATATTGCACCAATTCTTCTGGCAGTTGCTTTTCTTACCCTAATTGAACGCAAAGTGCTTGGCTACATGCAGCACCGAAAAGGCCCTAACATTGTTGGTCCAATAGGCCTCCTTCAACCAATTGCAGACGGAGTAAAACTATTTATTAAAGAACCAATTCGGCCATCTACCTCATCTCAAACACTATTTCTTCTAGCCCCTGTAATAGCTCTATCATTAGCAATAATCATTTGGACCCCTATTCCTATACCAATTTCACTCTCTGATATAAACTTAGGAGTTATATTTCTCCTAGCCCTTTCTAGCCTTACCGTCTATTCCATCCTAGGTTCAGGCTGAGCCTCAAATTCTAAATATGCCCTAATTGGAGCTTTACGAGCAGTAGCACAAACTATTTCATACGAAGTAACTCTAGCCCTTATTCTCCTTTGCACTATTTTGCTATCAGGAAACTTCTCCCTTCAAAACTTTAGCATCACCCAAGAACCCATATGATTAATTATACCAACATGACCCCTAGCTATAATATGATATATCTCCACCCTAGCAGAGACAAACCGAGCCCCATTTGACCTCACTGAAGGAGAATCTGAGTTAGTATCAGGGTTTAACGTAGAATACGCAGGGGGACCATTTGCCCTATTTTTTCTTGCCGAATACGCTAACATCTTGATGATAAACACAATTTCTGCTATTATTTTTTTAGGATCCTCCACCCTTCTCCTCTTAACATTTACTACAACATCACTAATACTAAAATCCGCTATTCTTTCTATGGTTTTCCTCTGAATTCGAGCCTCCTACCCACGATTCCGCTATGATCAACTTATACATCTAGTTTGAAAAAACTTCCTCCCCCTTACCTTAGCATTAACAATTTGATATATTTCATTTCCAATTTCACTCTTACTTACCCCACCAATTTTATGGAAGCGTGCCTGAAAGCTAAGGGCCTCCTTGATAGGGAGGACCATAGGAGTTCAAACCTCCTCACTTCCTTAGAAAGATAGGAATTGAACCTATAACTGGGAGATCAAAACTCCCTGTAATTCCGTTTTACCACTTTCTAGTAAAGTCAGCTAAATAAGCTTTTGGGCCCATACCCCAAACATGTTGGTTAAACCCCCTCCTTTACTAATTAATCCATATGCTCTATCAGTAATTGTCTCAAGCCTCGCCCTAGGCACTATCTTAACATTGTCAAGTTATCATTGAATTTTAGCATGAATTGGCCTTGAAATTAATACACTAGCTATTATTCCAATAATAACCAAAACCCCTCATCCACGAGCCATTGAAGCCGCAACAAAATACTTCTTAACACAAGCCGCAGCATCAGCCCTTATTTTATTTTCTAGCATCCTTAATGCATATATTTTAGGAGAGTGATCTATTAATTCACCAACTCACCCCATTTCAGCTACCCTTCTGTCAATTGCCATTGCAATAAAACTCGGAATTGCCCCATTTCATTTTTGACTCCCAGAGGTACTTCAAGGATCCACCCTACAAACAGGCCTGATTCTTTCTACATGACAAAAATTAGCTCCAATAGCCCTTCTTCTTCAACTATCACAATCAGTAAACCTAAACCTTATACTCACTTTAGGCCTTTTGTCAACTATTATTGGAGGATGGGGTGGAATTAATCAAACTCAAATCCGAAAAGTATTAGCCTTCTCTTCTGTAGCCCACTTAGGATGAATATTAGCAATCCTTAAAATCTCTCCACAATTAACACTTTTAAACTTTTTTCTTTATATTCTAATAACATCTACACTTTTCTTAACCTTTATATCATTAAACACAAAAAATATGTATGAACTCTCGACCTCCTGATCCAAAACCCCAGCGCTCACAGCACTCTCTATACTTTCCCTGCTATCACTAAGTGGACTACCCCCACTAACAGGATTTATACCAAAATGACTTATTGCCCAAGAAATGGTAAAACAAGACATAATTATATTTGCGCTATTAATTTTACTTTCCACACTTCTCAGCCTATTCTTTTACCTACGCCTTACATATTCTATATCTCTTACCCTAGCACCAAGCTTATCCTCCTCCCCCTCACTATGATTTAATCCCCCAAAAAACACTTTAGCCACACCTATAGTTATGTCTCTTTTACTCCTCCCTGTTACCCCCATTATTATAGCCGTAATATANAAACTTAGGATAACCTAGACCAAGAGCCTTCAAAGCCCTAAGTAGAAGTTAAAATCTTCTAGTTTCTGTAAGACTTGCAGGACATTATCCTGCATCTTCTGAATGCAAATCAGATACTTTTATTAAGCTAAAGCCTTCTAGAAAGACGGGCCTTGATCCCGTAAAATTTTAGTTAACAGCTAAACGCTCAATCCAGCGAGCTTCATTCTACTTCTCCCGATTTTTTAAAAACGGGAGAAGCCCCGGCAGAACTTCTTCTGCTTCTCCAGATTTGCAATCTGGCGTGTGACACCCCAGGACCTGATAAGAGGAGGACTTTAACCTCCCTTGGTGGAGCTACAAGCCACCGCCTAACCCTCGGCCATCTTACCCGTGATAATTACCCGCTGACTATTTTCAACCAATCACAAGGATATTGGTACCCTATACCTAATCTTTGGTGCCTGAGCAGGAATAGTGGGAACTGCCCTCAGTCTTCTTATCCGAGCTGAACTGAGTCAGCCAGGCTCCCTCCTTGGTGATGACCAAATTTATAATGTTATCGTTACCGCACATGCTTTCGTCATAATTTTCTTTATGGTTATGCCAATTCTAATCGGCGGCTTTGGCAACTGACTTGTTCCTTTAATAATCGGAGCCCCCGATATAGCTTTTCCTCGTATAAATAACATAAGCTTCTGATTACTCCCCCCATCCTTTTTACTTCTTCTGGCCTCCGCTGGGGTAGAAGCTGGGGCTGGAACTGGCTGAACTGTTTATCCTCCACTAGCCGGAAATCTCGCCCATGCAGGACCATCTGTAGATTTAACTATCTTTTCCCTTCACTTGGCAGGTGTTTCATCCATTCTAGGTGCAATTAATTTTATTACCACAACCTTAAATATGAAACCTCCTTCAATAACTCAATATCAAACACCTTTATTTGTGTGGTCTGTGCTAATTACCGCCGTTCTATTACTTCTCTCCTTACCAGTTCTTGCAGCAGGAATTACTATACTCTTAACTGATCGTAACCTAAATACAACATTCTTTGATCCTGCTGGAGGAGGTGACCCCATTTTATACCAACACCTCTTTTGATTCTTCGGACACCCAGAGGTTTATATTCTTATTCTCCCTGGCTTTGGTATTATTTCACATGTAGTAACATTTTACTCAAGTAAAAAAGAGCCATTTGGTTATATAGGAATGGTTTGAGCAATAATGTCAATTGGCCTCCTAGGCTTTATTGTTTGAGCTCACCACATGTTTACAACAGACCTAAATGTTGATACCCGAGCCTATTTTACATCTGCAACAATAATTATTGCCATCCCAACAGGAGTTAAAGTATTTAGCTGACTAGCCACAATGCATGGCGGAGTAATTAAATGAGATGCTCCAATACTATGGGCCCTAGGGTTTATTTTCCTATTTACAGTCGGTGGGCTAACTGGGATTGTTCTAGCAAATTCATCACTAGACATTGTTCTCCATGATACTTACTATGTTGTTGCTCACTTCCATTATGTACTATCTATGGGAGCCGTATTTGCTATCATAGCTGGATTTGTACACTGATTCCCATTATTTTCAGGATATACTCTTCACGAGACCTGAGCAAAAATTCACTTTGGAGTAATATTTACTGGGGTAAACCTAACCTTCTTCCCTCAACACTTTCTCGGATTAGCAGGCATGCCTCGACGATACTCAGACTATCCAGACGCATATACACTATGAAACACTGTCTCTTCTATTGGCTCCCTAATTTCATTAGTAGCTGTAGTTATTATAATGTTTATTATCTGAGAAGCTTTCTCATCTAAACGTCATCTGATTTCTGCCAGTATAACTTCAACTAATGTGGAGTGACTTTATGGATTCCCCCCTCTTCATCATACATTTGAAGAAGCTTCTTTTTCCCAAACCAATTAATCGAGAAAGGAGGGAATTGAACCCCCATCCACTGGTTTCAAGCCAGGTACATAACCACTCTGTCACTTTCTTAGAGGGATTNGTTAAATAATAACACTGCCTTGTCAAGACAAAATTACGAGTTAAATTCTCGTATTCCTCTAATGGCACACCCACTTCAATTAGGATTCCAAGACGCAGCATCCCCAATTATGGAGGAACTATTACACTTCCACGATCATACATTAATAGCAGTGTTCTTAATTAGCACTCTCGTTTTATATATTATTTCGACCCTTATAAGCACTAAACTCTCTAATACAAATACAATTGACGCACAAGAAATTGAAATAGTATGAACAATTATACCAGCCATCATTTTAATCGTGATTGCCCTTCCGTCACTTCGTATTTTATATTTAATGGATGAAGTTAGTAACCCAGATGTTACAGTTAAAGCTATTGGTCACCAATGATACTGAAGCTATGAGTATTCTGACTTTAACGATCTTAGCTTTGACTCTTATATAGTTCCCACTAAAGACCTTCTCCCCGGACAATTTCGACTTCTAGAAGTTGACAACCGAATAACCACCCCTGTCGGAATAACCACTCGAACCCTGATTACAGCAGAGGATGTTCTTCACTCATGAGCCGTCCCATCTTTAGGGGTAAAATTAGACGCAATCCCAGGACGGCTAAATCAAACCTCATTTATTATCTCACGACCTGGTGTTTACTACGGACAATGCTCTGAAATTTGTGGAGCAAACCACAGCTTTATGCCAATTGTTGTTGAATCTTTACCTATTAAGGAATTTTTAAACTGATCTTCTGCCTCAGTAAACGCCTCATTAAGANGCTATAGGACTAAGCAACAGCCTTTTAAGCTGTAGATAGGTGACTTCCAACCACCCTTAATGGCATGCCACAACTTGACCCAGCCCCATGATTCTTTATTTTATTTACTGCCTGAACAGTGTTTATTATATTTTCACCTATAAAAACCTCCAACTATACTCACCTAAATGACCCAACACCTAAAACTTTTAAAGGTCTTAATAAACCGTGATCTTGACCGTGACCATAAACCTGTTTAGCCAATTTGCCTCACCTTCACTACTTGGAATCCCACTTATTTTAATTGCCTTTTTAGTCCCATGATTTCTATTTCCAACCCCATGTAACCGATGAACTACAAACCGCTTAGTAACTATTCAAACATGATTTGTGAAAACCTTCACAAAACAAATCTTTCTCCCACTAAATTTTCCAGGACATAAATGAGCACTTATTCTCACGTCGTTAATGATTTTTCTTCTTGGAATAAATTTACTGGGCCTTCTTCCCTACACTTTTACCCCTACCACACAACTTTCACTTAATTTAGGACTCGCAATCCCCCTATGATTAGCCACAGTAGCTATTGGGTTTCGAAATCAACTTACAGCATCTCTAGGTCATTTTCTACCCGAAGGCACGCCTACCCTGTTAATTCCAATTTTAATTATTATCGAAACAATTAGCTTATTTATCCGACCAATAGCACTTGGGGTCCGACTTACTGCTAACCTAACAGCAGGCCACCTTCTTATTCAACTTATTTCAACCGCTACCATGGCCCTATTATTCTCAAACCCTATTGTTTCTTCACTAACATTTGCTACCCTTCTTCTCCTTACTATATTAGAGATTGCAGTCGCTATAATTCAAGCATACGTATTTGTCCTTCTCTTAAGCCTATATCTTCAAGAAAATACTTAATGGCACATCAAGCACATGCTTTTCACATAGTAGACCCAAGCCCATGACCACTTACAGGGGCAACAGCCGCCTTTATACTTACTACCGGCCTAGCAATATGATTTCACTACGGTTCAACCTGAATTATATTTATAGGACTTACACTTATACTCCTTACTATATATCAATGATGACGAGATGTTGTTCGTGAGGGCACATTTCAGGGTCATCACACAATTCCAGTCCAAAAAGGACTTCGTTATGGCATAATTCTATTTATCACCTCTGAAGTATTCTTTTTTATTGGATTTTTTTGAGCATTTTATAATGCCAGCTTAGCCCCAACCTTTGAAGTTGGAGAATGCTGACCACCCGCTGGTATCTCCCCATTAAATCCTTTTGAAGTCCCTCTATTAAATACAGCAGTCCTTCTTGCTTCAGGGGTCACAGTTACTTGAGCTCATCATAGTATTATGCAGGGAAACCGTAAAGAAGCAATTCAATCTCTCGCCTTAACTATTATTTTAGGAATATACTTTACAGCCCTACAAGCCATAGAATACTACGAAGCCCCTTTTACTATTGCAGACGGAATCTACGGATCAACATTTTTTGTGGCTACCGGCTTCCACGGGCTTCACGTTATTATTGGCTCACTATTTTTACTAACTTGCCTTCTGCGACAAATCAACTTTCACTTTACTGCACAACACCATTTTGGATTTGAAGCAGCTGCCTGATACTGACATTTTGTTGATGTAGTTTGACTTTTCTTATACGTCTCAATTTATTGATGAGGCTCATATTTTCTTAGTATAAATGAGTACTGATGACTTCCAATCATTAAGCCTTGGTTAAACCCCAGGAGAAAATAATGTCTCTATTTGTATTTATTACCCTAGCAATTGTTCTAATTTTAGCCACTGTTAGCTTCTGGTTACCAATAATTAACCCAGACTCAGAAAAACTCTCACCTTATGAATGTGGCTTTGACCCACTTGGGTCAGCCCGACTACCATATTCTATGCGATTTTTCCTAGTAGCTATTCTTTTTTTACTATTTGATTTAGAAATTGCCCTCCTCCTTCCCACCCCCTGGGCAGCGCAACTTCCTCACCCCACATTATCAATTTTTTGAGCATCAATTATTCTTATTCTTTTAACTTTAGGTTTTATTTACGAATGACTTCAAGGAGGCCTAGAATGAGCTGAATGAGGAGTTAGTCTAAAAAAGACAGCTGATTTCGGCTCAGCAAATTATGGTTTAACCCCATAACACCTTTATGTTAACAAACGAGTCCTGATTACTTTCCTCTACATTTATATTAAGTCTTATTGGCCTATCATTTCACCGGGCACACTTACTCTCAGCATTACTCTGTTTAGAAGGAATAATACTATCAATTTTCATTGGACTCAGCCTATGAGCCTTAAAATTTACCTTAATTGCTCCACTAATATATCCTATTGTTATGTTAACAATATCTGCATGTGAAGCAGGCCTTGGCTTATCCCTTATAATTGCCACCGCCCGATCCCACGGATCTGATAATTTAAATACGCTTAATCTTCTACAATGCTAATAATTTCCATTCCATTAGCCACCCTTCTTCTCTCAACCTGACTGGCCCCTTCAAAGCGGTTGTGAGAAATTATAACAACCCAGTCCTTAATTATTGCCGTTATATCAACAGCCTGATTAGCCACTCAGGAGGCTTACCCATTTTTAAACAATTATCTATTTATTGATGAAATCTCATCTCCCCTTCTAGTACTTACCTGCTGACTTACAGCTCCAACACTACTTGCTAGTCAGAGTAAACTCTCCAAAGAACCCCTACCACGACAACGAACATACATTTTTACTATCATTGTACTCCAAATAACAACCCTCCTTGCATTTTTGGCGGACAACATAATCTTATTTTTTATTATATTTGAAGCAACTATAATTCCTACTTTAATTGTTATTACTCGATGAGGAGCCCAAAAAGAACGCATACTAGCCGGAACCTATTTAATCTTTTATACTTTATTTGGCTCTATGGCCCTCCTTACTGCCCTACTTTACTTCCATGAAACATTCGGAACAATATCAATCTCATTAATAAAATCTTTTTTTGTAGCCCAAACTTTTTCTTCCTGTTCAACAGCATGATGAATCGCTTGCTTTATTGCCTTTCTAGTAAAAATACCACTCTATGGTGTTCACCTCTGACTTCCAAAAGCGCACGTTGAAGCCCCTATTGCTGGATCAATAATTTTAGCAGGAACTTTACTAAAACTTGGTGGCTACGGAATTTTACGAATAAATATTTTTATAAATGACTCCCTCCTGCCCCTAGCAAAACCTCTTATTGTTTTTTCACTGTTTGGTGTTCTTTTATCAGCCATTTTATGTTCCCGCCAAACGGATTTAAAATCCCTAATTGCTTTTTCATCAGTAAGCCATATAGGATTAGTAATTGCCGCATCAATAATTAAGACAGAATGAAGCATTGCCGGCTCAATAGTCCTAATAATTTCCCACGGACTAGTTTCATCAGCCTTATTTTGCCTAGCTAACACTTCATATGAGCGCACCAACACCCGCACCCTTATTCTCCTTCAAGGGACCCAAATTGTTTTTCCACTAGCAGCAGCCTGATGACTTCTGGCTGCCCTAATAAATCTAGCTCTTCCACCATCCCCAAATTTTATTGGAGAAATATCAATTTTAACATCATTATTTCAATGATCAAACATAACACTCATTTTAACAGGATTAGGAATTATTTTTACCACAGCCTACTCCTTATATATATTTTGAGCTTCACAACGAGAGCACCTTCCATCCCACCTAAACTCTTTTCCACCAATGCAAACTCGAGAACATATTTTACTTGCCTTACACATCCTTCCAGCCCTACTCCTAATACTGAAACCCACCTTAATATTTTAAGTGAATATAGTTTATTAAAAATACTAGCTTGTGATTCTAGAGAAGGGGACTAATAACCCCCTATTCACCGAGCCTGACTGGATCAACGAGAACTGCTAATTACTCGCCACTATGGTTCAATTCCATAGCAGACTCGCCCTCGCAATTATTCAAATAACATTTTGAACATTTGCCATGAGTTTTCCTATTATTGCACTAACATCATACTTAATTAGCATGCTATCCCTTATTATTCCTTTATTTAACCCAAACTCAGCAGAATTTCACTTCAAAACAAAGACCGCCATTAAAACAGCTTTCTTTGTCTCAACTATTCCTGCCATCTTAATAATTAATGAAAATTCTTTATCCACCATTATTTCATGAAAGTGGTTTAATATTATAATAACCCCTTTCAACTTAACAATTCAACTTGACCAATACTCAATTCTTTTCATCCCAATCGCTCTAATAGTCTCATGAAGCATTATTGAGTATTCTCTTTGGTACATGCATGATGACATCAAGATCCAACTTTTCTTTAAATATTTACTTATTTTTTTACTAGCAATGATACTATTAGTATCAGCCGGCAACTTATTAATACTTTTTATTGGCTGGGAAGGAGTAGGAATTATATCTTATCTTTTAATTGGGTGATATTTTACACGGAGCAACGCCGGAGCAGCCGCTCTTCAAGCGGTACTGTATAACCGAATCGGAGACATTGGATTTTTATTTGCCATATTTTGACTTATTTCATCTTATGACTCAATTGACCTTAACTTTATCTTCTCAATGAATAACTCCACCCCCCTTCTACTAGCCTTCATTATTGCAGCCGCTAGTAAGTCAGCTCAATTTGGACTTCACCCATGACTCGCCTCCGCCATAGAAGGCCCCACCCCAGTATCAGCCCTACTTCACTCCAGCACAATGGTTGTTGCTGGAGTTTTTTTACTTATTCGCATTCATCCAATAATTAAAGATAACCAAACTGCCCTAACAACCTGTCTATGTCTTGGAGCTATTTCAACCGCATTTGCAGCTACATGTGCCCTCACCCAAAATGATATTAAAAAAATCATTGCCTTTTCAACATCAAGCCAACTCGGCCTTATAGTCGTAGCTATTGGCCTAAATATACCTCACCTAGCATTTTTTCACATCTGTACACATGCCTTCTTCAAGGCAATATTATTTTTATGCTCAGGATCAATTATTCATAACCTTAATGATGAACAAGACATTCGAAAAATGGGAGGCCTACAAAAAACCCTCCCATTCACCACAACATGTGTTACAGTTGGAAGCTTGGCCCTGATGGGAACCCCTTATCTTGCAGGCTTCTTTTCAAAAGACGCCATTATTGAAGCAATTAACACCTCCAATGTTAATGCATGGGCTTTGACCTTAACAATTATTGCCACCTCATTCACAGCCGTTTATAGCCTTCGAGTAATCTTCTTTGCATCAATACAGCACCCTCGCTTTTCTCCTGCCTCTTCTATTAATGAAAATAATCCAACAATTATTAACCCAATTAAACGTCTTGCCCTAGGTAGTGTAATTGCTGGACTATTGTTAAATCAAATTATTCTTCCATCTTCCCCTGTTACCATAACCATGCCAACCTATTTAAAGATAACCGCAATTATTGTAACTGTCCTAGGATTTATTATTGCCCTAGATCTAGCTAATATCTCTTGAACAAAGGCCCCTGAACAAACAAATGTTTCAAAAACAATCAATACCTCTTTTTACCCGACCACTATTCATCGACTCATTCCCTCTTACGCCATAAACCTCAGCTTACGTGTTTCATCCCACCTAATTGACACCCTTTGACTAGAAAAAATTGGACCAAAAGGCTTAGCAGAACTCCAACTGCCCCCAATCATAAAAAATCAAGAAATCCAACGAGGGTTAATCAAAATTTACCTCTCCATCTTCATTTTTACCACTATTCTATGTCTAATTGTCTTACAGCTCGCAAGACACCACTATAATGGCCCCGAACCACCTCTAATACTGCAAACAACGTTAATAAAAGAGCCCACCCTACCACTATTAAAACCCCTCCCCCTCAGAAAAACATTGTTGCCACCCCAAATCAATCCCCCACATATACTCCTATATTAGCTACCCCTGCAATCCCCTCATCAACACCCCCAATAACTCATCAAGCCCCCAACAATAAAACATAAGCAGTAATGTATGATCAAACAACCCCTCCCCCCCAAGCCTCTGGATAAGGTTCCGCAACTAAAGCAGCAGAGTAAGCAAACACCACTATTATTCCACCAAGATATACTAAAAACAAAACTAAGCATAAAAAAGAAACACCACCATCCATCAGAATTAAACACCCTGCCCCTGCCGAACCTACTAATCCAAGTGCAGCATAATAGGGAGAAGGATTTGAAGCTACCGCTAATAATCCAACAATCAACCCCAACTCAAATAATATAGTCATAATTCCTACAAGGATTTTAACCTAGACTTACAGTCTGAAAAACTGTTGTTGTATTCAACTATAAGAACACTAATGGCCCCAGTACTTCGCAAAACCCATCCTCTAGTAAAAATTATTAATAACTCGTTTATTGATCTTCCAGCACCAGTCAATCTTTCATCGCTATGAAACTTTGGCTCTCTGTTAGGAGTTTGCTTAATTGCCCAAATCGCAACCGGCTTATTTCTAGCAATGCACTATACTGCTGATACATCCATAGCTTTTTCATCTGTAGCCCACATCTGCCGAGACGTAAATAACGGATGATTACTTCGCAACCTTCATGCAAACGGAGCCTCATTCTTCTTCATCTGCATCTACCTTCACATTGGACGAGGGATATACTACGGCTCATACCTTTTTAAAGAAACCTGAAATATCGGAGTAATTCTCCTTTTCCTCGTTATAGCTACAGCATTTGTAGGCTATGTTCTTCCATGAGGACAAATGTCCTTCTGAGGCGCAACAGTTATCACAAACCTCCTCTCTGCCGCCCCATACATTGGGACCGAACTTGTTCAATGAATTTGAGGGGGTTTTTCAGTAGACAATGCCACCCTAACACGATTTTTTACTTTTCACTTTATTCTCCCATTTATCATTGCAGGTGCTTCCATACTTCACCTTCTTTTTCTTCATCAGACAGGGTCCTCAAACCCAACAGGACTTAACTCAAACTTTGACAAAATTCCATTTCACGCTTACTACTCCTATAAAGACATCTTCGGCTTCGCGTTAATACTAGCCTTCTTAGCCCTCCTATCCACCTTCGCCCCCAACCTCTTAGGTGATCCTGATAATTTTACCCCGGCAAACCCTTTAGTTACACCACCCCATATTAAACCAGAATGATACTTCTTATTTGCCTACGCCATTCTTCGCTCAATCCCAAATAAACTAGGAGGGGTCCTCGCTCTTTTATTTTCTATTATAATTCTCCTGCTTATACCTCTTCTCCACACTTCTAACCAACGAACCCTTATATTCCGCCCTTTGGCAAAACTATTCTTCTGAACGTTAGTAGCCAACACTCTTATTTTAACCTGAATTGGAGGACAGCCAGTAGAAGATCCCTACATCATAATTGGCCAACTAGCTTCCGTCTCTTACTTCACCATCTTCGTTATTTTTATCCCCCTTCTAGGACTCATAGAGAACAAACTAGCTCGTCTTAACAGAACTTTTTCATTGGAAGTTGTTGTCCCACTATCATTAACTTTTTCCTGTATTAAACATATTCACCAAACACTTATTACACCCATATATTAATTTTATACAGTCCTTATATCTCAACAATAGACTTTCGCGGTCCTATAAATAATCTATGCTAGAACACAGCCTATATGATGATGTATGATATAGTACATATTATGTATGCATGAAGGACATATTATGTATAATCGAGCATTCATCTTATTTCCCCATGCATATCATTTCCCATCATTATTAATATTTCCACATATGTAAACTTAACATAAATGAATAACAACTACTAGCAATATTACAGTCCTTATATCTCAACAATAGACTTTCGCGGTCCTATAAATAATCTATGCTAGAACACAGCCTATATGATGATATATGATATAGTACATATTATGTATGCATGAAGGACATATTATGTATAATCGAGCATTCATCTTATTTCCCCATGCATATCATTTCCCATCATTATTAATATTTCCACATATGTAAACTTAACATAAATGAATAACAATTACTAGCAATATTGTAATACATTCGTTTCACGAAGATGGAATGGATATTAATGAATGAAGACTATGTCTCTACAGTTTAGCCTTCCCTTGAATTAAGAACACTTATATTACTTAGACAAAGTTAAACTCAAGTATTTTCCTTATTTCATGAATGATTTAAGGACATACAATTTATTCTATCGAGCAATCTCAGTCATTTTCACCATTCAAGTGATAACCAATTAAATCTGATTAATCAACAATCTCTTTATCAGCAGTAAAATATAATCAACTTAAACCCAATTACATACGCTCATAAAATTTTGAACTGGACCTTAATAGTCCCAGTCAATACGAATAATACTTATAAATTAACTTGAATAATAAACAACCATGGTCTATCTCATTAAAGAAATATAAATGTGTAACATACATTACTAATCTTACAACATGAATATTCTTCTCCCAAACTCTTAAAATTCAACATCAAGACTGTCTTTATCCCCTATCGTACCTTAAAGAGGCCTCAGAGAAATCAAGGACTTGGTAGATCTTAACCTCCAATGGACCTACCACAAGAGTGACAGTAATCCCGCTTCAGGAGGCATCTGACGGAACTGAATCTATGGACTTTTATAGCATAATCGGTCTATACTGAAATCTAAAGAGCCTCCCTCTTTATGAGATCTGGTACCTTAAAGACCTTAACCTGGCCTTACTTGAAACTGGTAAGCATTGATGGGTTTTTATATATAGGAGCTTTCCCCTGGCATCTCATAGTGGGGTAATGGCACATTAACAAGGTTGTCCCACTTAATGCAAGCGTGATTGTCTAGCATAAAAAGAAGGTTAGCATGTAGTGAATGTTTATTAGACATAACATATTTTGCCATATTTTTTTTAACCCTATTTTTTCTATTCCCCCCGGGAGTCCACTCTTCCACCTAAAATTTTTACATTTGCTAAAACCCGTCGGGGCCCCCCCCTCCCCAAAAAATAGCTCAACAGCTCATTTTATTTATATACTCTTGAAAACCACCTATTCAACTTTTCCAAACAATCTAATTTACCTACACACCATTTTTACTCTTTTAAGGAGCTTTCACCAATTTAAAATTCATGTATATATATATATATATATATATTAAATAAAAATTCTTAATATTAGCTAATCAACGTCCACTAGCTTATATCTGAATTAAATCTCCTTATTTCTCCACTATAATAAAAAATAAAATACATGTATATATATATATGTATAAATTGACCACATCTTTGTCTTTCAAGGACATCTTCAATTTTTTTATATAGTACTTGCAAAAATCTTCT
>H12
GCTTTTGAAGGAAAATAGTTTTCCCCTGGTCTTAGGCTCCAGTAACTCTTGGTGCAAATCCAAGTAAAAGCTGCTTCAGTAGCTTAAACATTAAAGCATTGGTCTTGTAAACCAAAGAATGAAGAATAAACCCTTCCTGAGGCTCAGGACAGAGAGAATTTAACTCCCACAGCTAACCCCCAAAGCTAGCATTCTATTTAAATTATATCCTGTTTAAATAGCTTAAATAAAGCATAGCACTGAAAATGCTAAGATGGACCCTAAAAGGTCCTTTAAACACAAAGGTTTGGTCCTGGCCTTGAGGTCAGTTATTACTTAATATACACATGCAAGTATCCGCTCCCCTGTGAGAACGCCCTTTAACCCCTTTTAGGGACAAGGAGCTGGTATCAGGCACGAAAATCTGCCCAAAACACCTAGCCACGCCACACCCACAAGGGAATTCAGCAGTGATTAACATTGAGTATTAGCGCAAGCTAGACTCAGTTAAAGTAAGACAGAGCCGGCTAATCTGGTGCCAGCCGCCGCGGTTACACCACGTGACTCAAATTGACCCCCTCCGGCGTAAAGCGTGATTAAAGTTACCCCTTTCTAGAGTTAAACTAAAACTAAGCTGTGACACGCCTGTTTATTAAGAAACCCAAAAACGAAAGTTACTCTAATATAATCAACTTGAACTCACGACAGCTGGGATACAAACTGGGATTAGATACCCCACTATGCCCAGCCGTAAACTTTAACTTACACTCAAATCGCCAGGGAACTACGAGCTAAGCTTAAAACCCAAAGGACTTGACGGTACCCCATATCCCCCTAGAGGAGCCTGTCCTATAATCGATAATCCACGTTTAACCTCACCATTTTTTGTTAATCAGCCTGTATACCTCCGTCGTCAGCTTACCACGTGAGCGCCAATTAGTGAGCTTAATGTCTTTCACCAACACGTCAGGTCAAGGTGCAGCAAATGAAATGGGAAGAGATGGGCTACACTTTCTATATTAGAAAAAACGAAAAACTATTTATGAAAACTAGTTGGAAGGCGGATTTAGCAGTAAAAAGGAATCAGAATGTCCATTTTAACCCGGCACTGGGGTGTGTACACACCGCCCGTCACCCTCTTCAGGGCTTCTTACCTAGTTCTTAACAAACTAAAGCATAACAGAAGAGGCAAGTCGTAACATGGTAAGTATACCGGAAGGTGTGCTTGGAAACGTAATGTAGCTTAATTAAAGCATCTCGCTTACACCGAGAAAATGTCCGTGAAAACCAGACCATTTCGAGCTAAAAACCTAGCCCAACTAAACATGAATATCCTCAAATTAATTTATTTTTAATAATAAATCATTTTGTTATTTTAGTAAAGGAGATTGAAAAATTTATTGGAGCTATAATAACAGTACCGCAAGGGAACGGTGAAATATAAAATGAAAAATTTTTAAGCAAGAAAAAGTAAAGACTACTCCTTGTACCTTTTGCATCATGGTTTAACTAGTCCAATCAAGCACAACGTATTTAAGTTTGACTTCCCGAAACTAAGTGAGCTACTTCAAGGCAGCTGATAGAGCGAACCCGTCTCTGTAGCAAAAGAGTGGGATGATCTTCAAGTAGCGGTGACAGACCTAACGAGCTTAGTGATAGCTGGTTACTCAAGAAATGGATCTAAGTCCAACCTGAAATTCATTCTAGTCCACCAAAACAACCACCTGAATTTCAGCGTAATTCAAATAAGGTACAGCCTATTTGAAACAGGATACAACCTAAATTAATGGATAAGACTAGCTTAATACACAACCAAGTGGGCCTAAAAGCAGCCACCTTTTAAATAGCGTCAAAGCTTAATTGTTATTTTTGCCTAATTACTTAATTATTATCTTAATCCTCTATTAATACTGAGTAATTCTATATTATTATAGAAATTTTTATGTTAAAACTAGTAACAAGAAGAAGACTCTTCTCTTTAATGTAAGTGTAAATCAGAAAGGACAAACCACTGATAATTAACGTCACTGAAACCAAAGTAGAAACTCATCAAGAAAAATCTACTTTCATTAACGTTAACCTAACACAAGAACATTTCAAGAAAGATTAAAAGAAAAAGAAGGAACTCGGCAAACATTAACCTCGCCTGTTTACCAAAAACATCGCCTCTTGACTCTTATAAGAGGTCCAGCCTGCCCAGTGACCATGTTCAACGGCCGCGGTATCCTAACCGTGCGAAGGTAGCGTAATCACTTGTTCTTTAANTGTGGACTAGTATGAATGGCACCACGAAGGTTATACTGTCTCCTTTTTCTAATCAGTGAAACTAATCTCCCCGTGAAGAAGCGAGGATATACCTATAAGACGAGAAGACCCTATGGAGCTTTAAACAACACAGCAATTACCTGCTAAACTAAGAAGTTTCTGAACATTTTCAATCTTTTAAGTAATCTGACTGCAAGTTTTTGGTTGGGGTGACCACGGAGCATAACACAACCTCCATGTTGAAAGAATTCTTTCTAAGCCAAGAACAACCTTTCTAAGCATCAATATATTGACATCCATTGACCCAATACATTTGACCAACGAACCAAGTTACCCTAGGGATAACAGCGCAATCCACTTCAAGAGCTCCTATCGACAAGTGGGTTTACGACCTCGATGTTGGATCAGGGTATCCCAGTGGTGCAGCCGCTACTAAAGGTTCGTTTGTTCAACGATTAAAACCCTACGTGATCTGAGTTCAGACCGGAGTAATCCAGGTCAGTTTCTATCTATACACGAGTTTCTTCTAGTACGAAAGGACCGGAGAAACGCGGCCCATATTTTTTACAAGCCGTAGCTACTAAATTATGATTTAAACTCAATAATATTGTAGCCCATAATTTTACTCAAGACAAGAGTAGTTAACGTAGCAAAACCTGGTATTGCAAAAGACCTAAACCCTTTCTATAGAAGTTCAAATCTTCTCGTTAACTTTGAACCTTTATTTAATTATTTCTACACTTTGTTATATCGCACCAATTCTTCTGGCAGTTGCTTTTCTTACCCTAATTGAACGCAAAGTGCTTGGCTACATGCAGCACCGAAAAGGCCCTAACATTGTTGGTCCAATAGGCCTCCTTCAACCAATTGCAGACGGAGTAAAACTATTTATTAAAGAGCCAATTCGGCCATCTACCTCATCTCAAACACTATTTCTTCTAGCCCCTGTAATAGCTCTATCATTAGCAATAATCATTTGGACCCCCATTCCTATACCAATTTCACTCTCTGATATAAACTTAGGAGTTATATTTCTCCTAGCCCTTTCTAGCCTTACCGTCTATTCCATCCTGGGTTCAGGCTGAGCCTCAAATTCTAAATATGCCCTAATTGGAGCTTTACGAGCAGTAGCACAAACTATTTCATACGAAGTAACTCTAGCCCTTATTCTTCTCTGCACTATTTTGCTATCAGGAAACTTCTCCCTTCAAAACTTTAGCATCACCCAAGAACCCATATGATTAATTATCCCAACATGACCCCTGGCTATAATATGATATATCTCCACCCTAGCAGAGACAAACCGAGCCCCATTTGACCTCACTGAAGGAGAATCTGAGTTAGTATCAGGGTTTAACGTAGAATACGCAGGGGGACCATTTGCCCTATTTTTTCTTGCCGAATACGCTAATATCTTGATGATAAACACAATTTCTGCTATTATTTTTCTAGGATCCTCCACCCTTCTCCTCTTAACATTTACTACAACATCACTAATACTAAAATCCGCTATTCTTTCTATGGTTTTCCTCTGAATTCGAGCCTCCTACCCACGATTCCGCTATGATCAACTTATACACCTAGTTTGAAAAAACTTCCTCCCCCTTACCTTAGCATTAACAATTTGATATATTTCATTTCCAATTTCACTCTTACTTACCCCACCAATTTTATGGAAGCGTGCCTGAAAGCTAAGGGCCTCCTTGATAGGGAGGACCATAGGAGTTCAAACCTCCTCACTTCCTTAGAAAGATAGGAATTGAACCTATAACTGGGAGATCAAAACTCCCTGTAATTCCGTTTTACCACTTTCTAGTAAAGTCAGCTAAATAAGCTTTTGGGCCCATACCCCAAACATGTTGGTTAAACCCCCTCCTTTACTAATTAATCCATATGCTCTATCAGTAATTGTTTCAAGCCTCGCCCTAGGCACTATCTTAACATTGTCAAGTTATCATTGAATTTTAGCATGAATTGGCCTTGAAATTAATACACTAGCTATTATTCCAATAATAACCAAAACCCCTCATCCACGAGCCATTGAAGCCGCAACAAAGTACTTCTTAACACAAGCCGCAGCATCAGCCCTTATTTTATTTTCTAGCATCCTTAATGCATATATTTTAGGAGAGTGATCTATTAATTCACCAACTCACCCCATTTCAGCTACCCTCCTATCAATTGCCATTGCAATAAAACTCGGAATTGCCCCATTTCATTTTTGACTCCCAGAGGTACTTCAAGGATCCACCCTACAAACAGGCCTTATTCTTTCTACATGACAAAAATTAGCTCCAATAGCCCTTCTTCTTCAACTATCACAATCAGTAAACCTAAACCTTATACTCACTTTAGGCCTTTTGTCAACTATTATTGGAGGATGGGGTGGAATTAATCAAACTCAAATCCGAAAAGTATTAGCCTTCTCTTCTGTAGCCCACTTAGGATGAATATTAGCAATCCTTAAAATCTCCCCACAATTAACACTTTTAAACTTTTTTCTTTATATTCTAATAACATCTACACTTTTCTTAACCTTTATATCATTAAACACAAAAAATATGTATGAACTCTCGACCTCCTGATCCAAAACCCCAGCGCTCACAGCACTCTCTATACTTTCCCTGCTATCACTAAGTGGACTACCCCCACTAACAGGATTTATACCAAAATGACTTATTGCCCAAGAAATGGTAAAACAAGACATAATTATATTTGCGCTATTAATTTTACTTTCCACACTTCTCAGCCTATTCTTTTACCTACGCCTTACATATTCTATATCTCTTACCCTAGCACCAAGCTTATCCTCCTCCCCCTCACTATGATTTAATCCCCCAAAAAACACTTTAGCCACACCTATAGTTATATCTCTTTTGCTCCTCCCTGTTACCCCCATTATTATAGCCGTAATATANAAACTTAGGATAACCTAGACCAAGAGCCTTCAAAGCCCTAAGTAGAAGTTAAAATCTTCTAGTTTCTGTAAGACTTGCAGGACATTATCCTACATCTTCTGAATGCAAATCAGATACTTTTATTAAGCTAAAGCCTTCTAGAAAGACGGGCCTTGATCCCGTAAAATTTTAGTTAACAGCTAAACGCTCAATCCAGCGAGCTTCATTCTACTTCTCCCGATTTCTAAAAACGGGAGAAGCCCCGGCAGAACTTCTTCTGCTTCTCCAGATTTGCAATCTGGCGTGTGACACCCCAGGACCTGATAAGAGGAGGACTTTAACCTCCCTTGGTGGAGCTACAAGCCACCGCCTAACCCTCGGCCATCTTACCCGTGATAATTACCCGCTGACTATTTTCAACCAATCACAAGGATATTGGTACCCTATACCTAATCTTTGGTGCCTGAGCAGGAATAGTGGGAACTGCCCTCAGTCTTCTTATCCGAGCTGAACTGAGTCAGCCAGGCTCCCTCCTTGGTGATGACCAAATTTATAATGTTATTGTTACCGCACATGCTTTCGTCATAATTTTCTTTATGGTTATGCCAATTCTAATCGGCGGCTTTGGCAACTGACTTGTTCCTTTAATAATCGGAGCCCCCGATATGGCTTTTCCTCGTATAAACAACATAAGCTTCTGATTACTCCCCCCATCCTTTTTACTTCTTCTGGCCTCCGCTGGGGTAGAAGCTGGGGCTGGAACTGGCTGAACTGTTTATCCTCCACTAGCCGGAAATCTTGCCCATGCAGGACCATCTGTAGATTTAACTATCTTTTCCCTTCACTTGGCAGGTGTCTCATCCATTCTAGGTGCAATTAATTTTATTACCACAACCTTAAATATGAAACCTCCTTCAATAACTCAATATCAAACACCTTTATTTGTATGGTCTGTGCTAATTACTGCCGTTCTATTACTTCTCTCCTTACCAGTTCTTGCAGCAGGAATTACTATACTCTTAACTGATCGTAACCTAAATACAACATTCTTTGATCCTGCTGGAGGAGGTGACCCTATTTTATACCAACACCTCTTTTGATTCTTCGGACACCCAGAGGTTTATATTCTTATTCTCCCTGGCTTTGGTATTATTTCGCATGTAGTAACATTTTACTCAAGTAAAAAAGAGCCATTTGGTTATATAGGAATGGTTTGAGCAATAATGTCAATTGGCCTCCTAGGCTTTATTGTTTGAGCTCACCACATGTTTACAACAGACCTAAATGTCGATACCCGAGCCTATTTTACATCTGCAACAATAATTATTGCCATCCCAACAGGAGTTAAAGTATTTAGCTGACTAGCCACAATACATGGCGGAGTAATTAAATGAGATGCTCCAATACTATGGGCCCTAGGGTTTATTTTCCTATTTACAGTCGGTGGGTTAACTGGGATTGTTCTAGCAAATTCATCACTAGACATTGTACTCCATGATACTTACTATGTTGTTGCTCACTTCCATTATGTACTATCTATGGGAGCCGTATTTGCTATCATAGCTGGATTTGTACATTGATTCCCATTATTTTCAGGATATACTCTTCACGAGACCTGAGCAAAAATTCACTTTGGAGTAATATTTACTGGGGTAAACCTAACCTTCTTCCCTCAACACTTTCTCGGATTAGCAGGTATGCCTCGACGATACTCAGACTATCCAGACGCATATACACTATGAAACACTGTCTCTTCTATTGGTTCCCTAATTTCATTAGTAGCTGTAGTTATTATAATGTTTATTATCTGAGAAGCTTTCTCATCTAAACGTCATCTGATTTCTGCCAGTATAACTTCAACTAATGTGGAGTGACTTTATGGATTCCCCCCTCTTCATCATACATTTGAAGAAGCTTCTTTTTCCCAAACCAATTAATCGAGAAAGGAGGGAATTGAACCCCCATCCACTGGTTTCAAGCCAGGTACATAACCACTCTGTCACTTTCTTAGAGGGATTNGTTAAATAATAACACTGCCTTGTCAAGACAAAATTACGAGTTAAATTCTCGTATTCCTCTAATGGCACACCCACTTCAATTAGGATTCCAAGACGCAGCATCCCCAATTATGGAGGAACTATTACACTTCCACGATCATACATTAATAGCAGTGTTCTTAATTAGCACTCTCGTTTTATATATTATTTCGACCCTTATAAGCACTAAACTCTCTAATACAAATACAATTGACGCACAAGAAATCGAAATAGTATGAACAATTATACCAGCCATCATTTTAATTGTGATTGCCCTTCCGTCACTTCGTATTTTATATTTAATGGATGAAGTTAGTAACCCGGATGTTACAGTTAAAGCTATTGGTCACCAATGATACTGAAGCTATGAGTATTCTGACTTTAACGATCTTAGCTTTGACTCTTATATAGTTCCCACTAAAGACCTTCTCCCCGGACAATTTCGACTTCTAGAAGTTGACAACCGAATAACCACCCCTGTCGGAATAACCACTCGAACCCTGATTACAGCAGAGGATGTTCTTCACTCATGAGCCGTCCCATCTTTAGGGGTAAAATTAGACGCAATCCCAGGACGGCTAAATCAAACCTCATTTATTATTTCACGACCTGGTGTTTACTACGGACAATGCTCTGAAATTTGTGGAGCAAACCACAGCTTTATGCCAATTGTTGTTGAATCTTTACCTATTAAGGAATTTTTAAACTGATCTTCTGCCTCAGTAAACGCCTCATTAAGANGCTATAGGACTAAGCAACAGCCTTTTAAGCTGTAGATAGGTGACTTCCAACCACCCTTAATGGCATGCCACAACTTGACCCAGCCCCATGATTCTTTATTTTATTTACTGCCTGAACAGTGTTTATTATATTTTCACCTATAAAAACCTCCAACTATACTCATCTAAATGACCCAGCACCTAAAACTTTTAAAGGTCTTAATAAACCGTGATCTTGACCGTGACCATAAACCTGTTTAGCCAATTTGCCTCACCTTCACTACTTGGAATCCCACTTATTTTAATTGCCTTTTTGGTCCCATGATTTCTATTTCCAACCCCATGTAACCGATGAACTACAAACCGCTTAGTAACTATTCAAACATGATTTGTGAAAACCTTCACAAAACAAATCTTTCTCCCACTAAATTTTCCAGGACATAAATGAGCACTTATTCTCACGTCGTTAATGATCTTTCTTCTTGGAATAAATTTACTGGGCCTTCTTCCCTACACTTTTACCCCTACCACACAACTTTCACTTAATTTAGGACTCGCAATCCCCCTATGATTAGCCACAGTAGCCATTGGGTTTCGAAATCAACTTACAGCATCTCTAGGTCATTTTTTACCCGAAGGCACGCCTACCCTGTTAATTCCAATTTTAATTATCATCGAAACAATTAGCTTATTTATCCGACCAATAGCACTTGGGGTCCGACTTACTGCTAACCTAACAGCAGGCCACCTTCTTATTCAACTTATTTCAACCGCTACCATGGCCCTATTATTCTCAAACCCTATTGTTTCTTCACTAACATTTGCTACCCTTCTTCTCCTTACTATATTAGAGATTGCAGTCGCTATAATTCAAGCATACGTATTTGTCCTTCTCTTAAGCCTATATCTTCAAGAAAATACTTAATGGCACATCAAGCACATGCTTTTCACATAGTAGACCCAAGCCCATGACCACTTACAGGGGCAACAGCCGCCTTTATACTTACTACCGGCCTAGCAATATGATTTCACTACGGTTCAACCTGAATTATATTTATAGGACTTACACTTATACTACTTACTATATATCAATGATGACGAGATGTTGTTCGTGAGGGCACATTTCAGGGTCATCACACAATTCCAGTCCAAAAAGGACTTCGTTATGGCATAATTCTATTTATCACCTCTGAAGTGTTCTTTTTTATTGGATTTTTTTGAGCATTTTATAATGCCAGCTTAGCCCCAACCTTTGAAGTTGGAGAATGCTGACCACCCGCTGGTATCTCCCCATTAAATCCTTTTGAGGTCCCTCTATTAAATACAGCAGTCCTTCTTGCTTCAGGGGTCACAGTTACTTGAGCTCATCATAGTATTATGCAGGGAAACCGTAAAGAAGCAATTCAGTCTCTCGCCTTAACTATTATTTTAGGAATATACTTTACAGCCCTACAAGCCATAGAATACTACGAAGCCCCTTTTACTATTGCAGACGGAATCTACGGATCAACATTTTTTGTGGCTACCGGCTTCCACGGGCTTCACGTTATTATTGGCTCACTATTTTTACTAACTTGCCTTCTGCGACAAATCAACTTTCACTTTACTGCACAACACCATTTTGGGTTTGAAGCAGCTGCCTGATACTGACATTTTGTTGATGTAGTTTGACTTTTCTTATACGTCTCAATTTATTGATGAGGCTCATATTTTCTTAGTATAAATGAGTACTGATGACTTCCAATCATTAAGCCTTGGTTAAACCCCAGGAGAAAATAATGTCTCTATTTGTATTTATTACCCTAGCAATTGTTCTAATTTTAGCCACTGTTAGCTTCTGGTTACCAATAATTAATCCAGACTCAGAAAAACTTTCACCTTATGAATGTGGCTTTGACCCACTCGGATCAGCCCGACTACCATATTCTATGCGATTTTTCCTAGTAGCTATTCTTTTTCTACTATTTGATTTAGAAATTGCCCTTCTCCTTCCCACCCCCTGGGCAGCGCAACTTCCTCACCCCACATTATCAATTTTTTGAGCATCAATTATTCTTATTCTTTTAACTTTAGGTTTTATTTACGAATGACTTCAAGGAGGCCTAGAATGAGCTGAATGAGGAGTTAGTCTAAAAAAGACAGCTGATTTCGGCTCAGCAAATTATGGTTTAACCCCATAACACCTTTATGTTAACAAACGAGTCCTGATTACTTTCCTCTACATTTATATTAAGTCTTATTGGCCTATCATTTCACCGGGCACACTTACTCTCAGCATTACTCTGTTTAGAAGGAATAATACTATCAATTTTTATTGGACTCAGCCTATGAGCCTTAAAATTTACCTTAATTGCTCCACTAATATATCCTATTGTTGTGTTAACAATATCTGCATGTGAAGCAGGCCTTGGCTTATCCCTTATAATTGCCACCGCCCGATCCCACGGATCTGATAATTTAAATACGCTTAATCTTCTACAATGCTAATAATTTTAATTCCATTAGCCACCCTTCTTCTCTCAACCTGACTGGCCCCTTCAAAGCGGTTGTGAGAAATTATAACAACCCAGTCCTTAATTATTGCCGTTATATCAACAGCCTGATTAGCCACTCAGGAGGCTTACCCATTTTTAAACAATTATCTATTTATTGATGAAATCTCATCTCCCCTTCTAGTACTTACCTGCTGACTTACAGCTCCAACACTACTTGCTAGTCAGAGTAAACTCTCCAAAGAACCCCTACCACGACAACGAACATACATTTTTACTATCATTGTACTCCAAATAACAACCCTCCTTGCATTTTTGGCGGACAACATAATCTTATTTTTTATTATATTTGAAGCAACTATAATTCCTACTTTAATTGTTATTACTCGATGAGGAGCCCAAAAAGAACGTATACTAGCCGGAACCTATTTAATCTTTTATACTTTATTTGGCTCTATGGCCCTCCTTACTGCCCTACTTTACTTCCATGAGACATTCGGAACGATATCAATCTCATTAATAAAATCTTTTTTTGTAGCCCAAACTTTTTCTTCCTGTTCAACAGCATGATGAATCGCTTGCTTTATTGCCTTTCTAGTAAAAATACCACTCTATGGTGTTCACCTCTGACTTCCAAAAGCGCACGTTGAAGCCCCTATTGCTGGATCAATAATTTTAGCAGGAACTTTACTAAAACTTGGTGGCTACGGAATTTTACGAATAAATATTTTTATAAATGACTCCCTCCTGCCCCTAGCAAAACCTCTTATTGTTTTTTCACTGTTTGGTGTTCTTCTATCAGCCATTTTATGTTCCCGCCAAACGGATTTAAAATCCCTAATTGCTTTTTCATCAGTAAGCCATATAGGATTAGTAATTGCCGCATCAATAATTAAGACAGAATGAAGCATTGCCGGCTCAATAGTTCTAATAATTTCCCACGGACTAGTTTCATCAGCCTTATTTTGCCTAGCTAACACTTCATATGAACGCACCAACACCCGCACCCTTATTCTCCTTCAAGGGACCCAAATTGTTTTTCCACTAGCAGCAGCCTGATGACTTCTGGCTGCCCTAATAAATCTAGCTCTTCCACCATCCCCAAATTTTATTGGAGAAATATCAATTTTAACATCATTATTTCAATGATCAAACATAACACTCATTTTAACAGGATTAGGAATTATTTTTACCACAGCCTACTCCTTATATATATTTTGAGCTTCACAACGAGAGCACCTTCCATCCCACCTAAACTCTTTCCCACCAATGCAAACTCGAGAACATATTTTACTTGCCTTACACATCCTCCCAGCCCTACTCCTAATACTGAAACCCACCTTAATATTTTAAGTGAATATAGTTTATTAAAAATACTAGCTTGTGATTCTAGAGAAGGGGACTAATAACCCCCTATTCACCGAGCCTGACTGGATCAACGAGAACTGCTAATTACTCGCCACTATGGTTCAATTCCATAGCAGACTCGCCCTCGCAATTATTCAAATAACATTTTGAACATTTGCCATGAGTTTTCCTATTATTGCACTAACATCATACTTAATTAGCATGCTATCCCTTATTATTCCTTTATTTAACCCAAACTCAGCAGAATTTCACTTCAAAACAAAGACTGCCATTAAAACAGCTTTCTTTGTCTCAACTATTCCTGCCATCTTAATAATTAATGAAAATTCTTTATCCACCATTATTTCATGAAAGTGGTTTAATATTATAATAACCCCTTTCAACTTAACAATTCAACTTGACCAATACTCAATTCTTTTCATCCCAATCGCTCTAATAGTCTCATGAAGCATTATTGAGTATTCTCTTTGGTACATACATGATGACATCAAGATCCAACTTTTCTTTAAATATTTACTTATTTTTTTACTAGCAATGATACTATTAGTATCAGCCGGCAACTTATTAATACTTTTTATTGGCTGGGAAGGAGTAGGAATTATATCTTATCTTTTAATTGGGTGATATTTTACACGGAGCAACGCCGGAGCAGCCGCTCTTCAAGCGGTACTGTATAACCGAATCGGAGACATTGGATTTTTATTTGCCATATTTTGACTTATTTCATCTTATGACTCAATTGACCTTAACTTTATCTTCTCAATGAATAACTCCACCCCCCTTCTACTAGCCTTCATTATTGCAGCCGCTAGTAAGTCAGCTCAATTTGGACTTCACCCATGACTCGCCTCTGCCATAGAAGGCCCCACCCCAGTATCAGCCCTACTTCACTCCAGCACAATGGTTGTTGCTGGGGTTTTTTTACTTATTCGCATTCATCCAATAATTAAAGATAACCAAACTGCCCTAACAACCTGTCTATGTCTTGGAGCTATTTCAACCGCATTTGCAGCTACATGTGCCCTCACCCAAAATGATATTAAAAAAATCATTGCCTTTTCAACATCAAGCCAACTCGGCCTTATAGTCGTAGCTATTGGCCTAAATATACCTCACCTAGCATTTTTTCACATCTGTACACATGCCTTCTTCAAGGCAATATTATTTTTATGCTCAGGATCAATTATTCATAACCTTAATGATGAACAAGACATTCGAAAAATGGGAGGCCTACAAAAAACCCTCCCATTCACCACAACATGTGTTACAGTTGGAAGCTTGGCCCTGATGGGAACCCCTTATCTTGCAGGCTTCTTTTCAAAAGACGCCATTATTGAAGCAATTAACACCTCCAATGTTAATGCATGGGCTTTGACCTTAACAATTATTGCCACCTCATTCACAGCCGTTTATAGCCTTCGAGTAATCTTCTTTGCATCAATGCAGCACCCTCGCTTTTCTCCTGCCTCTTCTATTAATGAAAATAATCCAACAATTATTAACCCAATTAAACGTCTTGCCCTAGGTAGTGTAATTGCTGGACTATTATTAAATCAAATTATTCTTCCATCTTCCCCTGTTACCATAACCATGCCAACCTATTTAAAGATAACCGCAATTATTGTAACCGTCCTAGGATTTATTATTGCCCTAGATCTAGCTAATATCTCTTGAACAAAGACCCCTGAACAAACAAATGTTTCAAAAACAATCAATACCTCTTTTTACCCGACCACTATTCATCGACTCATTCCCTCTTACGCCATAAACCTCAGCTTACGTATTTCATCTCACCTAATTGACACCCTTTGACTAGAAAAAATTGGTCCAAAAGGCTTAGCAGAACTCCAACTGCCCCCAATCATAAAAAATCAAGAAATCCAACGAGGGTTAATCAAAATTTACCTCTCCATCTTCATTTTTACCACTATTCTATGTCTAATTGTCTTACAGCTCGCAAGACACCACTATAATGGCCCCGAACCACCTCTAATACTGCAAACAACGTTAATAAAAGAGCCCACCCTACCACTATTAAAACCCCTCCCCCTCAGAAAAACATTGTTGCCACCCCAAATCAATCCCCCACATATACTCCTATATTAGCTACCCCTGCAATCCCCTCACCAACACCCCCAATAACTCATCAAGCCCCCAACAATAAAACATAAGCAGTAATGTATGATCAAACAACCCCTCCCCCCCAAGCCTCTGGATAAGGTTCCGCAACTAAAGCAGCAGAGTAAGCAAACACCACTATTATTCCACCAAGATATACTAAAAACAAAACTAAGCATAAAAAAGAAACACCACCATCCATCAGAATTAAACACCCTGCCCCTGCCGAACCTACTAATCCAAGTGCAGCATAAAAGGGAGAAGGATTTGAAGCTACCGCCAATAATCCAACAATCAACCCCAACTCAAATAATATAGTCATAATTCCTACAAGGATTTTAACCTAGACTTACAGTCTGAAAAACTGTTGTTGTATTCAACTATAAGAACACTAATGGCCCCAGTACTTCGCAAAACCCATCCTCTAGTAAAAATTATTAATAACTCGTTTATTGATCTTCCAGCACCAGTCAATCTTTCATCGCTATGAAACTTTGGCTCTCTGTTAGGAGTTTGCTTAATTGCCCAAATCGCAACCGGCTTATTTCTAGCAATGCACTATACTGCTGATACATCCATAGCTTTTTCATCTGTAGCCCACATCTGCCGAGACGTAAATAACGGATGATTACTTCGCAACCTTCATGCAAACGGAGCCTCATTCTTCTTCATCTGCATCTACCTTCACATTGGACGAGGGATATACTACGGCTCATACCTTTTTAAAGAAACCTGAAATATCGGAGTAATTCTCCTTTTCCTCGTTATAGCTACAGCATTTGTAGGCTATGTTCTTCCATGAGGACAAATGTCCTTCTGAGGTGCAACAGTTATCACAAACCTCCTCTCTGCCGCCCCATACATTGGAACCGAACTTGTTCAATGAATTTGAGGAGGTTTTTCAGTAGACAATGCCACCCTAACACGATTTTTTACTTTTCACTTTATTCTCCCATTTATCATTGCAGGCGCTTCCATACTTCACCTTCTTTTTCTTCATCAGACAGGGTCCTCAAACCCAACAGGACTTAACTCAAACTTTGACAAAATTCCATTTCACGCCTACTACTCCTATAAAGACATCTTCGGCTTCGCGTTAATACTAGCCTTCTTAGCCCTCCTATCCACCTTCGCCCCCAACCTCCTAGGTGATCCTGATAATTTTACCCCAGCAAACCCTTTAGTTACCCCACCCCATATTAAACCAGAATGATACTTCTTATTTGCCTACGCCATTCTTCGCTCAATCCCAAACAAACTAGGAGGGGTCCTCGCTCTTTTATTTTCTATTATAATCCTCCTGCTTATACCTCTTCTCCACACTTCTAACCAACGAACCCTTATATTCCGCCCTTTGGCAAAACTATTTTTCTGAACATTAGTAGCCAACACTCTTATTTTAACCTGAATTGGAGGACAGCCAGTAGAAGATCCCTACATCATAATTGGCCAACTAGCTTCCGTCTCTTACTTCACCATCTTCATTATTTTTATCCCCCTCCTAGGACTCATAGAGAACAAACTAGCCCGTCTTAACAGAATTTTTTCATTGGAAGTTGTTGTCCCACTATCATTAACTTTTTCCTGTATTAAACATATTCACCAAACACTTATTACACCCATATATTAATTTTATACAGTCCTTATATCTCAACAATAGACTTTCGCGGTCCTATAAATAATCTATGCTAGAACACAGCCTATATGATGATGTATGATATAGTACATATTATGTATGCATGAAGGACATATTATGTATAATCGAGCATTCATCTTATTTCCCCATGCATATCATTTCCCATCATTATTAATATTTCCACATATGTAAACTTAACATAAATGAATAACAACTACTAGCAATATTACAGTCCTTATATCTCAACAATAGACTTTCGCGGTCCTATAAATAATCTATGCTAGAACACAGCCTATATGATGATATATGATATAGTACATATTATGTATGCATGAAGGACATATTATGTATAATCGAGCATTCATCTTATTTCCCCATGCATATCATTTCCCATCATTATTAATATTTCCACATATGTAAACTTAACATAAATGAATAACAATTACTAGCAATATTGTAATACATTCGTTTCACGAAGATGGAATGGATATTAATGAATGAAGACTATGTCTCTACAGTTTAGCCTTCCCTTGAATTAAGAACACTTATATTACTTAGACAAAGTTAAACTCAAGTATTTTCCTTATTTCATGAATGATTTAAGGACATACAATTTATTCTATCGAGCAATCTCAGTCATTTTCACCATTCAAGTGATAACCAATTAAATCTGATTAATCAACAATCTCTTTATCAGCAGTAAAATATAATCAACTTAAACCCAATTACATACGCTCATAAAATTTTGAACTGGACCTTAATAGTCCCAGTCAATACGAATAATACTTATAAATTAACTTGAATAATAAACAACCATGGTCTATCTCATTAAAGAAATATAAATGTGTAACATGCATTACTAATCTTTACAACATGAATATTCTTCTCCCAAACTCTTAAAGTTCAACATCAAGACTGTCTTTATCCCCTATCGTACCTTAAAGAGGCCTCAGAGAAATCAAGGACTTGGTAGATCTTAACCTCCAATGGACCTACCACAAGAGTGACAGTAATCCCGCTTCAGGAGGCATCTGACGGAACTGAATCTATGGACTTTTATAGCATAATCGGTCTATACTGAAATCTAAAGAGCCTCTCTCCTTATGAGATCTGGTACCTTAAAGACCTTAACCTGGCCTTACTTGAAACTGGTAAGCATTGATGGGTTTTTATATATAGGAGCTTTCCCCTGGCATCTCATAGTGGGGTAATGGCACATTAACAAGGTTGTCCCACTTAATGCAAGCGTGATTGTCTAGCATAAGAAGAAGGTTAGCATGTAGTGAATGTTTATTAGACATAACATATTTTGCCATATTTTTTTTAACCCTATTTTTTCTATTCCCCCCGGGAGTCCACTCTTCCACCTAAAATTTTTACATTTGCTAAAACCCGTCGGGGCCCCCCCCTCCCCAAAAAATAGCTCAACAGCTCATTTTATTTATATACTCTTGAAAACCACCTATTCAACTTTTCCAAACAATCTAATTTACCTACACACCATTTTTACTCTTTTAAGGAGCTTTCACCAATTTAAAATTCATGTATATATATATATATATATATATTAAATAAAAATTCTTAATATTAGCTAATCAACGTCCACTAGCTTATATCTGAATTAAATCTCCTTATTTCTCCACTATAATAAAAAATAAAATACATGTATATATATATATGTATAAATTGACCACATCTTTGTCTTTCAAGGACATCTTCAATTTTTTTATATAGTACTTGCAAAAATCTTCT
>H13
GCTTTTGAAGGAAAATAGTTTTCCCCTGGTCTTAGGCTCCAGTAACTCTTGGTGCAAATCCAAGTAAAAGCTGCTTCAGTAGCTTAAACATTAAAGCATTGGTCTTGTAAACCAAAGAATGAAGAATAAACCCTTCCTGAGGCTCAGGACAGAGAGAATTTAACTCCCACAGCTAACCCCCAAAGCTAGCATTCTATTTAAATTATATCCTGTTTAAATAGCTTAAATAAAGCATAGCACTGAAAATGCTAAGATGGACCCTAAAAGGTCCTTTAAACACAAAGGTTTGGTCCTGGCCTTGAGGTCAGTTATTACTTAATATACACATGCAAGTATCCGCTCCCCTGTGAGAACGCCCTTTAACCCCTTTTAGGGACAAGGAGCTGGTATCAGGCACGAAAATCTGCCCAAAACACCTAGCCACGCCACACCCACAAGGGAATTCAGCAGTGATTAACATTGAGTATTAGCGCAAGCTAGACTCAGTTAAAGTAAGACAGAGCCGGCTAATCTGGTGCCAGCCGCCGCGGTTACACCACGTGACTCAAATTGACCTCCTCCGGCGTAAAGCGTGATTAAAGTTACCCCTTTCTAGAGTTAAACTAAAACTAAGCTGTGACACGCCTGTTTATTAAGAAACCCAAAAACGAAAGTTACTCTAATATAATCAACTTGAACTCACGACAGCTGGGATACAAACTGGGATTAGATACCCCACTATGCCCAGCCGTAAACTTTAACTTACACTCAAATCGCCAGGGAACTACGAGCTAAGCTTAAAACCCAAAGGACTTGACGGTACCCCATATCCCCCTAGAGGAGCCTGTCCTATAATCGATAATCCACGTTTAACCTCACCATTTTTTGTTAATCAGCCTGTATACCTCCGTCGTCAGCTTACCACGTGAGCGCCAATTAGTGAGCTTAATGTCTTTCACCAACACGTCAGGTCAAGGTGCAGCAAATGAAATGGGAAGAGATGGGCTACACTTTCTATATTAGAAAAAACGAAAAACTATTTATGAAAACTAGTTGGAAGGCGGATTTAGCAGTAAAAAGGAATCAGAATGTCCATTTTAACCCGGCACTGGGGTGTGTACACACCGCCCGTCACCCTCTTCAGGGCTTCTTACCTAGTTCTTAACAAACTAAAGCATAACAGAAGAGGCAAGTCGTAACATGGTAAGTATACCGGAAGGTGTGCTTGGAAACGTAATGTAGCTTAATTAAAGCATCTCGCTTACACCGAGAAAATGTCCGTGAAAACCAGACCATTTCGAGCTAAAAACCTAGCCCAACTAAACATGAATATCCTCAAATTAATTTATTTTTAATAATAAATCATTTTGTTATTTTAGTAAAGGAGATTGAAAAATTTATTGGAGCTATAATAACAGTACCGCAAGGGAACGGTGAAATATGAAATGAAAAATTTTTAAGCAAGAAAAAGTAAAGACTACTCCTTGTACCTTTTGCATCATGGTTTAACTAGTCCAATCAAGCACAACGTATTTAAGTTTGACTTCCCGAAACTAAGTGAGCTACTTCAAGGCAGCTGATAGAGCGAACCCGTCTCTGTAGCAAAAGAGTGGGATGATCTTCAAGTAGCGGTGACAGACCTAACGAGCTTAGTGATAGCTGGTTACTCAAGAAATGGATCTAAGTCCAACCTGAAATTCATTCTAGTCCACCAAAACAACCACCTGAATTTCAGCGTAATTCAAATAAGGTACAGCCTATTTGAAACAGGATACAACCTAAATTAATGGATAAGACTAGCTCAATACACAACCAAGTGGGCCTAAAAGCAGCCACCTTTTAAATAGCGTCAAAGCTTAATTGTTATTTTTGCCTAATTACTTAATTATTATCTTAATCCTCTATTAATACTGAGTAATTCTATATTATTATAGAAATTTTTATGTTAAAACTAGTAACAAGAAGAAGACTCTTCTCTTTAATGTAAGTGTAAATCAGAAAGGACAAACCACTGATAATTAACGTCACTGAGACCAAAGTAGAAACTCATCAAGAAAAATCTACTTTCATTAACGTTAACCTAACACAAGGACATTTCAAGAAAGATTAAAAGAAAAAGAAGGAACTCGGCAAACATTAACCTCGCCTGTTTACCAAAAACATCGCCTCTTGACTCTTATAAGAGGTCCAGCCTGCCCAGTGACCATGTTCAACGGCCGCGGTATCCTAACCGTGCGAAGGTAGCGTAATCACTTGTTCTTTAANTGTGGACTAGTATGAATGGCACCACGAAGGTTATACTGTCTCCTTTTTCTAATCAGTGAAACTAATCTCCCCGTGAAGAAGCGAGGATATACCTATAAGACGAGAAGACCCTATGGAGCTTTAAACAACACAGCAATTACCTGCTAAACTAAGAAGTTTCTGAACATTTTCAATCTTTTAAGTAATCTGACTGCAAGTTTTTGGTTGGGGTGACCACGGAGCATAACACAACCTCCATGTTGAAAGAATTCTTTCTAAGCCAAGAACAACCTTTCTAAGCATCAATATATTGACATCCATTGACCCAATACATTTGACCAACGAACCAAGTTACCCTAGGGATAACAGCGCAATCCACTTCAAGAGCTCCTATCGACAAGTGGGTTTACGACCTCGATGTTGGATCAGGGTATCCCAGTGGTGCAGCCGCTACTAAAGGTTCGTTTGTTCAACGATTAAAACCCTACGTGATCTGAGTTCAGACCGGAGTAATCCAGGTCAGTTTCTATCTATACATGAGTTTCTTCTAGTACGAAAGGACCGGAGAAACGCGGCCCATATTTCTTACAAGCCGCAGCTACTAAATTATGATTTAAACTCAATAATATTGTAGCCCATAATTTTACTCAAGACAAGAGTAGTTAACGTAGCAAAACCTGGTATTGCAAAAGACCTAAACCCTTTCTATAGAAGTTCAAATCTTCTCGTTAACTTTGAACCTTTATTTAATTATTTCTACACTTTGTTATATTGCACCAATTCTTCTGGCAGTTGCTTTTCTTACCCTAATTGAACGCAAAGTGCTTGGCTACATGCAGCACCGAAAAGGCCCTAACATTGTTGGTCCAATAGGCCTCCTTCAACCAATTGCAGACGGAGTAAAACTATTTATTAAAGAACCAATTCGGCCATCTACCTCATCTCAAACACTATTTCTTCTAGCCCCTGTAATAGCTCTATCATTAGCAATAATCATTTGGACCCCTATTCCTATACCAATTTCACTCTCTGATATAAACTTAGGAGTTATATTTCTCCTAGCCCTTTCTAGCCTTACCGTCTATTCCATCCTAGGTTCAGGCTGAGCCTCAAATTCTAAATATGCCCTAATTGGAGCTTTACGAGCAGTAGCACAAACTATTTCATACGAAGTAACTCTAGCCCTTATTCTCCTTTGCACTATTTTGCTATCAGGAAACTTCTCCCTTCAAAACTTTAGCATCACCCAAGAACCCATATGATTAATTATCCCAACATGACCCCTAGCTATAATATGATATATCTCCACCCTAGCAGAGACAAACCGAGCCCCATTTGACCTCACTGAAGGAGAATCTGAGTTAGTATCAGGGTTTAACGTAGAATACGCAGGGGGACCATTTGCCCTATTTTTTCTTGCCGAATACGCTAACATCTTGATGATAAACACAATTTCTGCTATTATTTTTCTAGGATCCTCCACCCTTCTCCTCCTAACATTTACTACAACATCACTAATACTAAAATCCGCTATTCTTTCTATGGTTTTCCTCTGAATTCGAGCCTCCTACCCACGATTCCGCTATGATCAACTTATACATCTAGTTTGAAAAAACTTCCTCCCCCTTACCTTAGCATTAACAATTGGAAATATTTCATTTCCAATTTCACTCTTACTTACCCCACCAATTTTATGGAAGCGTGCCTGAAAGCTAAGGGCCTCCTTGATAGGGAGGACCATAGGAGTTCAAACCTCCTCACTTCCTTAGAAAGATAGGAATTGAACCTATAACTGGGAGATCAAAACTCCCTGTAATTCCGTTTTACCACTTTCTAGTAAAGTCAGCTAAATAAGCTTTTGGGCCCATACCCCAAACATGTTGGTTAAACCCCCTCCTTTACTAATTAATCCATATGCTCTATCAGTAATTGTCTCAAGCCTCGCCCTAGGCACTATCTTAACATTGTCAAGTTATCATTGAATTTTAGCATGAATTGGCCTTGAAATTAATACACTAGCTATTATTCCAATAATAACCAAAACCCCTCATCCACGAGCCATTGAAGCCGCAACAAAATACTTCTTAACACAAGCCGCAGCATCAGCCCTTATTTTATTTTCTAGCATCCTTAATGCATATATTTTAGGAGAGTGATCTATTAATTCACCAACTCACCCCATTTCAGCTACCCTCCTGTCAATTGCCATTGCAATAAAACTCGGAATTGCCCCATTTCATTTTTGACTCCCAGAGGTACTTCAAGGATCCACCCTACAAACAGGCCTGATTCTTTCTACATGACAAAAATTAGCTCCAATAGCCCTTCTTCTTCAACTATCACAATCAGTAAACCTAAACCTTATACTCACTTTAGGCCTTTTGTCAACTATTATTGGAGGATGGGGTGGAATTAATCAAACTCAAATCCGAAAAGTATTAGCCTTCTCTTCTGTAGCCCACTTAGGATGAATATTAGCAATCCTTAAAATCTCTCCACAATTAACACTTTTAAACTTTTTTCTTTATATTCTAATAACATCTACACTTTTCTTAACCTTTATATCATTAAACACAAAAAATATGTATGAACTCTCGACCTCCTGATCCAAAACCCCAGCGCTCACAGCACTCTCTATACTTTCCCTGCTATCACTAAGTGGACTACCCCCACTAACAGGATTTATACCAAAATGACTTATTGCCCAAGAAATGGTAAAACAAGACATAATTATATTTGCACTATTAATTTTACTTTCCACACTTCTCAGCCTATTCTTTTACCTACGCCTTACATATTCTATATCTCTTACCCTAGCACCAAGCTTATCCTCCTCCCCCTCACTATGATTTAATCCCCCAAAAAACACTTTAGCCACACCTATAGTTATGTCTCTTTTACTCCTCCCTGTTACCCCCATTATTATAGCCGTAATATANAAACTTAGGATAACCTAGACCAAGAGCCTTCAAAGCCCTAAGTAGAAGTTAAAATCTTCTAGTTTCTGTAAGACTTGCAGGACATTATCCTGCATCTTCTGAATGCAAATCAGATACTTTTATTAAGCTAAAGCCTTCTAGAAAGACGGGCCTTGATCCCGTAAAATTTTAGTTAACAGCTAAACGCTCAATCCAGCGAGCTTCATTCTACTTCTCCCGATTTTTTAAAAACGGGAGAAGCCCTGGCAGAACTTCTTCTGCTTCTCCAGATTTGCAATCTGGCGTGTGACACCCCAGGACCTGATAAGAGGAGGACTTTAACCTCCCTTGGTGGAGCTACAAGCCACCGCCTAACCCTCGGCCATCTTACCCGTAATAATTACCCGCTGACTATTTTCAACCAATCACAAGGATATTGGTACCCTATACCTAATCTTTGGTGCCTGAGCAGGAATAGTGGGAACTGCCCTCAGTCTTCTTATCCGAGCTGAACTGAGTCAGCCAGGCTCCCTCCTTGGTGATGACCAAATTTATAATGTTATCGTTACCGCACATGCTTTCGTCATAATTTTCTTTATGGTTATGCCAATTCTAATCGGCGGCTTTGGCAACTGACTTGTTCCTTTAATAATCGGAGCCCCCGATATAGCTTTTCCTCGTATAAATAACATAAGCTTCTGATTACTCCCCCCATCCTTTTTACTTCTTCTGGCCTCCGCTGGGGTAGAAGCTGGGGCTGGAACTGGCTGAACTGTTTATCCTCCACTAGCCGGAAATCTCGCCCATGCAGGACCATCTGTAGATTTAACTATCTTTTCCCTTCACTTGGCAGGTGTTTCATCCATTCTAGGTGCAATTAATTTTATTACCACAACCTTAAATATGAAACCTCCTTCAATAACTCAATATCAAACACCTTTATTTGTGTGGTCTGTGCTAATTACCGCCGTTCTATTACTTCTCTCCTTACCAGTTCTTGCAGCAGGAATTACTATACTCTTAACTGATCGTAACCTAAATACAACATTCTTTGATCCTGCTGGAGGAGGTGACCCCATTTTATACCAACACCTCTTTTGATTCTTCGGACACCCAGAGGTTTATATTCTTATTCTCCCTGGCTTTGGTATTATTTCACATGTAGTAACATTTTACTCAAGTAAAAAAGAGCCATTTGGTTATATAGGAATGGTTTGAGCAATAATGTCAATTGGCCTCCTAGGCTTTATTGTTTGAGCTCACCACATGTTTACAACAGACCTAAATGTTGATACCCGAGCCTATTTTACATCTGCAACAATAATTATTGCCATCCCAACAGGAGTTAAAGTATTTAGCTGACTAGCCACAATGCATGGCGGAGTAATTAAATGAGATGCTCCAATACTATGGGCCCTAGGGTTTATTTTCCTATTTACAGTCGGTGGGCTAACTGGGATTGTTCTAGCAAATTCATCACTAGACATTGTTCTCCATGATACTTACTATGTTGTTGCTCACTTCCATTATGTACTATCTATGGGAGCCGTATTTGCTATCATAGCTGGATTTGTACACTGATTCCCATTATTTTCAGGATATACTCTTCACGAGACCTGAGCAAAAATTCACTTTGGAGTAATATTTACTGGGGTAAACCTAACCTTCTTCCCTCAACACTTTCTCGGATTAGCAGGCATGCCTCGACGATACTCAGACTATCCAGACGCATATACACTATGAAACACTGTCTCTTCTATTGGTTCCCTAATTTCATTAGTAGCTGTAGTTATTATAATGTTTATTATCTGAGAAGCTTTCTCATCTAAACGTCATCTGATTTCTGCCAGCATAACTTCAACTAATGTGGAGTGACTTTATGGATTCCCCCCTCTTCATCATACATTTGAAGAAGCTTCTTTTTCCCAAACCAATTAATCGAGAAAGGAGGGAATTGAACCCCCATCCACTGGTTTCAAGCCAGGTACATAACCACTCTGTCACTTTCTTAGAGGGATTNGTTAAATAATAACACTGCCTTGTCAAGACAAAATTACGAGTTAAATTCTCGTATTCCTCTAATGGCACACCCACTTCAATTAGGATTCCAAGACGCAGCATCCCCAATTATGGAGGAACTATTACACTTCCACGATCATACATTAATAGCAGTGTTCTTAATTAGCACTCTCGTTTTATATATTATTTCGACCCTTATAAGCACTAAACTCTCTAATACAAATACAATTGACGCACAAGAAATTGAAATAGTATGAACAATTATACCAGCCATCATTTTAATCGTGATTGCCCTTCCGTCACTTCGTATTTTATATTTAATGGATGAAGTTAGTAACCCAGATGTTACAGTTAAAGCTATTGGTCACCAATGATACTGAAGCTATGAGTATTCTGACTTTAACGATCTTAGCTTTGACTCTTATATAGTTCCCACTAAAGACCTTCTCCCCGGACAATTTCGACTTCTAGAAGTTGACAACCGAATAACCACCCCTGTCGGAATAACCACTCGAACCCTGATTACAGCAGAGGATGTTCTTCACTCATGAGCCGTCCCATCTTTAGGGGTAAAATTAGACGCAATCCCAGGACGGCTAAATCAAACCTCATTTATTATCTCACGACCTGGTGTTTACTACGGACAATGCTCTGAAATTTGTGGAGCAAACCACAGCTTTATGCCAATTGTTGTTGAATCTTTACCTATTAAGGAATTTTTAAACTGATCTTCTGCCTCAGTAAACGCCTCATTAAGANGCTATAGGACTAAGCAACAGCCTTTTAAGCTGTAGATAGGTGACTTCCAACCACCCTTAATGGCATGCCACAACTTGACCCAGCCCCATGATTCTTTATTTTATTTACTGCCTGAACAGTGTTTATTATATTTTCACCTATAAAAACCTCCAACTATACTCACCTAAATGACCCAACACCTAAAACTTTTAAAGGTCTTAATAAACCGTGATCTTGACCGTGACCATAAACCTGTTTAGCCAATTTGCCTCACCTTCACTACTTGGAATCCCACTTATTTTAATTGCCTTTTTAGTCCCATGATTTCTATTTCCAACCCCATGTAACCGATGAACTACAAACCGCTTAGTAACTATTCAAACATGATTTGTGAAAACCTTCACAAAACAAATCTTTCTCCCACTAAATTTTCCAGGACATAAATGAGCACTTATTCTCACGTCGTTAATGATTTTTCTTCTTGGAATAAATTTACTGGGCCTTCTTCCCTACACTTTTACCCCTACCACACAACTTTCACTTAATTTAGGACTCGCAATCCCCCTATGATTAGCCACAGTAGCTATTGGGTTTCGAAATCAACTTACAGCATCTCTAGGTCATTTTCTACCCGAAGGCACGCCTACCCTGTTAATTCCAATTTTAATTATTATCGAAACAATTAGCTTATTTATCCGACCAATAGCACTTGGGGTCCGACTTACTGCTAACCTAACAGCAGGCCACCTTCTTATTCAACTTATTTCAACCGCTACCATGGCCCTATTATTCTCAAACCCTATTGTTTCATCACTAACATTTGCTACCCTTCTTCTCCTTACTATATTAGAGATTGCAGTCGCTATAATTCAAGCATACGTATTTGTCCTTCTCTTAAGCCTATATCTTCAAGAAAATACTTAATGGCACATCAAGCACATGCTTTTCACATAGTAGACCCAAGCCCATGACCACTTACAGGGGCAACAGCCGCCTTTATACTTACTACCGGCCTAGCAATATGATTTCACTACGGTTCAACCTGAATTATATTTATAGGACTTACACTTATACTCCTTACTATATATCAATGATGACGAGATGTTGTTCGTGAGGGCACATTTCAGGGTCATCACACAATTCCAGTCCAAAAAGGACTTCGTTATGGCATAATTCTATTTATCACCTCTGAAGTATTCTTTTTTATTGGATTTTTTTGAGCATTTTATAATGCCAGCTTAGCCCCAACCTTTGAAGTTGGAGAATGCTGACCACCCGCTGGTATCTCCCCATTAAATCCTTTTGAAGTCCCTCTATTAAATACAGCAGTCCTTCTTGCTTCAGGGGTCACAGTTACTTGAGCTCATCATAGTATTATGCAGGGAAACCGTAAAGAAGCAATTCAATCTCTCGCCTTAACTATTATTTTAGGAATATACTTTACAGCCCTACAAGCCATAGAATACTACGAAGCCCCTTTTACTATTGCAGACGGAATCTACGGATCAACATTTTTTGTGGCTACCGGCTTCCACGGGCTTCACGTTATTATTGGCTCACTATTTTTACTAACTTGCCTTCTGCGACAAATCAACTTTCACTTTACTGCACAACACCATTTTGGATTTGAAGCAGCTGCCTGATACTGACATTTTGTTGATGTAGTTTGACTTTTCTTATACGTCTCAATTTATTGATGAGGCTCATATTTTCTTAGTATAAATGAGTACTGATGACTTCCAATCATTAAGCCTTGGTTAAACCCCAGGAGAAAATAATGTCTCTATTTGTATTTATTACCCTAGCAATTGTTCTAATTTTAGCCACTGTTAGCTTCTGGTTACCAATAATTAACCCAGACTCAGAAAAACTCTCACCTTATGAATGTGGCTTTGACCCACTTGGATCAGCCCGACTACCATATTCTATGCGATTTTTCCTAGTAGCTATTCTTTTTTTACTATTTGATTTAGAAATTGCCCTCCTCCTTCCCACCCCCTGGGCAGCGCAACTTCCTCACCCCACATTATCAATTTTTTGAGCATCAATTATTCTTATTCTTTTAACTTTAGGTTTTATTTACGAATGACTTCAAGGAGGCCTAGAATGAGCTGAATGAGGAGTTAGTCTAAAAAAGACAGCTGATTTCGGCTCAGCAAATTATGGTTTAACCCCATAACACCTTTATGTTAACAAACGAGTCCTGATTACTTTCCTCTACATTTATATTAAGTCTTATTGGCCTATCATTTCACCGGGCACACTTACTCTCAGCATTACTCTGTTTAGAAGGAATAATACTATCAATTTTTATTGGACTCAGCCTATGAGCCTTAAAATTTACCTTAATTGCTCCACTAATATATCCTATTGTTATGTTAACAATATCTGCATGTGAAGCAGGCCTTGGCTTATCCCTTATAATTGCCACCGCCCGATCCCACGGATCTGATAATTTAAATACGCTTAATCTTCTACAATGCTAATAATTTCCATTCCATTAGCCACCCTTCTTCTCTCAACCTGACTGGCCCCTTCAAAGCGGTTGTGAGAAATTATAACAACCCAGTCCTTAATTATTGCCGTTATATCAACAGCCTGATTAGCCACTCAGGAGGCTTACCCATTTTTAAACAATTATCTATTTATTGATGAAATCTCATCTCCCCTTCTAGTACTTACCTGCTGACTTACAGCTCCAACACTACTTGCTAGTCAGAGTAAACTCTCCAAAGAACCCCTACCACGACAACGAACATACATTTTTACTATCATTGTACTCCAAATAACAACCCTCCTTGCATTTTTGGCGGACAACATAATCTTATTTTTTATTATATTTGAAGCAACTATAATTCCTACTTTAATTGTTATTACTCGATGAGGAGCCCAAAAAGAACGCATACTAGCCGGAACCTATTTAATCTTTTATACTTTATTTGGCTCTATGGCCCTCCTTACTGCCCTACTTTACTTCCATGAAACATTCGGAACAATATCAATCTCATTAATAAAATCTTTTTTTGTAGCCCAAACTTTTTCTTCCTGTTCAACAGCATGATGAATCGCTTGCTTTATTGCCTTTCTAGTAAAAATACCACTCTATGGTGTTCACCTCTGACTTCCAAAAGCGCACGTTGAAGCCCCTATTGCTGGATCAATAATTTTAGCAGGAACTTTACTAAAACTTGGTGGCTACGGAATTTTACGAATAAATATTTTTATAAATGACTCCCTCCTGCCCCTAGCAAAACCTCTTATTGTTTTTTCACTGTTTGGTGTTCTTTTATCAGCCATTTTATGTTCCCGCCAAACGGATTTAAAATCCCTAATTGCTTTTTCATCAGTAAGCCATATAGGATTAGTAATTGCCGCATCAATAATTAAGACAGAATGAAGCATTGCCGGCTCAATAGTCCTAATAATTTCCCACGGACTAGTTTCATCAGCCTTATTTTGCCTAGCTAACACTTCATATGAGCGCACCAACACCCGCACCCTTATTCTCCTTCAAGGGACCCAAATTGTTTTTCCACTAGCAGCAGCCTGATGACTTCTGGCTGCCCTAATAAATCTAGCTCTTCCACCATCCCCAAATTTTATTGGAGAAATATCAATTTTAACATCATTATTTCAATGATCAAACATAACACTCATTTTAACAGGATTAGGAATTATTTTTACCACAGCCTACTCCTTATATATATTCTGAGCTTCACAACGAGAGCACCTCCCATCCCACCTAAACTCTTTTCCACCAATGCAAACTCGAGAACATATTTTACTTGCCTTACACATCCTTCCAGCCCTACTCCTAATACTGAAACCCACCTTAATATTTTAAGTGAATATAGTTTATTAAAAATACTAGCTTGTGATTCTAGAGAAGGGGACTAATAACCCCCTATTCACCGAGCCTGACTGGATCAACGAGAACTGCTAATTACTCGCCACTATGGTTCAATTCCATAGCAGACTCGCCCTCGCAATTATTCAAATAACATTTTGAACATTTGCCATGAGTTTTCCTATTATTGCACTAACATCATACTTAATTAGCATGCTATCCCTTATTATTCCTTTATTTAACCCAAACTCAGCAGAATTTCACTTCAAAACAAAGACCGCCATTAAAACAGCTTTCTTTGTCTCAACTATTCCTGCCATCTTAATAATTAATGAAAATTCTTTATCCACCATTATTTCATGAAAGTGGTTTAATATTATAATAACCCCTTTCAACTTAACAATTCAACTTGACCAATACTCAATTCTTTTCATCCCAATCGCTCTAATAGTCTCATGAAGCATTATTGAGTATTCTCTTTGGTACATGCATGATGACATCAAGATCCAACTTTTCTTTAAATATTTACTTATTTTTTTACTAGCAATGATACTATTAGTATCAGCCGGCAACTTATTAATACTTTTTATTGGCTGGGAAGGAGTAGGAATTATATCTTATCTTTTAATTGGGTGATATTTTACACGGAGCAACGCCGGAGCAGCCGCTCTTCAAGCGGTACTGTATAACCGAATCGGAGACATTGGATTTTTATTTGCCATATTTTGACTTATTTCATCTTATGACTCAATTGACCTTAACTTTATCTTCTCAATGAATAACTCCACCCCCCTTCTACTAGCCTTCATTATTGCAGCCGCTAGTAAGTCAGCTCAATTTGGACTTCACCCATGACTCGCCTCCGCCATAGAAGGCCCCACCCCAGTATCAGCCCTACTTCACTCCAGCACAATGGTTGTTGCTGGAGTTTTTTTACTTATTCGCATTCATCCAATAATTAAAGATAACCAAACTGCCCTAACAACCTGTCTATGTCTTGGAGCTATTTCAACCGCATTTGCAGCTACATGTGCCCTCACCCAAAATGATATTAAAAAAATCATTGCCTTTTCAACATCAAGCCAACTCGGCCTTATAGTCGTAGCTATTGGCCTAAATATACCTCACCTAGCATTTTTTCACATCTGTACACATGCCTTCTTCAAGGCAATATTATTTTTATGCTCAGGATCAATTATTCATAACCTTAATGATGAACAAGACATTCGAAAAATGGGAGGCCTACAAAAAACTCTCCCATTCACCACAACATGTGTCACAGTTGGAAGCTTGGCCCTGATGGGAACCCCTTATCTTGCAGGCTTCTTTTCAAAAGACGCCATTATTGAAGCAATTAACACCTCCAATGTTAATGCATGGGCTTTGACCTTAACAATTATTGCCACCTCATTCACAGCCGTTTATAGCCTTCGAGTAATCTTCTTTGCATCAATACAGCACCCTCGCTTTTCTCCTGCCTCTTCTATTAATGAAAATAATCCAACAATTATTAACCCAATTAAACGTCTTGCCCTAGGTAGTGTAATTGCTGGACTATTGTTAAATCAAATTATTCTTCCATCTTCCCCTGTTACCATAACCATGCCAACCTATTTAAAGATAACCGCAATTATTGTAACCGTCCTAGGATTTATTATTGCCCTAGATCTAGCTAATATCTCTTGAACAAAGGCCCCTGAACAAACAAATGTTTCAAAAACAATCAATACCTCTTTTTACCCGACCACTATTCATCGACTCATTCCCTCTTACGCCATAAACCTCAGCTTACGTGTTTCATCTCACCTAATTGACACCCTTTGACTAGAAAAAATTGGACCAAAAGGCTTAGCAGAACTCCAACTGCCCCCAATCATAAAAAATCAAGAAATCCAACGAGGGTTAATCAAAATTTACCTCTCCATCTTCATTTTTACCACTATTTTATGTCTAATTGTCTTACAGCTCGCAAGACACCACTATAATGGCCCCGAACCACCTCTAATACTGCAAACAACGTTAATAAAAGAGCCCACCCTACCACTATTAAAACCCCTCCCCCTCAGAAAAACATTGTTGCCACCCCAAATCAATCCCCCACATATACTCCTATATTAGCTACCCCTGCAATCCCCTCATCAACACCCCCAATAACTCATCAAGCCCCCAACAATAAAACATAAGCAGTAATGTATGATCAAACAACCCCTCCCCCCCAAGCCTCTGGATAAGGTTCCGCAACTAAAGCAGCAGAGTAAGCAAACACCACTATTATTCCACCAAGATATACTAAAAACAAAACTAAGCATAAAAAAGAAACACCACCATCCATCAGAATTAAACACCCTGCCCCTGCCGAACCTACTAATCCAAGTGCAGCATAATAGGGAGAAGGATTTGAAGCTACCGCTAATAATCCAACAATCAACCCCAACTCAAATAATATAGTCATAATTCCTACAAGGATTTTAACCTAGACTTACAGTCTGAAAAACTGTTGTTGTATTCAACTATAAGAACACTAATGGCCCCAGTACTTCGCAAAACCCATCCTCTAGTAAAAATTATTAATAACTCGTTTATTGATCTTCCAGCACCAGTCAATCTTTCATCGCTATGAAACTTTGGCTCTCTGTTAGGAGTTTGCTTAATTGCCCAAATCGCAACCGGCTTATTTCTAGCAATACACTATACTGCTGATACATCCATAGCTTTTTCATCTGTAGCCCACATCTGCCGAGACGTAAATAACGGATGATTACTTCGCAACCTTCATGCAAACGGAGCCTCATTCTTCTTCATCTGCATCTACCTTCACATTGGACGAGGGATATACTACGGCTCATACCTTTTTAAAGAAACCTGAAATATCGGAGTAATTCTCCTTTTCCTCGTTATAGCTACAGCATTTGTAGGCTATGTTCTTCCATGAGGACAAATGTCCTTCTGAGGCGCAACAGTTATCACAAACCTCCTCTCTGCCGCCCCATACATTGGGACCGAACTTGTTCAATGAATTTGAGGAGGTTTTTCAGTAGACAATGCCACCCTAATACGATTTTTTACTTTTCACTTTATTCTCCCATTTATCATTGCAGGTGCTTCCATACTTCACCTTCTTTTTCTTCATCAGACAGGGTCCTCAAACCCAACAGGACTTAACTCAAACTTTGACAAAATTCCATTTCACGCTTACTACTCCTATAAAGACATCTTCGGCTTCGCGTTAATACTAGCCTTCTTAGCCCTCCTATCCACCTTCGCCCCCAACCTCTTAGGTGATCCTGATAATTTTACCCCGGCAAACCCTTTAGTTACACCACCCCATATTAAACCAGAATGATACTTCTTATTTGCCTACGCCATTCTTCGCTCAATCCCAAATAAACTAGGAGGGGTCCTCGCTCTTTTATTTTCTATTATAATTCTCCTGCTTATACCTCTTCTCCACACTTCTAACCAACGAACCCTTATATTCCGCCCTTTGGCAAAACTATTCTTCTGAACGTTAGTAGCTAACACTCTTATTTTAACCTGAATTGGAGGACAGCCAGTAGAAGATCCCTACATCATAATTGGCCAACTAGCTTCCGTCTCTTACTTCACCATCTTCATTATTTTTATCCCCCTTCTAGGACTCATAGAGAACAAACTAGCTCGTCTTAACAGAACTTTTTCATTGGAAGTTGTTGTCCCACTATCATTAACTTTTTCCTGTATTAAACATATTCACCAAACACTTATTACACCCATATATTAATTTTATACAGTCCTTATATCTCAACAATAGACTTTCGCGGTCCTATAAATAATCTATGCTAGAACACAGCCTATATGATGATGTATGATATAGTACATATTATGTATGCATGAAGGACATATTATGTATAATCGAGCATTCATCTTATTTCCCCATGCATATCATTTCCCATCATTATTAATATTTCCACATATGTAAACTTAACATAAATGAATAACAACTACTAGCAATATTACAGTCCTTATATCTCAACAATAGACTTTCGCGGTCCTATAAATAATCTATGCTAGAACACAGCCTATATGATGATATATGATATAGTACATATTATGTATGCATGAAGGACATATTATGTATAATCGAGCATTCATCTTATTTCCCCATGCATATCATTTCCCATCATTATTAATATTTCCACATATGTAAACTTAACATAAATGAATAACAATTACTAGCAATATTGTAATACATTCGTTTCACGAAGATGGAATGGATATTAATGAATGAAGACTATGTCTCTACAGTTTAGCCTTCCCTTGAATTAAGAACACTTATATTACTTAGACAAAGTTAAACTCAAGTATTTTCCTTATTTCATGAATGATTTAAGGACATACAATTTATTCTATCGAGCAATCTCAGTCATTTTCACCATTCAAGTGATAACCAATTAAATCTGATTAATCAACAATCTCTTTATCAGCAGTAAAATATAATCAACTTAAACCCAATTACATACGCTCATAAAATTTTGAACTGGACCTTAATAGTCCCAGTCAATACGAATAATACTTATAAATTAACTTGAATAATAAACAACCATGGTCTATCTCATTAAAGAAATATGAATGTGTAACATACATTACTAATCTTACAACATGAATATTCTTCTCCCAAACTCTTAAAATTCAACATCAAGACTGTCTTTATCCCCTATCGTACCTTAAAGAGGCCTCAGAGAAATCAAGGACTTGGTAGATCTTAACCTCCAATGGACCTACCACAAGAGTGACAGTAATCCCGCTTCAGGAGGCATCTGACGGAACTGAATCTATGGACTTTTATAGCATAATCGGTCTATACTGAAATCTAAAGAGCCTCCCTCTTTATGAGATCTGGTACCTTAAAGACCTTAACCTGGCCTTACTTGAAACTGGTAAGCATTGATGGGTTTTTATATATAGGAGCTTTCCCCTGGCATCTCATAGTGGGGTAATGGCACATTAACAAGGTTGTCCCACTTAATGCAAGCGTGATTGTCTAGCATAAAAAGAAGGTTAGCATGTAGTGAATGTTTATTAGACATAACATATTTTGCCATATTTTTTTTAACCCTATTTTTTCTATTCCCCCCGGGAGTCCACTCTTCCACCTAAAATTTTTACATTTGCTAAAACCCGTCGGGGCCCCCCCCTCCCCAAAAAATAGCTCAACAGCTCATTTTATTTATATACTCTTGAAAACCACCTATTCAACTTTTCCAAACAATCTAATTTACCTACACACCATTTTTACTCTTTTAAGGAGCTTTCACCAATTTAAAATTCATGTATATATATATATATATATATATTAAATAAAAATTCTTAATATTAGCTAATCAACGTCCACTAGCTTATATCTGAATTAAATCTCCTTATTTCTCCACTATAATAAAAAATAAAATACATGTATATATATATATGTATAAATTGACCACATCTTTGTCTTTCAAGGACATCTTCAATTTTTTTATATAGTACTTGCAAAAATCTTCT
>H14
GCTTTTGAAGGAAAATAGTTTTCCCCTGGTCTTAGGCTCCAGTAACTCTTGGTGCAAATCCAAGTAAAAGCTGCTTCAGTAGCTTAAACATTAAAGCATTGGTCTTGTAAACCAAAGAATGAAGAATAAACCCTTCCTGAGGCTCAGGACAGAGAGAATTTAACTCCCACAGCTAACCCCCAAAGCTAGCATTCTATTTAAATTATATCCTGTTTAAATAGCTTAAATAAAGCATAGCACTGAAAATGCTAAGATGGACCCTAAAAGGTCCTTTAAACACAAAGGTTTGGTCCTGGCCTTGAGGTCAGTTATTACTTAATATACACATGCAAGTATCCGCTCCCCTGTGAGAACGCCCTTTAACCCCTTTTAGGGACAAGGAGCTGGTATCAGGCACGAAAATCTGCCCAAAACACCTAGCCACGCCACACCCACAAGGGAATTCAGCAGTGATTAACATTGAGTATTAGCGCAAGCTAGACTCAGTTAAAGTAAGACAGAGCCGGCTAATCTGGTGCCAGCCGCCGCGGTTACACCACGTGACTCAAATTGACCTCCTCCGGCGTAAAGCGTGATTAAAGTTACCCCTTTCTAGAGTTAAACTAAAACTAAGCTGTGACACGCCTGTTTATTAAGAAACCCAAAAACGAAAGTTACTCTAATATAATCAACTTGAACTCACGACAGCTGGGATACAAACTGGGATTAGATACCCCACTATGCCCAGCCGTAAACTTTAACTTACACTCAAATCGCCAGGGAACTACGAGCTAAGCTTAAAACCCAAAGGACTTGACGGTACCCCATATCCCCCTAGAGGAGCCTGTCCTATAATCGATAATCCACGTTTAACCTCACCATTTTTTGTTAATCAGCCTGTATACCTCCGTCGTCAGCTTACCACGTGAGCGCCAATTAGTGAGCTTAATGTCTTTCACCAACACGTCAGGTCAAGGTGCAGCAAATGAAATGGGAAGAGATGGGCTACACTTTCTATATTAGAAAAAACGAAAAACTATTTATGAAAACTAGTTGGAAGGCGGATTTAGCAGTAAAAAGGAATCAGAATGTCCATTTTAACCCGGCACTGGGGTGTGTACACACCGCCCGTCACCCTCTTCAGGGCTTCTTACCTAGTTCTTAACAAACTAAAGCATAACAGAAGAGGCAAGTCGTAACATGGTAAGTATACCGGAAGGTGTGCTTGGAAACGTAATGTAGCTTAATTAAAGCATCTCGCTTACACCGAGAAAATGTCCGTGAAAACCAGACCATTTCGAGCTAAAAACCTAGCCCAACTAAACATGAATATCCTCAAATTAATTTATTTTTAATAATAAATCATTTTGTTATTTTAGTAAAGGAGATTGAAAAATTTATTGGAGCTATAATAACAGTACCGCAAGGGAACGGTGAAATATGAAATGAAAAATTTTTAAGCAAGAAAAAGTAAAGACTACTCCTTGTACCTTTTGCATCATGGTTTAACTAGTCCAATCAAGCACAACGTATTTAAGTTTGACTTCCCGAAACTAAGTGAGCTACTTCAAGGCAGCTGATAGAGCGAACCCGTCTCTGTAGCAAAAGAGTGGGATGATCTTCAAGTAGCGGTGACAGACCTAACGAGCTTAGTGATAGCTGGTTACTCAAGAAATGGATCTAAGTCCAACCTGAAATTCATTCTAGTCCACCAAAACAACCACCTGAATTTCAGCGTAATTCAAATAAGGTACAGCCTATTTGAAACAGGATACAACCTAAATTAATGGATAAGACTAGCTCAATACACAACCAAGTGGGCCTAAAAGCAGCCACCTTTTAAATAGCGTCAAAGCTTAATTGTTATTTTTGCCTAATTACTTAATTATTATCTTAATCCTCTATTAATACTGAGTAATTCTATATTATTATAGAAATTTTTATGTTAAAACTAGTAACAAGAAGAAGACTCTTCTCTTTAATGTAAGTGTAAATCAGAAAGGACAAACCACTGATAATTAACGTCACTGAAACCAAAGTAGAAACTCATCAAGAAAAATCTACTTTCATTAACGTTAACCTAACACAAGGACATTTCAAGAAAGATTAAAAGAAAAAGAAGGAACTCGGCAAACATTAACCTCGCCTGTTTACCAAAAACATCGCCTCTTGATTCTTATAAGAGGTCCAGCCTGCCCAGTGACCATGTTCAACGGCCGCGGTATCCTAACCGTGCGAAGGTAGCGTAATCACTTGTTCTTTAANTGTGGACTAGTATGAATGGCACCACGAAGGTTATACTGTCTCCTTTTTCTAATCAGTGAAACTAATCTCCCCGTGAAGAAGCGAGGATATACCTACAAGACGAGAAGACCCTATGGAGCTTTAAACAACACAGCAATTACCTGCTAAACTAAGAAGTTTCTGAACATTTTCAATCTTTTAAGTAATCTGACTGCAAGTTTTTGGTTGGGGTGACCACGGAGCATAACACAACCTCCATGTTGAAAGAATTCTTTCTAAGCCAAGAACAACCTTTCTAAGCATCAATATATTGACATCCATTGACCCAATACATTTGACCAACGAACCAAGTTACCCTAGGGATAACAGCGCAATCCACTTCAAGAGCTCCTATCGACAAGTGGGTTTACGACCTCGATGTTGGATCAGGGTATCCCAGTGGTGCAGCCGCTACTAAAGGTTCGTTTGTTCAACGATTAAAACCCTACGTGATCTGAGTTCAGACCGGAGTAATCCAGGTCAGTTTCTATCTATACATGAGTTTCTTCTAGTACGAAAGGACCGGAGAAACGCGGCCCATATTTTTTACAAGCCGCAGCTACTAAATTATGATTTAAACTCAATAATATTGTAGCCCATAATTTTACTCAAGACAAGAGTAGTTAACGTAGCAAAACCTGGTATTGCAAAAGACCTAAACCCTTTCTATAGAAGTTCAAATCTTCTCGTTAACTTTGAACCTTTATTTAATTATTTCTACACTTTGTTATATTGCACCAATTCTTCTGGCAGTTGCTTTTCTTACCCTAATTGAACGCAAAGTGCTTGGCTACATGCAGCACCGAAAAGGCCCTAACATTGTTGGTCCAATAGGCCTCCTTCAACCAATTGCAGACGGAGTAAAACTATTTATTAAAGAACCAATTCGGCCATCTACCTCATCTCAAACACTATTTCTTCTAGCCCCTGTAATAGCTCTATCATTAGCAATAATCATTTGGACCCCCATTCCTATACCAATTTCACTCTCTGATATAAACTTAGGAGTTATATTTCTCCTAGCCCTTTCTAGCCTTACCGTCTATTCCATCCTGGGTTCAGGCTGAGCCTCAAATTCTAAATATGCCCTAATTGGAGCTTTACGAGCAGTAGCACAAACTATTTCATACGAAGTAACTCTAGCCCTTATTCTCCTTTGCACTATTTTGCTATCAGGAAACTTCTCCCTTCAAAACTTTAGCATCACCCAAGAACCCATATGATTAATTATCCCAACATGACCCCTAGCTATAATATGATATATCTCCACCCTAGCAGAGACAAACCGAGCCCCATTTGACCTCACTGAAGGAGAATCTGAGTTAGTATCAGGGTTTAACGTAGAATACGCAGGGGGACCATTTGCCCTATTTTTTCTTGCCGAATACGCTAACATCTTGATGATAAACACAGTTTCTGCTATTATTTTTCTAGGATCCTCCACCCTTCTCCTCCTAACATTTACTACAACATCACTAATACTAAAATCCGCTATTCTTTCTATGGTTTTCCTCTGAATTCGAGCCTCCTACCCACGATTCCGCTATGATCAACTTATACACCTAGTTTGAAAAAACTTCCTCCCCCTTACCTTAGCATTAACAATTTGATATATTTCATTTCCAATTTCACTCTTACTTACCCCACCAATTTTATGGAAGCGTGCCTGAAAGCTAAGGGCCTCCTTGATAGGGAGGACCATAGGAGTTCAAACCTCCTCACTTCCTTAGAAAGATAGGAATTGAACCTATAACTGGGAGATCAAAACTCCCTGTAATTCCGTTTTACCACTTTCTAGTAAAGTCAGCTAAATAAGCTTTTGGGCCCATACCCCAAACATGTTGGTTAAACCCCCTCCTTTACTAATTAATCCATATGCTCTATCAGTAATTGTCTCAAGCCTCGCCCTAGGCACTATCTTAACATTGTCAAGTTATCATTGAATTTTAGCATGAATTGGCCTTGAAATTAATACACTAGCTATTATTCCAATAATAACCAAAACCCCTCATCCACGAGCCATTGAAGCCGCAACAAAATACTTCTTAACACAAGCCGCAGCATCAGCCCTTATTTTATTTTCTAGCATCCTTAATGCATATATTTTAGGAGAGTGATCTATTAATTCACCAACTCACCCCATTTCAGCTACCCTCCTGTCAATTGCCATTGCAATAAAACTCGGAATTGCCCCATTTCATTTTTGACTCCCAGAGGTACTTCAAGGATCCACCCTACAAACAGGCCTGATTCTTTCTACATGACAAAAATTAGCTCCAATAGCCCTTCTTCTTCAACTATCACAATCAGTAAACCTAAACCTTATACTCACTTTAGGCCTTTTGTCAACTATTATTGGAGGATGGGGTGGAATTAATCAAACTCAAATCCGAAAAGTATTAGCCTTCTCTTCTGTAGCCCACTTAGGATGAATATTAGCAATCCTTAAAATCTCTCCACAATTAACACTTTTAAACTTTTTTCTTTATATTCTAATAACATCTACACTTTTCTTAACCTTTATATCATTAAACACAAAAAATATGTATGAACTCTCGACCTCCTGATCCAAAACCCCAGCGCTCACAGCACTCTCTATACTTTCCCTGCTATCACTAAGTGGACTACCCCCACTAACAGGATTTATACCAAAATGACTTATTGCCCAAGAAATGGTAAAACAAGACATAATTATATTTGCGCTATTAATTTTACTTTCCACACTTCTCAGCCTATTCTTTTACCTACGCCTTACATATTCTATATCTCTTACCCTAGCACCAAGCTTATCCTCCTCCCCCTCACTATGATTTAATCCCCCAAAAAACACTTTAGCCACACCTATAGTTATGTCTCTTTTACTCCTCCCTGTTACCCCCATTATTATAGCCGTAATATANAAACTTAGGATAACCTAGACCAAGAGCCTTCAAAGCCCTAAGTAGAAGTTAAAATCTTCTAGTTTCTGTAAGACTTGCAGGACATTATCCTGCATCTTCTGAATGCAAATCAGATACTTTTATTAAGCTAAAGCCTTCTAGAAAGACGGGCCTTGATCCCGTAAAATTTTAGTTAACAGCTAAACGCTCAATCCAGCGAGCTTCATTCTACTTCTCCCGATTTTTTTAAAAACGGGAGAAGCCCCGGCAGAACTTCTTCTGCTTCTCCAGATTTGCAATCTGGCGTGTGACACCCCAGGACCTGATAAGAGGAGGACTTTAACCTCCCTTGGTGGAGCTACAAGCCACCGCCTAACCCTCGGCCATCTTACCCGTGATAATTACCCGCTGACTATTTTCAACCAATCACAAGGATATTGGTACCCTATACCTAATCTTTGGTGCCTGAGCAGGAATAGTGGGAACTGCCCTCAGTCTTCTTATCCGAGCTGAACTGAGTCAGCCAGGCTCCCTCCTTGGTGATGACCAAATTTATAATGTTATCGTTACCGCACATGCTTTCGTCATAATTTTCTTTATGGTTATGCCAATTCTAATCGGCGGCTTTGGCAACTGACTTGTTCCTTTAATAATCGGAGCCCCCGATATAGCTTTTCCTCGTATAAATAACATAAGCTTCTGATTACTCCCCCCATCCTTTTTACTTCTTCTGGCCTCCGCTGGGGTAGAAGCTGGGGCTGGAACTGGCTGAACTGTTTATCCTCCACTAGCCGGAAATCTCGCCCATGCGGGACCATCTGTAGATTTAACTATCTTTTCCCTTCACTTGGCAGGTGTTTCATCCATTCTAGGTGCAATTAATTTTATTACCACAACCTTAAATATGAAACCTCCTTCAATAACTCAATATCAAACACCTTTATTTGTGTGGTCTGTGCTAATTACCGCCGTTCTATTACTTCTCTCCTTACCAGTTCTTGCAGCAGGAATTACTATACTCTTAACTGATCGTAACCTAAATACAACATTCTTTGATCCTGCTGGAGGAGGTGACCCCATTTTATACCAACACCTCTTTTGATTCTTCGGACACCCAGAGGTTTATATTCTTATTCTTCCTGGCTTTGGTATTATTTCACATGTAGTAACATTTTACTCAAGTAAAAAAGAGCCATTTGGTTATATAGGAATGGTTTGAGCAATAATGTCAATTGGCCTCCTAGGCTTTATTGTTTGAGCTCACCACATGTTTACAACAGATCTAAATGTTGATACCCGAGCCTATTTTACATCTGCAACAATAATTATTGCCATCCCAACAGGAGTTAAAGTATTTAGCTGACTAGCCACAATGCATGGCGGAGTAATTAAATGAGATGCTCCAATACTATGGGCCCTAGGGTTTATTTTCCTATTTACAGTCGGTGGGCTAACTGGGATTGTTCTAGCAAATTCATCACTAGACATTGTTCTCCATGATACTTACTATGTTGTTGCTCACTTCCATTATGTACTATCAATGGGAGCCGTATTTGCTATCATAGCTGGATTTGTACACTGATTCCCATTATTTTCAGGATATACTCTTCACGAGACCTGAGCAAAAATTCACTTTGGAGTAATATTTACTGGGGTAAACCTAACCTTCTTCCCTCAACACTTTCTCGGATTAGCAGGCATGCCTCGACGATACTCAGACTATCCAGACGCATATACACTATGAAACACTGTCTCTTCTATTGGTTCCCTAATTTCATTAGTAGCTGTAGTTATTATAATGTTTATTATCTGAGAAGCTTTCTCATCTAAACGTCATCTGATTTCTGCCAGTATAACTTCAACTAATGTGGAGTGACTTTATGGATTCCCCCCTCTTCATCATACATTTGAAGAAGCTTCTTTTTCCCAAACCAATTAATCGAGAAAGGAGGGAATTGAACCCCCATCCACTGGTTTCAAGCCAGGTACATAACCACTCTGTCACTTTCTTAGAGGGATTNGTTAAATAATAACACTGCCTTGTCAAGACAAAATTACGAGTTAAATTCTCGTATTCCTCTAATGGCACACCCACTTCAATTAGGATTCCAAGACGCAGCATCCCCAATTATGGAGGAACTATTACACTTCCACGATCATACATTAATAGCAGTGTTCTTAATTAGCACTCTCGTTTTATATATTATTTCGACCCTTATAAGCACTAAACTCTCTAATACAAATACAATTGACGCACAAGAAATTGAAATAGTATGAACAATTATACCAGCCATCATTTTAATCGTGATTGCCCTTCCGTCACTTCGTATTTTATATTTAATGGATGAAGTTAGTAACCCAGATGTTACAGTTAAAGCTATTGGTCACCAATGATACTGAAGCTATGAGTATTCTGACTTTAACGATCTTAGCTTTGACTCTTATATAGTTCCCACTAAAGACCTTCTCCCCGGACAATTTCGACTTCTAGAAGTTGACAACCGAATAACCACCCCTGTCGGAATAACCACTCGAACCCTGATTACAGCAGAGGATGTTCTTCACTCATGAGCCGTCCCATCTTTAGGGGTAAAATTAGACGCAATCCCAGGACGGCTAAATCAAACCTCATTTATTATCTCACGACCTGGTGTTTACTACGGACAATGCTCTGAAATTTGTGGAGCAAACCACAGCTTTATGCCAATTGTTGTTGAATCTTTACCTATTAAGGAATTTTTAAACTGATCTTCTGCCTCAGTAAACGCCTCATTAAGANGCTATAGGACTAAGCAACAGCCTTTTAAGCTGTAGATAGGTGACTTCCAACCACCCTTAATGGCATGCCACAACTTGACCCAGCCCCATGATTCTTTATTTTATTTACTGCCTGAACAGTGTTTATTATATTTTCACCTATAAAAACCTCCAACTATACTCACCTAAATGACCCAACACCTAAAACTTTTAAAGGTCTTAATAAACCGTGATCTTGACCGTGACCATAAACCTGTTTAGCCAATTTGCCTCACCTTCACTACTTGGAATCCCACTTATTTTAATTGCCTTTTTAGTCCCATGATTTCTATTTCCAACCCCATGTAACCGATGAACTACAAACCGCTTAGTAACTATTCAAACATGATTTGTGAAAACCTTCACAAAACAAATCTTTCTCCCACTAAATTTTCCAGGACATAAATGAGCACTTATTCTCACGTCGTTAATGATTTTTCTTCTTGGAATAAATTTACTGGGCCTTCTTCCCTACACCTTTACCCCTACCACACAACTTTCACTTAATTTAGGACTCGCAATCCCCCTATGATTAGCCACAGTAGCTATTGGGTTTCGAAATCAACTTACAGCATCTCTAGGTCATTTTCTACCCGAAGGCACGCCTACCCTGTTAATTCCAATTTTAATTATTATCGAAACAATTAGCTTATTTATCCGACCAATAGCACTTGGGGTCCGACTTACTGCTAACCTAACAGCAGGCCACCTTCTTATTCAACTTATTTCAACCGCTACCATGGCCCTATTATTCTCAAACCCTATTGTTTCTTCACTAACATTTGCTACCCTTCTTCTCCTTACTATATTAGAGATTGCAGTCGCTATAATTCAAGCATACGTATTTGTCCTTCTCTTAAGCCTATATCTTCAAGAAAATACTTAATGGCACATCAAGCACATGCTTTTCACATAGTAGACCCAAGCCCATGACCACTTACAGGGGCAACAGCCGCCTTTATACTTACTACCGGCCTAGCAATATGATTTCACTACGGTTCAACCTGAATTATATTTATAGGACTTACACTTATACTCCTTACTATATATCAATGATGACGAGATGTTGTTCGTGAGGGCACATTTCAGGGTCATCACACAATTCCAGTCCAAAAAGGACTTCGTTATGGCATAATTCTATTTATCACCTCTGAAGTATTCTTTTTTATTGGATTTTTTTGAGCATTTTATAATGCCAGCTTAGCCCCAACCTTTGAAGTTGGAGAATGCTGACCACCCGCTGGTATCTCCCCATTAAATCCTTTTGAAGTCCCTCTATTAAATACAGCAGTCCTTCTTGCTTCAGGGGTCACAGTTACTTGAGCTCACCATAGTATTATGCAGGGAAACCGTAAAGAAGCAATTCAATCTCTCGCCTTAACTATTATTTTAGGAATATACTTTACAGCCCTACAAGCCATAGAATACTACGAAGCCCCTTTTACTATTGCAGACGGAATCTACGGATCAACATTTTTTGTGGCTACCGGCTTCCACGGGCTTCACGTTATTATTGGCTCACTATTTTTACTAACTTGCCTTCTGCGACAAATCAACTTTCACTTTACTGCACAACACCATTTTGGATTTGAAGCAGCTGCCTGATACTGACATTTTGTTGATGTAGTTTGACTTTTCTTATACGTCTCAATTTATTGATGAGGCTCATATTTTCTTAGTATAAATGAGTACTGATGACTTCCAATCATTAAGCCTTGGTTAAACCCCAGGAGAAAATAATGTCTCTATTTGTATTTATTACCCTAGCAATTGTTCTAATTTTAGCCACTGTTAGCTTCTGGTTACCAATAATTAATCCAGACTCAGAAAAACTCTCACCTTATGAATGTGGCTTTGACCCACTTGGATCAGCCCGACTACCATATTCTATGCGATTTTTCCTAGTAGCTATTCTTTTTTTACTATTTGATTTAGAAATTGCCCTTCTCCTCCCCACCCCCTGGGCAGCGCAACTTCCTCACCCCACATTATCAATTTTTTGAGCATCAATTATTCTTATTCTTTTAACTTTAGGTTTTATTTACGAATGACTTCAAGGAGGCCTAGAATGAGCTGAATGAGGAGTTAGTCTAAAAAAGACAGCTGATTTCGGCTCAGCAAATTATGGTTTAACCCCATAACACCTTTATGTTAACAAACGAGTCCTGATTACTTTCCTCTACATTTATATTAAGTCTTATTGGCCTATCATTTCACCGGGCACACTTACTCTCAGCATTACTCTGTTTAGAAGGAATAATACTATCAATTTTTATTGGACTCAGCCTATGAGCCTTAAAATTTACCTTAATTGCTCCACTAATATATCCTATTGTTATGTTAACAATATCTGCATGTGAAGCAGGCCTTGGCTTATCCCTTATAATTGCCACCGCCCGATCCCACGGATCTGATAATTTAAATACGCTTAATCTTCTACAATGCTAATAATTTCCATTCCATTAGCCACCCTTCTTCTCTCAACCTGACTGGCCCCTTCAAAGCGGTTGTGAGAAATTATAACAACCCAGTCCTTAATTATTGCCGTTATATCAACAGCCTGATTAGCCACTCAGGAGGCTTACCCATTTTTAAACAATTATCTATTTATTGATGAAATCTCATCTCCCCTTCTAGTACTTACCTGCTGACTTACAGCTCCAACACTACTTGCTAGTCAGAGTAAACTCTCCAAAGAACCCCTACCACGACAACGAACATACATTTTTACTATCATTGTACTCCAAATAACAACCCTCCTTGCATTTTTGGCGGACAACATAATCTTATTTTTTATTATATTTGAAGCAACTATAATTCCTACTTTAATTGTTATTACTCGATGAGGAGCCCAAAAAGAACGCATACTAGCCGGAACCTATTTAATCTTTTATACTTTATTTGGCTCTATGGCCCTCCTTACTGCCCTACTTTACTTCCATGAAACATTCGGAACAATATCAATCTCATTAATAAAATCTTTTTTTGTAGCCCAAACTTTTTCTTCCTGTTCAACAGCATGATGAATCGCTTGCTTTATTGCCTTTCTAGTAAAAATACCACTCTATGGTGTTCACCTCTGACTTCCAAAAGCGCACGTTGAAGCCCCTATTGCTGGATCAATAATTTTAGCAGGAACTTTACTAAAACTTGGTGGCTACGGAATTTTACGAATAAATATTTTTATAAATGACTCCCTCCTGCCCCTAGCAAAACCTCTTATTGTTTTTTCACTGTTTGGTGTTCTTTTATCAGCCATTTTATGTTCCCGCCAAACGGATTTAAAATCCCTAATTGCTTTTTCATCAGTAAGCCATATAGGATTAGTAATTGCCGCATCAATAATTAAGACAGAATGAAGCATTGCCGGCTCAATAGTCCTAATAATTTCCCACGGACTAGTTTCATCAGCCTTATTTTGCCTAGCTAACACTTCATATGAGCGCACCAACACCCGCACCCTTATTCTCCTTCAAGGGACCCAAATTGTTTTTCCACTAGCAGCAGCCTGATGACTTCTGGCTGCCCTAATAAATCTAGCTCTTCCACCATCCCCAAATTTTATTGGAGAGATATCAATTTTAACATCATTATTTCAATGATCAAACATAACACTCATTTTAACAGGATTAGGAATTATTTTTACCACAGCCTACTCCTTATATATATTTTGAGCTTCACAACGAGAGCACCTTCCATCCCACCTAAACTCTTTTCCACCAATGCAAACTCGAGAACATATTTTACTTGCCTTACATATCCTTCCAGCCCTACTCCTAATACTGAAACCCACCTTAATATTTTAAGTGAATATAGTTTATTAAAAATACTAGCTTGTGATTCTAGAGAAGGGGACTAATAACCCCCTATTCACCGAGCCTGACTGGATCAACGAGAACTGCTAATTACTCGCCACTATGGTTCAATTCCATAGCAGACTCGCCCTCGCAATTATTCAAATAACATTTTGAACATTTGCCATGAGTTTTCCTATTATTGCACTAACATCATACTTAATTAGCATGCTATCCCTTATTATTCCTTTATTTAACCCAAACTCAGCAGAATTTCACTTCAAAACAAAGACCGCCATTAAAACAGCTTTCTTTGTCTCAACTATTCCTGCCATCTTAATAATTAATGAAAATTCTTTATCCACCATTATTTCATGAAAGTGGTTTAATATTATAATAACCCCTTTCAACTTAACAATTCAACTTGACCAATACTCAATTCTTTTCATCCCAATCGCTCTAATAGTCTCATGAAGCATTATTGAGTATTCTCTTTGGTACATGCATGATGACATCAAGATCCAACTTTTCTTTAAATATTTACTTATTTTTTTACTAGCAATAATACTATTAGTATCAGCCGGCAACTTATTAATACTTTTTATTGGCTGGGAAGGAGTAGGAATTATATCTTATCTTTTAATTGGGTGATATTTTACACGGAGCAACGCCGGAGCAGCCGCTCTTCAAGCGGTACTGTATAACCGAATTGGAGACATTGGATTTTTATTTGCCATATTTTGACTTATTTCATCTTATGACTCAATTGACCTTAACTTTATCTTCTCAATGAATAACTCCACCCCCCTTCTACTAGCCTTCATTATTGCAGCCGCTAGTAAGTCAGCTCAATTTGGACTTCACCCATGACTCGCCTCCGCCATAGAAGGCCCCACCCCAGTATCAGCCCTACTTCACTCCAGCACAATGGTTGTTGCTGGGGTTTTTTTACTTATTCGCATTCATCCAATAATTAAAGATAACCAAACTGCCCTAACAACCTGTCTATGTCTTGGAGCTATTTCAACCGCATTTGCAGCTACATGTGCCCTCACCCAAAATGATATTAAAAAAATCATTGCCTTTTCAACATCAAGCCAACTCGGCCTTATAGTCGTAGCTATTGGCCTAAATATACCTCACCTAGCATTTTTTCACATCTGTACACATGCCTTCTTCAAGGCAATATTATTTTTATGCTCAGGATCAATTATTCATAACCTTAATGATGAACAAGACATTCGAAAAATGGGAGGCCTACAAAAAACCCTCCCATTCACCACAACATGTGTTACAGTTGGAAGCTTGGCCCTGATGGGAACCCCTTATCTTGCAGGCTTCTTTTCAAAAGACGCCATTATTGAAGCAATTAACACCTCCAATGTTAATGCATGGGCTTTGACCTTAACAATTATTGCCACCTCATTCACAGCCGTTTATAGCCTTCGAGTAATCTTCTTTGCATCAATACAGCACCCTCGCTTTTCTCCTGCCTCTTCTATTAATGAAAATAATCCAACAATTATTAACCCAATTAAACGTCTTGCCCTAGGTAGTGTAATTGCTGGACTATTGTTAAATCAAATTATTCTTCCATCTTCCCCTGTTACCATAACCATGCCAACCTATTTAAAGATAACCGCAATTATTGTAACCGTCCTAGGATTTATTATTGCCCTAGATCTAGCTAGTATCTCTTGAACAAAGGCCCCTGAACAAACAAATGTTTCAAAAACAATCAATACCTCTTTTTACCCGACCATTATTCATCGACTCATTCCCTCTTACGCCATAAACCTCAGCTTACGTGTTTCATCTCACCTAATTGACACCCTTTGACTAGAAAAAATTGGACCAAAAGGCTTAGCAGAACTCCAACTGCCCCCAATCATAAAAAATCAAGAAATCCAACGAGGGTTAATCAAAATTTACCTCTCCATCTTCATTTTTACCACTATTCTATGTCTAATTGTCTTACAGCTCGCAAGACACCACTATAATGGCCCCGAACCACCTCTAATACTGCAAACAACGTTAATAAAAGAGCCCACCCTACCACTATTAAAACCCCTCCCCCTCAGAAAAACATTGTTGCCACCCCAAATCAATCCCCCACATATACTCCTATATTAGCTACCCCTGCAATCCCCTCATCAACACCCCCAATAACTCATCAAGCCCCCAACAATAAAACATAAGCAGTAATGTATGATCAAACAACCCCTCCCCCCCAAGCCTCTGGATAAGGTTCCGCAACTAAAGCAGCAGAGTAAGCAAACACCACTATTATTCCACCAAGATATACTAAAAACAAAACTAAGCATAAAAAAGAAACACCACCATCCATCAGAATTAAACACCCTGCCCCTGCCGAACCTACTAATCCAAGTGCAGCATAATAGGGAGAAGGATTTGAAGCTACCGCTAATAATCCAACAATCAACCCCAACTCAAATAATATAATCATAATTCCTACAAGGATTTTAACCTAGACTTACAGTCTGAAAAACTGTTGTTGTATTCAACTATAAGAACACTAATGGCCCCAGTACTTCGCAAAACCCATCCTCTAGTAAAAATTATTAATAACTCGTTTATTGATCTTCCAGCACCAGTCAATCTTTCATCGCTATGAAACTTTGGCTCTCTGTTAGGAGTTTGCTTAATTGCCCAAATCGCAACCGGCTTATTTCTAGCAATGCACTATACTGCTGATACATCCATAGCTTTTTCATCCGTAGCCCACATCTGCCGAGACGTAAATAACGGATGATTACTTCGCAACCTTCATGCAAACGGAGCCTCATTCTTCTTCATCTGCATCTACCTTCACATTGGACGAGGGATATACTACGGCTCATACCTTTTTAAAGAAACCTGAAATATCGGAGTAATTCTCCTTTTCCTCGTTATAGCTACAGCATTTGTAGGCTATGTTCTTCCATGAGGACAAATGTCCTTCTGAGGCGCAACAGTTATCACAAACCTCCTCTCTGCCGCCCCATACATTGGGACCGAACTTGTTCAATGAATTTGAGGAGGTTTTTCAGTAGACAATGCCACCCTAACACGATTTTTTACTTTTCACTTTATTCTCCCATTTATCATTGCAGGTGCTTCCATACTTCACCTTCTTTTTCTTCATCAGACAGGGTCCTCAAACCCAACAGGACTTAACTCAAACTTTGACAAAATTCCATTTCACGCTTACTACTCCTATAAAGACATCTTCGGCTTCGCGTTAATACTAGCCTTCTTAGCCCTCCTATCCACCTTCGCCCCCAACCTCTTAGGTGATCCTGATAATTTTACCCCGGCAAACCCTTTAGTTACACCACCCCATATTAAACCAGAATGATACTTCTTATTTGCCTACGCCATTCTTCGCTCAATCCCAAATAAACTAGGAGGGGTCCTCGCTCTTTTATTTTCTATTATAATTCTCCTGCTTATACCTCTTCTCCACACTTCTAACCAACGAACCCTTATATTCCGCCCTTTGGCAAAACTATTCTTCTGAACGTTAGTAGCCAACACTCTTATTTTAACCTGAATTGGAGGACAGCCAGTAGAAGATCCCTACATCATAATTGGCCAACTAGCTTCCGTCTCTTACTTCACCATCTTCATTATTTTTATCCCCCTTCTAGGACTCATAGAGAACAAACTAGCTCGTCTTAACAGAACTTTTTCATTGGAAGTTGTTGTCCCACTATCATTAACTTTTTCCTGTATTAAACATATTCACCAAACACTTATTACACCCATATATTAATTTTATACAGTCCTTATATCTCAACAATAGACTTTCGCGGTCCTATAAATAATCTATGCTAGAACACAGCCTATATGATGATGTATGATATAGTACATATTATGTATGCATGAAGGACATATTATGTATAATCGAGCATTCATCTTATTTCCCCATGCATATCATTTCCCATCATTATTAATATTTCCACATATGTAAACTTAACATAAATGAATAACAACTACTAGCAATATTACAGTCCTTATATCTCAACAATAGACTTTCGCGGTCCTATAAATAATCTATGCTAGAACACAGCCTATATGATGATATATGATATAGTACATATTATGTATGCATGAAGGACATATTATGTATAATCGAGCATTCATCTTATTTCCCCATGCATATCATTTCCCATCATTATTAATATTTCCACATATGTAAACTTAACATAAATGAATAACAATTACTAGCAATATTGTAATACATTCGTTTCACGAAGATGGAATGGATATTAATGAATGAAGACTATGTCTCTACAGTTTAGCCTTCCCTTGAATTAAGAACACTTATATTACTTAGACAAAGTTAAACTCAAGTATTTTCCTTATTTCATGAATGATTTAAGGACATACAATTTATTCTATCGAGCAATCTCAGTCATTTTCACCATTCAAGTGATAACCAATTAAATCTGATTAATCAACAATCTCTTTATCAGCAGTAAAATATAATCAACTTAAACCCAATTACATACGCTCATAAAATTTTGAACTGGACCTTAATAGTCCCAGTCAATACGAATAATACTTATAAATTAACTTGAATAATAAACAACCATGGTCTATCTCATTAAAGAAATATAAATGTGTAACATACATTACTAATCTTACAACATGAATATTCTTCTCCCAAACTCTTAAAATTCAACATCAAGACTGTCTTTATCCCCTATCGTACCTTAAAGAGGCCTCAGAGAAATCAAGGACTTGGTAGATCTTAACCTCCAATGGACCTACCACAAGAGTGACAGTAATCCCGCTTCAGGAGGCATCTGACGGAACTGAATCTATGGACTTTTATAGCATAATCGGTCTATACTGAAATCTAAAGAGCCTCCCTCTTTATGAGATCTGGTACCTTAAAGACCTTAACCTGGCCTTACTTGAAACTGGTAAGCATTGATGGGTTTTTATATATAGGAGCTTTCCCCTGGCATCTCATAGTGGGGTAATGGCACATTAACAAGGTTGTCCCACTTAATGCAAGCGTGATTGTCTAGCATAAAAAGAAGGTTAGCATGTAGTGAATGTTTATTAGACATAACATATTTTGCCATATTTTTTTTAACCCTATTTTTTCTATTCCCCCCGGGAGTCCACTCTTCCACCTAAAATTTTTACATTTGCTAAAACCCGTCGGGGCCCCCCCCTCCCCAAAAAATAGCTCAACAGCTCATTTTATTTATATACTCTTGAAAACCACCTATTCAACTTTTCCAAACAATCTAATTTACCTACACACCATTTTTACTCTTTTAAGGAGCTTTCACCAATTTAAAATTCATGTATATATATATATATATATATATTAAATAAAAATTCTTAATATTAGCTAATCAACGTCCACTAGCTTATATCTGAATTAAATCTCCTTATTTCTCCACTATAATAAAAAATAAAATACATGTATATATATATATGTATAAATTGACCACATCTTTGTCTTTCAAGGACATCTTCAATTTTTTTATATAGTACTTGCAAAAATCTTCT
>H15
GCTTTTGAAGGAAAATAGTTTTCCCCTGGTCTTAGGCTCCAGTAACTCTTGGTGCAAATCCAAGTAAAAGCTGCTTCAGTAGCTTAAACATTAAAGCATTGGTCTTGTAAACCAAAGAATGAAGAATAAACCCTTCCTGAGGCTCAGGACAGAGAGAATTTAACTCCCACAGCTAACCCCCAAAGCTAGCATTCTATTTAAATTATATCCTGTTTAAATAGCTTAAATAAAGCATAGCACTGAAAATGCTAAGATGGACCCTAAAAGGTCCTTTAAACACAAAGGTTTGGTCCTGGCCTTGAGGTCAGTTATTACTTAATATACACATGCAAGTATCCGCTCCCCTGTGAGAACGCCCTTTAACCCCTTTTAGGGACAAGGAGCTGGTATCAGGCACGAAAATCTGCCCAAAACACCTAGCCACGCCACACCCACAAGGGAATTCAGCAGTGATTAACATTGAGTATTAGCGCAAGCTAGACTCAGTTAAAGTAAGACAGAGCCGGCTAATCTGGTGCCAGCCGCCGCGGTTACACCACGTGACTCAAATTGACCTCCTCCGGCGTAAAGCGTGATTAAAGTTACCCCTTTCTAGAGTTAAACTAAAACTAAGCTGTGACACGCCTGTTTATTAAGAAACCCAAAAACGAAAGTTACTCTAATATAATCAACTTGAACTCACGACAGCTGGGATACAAACTGGGATTAGATACCCCACTATGCCCAGCCGTAAACTTTAACTTACACTCAAATCGCCAGGGAACTACGAGCTAAGCTTAAAACCCAAAGGACTTGACGGTACCCCATATCCCCCTAGAGGAGCCTGTCCTATAATCGATAATCCACGTTTAACCTCACCATTTTTTGTTAATCAGCCTGTATACCTCCGTCGTCAGCTTACCACGTGAGCGCCAATTAGTGAGCTTAATGTCTTTCACCAACACGTCAGGTCAAGGTGCAGCAAATGAAATGGGAAGAGATGGGCTACACTTTCTATATTAGAAAAAACGAAAAACTATTTATGAAAACTAGTTGGAAGGCGGATTTAGCAGTAAAAAGGAATCAGAATGTCCATTTTAACCCGGCACTGGGGTGTGTACACACCGCCCGTCACCCTCTTCAGGGCTTCTTACCTAGTTCTTAACAAACTAAAGCATAACAGAAGAGGCAAGTCGTAACATGGTAAGTATACCGGAAGGTGTGCTTGGAAACGTAATGTAGCTTAATTAAAGCATCTCGCTTACACCGAGAAAATGTCCGTGAAAACCAGACCATTTCGAGCTAAAAACCTAGCCCAACTAAACATGAATATCCTCAAATTAATTTATTTTTAATAATAAATCATTTTGTTATTTTAGTAAAGGAGATTGAAAAATTTATTGGAGCTATAATAACAGTACCGCAAGGGAACGGTGAAATATGAAATGAAAAATTTTTAAGCAAGAAAAAGTAAAGACTACTCCTTGTACCTTTTGCATCATGGTTTAACTAGTCCAATCAAGCACAACGTATTTAAGTTTGACTTCCCGAAACTAAGTGAGCTACTTCAAGGCAGCTGATAGAGCGAACCCGTCTCTGTAGCAAAAGAGTGGGATGATCTTCAAGTAGCGGTGACAGACCTAACGAGCTTAGTGATAGCTGGTTACTCAAGAAATGGATCTAAGTCCAACCTGAAATTCATTCTAGTCCACCAAAACAACCACCTGAATTTCAGCGTAATTCAAATAAGGTACAGCCTATTTGAAACAGGATACAACCTAAATTAATGGATAAGACTAGCTCAATACACAACCAAGTGGGCCTAAAAGCAGCCACCTTTTAAATAGCGTCAAAGCTTAATTGTTATTTTTGCCTAATTACTTAATTATTATCTTAATCCTCTATTAATACTGAGTAATTCTATATTATTATAGAAATTTTTATGTTAAAACTAGTAACAAGAAGAAGACTCTTCTCTTTAATGTAAGTGTAAATCAGAAAGGACAAACCACTGATAATTAACGTCACTGAAACCAAAGTAGAAACTCATCAAGAAAAATCTACTTTCATTAACGTTAACCTAACACAAGGACATTTCAAGAAAGATTAAAAGAAAAAGAAGGAACTCGGCAAACATTAACCTCGCCTGTTTACCAAAAACATCGCCTCTTGATTCTTATAAGAGGTCCAGCCTGCCCAGTGACCATGTTCAACGGCCGCGGTATCCTAACCGTGCGAAGGTAGCGTAATCACTTGTTCTTTAANTGTGGACTAGTATGAATGGCACCACGAAGGTTATACTGTCTCCTTTTTCTAATCAGTGAAACTAATCTCCCCGTGAAGAAGCGAGGATATACCTACAAGACGAGAAGACCCTATGGAGCTTTAAACAACACAGCAATTACCTGCTAAACTAAGAAGTTTCTGAACATTTTCAATCTTTTAAGTAATCTGACTGCAAGTTTTTGGTTGGGGTGACCACGGAGCATAACACAACCTCCATGTTGAAAGAATTCTTTCTAAGCCAAGAACAACCTTTCTAAGCATCAATATATTGACATCCATTGACCCAATACATTTGACCAACGAACCAAGTTACCCTAGGGATAACAGCGCAATCCACTTCAAGAGCTCCTATCGACAAGTGGGTTTACGACCTCGATGTTGGATCAGGGTATCCCAGTGGTGCAGCCGCTACTAAAGGTTCGTTTGTTCAACGATTAAAACCCTACGTGATCTGAGTTCAGACCGGAGTAATCCAGGTCAGTTTCTATCTATACATGAGTTTCTTCTAGTACGAAAGGACCGGAGAAACGCGGCCCATATTTTTTACAAGCCGCAGCTACTAAATTATGATTTAAACTCAATAATATTGTAGCCCATAATTTTACTCAAGACAAGAGTAGTTAACGTAGCAAAACCTGGTATTGCAAAAGACCTAAACCCTTTCTATAGAAGTTCAAATCTTCTCGTTAACTTTGAACCTTTATTTAATTATTTCTACACTTTGTTATATTGCACCAATTCTTCTGGCAGTTGCTTTTCTTACCCTAATTGAACGCAAAGTGCTTGGCTACATGCAGCACCGAAAAGGCCCTAACATTGTTGGTCCAATAGGCCTCCTTCAACCAATTGCAGACGGAGTAAAACTATTTATTAAAGAACCAATTCGGCCATCTACCTCATCTCAAACACTATTTCTTCTAGCCCCTGTAATAGCTCTATCATTAGCAATAATCATTTGGACCCCCATTCCTATACCAATTTCACTCTCTGATATAAACTTAGGAGTTATATTTCTCCTAGCCCTTTCTAGTCTTACCGTCTATTCCATCCTGGGTTCAGGCTGAGCCTCAAATTCTAAATATGCCCTAATTGGAGCTTTACGAGCAGTAGCACAAACTATTTCATACGAAGTAACTCTAGCCCTTATTCTCCTTTGCACTATTTTGCTATCAGGAAACTTCTCCCTTCAAAACTTTAGCATCACCCAAGAACCCATATGATTAATTATCCCAACATGACCCCTAGCTATAATATGATATATCTCCACCCTAGCAGAGACAAACCGAGCCCCATTTGACCTCACTGAAGGAGAATCTGAGTTAGTATCAGGGTTTAACGTAGAATACGCAGGGGGACCATTTGCCCTATTTTTTCTTGCCGAATACGCTAACATCTTGATGATAAACACAGTTTCTGCTATTATTTTTCTAGGATCCTCCACCCTTCTCCTCCTAACATTTACTACAACATCACTAATACTAAAATCCGCTATTCTTTCTATGGTTTTCCTCTGAATTCGAGCCTCCTACCCACGATTCCGCTATGATCAACTTATACACCTAGTTTGAAAAAACTTCCTCCCCCTTACCTTAGCATTAACAATTTGATATATTTCATTTCCAATTTCACTCTTACTTACCCCACCAATTTTATGGAAGCGTGCCTGAAAGCTAAGGGCCTCCTTGATAGGGAGGACCATAGGAGTTCAAACCTCCTCACTTCCTTAGAAAGATAGGAATTGAACCTATAACTGGGAGATCAAAACTCCCTGTAATTCCGTTTTACCACTTTCTAGTAAAGTCAGCTAAATAAGCTTTTGGGCCCATACCCCAAACATGTTGGTTAAACCCCCTCCTTTACTAATTAATCCATATGCTCTATCAGTAATTGTCTCAAGCCTCGCCCTAGGCACTATCTTAACATTGTCAAGTTATCATTGAATTTTAGCATGAATTGGCCTTGAAATTAATACACTAGCTATTATTCCAATAATAACCAAAACCCCTCATCCACGAGCCATTGAAGCCGCAACAAAATACTTCTTAACACAAGCCGCAGCATCAGCCCTTATTTTATTTTCTAGCATCCTTAATGCATATATTTTAGGAGAGTGATCTATTAATTCACCAACTCACCCCATTTCAGCTACCCTCCTGTCAATTGCCATTGCAATAAAACTCGGAATTGCCCCATTTCATTTTTGACTCCCAGAGGTACTTCAAGGATCCACCCTACAAACAGGCCTGATTCTTTCTACATGACAAAAATTAGCTCCAATAGCCCTTCTTCTTCAACTATCACAATCAGTAAACCTAAACCTTATACTCACTTTAGGCCTTTTGTCAACTATTATTGGAGGATGGGGTGGAATTAATCAAACTCAAATCCGAAAAGTATTAGCCTTCTCTTCTGTAGCCCACTTAGGATGAATATTAGCAATCCTTAAAATCTCTCCACAATTAACACTTTTAAACTTTTTTCTTTATATTCTAATAACATCTACACTTTTCTTAACCTTTATATCATTAAACACAAAAAATATGTATGAACTCTCGACCTCCTGATCCAAAACCCCAGCGCTCACAGCACTCTCTATACTTTCCCTGCTATCACTAAGTGGACTACCCCCACTAACAGGATTTATACCAAAATGACTTATTGCCCAAGAAATGGTAAAACAAGACATAATTATATTTGCGCTATTAATTTTACTTTCCACACTTCTCAGCCTATTCTTTTACCTACGCCTTACATATTCTATATCTCTTACCCTAGCACCAAGCTTATCCTCCTCCCCCTCACTATGATTTAATCCCCCAAAAAACACTTTAGCCACACCTATAGTTATGTCTCTTTTACTCCTCCCTGTTACCCCCATTATTATAGCCGTAATATANAAACTTAGGATAACCTAGACCAAGAGCCTTCAAAGCCCTAAGTAGAAGTTAAAATCTTCTAGTTTCTGTAAGACTTGCAGGACATTATCCTGCATCTTCTGAATGCAAATCAGATACTTTTATTAAGCTAAAGCCTTCTAGAAAGACGGGCCTTGATCCCGTAAAATTTTAGTTAACAGCTAAACGCTCAATCCAGCGAGCTTCATTCTACTTCTCCCGATTTTTTTAAAAACGGGAGAAGCCCCGGCAGAACTTCTTCTGCTTCTCCAGATTTGCAATCTGGCGTGTGACACCCCAGGACCTGATAAGAGGAGGACTTTAACCTCCCTTGGTGGAGCTACAAGCCACCGCCTAACCCTCGGCCATCTTACCCGTGATAATTACCCGCTGACTATTTTCAACCAATCACAAGGATATTGGTACCCTATACCTAATCTTTGGTGCCTGAGCAGGAATAGTGGGAACTGCCCTCAGTCTTCTTATCCGAGCTGAACTGAGTCAGCCAGGCTCCCTCCTTGGTGATGACCAAATTTATAATGTTATCGTTACCGCACATGCTTTCGTCATAATTTTCTTTATGGTTATGCCAATTCTAATCGGCGGCTTTGGCAACTGACTTGTTCCTTTAATAATCGGAGCCCCCGATATAGCTTTTCCTCGTATAAATAACATAAGCTTCTGATTACTCCCCCCATCCTTTTTACTTCTTCTGGCCTCCGCTGGGGTAGAAGCTGGGGCTGGAACTGGCTGAACTGTTTATCCTCCACTAGCCGGAAATCTCGCCCATGCGGGACCATCTGTAGATTTAACTATCTTTTCCCTTCACTTGGCAGGTGTTTCATCCATTCTAGGTGCAATTAATTTTATTACCACAACCTTAAATATGAAACCTCCTTCAATAACTCAATATCAAACACCTTTATTTGTGTGGTCTGTGCTAATTACCGCCGTTCTATTACTTCTCTCCTTACCAGTTCTTGCAGCAGGAATTACTATACTCTTAACTGATCGTAACCTAAATACAACATTCTTTGATCCTGCTGGAGGAGGTGACCCCATTTTATACCAACACCTCTTTTGATTCTTCGGACACCCAGAGGTTTATATTCTTATTCTTCCTGGCTTTGGTATTATTTCACATGTAGTAACATTTTACTCAAGTAAAAAAGAGCCATTTGGTTATATAGGAATGGTTTGAGCAATAATGTCAATTGGCCTCCTAGGCTTTATTGTTTGAGCTCACCACATGTTTACAACAGATCTAAATGTTGATACCCGAGCCTATTTTACATCTGCAACAATAATTATTGCCATCCCAACAGGAGTTAAAGTATTTAGCTGACTAGCCACAATGCATGGCGGAGTAATTAAATGAGATGCTCCAATACTATGGGCCCTAGGGTTTATTTTCCTATTTACAGTCGGTGGGCTAACTGGGATTGTTCTAGCAAATTCATCACTAGACATTGTTCTCCATGATACTTACTATGTTGTTGCTCACTTCCATTATGTACTATCAATGGGAGCCGTATTTGCTATCATAGCTGGATTTGTACACTGATTCCCATTATTTTCAGGATATACTCTTCACGAGACCTGAGCAAAAATTCACTTTGGAGTAATATTTACTGGGGTAAACCTAACCTTCTTCCCTCAACACTTTCTCGGATTAGCAGGCATGCCTCGACGATACTCAGACTATCCAGACGCATATACACTATGAAACACTGTCTCTTCTATTGGTTCCCTAATTTCATTAGTAGCTGTAGTTATTATAATGTTTATTATCTGAGAAGCTTTCTCATCTAAACGTCATCTGATTTCTGCCAGTATAACTTCAACTAATGTGGAGTGACTTTATGGATTCCCCCCTCTTCATCATACATTTGAAGAAGCTTCTTTTTCCCAAACCAATTAATCGAGAAAGGAGGGAATTGAACCCCCATCCACTGGTTTCAAGCCAGGTACATAACCACTCTGTCACTTTCTTAGAGGGATTNGTTAAATAATAACACTGCCTTGTCAAGACAAAATTACGAGTTAAATTCTCGTATTCCTCTAATGGCACACCCACTTCAATTAGGATTCCAAGACGCAGCATCCCCAATTATGGAGGAACTATTACACTTCCACGATCATACATTAATAGCAGTGTTCTTAATTAGCACTCTCGTTTTATATATTATTTCGACCCTTATAAGCACTAAACTCTCTAATACAAATACAATTGACGCACAAGAAATTGAAATAGTATGAACAATTATACCAGCCATCATTTTAATCGTGATTGCCCTTCCGTCACTTCGTATTTTATATTTAATGGATGAAGTTAGTAACCCAGATGTTACAGTTAAAGCTATTGGTCACCAATGATACTGAAGCTATGAGTATTCTGACTTTAACGATCTTAGCTTTGACTCTTATATAGTTCCCACTAAAGACCTTCTCCCCGGACAATTTCGACTTCTAGAAGTTGACAACCGAATAACCACCCCTGTCGGAATAACCACTCGAACCCTGATTACAGCAGAGGATGTTCTTCACTCATGAGCCGTCCCATCTTTAGGGGTAAAATTAGACGCAATCCCAGGACGGCTAAATCAAACCTCATTTATTATCTCACGACCTGGTGTTTACTACGGACAATGCTCTGAAATTTGTGGAGCAAACCACAGCTTTATGCCAATTGTTGTTGAATCTTTACCTATTAAGGAATTTTTAAACTGATCTTCTGCCTCAGTAAACGCCTCATTAAGANGCTATAGGACTAAGCAACAGCCTTTTAAGCTGTAGATAGGTGACTTCCAACCACCCTTAATGGCATGCCACAACTTGACCCAGCCCCATGATTCTTTATTTTATTTACTGCCTGAACAGTGTTTATTATATTTTCACCTATAAAAACCTCCAACTATACTCACCTAAATGACCCAACACCTAAAACTTTTAAAGGTCTTAATAAACCGTGATCTTGACCGTGACCATAAACCTGTTTAGCCAATTTGCCTCACCTTCACTACTTGGAATCCCACTTATTTTAATTGCCTTTTTAGTCCCATGATTTCTATTTCCAACCCCATGTAACCGATGAACTACAAACCGCTTAGTAACTATTCAAACATGATTTGTGAAAACCTTCACAAAACAAATCTTTCTCCCACTAAATTTTCCAGGACATAAATGAGCACTTATTCTCACGTCGTTAATGATTTTTCTTCTTGGAATAAATTTACTGGGCCTTCTTCCCTACACTTTTACCCCTACCACACAACTTTCACTTAATTTAGGACTCGCAATCCCCCTATGATTAGCCACAGTAGCTATTGGGTTTCGAAATCAACTTACAGCATCTCTAGGTCATTTTCTACCCGAAGGCACGCCTACCCTGTTAATTCCAATTTTAATTATTATCGAAACAATTAGCTTATTTATCCGACCAATAGCACTTGGGGTCCGACTTACTGCTAACCTAACAGCAGGCCACCTTCTTATTCAACTTATTTCAACCGCTACCATGGCCCTATTATTCTCAAACCCTATTGTTTCTTCACTAACATTTGCTACCCTTCTTCTCCTTACTATATTAGAGATTGCAGTCGCTATAATTCAAGCATACGTATTTGTCCTTCTCTTAAGCCTATATCTTCAAGAAAATACTTAATGGCACATCAAGCACATGCTTTTCACATAGTAGACCCAAGCCCATGACCACTTACAGGGGCAACAGCCGCCTTTATACTTACTACCGGCCTAGCAATATGATTTCACTACGGTTCAACCTGAATTATATTTATAGGACTTACACTTATACTCCTTACTATATATCAATGATGACGAGATGTTGTTCGTGAGGGCACATTTCAGGGTCATCACACAATTCCAGTCCAAAAAGGACTTCGTTATGGCATAATTCTATTTATCACCTCTGAAGTATTCTTTTTTATTGGATTTTTTTGAGCATTTTATAATGCCAGCTTAGCCCCAACCTTTGAAGTTGGAGAATGCTGACCACCCGCTGGTATCTCCCCATTAAATCCTTTTGAAGTCCCTCTATTAAATACAGCAGTCCTTCTTGCTTCAGGGGTCACAGTTACTTGAGCTCACCATAGTATTATGCAGGGAAACCGTAAAGAAGCAATTCAATCTCTCGCCTTAACTATTATTTTAGGAATATACTTTACAGCCCTACAAGCCATAGAATACTACGAAGCCCCTTTTACTATTGCAGACGGAATCTACGGATCAACATTTTTTGTGGCTACCGGCTTCCACGGGCTTCACGTTATTATTGGCTCACTATTTTTACTAACTTGCCTTCTGCGACAAATCAACTTTCACTTTACTGCACAACACCATTTTGGATTTGAAGCAGCTGCCTGATACTGACATTTTGTTGATGTAGTTTGACTTTTCTTATACGTCTCAATTTATTGATGAGGCTCATATTTTCTTAGTATAAATGAGTACTGATGACTTCCAATCATTAAGCCTTGGTTAAACCCCAGGAGAAAATAATGTCTCTATTTGTATTTATTACCCTAGCAATTGTTCTAATTTTAGCCACTGTTAGCTTCTGGTTACCAATAATTAATCCAGACTCAGAAAAACTCTCACCTTATGAATGTGGCTTTGACCCACTTGGATCAGCCCGACTACCATATTCTATGCGATTTTTCCTAGTAGCTATTCTTTTTTTACTATTTGATTTAGAAATTGCCCTTCTCCTCCCCACCCCCTGGGCAGCGCAACTTCCTCACCCCACATTATCAATTTTTTGAGCATCAATTATTCTTATTCTTTTAACTTTAGGTTTTATTTACGAATGACTTCAAGGAGGCCTAGAATGAGCTGAATGAGGAGTTAGTCTAAAAAAGACAGCTGATTTCGGCTCAGCAAATTATGGTTTAACCCCATAACACCTTTATGTTAACAAACGAGTCCTGATTACTTTCCTCTACATTTATATTAAGTCTTATTGGCCTATCATTTCACCGGGCACACTTACTCTCAGCATTACTCTGTTTAGAAGGAATAATACTATCAATTTTTATTGGACTCAGCCTATGAGCCTTAAAATTTACCTTAATTGCTCCACTAATATATCCTATTGTTATGTTAACAATATCTGCATGTGAAGCAGGCCTTGGCTTATCCCTTATAATTGCCACCGCCCGATCCCACGGATCTGATAATTTAAATACGCTTAATCTTCTACAATGCTAATAATTTCCATTCCATTAGCCACCCTTCTTCTCTCAACCTGACTGGCCCCTTCAAAGCGGTTGTGAGAAATTATAACAACCCAGTCCTTAATTATTGCCGTTATATCAACAGCCTGATTAGCCACTCAGGAGGCTTACCCATTTTTAAACAATTATCTATTTATTGATGAAATCTCATCTCCCCTTCTAGTACTTACCTGCTGACTTACAGCTCCAACACTACTTGCTAGTCAGAGTAAACTCTCCAAAGAACCCCTACCACGACAACGAACATACATTTTTACTATCATTGTACTCCAAATAACAACCCTCCTTGCATTTTTGGCGGACAACATAATCTTATTTTTTATTATATTTGAAGCAACTATAATTCCTACTTTAATTGTTATTACTCGATGAGGAGCCCAAAAAGAACGCATACTAGCCGGAACCTATTTAATCTTTTATACTTTATTTGGCTCTATGGCCCTCCTTACTGCCCTACTTTACTTCCATGAAACATTCGGAACAATATCAATCTCATTAATAAAATCTTTTTTTGTAGCCCAAACTTTTTCTTCCTGTTCAACAGCATGATGAATCGCTTGCTTTATTGCCTTTCTAGTAAAAATACCACTCTATGGTGTTCACCTCTGACTTCCAAAAGCGCACGTTGAAGCCCCTATTGCTGGATCAATAATTTTAGCAGGAACTTTACTAAAACTTGGTGGCTACGGAATTTTACGAATAAATATTTTTATAAATGACTCCCTCCTGCCCCTAGCAAAACCTCTTATTGTTTTTTCACTGTTTGGTGTTCTTTTATCAGCCATTTTATGTTCCCGCCAAACGGATTTAAAATCCCTAATTGCTTTTTCATCAGTAAGCCATATAGGATTAGTAATTGCCGCATCAATAATTAAGACAGAATGAAGCATTGCCGGCTCAATAGTCCTAATAATTTCCCACGGACTAGTTTCATCAGCCTTATTTTGCCTAGCTAACACTTCATATGAGCGCACCAACACCCGCACCCTTATTCTCCTTCAAGGGACCCAAATTGTTTTTCCACTAGCAGCAGCCTGATGACTTCTGGCTGCCCTAATAAATCTAGCTCTTCCACCATCCCCAAATTTTATTGGAGAGATATCAATTTTAACATCATTATTTCAATGATCAAACATAACACTCATTTTAACAGGATTAGGAATTATTTTTACCACAGCCTACTCCTTATATATATTTTGAGCTTCACAACGAGAGCACCTTCCATCCCACCTAAACTCTTTTCCACCAATGCAAACTCGAGAACATATTTTACTTGCCTTACATATCCTTCCAGCCCTACTCCTAATACTGAAACCCACCTTAATATTTTAAGTGAATATAGTTTATTAAAAATACTAGCTTGTGATTCTAGAGAAGGGGACTAATAACCCCCTATTCACCGAGCCTGACTGGATCAACGAGAACTGCTAATTACTCGCCACTATGGTTCAATTCCATAGCAGACTCGCCCTCGCAATTATTCAAATAACATTTTGAACATTTGCCATGAGTTTTCCTATTATTGCACTAACATCATACTTAATTAGCATGCTATCCCTTATTATTCCTTTATTTAACCCAAACTCAGCAGAATTTCACTTCAAAACAAAGACCGCCATTAAAACAGCTTTCTTTGTCTCAACTATTCCTGCCATCTTAATAATTAATGAAAATTCTTTATCCACCATTATTTCATGAAAGTGGTTTAATATTATAATAACCCCTTTCAACTTAACAATTCAACTTGACCAATACTCAATTCTTTTCATCCCAATCGCTCTAATAGTCTCATGAAGCATTATTGAGTATTCTCTTTGGTACATGCATGATGACATCAAGATCCAACTTTTCTTTAAATATTTACTTATTTTTTTACTAGCAATAATACTATTAGTATCAGCCGGCAACTTATTAATACTTTTTATTGGCTGGGAAGGAGTAGGAATTATATCTTATCTTTTAATTGGGTGATATTTTACACGGAGCAACGCCGGAGCAGCCGCTCTTCAAGCGGTACTGTATAACCGAATTGGAGACATTGGATTTTTATTTGCCATATTTTGACTTATTTCATCTTATGACTCAATTGACCTTAACTTTATCTTCTCAATGAATAACTCCACCCCCCTTCTACTAGCCTTCATTATTGCAGCCGCTAGTAAGTCAGCTCAATTTGGACTTCACCCATGACTCGCCTCCGCCATAGAAGGCCCCACCCCAGTATCAGCCCTACTTCACTCCAGCACAATGGTTGTTGCTGGGGTTTTTTTACTTATTCGCATTCATCCAATAATTAAAGATAACCAAACTGCCCTAACAACCTGTCTATGTCTTGGAGCTATTTCAACCGCATTTGCAGCTACATGTGCCCTCACCCAAAATGATATTAAAAAAATCATTGCCTTTTCAACATCAAGCCAACTCGGCCTTATAGTCGTAGCTATTGGCCTAAATATACCTCACCTAGCATTTTTTCACATCTGTACACATGCCTTCTTCAAGGCAATATTATTTTTATGCTCAGGATCAATTATTCATAACCTTAATGATGAACAAGACATTCGAAAAATGGGAGGCCTACAAAAAACCCTCCCATTCACCACAACATGTGTTACAGTTGGAAGCTTGGCCCTGATGGGAACCCCTTATCTTGCAGGCTTCTTTTCAAAAGACGCCATTATTGAAGCAATTAACACCTCCAATGTTAATGCATGGGCTTTGACCTTAACAATTATTGCCACCTCATTCACAGCCGTTTATAGCCTTCGAGTAATCTTCTTTGCATCAATACAGCACCCTCGCTTTTCTCCTGCCTCTTCTATTAATGAAAATAATCCAACAATTATTAACCCAATTAAACGTCTTGCCCTAGGTAGTGTAATTGCTGGACTATTGTTAAATCAAATTATTCTTCCATCTTCCCCTGTTACCATAACCATGCCAACCTATTTAAAGATAACCGCAATTATTGTAACCGTCCTAGGATTTATTATTGCCCTAGATCTAGCTAGTATCTCTTGAACAAAGGCCCCTGAACAAACAAATGTTTCAAAAACAATCAATACCTCTTTTTACCCGACCATTATTCATCGACTCATTCCCTCTTACGCCATAAACCTCAGCTTACGTGTTTCATCTCACCTAATTGACACCCTTTGACTAGAAAAAATTGGACCAAAAGGCTTAGCAGAACTCCAACTGCCCCCAATCATAAAAAATCAAGAAATCCAACGAGGGTTAATCAAAATTTACCTCTCCATCTTCATTTTTACCACTATTCTATGTCTAATTGTCTTACAGCTCGCAAGACACCACTATAATGGCCCCGAACCACCTCTAATACTGCAAACAACGTTAATAAAAGAGCCCACCCTACCACTATTAAAACCCCTCCCCCTCAGAAAAACATTGTTGCCACCCCAAATCAATCCCCCACATATACTCCTATATTAGCTACCCCTGCAATCCCCTCATCAACACCCCCAATAACTCATCAAGCCCCCAACAATAAAACATAAGCAGTAATGTATGATCAAACAACCCCTCCCCCCCAAGCCTCTGGATAAGGTTCCGCAACTAAAGCAGCAGAGTAAGCAAACACCACTATTATTCCACCAAGATATACTAAAAACAAAACTAAGCATAAAAAAGAAACACCACCATCCATCAGAATTAAACACCCTGCCCCTGCCGAACCTACTAATCCAAGTGCAGCATAATAGGGAGAAGGATTTGAAGCTACCGCTAATAATCCAACAATCAACCCCAACTCAAATAATATAATCATAATTCCTACAAGGATTTTAACCTAGACTTACAGTCTGAAAAACTGTTGTTGTATTCAACTATAAGAACACTAATGGCCCCAGTACTTCGCAAAACCCATCCTCTAGTAAAAATTATTAATAACTCGTTTATTGATCTTCCAGCACCAGTCAATCTTTCATCGCTATGAAACTTTGGCTCTCTGTTAGGAGTTTGCTTAATTGCCCAAATCGCAACCGGCTTATTTCTAGCAATGCACTATACTGCTGATACATCCATAGCTTTTTCATCCGTAGCCCACATCTGCCGAGACGTAAATAACGGATGATTACTTCGCAACCTTCATGCAAACGGAGCCTCATTCTTCTTCATCTGCATCTACCTTCACATTGGACGAGGGATATACTACGGCTCATACCTTTTTAAAGAAACCTGAAATATCGGAGTAATTCTCCTTTTCCTCGTTATAGCTACAGCATTTGTAGGCTATGTTCTTCCATGAGGACAAATGTCCTTCTGAGGCGCAACAGTTATCACAAACCTCCTCTCTGCCGCCCCATACATTGGGACCGAACTTGTTCAATGAATTTGAGGAGGTTTTTCAGTAGACAATGCCACCCTAACACGATTTTTTACTTTTCACTTTATTCTCCCATTTATCATTGCAGGTGCTTCCATACTTCACCTTCTTTTTCTTCATCAGACAGGGTCCTCAAACCCAACAGGACTTAACTCAAACTTTGACAAAATTCCATTTCACGCTTACTACTCCTATAAAGACATCTTCGGCTTCGCGTTAATACTAGCCTTCTTAGCCCTCCTATCCACCTTCGCCCCCAACCTCTTAGGTGATCCTGATAATTTTACCCCGGCAAACCCTTTAGTTACACCACCCCATATTAAACCAGAATGATACTTCTTATTTGCCTACGCCATTCTTCGCTCAATCCCAAATAAACTAGGAGGGGTCCTCGCTCTTTTATTTTCTATTATAATTCTCCTGCTTATACCTCTTCTCCACACTTCTAACCAACGAACCCTTATATTCCGCCCTTTGGCAAAACTATTCTTCTGAACGTTAGTAGCCAACACTCTTATTTTAACCTGAATTGGAGGACAGCCAGTAGAAGATCCCTACATCATAATTGGCCAACTAGCTTCCGTCTCTTACTTCACCATCTTCATTATTTTTATCCCCCTTCTAGGACTCATAGAGAACAAACTAGCTCGTCTTAACAGAACTTTTTCATTGGAAGTTGTTGTCCCACTATCATTAACTTTTTCCTGTATTAAACATATTCACCAAACACTTATTACACCCATATATTAATTTTATACAGTCCTTATATCTCAACAATAGACTTTCGCGGTCCTATAAATAATCTATGCTAGAACACAGCCTATATGATGATGTATGATATAGTACATATTATGTATGCATGAAGGACATATTATGTATAATCGAGCATTCATCTTATTTCCCCATGCATATCATTTCCCATCATTATTAATATTTCCACATATGTAAACTTAACATAAATGAATAACAACTACTAGCAATATTACAGTCCTTATATCTCAACAATAGACTTTCGCGGTCCTATAAATAATCTATGCTAGAACACAGCCTATATGATGATATATGATATAGTACATATTATGTATGCATGAAGGACATATTATGTATAATCGAGCATTCATCTTATTTCCCCATGCATATCATTTCCCATCATTATTAATATTTCCACATATGTAAACTTAACATAAATGAATAACAATTACTAGCAATATTGTAATACATTCGTTTCACGAAGATGGAATGGATATTAATGAATGAAGACTATGTCTCTACAGTTTAGCCTTCCCTTGAATTAAGAACACTTATATTACTTAGACAAAGTTAAACTCAAGTATTTTCCTTATTTCATGAATGATTTAAGGACATACAATTTATTCTATCGAGCAATCTCAGTCATTTTCACCATTCAAGTGATAACCAATTAAATCTGATTAATCAACAATCTCTTTATCAGCAGTAAAATATAATCAACTTAAACCCAATTACATACGCTCATAAAATTTTGAACTGGACCTTAATAGTCCCAGTCAATACGAATAATACTTATAAATTAACTTGAATAATAAACAACCATGGTCTATCTCATTAAAGAAATATAAATGTGTAACATACATTACTAATCTTACAACATGAATATTCTTCTCCCAAACTCTTAAAATTCAACATCAAGACTGTCTTTATCCCCTATCGTACCTTAAAGAGGCCTCAGAGAAATCAAGGACTTGGTAGATCTTAACCTCCAATGGACCTACCACAAGAGTGACAGTAATCCCGCTTCAGGAGGCATCTGACGGAACTGAATCTATGGACTTTTATAGCATAATCGGTCTATACTGAAATCTAAAGAGCCTCCCTCTTTATGAGATCTGGTACCTTAAAGACCTTAACCTGGCCTTACTTGAAACTGGTAAGCATTGATGGGTTTTTATATATAGGAGCTTTCCCCTGGCATCTCATAGTGGGGTAATGGCACATTAACAAGGTTGTCCCACTTAATGCAAGCGTGATTGTCTAGCATAAAAAGAAGGTTAGCATGTAGTGAATGTTTATTAGACATAACATATTTTGCCATATTTTTTTTAACCCTATTTTTTCTATTCCCCCCGGGAGTCCACTCTTCCACCTAAAATTTTTACATTTGCTAAAACCCGTCGGGGCCCCCCCCTCCCCAAAAAATAGCTCAACAGCTCATTTTATTTATATACTCTTGAAAACCACCTATTCAACTTTTCCAAACAATCTAATTTACCTACACACCATTTTTACTCTTTTAAGGAGCTTTCACCAATTTAAAATTCATGTATATATATATATATATATATATTAAATAAAAATTCTTAATATTAGCTAATCAACGTCCACTAGCTTATATCTGAATTAAATCTCCTTATTTCTCCACTATAATAAAAAATAAAATACATGTATATATATATATGTATAAATTGACCACATCTTTGTCTTTCAAGGACATCTTCAATTTTTTTATATAGTACTTGCAAAAATCTTCT
>H16
GCTTTTGAAGGAAAATAGTTTTCCCCTGGTCTTAGGCTCCAGTAACTCTTGGTGCAAATCCAAGTAAAAGCTGCTTCAGTAGCTTAAACATTAAAGCATTGGTCTTGTAAACCAAAGAATGAAGAATAAACCCTTCCTGAGGCTCAGGACAGAGAGAATTTAACTCCCACAGCTAACCCCCAAAGCTAGCATTCTATTTAAATTATATCCTGTTTAAATAGCTTAAATAAAGCATAGCACTGAAAATGCTAAGATGGACCCTAAAAGGTCCTTTAAACACAAAGGTTTGGTCCTGGCCTTGAGGTCAGTTATTACTTAATATACACATGCAAGTATCCGCTCCCCTGTGAGAACGCCCTTTAACCCCTTTTAGGGACAAGGAGCTGGTATCAGGCACGAAAATCTGCCCAAAACACCTAGCCACGCCACACCCACAAGGGAATTCAGCAGTGATTAACATTGAGTATTAGCGCAAGCTAGACTCAGTTAAAGTAAGACAGAGCCGGCTAATCTGGTGCCAGCCGCCGCGGTTACACCACGTGACTCAAATTGACCTCCTCCGGCGTAAAGCGTGATTAAAGTTACCCCTTTCTAGAGTTAAACTAAAACTAAGCTGTGACACGCCTGTTTATTAAGAAACCCAAAAACGAAAGTTACTCTAATATAATCAACTTGAACTCACGACAGCTGGGATACAAACTGGGATTAGATACCCCACTATGCCCAGCCGTAAACTTTAACTTACACTCAAATCGCCAGGGAACTACGAGCTAAGCTTAAAACCCAAAGGACTTGACGGTACCCCATATCCCCCTAGAGGAGCCTGTCCTATAATCGATAATCCACGTTTAACCTCACCATTTTTTGTTAATCAGCCTGTATACCTCCGTCGTCAGCTTACCACGTGAGCGCCAATTAGTGAGCTTAATGTCTTTCACCAACACGTCAGGTCAAGGTGCAGCAAATGAAATGGGAAGAGATGGGCTACACTTTCTATATTAGAAAAAACGAAAAACTATTTATGAAAACTAGTTGGAAGGCGGATTTAGCAGTAAAAAGGAATCAGAATGTCCATTTTAACCCGGCACTGGGGTGTGTACACACCGCCCGTCACCCTCTTCAGGGCTTCTTACCTAGTTCTTAACAAACTAAAGCATAACAGAAGAGGCAAGTCGTAACATGGTAAGTATACCGGAAGGTGTGCTTGGAAACGTAATGTAGCTTAATTAAAGCATCTCGCTTACACCGAGAAAATGTCCGTGAAAACCAGACCATTTCGAGCTAAAAACCTAGCCCAACTAAACATGAATATCCTCAAATTAATTTATTTTTAATAATAAATCATTTTGTTATTTTAGTAAAGGAGATTGAAAAATTTATTGGAGCTATAATAACAGTACCGCAAGGGAACGGTGAAATATGAAATGAAAAATTTTTAAGCAAGAAAAAGTAAAGACTACTCCTTGTACCTTTTGCATCATGGTTTAACTAGTCCAATCAAGCACAACGTATTTAAGTTTGACTTCCCGAAACTAAGTGAGCTACTTCAAGGCAGCTGATAGAGCGAACCCGTCTCTGTAGCAAAAGAGTGGGATGATCTTCAAGTAGCGGTGACAGACCTAACGAGCTTAGTGATAGCTGGTTACTCAAGAAATGGATCTAAGTCCAACCTGAAATTCATTCTAGTCCACCAAAACAACCACCTGAATTTCAGCGTAATTCAAATAAGGTACAGCCTATTTGAAACAGGATACAACCTAAATTAATGGATAAGACTAGCTCAATACACAACCAAGTGGGCCTAAAAGCAGCCACCTTTTAAATAGCGTCAAAGCTTAATTGTTATTTTTGCCTAATTACTTAATTATTATCTTAATCCTCTATTAATACTGAGTAATTCTATATTATTATAGAAATTTTTATGTTAAAACTAGTAACAAGAAGAAGACTCTTCTCTTTAATGTAAGTGTAAATCAGAAAGGACAAACCACTGATAATTAACGTCACTGAAACCAAAGTAGAAACTCATCAAGAAAAATCTACTTTCATTAACGTTAACCTAACACAAGGACATTTCAAGAAAGATTAAAAGAAAAAGAAGGAACTCGGCAAACATTAACCTCGCCTGTTTACCAAAAACATCGCCTCTTGATTCTTATAAGAGGTCCAGCCTGCCCAGTGACCATGTTCAACGGCCGCGGTATCCTAACCGTGCGAAGGTAGCGTAATCACTTGTTCTTTAANTGTGGACTAGTATGAATGGCACCACGAAGGTTATACTGTCTCCTTTTTCTAATCAGTGAAACTAATCTCCCCGTGAAGAAGCGAGGATATACCTACAAGACGAGAAGACCCTATGGAGCTTTAAACAACACAGCAATTACCTGCTAAACTAAGAAGTTTCTGAACATTTTCAATCTTTTAAGTAATCTGACTGCAAGTTTTTGGTTGGGGTGACCACGGAGCATAACACAACCTCCATGTTGAAAGAATTCTTTCTAAGCCAAGAACAACCTTTCTAAGCATCAATATATTGACATCCATTGACCCAATACATTTGACCAACGAACCAAGTTACCCTAGGGATAACAGCGCAATCCACTTCAAGAGCTCCTATCGACAAGTGGGTTTACGACCTCGATGTTGGATCAGGGTATCCCAGTGGTGCAGCCGCTACTAAAGGTTCGTTTGTTCAACGATTAAAACCCTACGTGATCTGAGTTCAGACCGGAGTAATCCAGGTCAGTTTCTATCTATACATGAGTTTCTTCTAGTACGAAAGGACCGGAGAAACGCGGCCCATATTTTTTACAAGCCGCAGCTACTAAATTATGATTTAAACTCAATAATATTGTAGCCCATAATTTTACTCAAGACAAGAGTAGTTAACGTAGCAAAACCTGGTATTGCAAAAGACCTAAACCCTTTCTATAGAAGTTCAAATCTTCTCGTTAACTTTGAACCTTTATTTAATTATTTCTACACTTTGTTATATTGCACCAATTCTTCTGGCAGTTGCTTTTCTTACCCTAATTGAACGCAAAGTGCTTGGCTACATGCAGCACCGAAAAGGCCCTAACATTGTTGGTCCAATAGGCCTCCTTCAACCAATTGCAGACGGAGTAAAACTATTTATTAAAGAACCAATTCGGCCATCTACCTCATCTCAAACACTATTTCTTCTAGCCCCTGTAATAGCTCTATCATTAGCAATAATCATTTGGACCCCCATTCCTATACCAATTTCACTCTCTGATATAAACTTAGGAGTTATATTTCTCCTAGCCCTTTCTAGCCTTACCGTCTATTCCATCCTGGGTTCAGGCTGAGCCTCAAATTCTAAATATGCCCTAATTGGAGCTTTACGAGCAGTAGCACAAACTATTTCATACGAAGTAACTCTAGCCCTTATTCTCCTTTGCACTATTTTGCTATCAGGAAACTTCTCCCTTCAAAACTTTAGCATCACCCAAGAACCCATATGATTAATTATCCCAACATGACCCCTAGCTATAATATGATATATCTCCACCCTAGCAGAGACAAACCGAGCCCCATTTGACCTCACTGAAGGAGAATCTGAGTTAGTATCAGGGTTTAACGTAGAATACGCAGGGGGACCATTTGCCCTATTTTTTCTTGCCGAATACGCTAACATCTTGATGATAAACACAGTTTCTGCTATTATTTTTCTAGGATCCTCCACCCTTCTCCTCCTAACATTTACTACAACATCACTAATACTAAAATCCGCTATTCTTTCTATGGTTTTCCTCTGAATTCGAGCCTCCTACCCACGATTCCGCTATGATCAACTTATACACCTAGTTTGAAAAAACTTCCTCCCCCTTACCTTAGCATTAACAATTTGATATATTTCATTTCCAATTTCACTCTTACTTACCCCACCAATTTTATGGAAGCGTGCCTGAAAGCTAAGGGCCTCCTTGATAGGGAGGACCATAGGAGTTCAAACCTCCTCACTTCCTTAGAAAGATAGGAATTGAACCTATAACTGGGAGATCAAAACTCCCTGTAATTCCGTTTTACCACTTTCTAGTAAAGTCAGCTAAATAAGCTTTTGGGCCCATACCCCAAACATGTTGGTTAAACCCCCTCCTTTACTAATTAATCCATATGCTCTATCAGTAATTGTCTCAAGCCTCGCCCTAGGCACTATCTTAACATTGTCAAGTTATCATTGAATTTTAGCATGAATTGGCCTTGAAATTAATACACTAGCTATTATTCCAATAATAACCAAAACCCCTCATCCACGAGCCATTGAAGCCGCAACAAAATACTTCTTAACACAAGCCGCAGCATCAGCCCTTATTTTATTTTCTAGCATCCTTAATGCATATATTTTAGGAGAGTGATCTATTAATTCACCAACTCACCCCATTTCAGCTACCCTCCTGTCAATTGCCATTGCAATAAAACTCGGAATTGCCCCATTTCATTTTTGACTCCCAGAGGTACTTCAAGGATCCACCCTACAAACAGGCCTGATTCTTTCTACATGACAAAAATTAGCTCCAATAGCCCTTCTTCTTCAACTATCACAATCAGTAAACCTAAACCTTATACTCACTTTAGGCCTTTTGTCAACTATTATTGGAGGATGGGGTGGAATTAATCAAACTCAAATCCGAAAAGTATTAGCCTTCTCTTCTGTAGCCCACTTAGGATGAATATTAGCAATCCTTAAAATCTCTCCACAATTAACACTTTTAAACTTTTTTCTTTATATTCTAATAACATCTACACTTTTCTTAACCTTTATATCATTAAACACAAAAAATATGTATGAACTCTCGACCTCCTGATCCAAAACCCCAGCGCTCACAGCACTCTCTATACTTTCCCTGCTATCACTAAGTGGACTACCCCCACTAACAGGATTTATACCAAAATGACTTATTGCCCAAGAAATGGTAAAACAAGACATAATTATATTTGCGCTATTAATTTTACTTTCCACACTTCTCAGCCTATTCTTTTACCTACGCCTTACATATTCTATATCTCTTACCCTAGCACCAAGCTTATCCTCCTCCCCCTCACTATGATTTAATCCCCCAAAAAACACTTTAGCCACACCTATAGTTATGTCTCTTTTACTCCTCCCTGTTACCCCCATTATTATAGCCGTAATATANAAACTTAGGATAACCTAGACCAAGAGCCTTCAAAGCCCTAAGTAGAAGTTAAAATCTTCTAGTTTCTGTAAGACTTGCAGGACATTATCCTGCATCTTCTGAATGCAAATCAGATACTTTTATTAAGCTAAAGCCTTCTAGAAAGACGGGCCTTGATCCCGTAAAATTTTAGTTAACAGCTAAACGCTCAATCCAGCGAGCTTCATTCTACTTCTCCCGATTTTTTTAAAAACGGGAGAAGCCCCGGCAGAACTTCTTCTGCTTCTCCAGATTTGCAATCTGGCGTGTGACACCCCAGGACCTGATAAGAGGAGGACTTTAACCTCCCTTGGTGGAGCTACAAGCCACCGCCTAACCCTCGGCCATCTTACCCGTGATAATTACCCGCTGACTATTTTCAACCAATCACAAGGATATTGGTACCCTATACCTAATCTTTGGTGCCTGAGCAGGAATAGTGGGAACTGCCCTCAGTCTTCTTATCCGAGCTGAACTGAGTCAGCCAGGCTCCCTCCTTGGTGATGACCAAATTTATAATGTTATCGTTACCGCACATGCTTTCGTCATAATTTTCTTTATGGTTATGCCAATTCTAATCGGCGGCTTTGGCAACTGACTTGTTCCTTTAATAATCGGAGCCCCCGATATAGCTTTTCCTCGTATAAATAACATAAGCTTCTGATTACTCCCCCCATCCTTTTTACTTCTTCTGGCCTCCGCTGGGGTAGAAGCTGGGGCTGGAACTGGCTGAACTGTTTATCCTCCACTAGCCGGAAATCTCGCCCATGCGGGACCATCTGTAGATTTAACTATCTTTTCCCTTCACTTGGCAGGTGTTTCATCCATTCTAGGTGCAATTAATTTTATTACCACAACCTTAAATATGAAACCTCCTTCAATAACTCAATATCAAACACCTTTATTTGTGTGGTCTGTGCTAATTACCGCCGTTCTATTACTTCTCTCCTTACCAGTTCTTGCAGCAGGAATTACTATACTCTTAACTGATCGTAACCTAAATACAACATTCTTTGATCCTGCTGGAGGAGGTGACCCCATTTTATACCAACACCTCTTTTGATTCTTCGGACACCCAGAGGTTTATATTCTTATTCTTCCTGGCTTTGGTATTATTTCACATGTAGTAACATTTTACTCAAGTAAAAAAGAGCCATTTGGTTATATAGGAATGGTTTGAGCAATAATGTCAATTGGCCTCCTAGGCTTTATTGTTTGAGCTCACCACATGTTTACAACAGATCTAAATGTTGATACCCGAGCCTATTTTACATCTGCAACAATAATTATTGCCATCCCAACAGGAGTTAAAGTATTTAGCTGACTAGCCACAATGCATGGCGGAGTAATTAAATGAGATGCTCCAATACTATGGGCCCTAGGGTTTATTTTCCTATTTACAGTCGGTGGGCTAACTGGGATTGTTCTAGCAAATTCATCACTAGACATTGTTCTCCATGATACTTACTATGTTGTTGCTCACTTCCATTATGTACTATCAATGGGAGCCGTATTTGCTATCATAGCTGGATTTGTACACTGATTCCCATTATTTTCAGGATATACTCTTCACGAGACCTGAGCAAAAATTCACTTTGGAGTAATATTTACTGGGGTAAACCTAACCTTCTTCCCTCAACACTTTCTCGGATTAGCAGGCATGCCTCGACGATACTCAGACTATCCAGACGCATATACACTATGAAACACTGTCTCTTCTATTGGTTCCCTAATTTCATTAGTAGCTGTAGTTATTATAATGTTTATTATCTGAGAAGCTTTCTCATCTAAACGTCATCTGATTTCTGCCAGTATAACTTCAACTAATGTGGAGTGACTTTATGGATTCCCCCCTCTTCATCATACATTTGAAGAAGCTTCTTTTTCCCAAACCAATTAATCGAGAAAGGAGGGAATTGAACCCCCATCCACTGGTTTCAAGCCAGGTACATAACCACTCTGTCACTTTCTTAGAGGGATTNGTTAAATAATAACACTGCCTTGTCAAGACAAAATTACGAGTTAATTTCTCGTATTCCTCTAATGGCACACCCACTTCAATTAGGATTCCAAGACGCAGCATCCCCAATTATGGAGGAACTATTACACTTCCACGATCATACATTAATAGCAGTGTTCTTAATTAGCACTCTCGTTTTATATATTATTTCGACCCTTATAAGCACTAAACTCTCTAATACAAATACAATTGACGCACAAGAAATTGAAATAGTATGAACAATTATACCAGCCATCATTTTAATCGTGATTGCCCTTCCGTCACTTCGTATTTTATATTTAATGGATGAAGTTAGTAACCCAGATGTTACAGTTAAAGCTATTGGTCACCAATGATACTGAAGCTATGAGTATTCTGACTTTAACGATCTTAGCTTTGACTCTTATATAGTTCCCACTAAAGACCTTCTCCCCGGACAATTTCGACTTCTAGAAGTTGACAACCGAATAACCACCCCTGTCGGAATAACCACTCGAACCCTGATTACAGCAGAGGATGTTCTTCACTCATGAGCCGTCCCATCTTTAGGGGTAAAATTAGACGCAATCCCAGGACGGCTAAATCAAACCTCATTTATTATCTCACGACCTGGTGTTTACTACGGACAATGCTCTGAAATTTGTGGAGCAAACCACAGCTTTATGCCAATTGTTGTTGAATCTTTACCTATTAAGGAATTTTTAAACTGATCTTCTGCCTCAGTAAACGCCTCATTAAGANGCTATAGGACTAAGCAACAGCCTTTTAAGCTGTAGATAGGTGACTTCCAACCACCCTTAATGGCATGCCACAACTTGACCCAGCCCCATGATTCTTTATTTTATTTACTGCCTGAACAGTGTTTATTATATTTTCACCTATAAAAACCTCCAACTATACTCACCTAAATGACCCAACACCTAAAACTTTTAAAGGTCTTAATAAACCGTGATCTTGACCGTGACCATAAACCTGTTTAGCCAATTTGCCTCACCTTCACTACTTGGAATCCCACTTATTTTAATTGCCTTTTTAGTCCCATGATTTCTATTTCCAACCCCATGTAACCGATGAACTACAAACCGCTTAGTAACTATTCAAACATGATTTGTGAAAACCTTCACAAAACAAATCTTTCTCCCACTAAATTTTCCAGGACATAAATGAGCACTTATTCTCACGTCGTTAATGATTTTTCTTCTTGGAATAAATTTACTGGGCCTTCTTCCCTACACTTTTACCCCTACCACACAACTTTCACTTAATTTAGGACTCGCAATCCCCCTATGATTAGCCACAGTAGCTATTGGGTTTCGAAATCAACTTACAGCATCTCTAGGTCATTTTCTACCCGAAGGCACGCCTACCCTGTTAATTCCAATTTTAATTATTATCGAAACAATTAGCTTATTTATCCGACCAATAGCACTTGGGGTCCGACTTACTGCTAACCTAACAGCAGGCCACCTTCTTATTCAACTTATTTCAACCGCTACCATGGCCCTATTATTCTCAAACCCTATTGTTTCTTCACTAACATTTGCTACCCTTCTTCTCCTTACTATATTAGAGATTGCAGTCGCTATAATTCAAGCATACGTATTTGTCCTTCTCTTAAGCCTATATCTTCAAGAAAATACTTAATGGCACATCAAGCACATGCTTTTCACATAGTAGACCCAAGCCCATGACCACTTACAGGGGCAACAGCCGCCTTTATACTTACTACCGGCCTAGCAATATGATTTCACTACGGTTCAACCTGAATTATATTTATAGGACTTACACTTATACTCCTTACTATATATCAATGATGACGAGATGTTGTTCGTGAGGGCACATTTCAGGGTCATCACACAATTCCAGTCCAAAAAGGACTTCGTTATGGCATAATTCTATTTATCACCTCTGAAGTATTCTTTTTTATTGGATTTTTTTGAGCATTTTATAATGCCAGCTTAGCCCCAACCTTTGAAGTTGGAGAATGCTGACCACCCGCTGGTATCTCCCCATTAAATCCTTTTGAAGTCCCTCTATTAAATACAGCAGTCCTTCTTGCTTCAGGGGTCACAGTTACTTGAGCTCACCATAGTATTATGCAGGGAAACCGTAAAGAAGCAATTCAATCTCTCGCCTTAACTATTATTTTAGGAATATACTTTACAGCCCTACAAGCCATAGAATACTACGAAGCCCCTTTTACTATTGCAGACGGAATCTACGGATCAACATTTTTTGTGGCTACCGGCTTCCACGGGCTTCACGTTATTATTGGCTCACTATTTTTACTAACTTGCCTTCTGCGACAAATCAACTTTCACTTTACTGCACAACACCATTTTGGATTTGAAGCAGCTGCCTGATACTGACATTTTGTTGATGTAGTTTGACTTTTCTTATACGTCTCAATTTATTGATGAGGCTCATATTTTCTTAGTATAAATGAGTACTGATGACTTCCAATCATTAAGCCTTGGTTAAACCCCAGGAGAAAATAATGTCTCTATTTGTATTTATTACCCTAGCAATTGTTCTAATTTTAGCCACTGTTAGCTTCTGGTTACCAATAATTAATCCAGACTCAGAAAAACTCTCACCTTATGAATGTGGCTTTGACCCACTTGGATCAGCCCGACTACCATATTCTATGCGATTTTTCCTAGTAGCTATTCTTTTTTTACTATTTGATTTAGAAATTGCCCTTCTCCTCCCCACCCCCTGGGCAGCGCAACTTCCTCACCCCACATTATCAATTTTTTGAGCATCAATTATTCTTATTCTTTTAACTTTAGGTTTTATTTACGAATGACTTCAAGGAGGCCTAGAATGAGCTGAATGAGGAGTTAGTCTAAAAAAGACAGCTGATTTCGGCTCAGCAAATTATGGTTTAACCCCATAACACCTTTATGTTAACAAACGAGTCCTGATTACTTTCCTCTACATTTATATTAAGTCTTATTGGCCTATCATTTCACCGGGCACACTTACTCTCAGCATTACTCTGTTTAGAAGGAATAATACTATCAATTTTTATTGGACTCAGCCTATGAGCCTTAAAATTTACCTTAATTGCTCCACTAATATATCCTATTGTTATGTTAACAATATCTGCATGTGAAGCAGGCCTTGGCTTATCCCTTATAATTGCCACCGCCCGATCCCACGGATCTGATAATTTAAATACGCTTAATCTTCTACAATGCTAATAATTTCCATTCCATTAGCCACCCTTCTTCTCTCAACCTGACTGGCCCCTTCAAAGCGGTTGTGAGAAATTATAACAACCCAGTCCTTAATTATTGCCGTTATATCAACAGCCTGATTAGCCACTCAGGAGGCTTACCCATTTTTAAACAATTATCTATTTATTGATGAAATCTCATCTCCCCTTCTAGTACTTACCTGCTGACTTACAGCTCCAACACTACTTGCTAGTCAGAGTAAACTCTCCAAAGAACCCCTACCACGACAACGAACATACATTTTTACTATCATTGTACTCCAAATAACAACCCTCCTTGCATTTTTGGCGGACAACATAATCTTATTTTTTATTATATTTGAAGCAACTATAATTCCTACTTTAATTGTTATTACTCGATGAGGAGCCCAAAAAGAACGCATACTAGCCGGAACCTATTTAATCTTTTATACTTTATTTGGCTCTATGGCCCTCCTTACTGCCCTACTTTACTTCCATGAAACATTCGGAACAATATCAATCTCATTAATAAAATCTTTTTTTGTAGCCCAAACTTTTTCTTCCTGTTCAACAGCATGATGAATCGCTTGCTTTATTGCCTTTCTAGTAAAAATACCACTCTATGGTGTTCACCTCTGACTTCCAAAAGCGCACGTTGAAGCCCCTATTGCTGGATCAATAATTTTAGCAGGAACTTTACTAAAACTTGGTGGCTACGGAATTTTACGAATAAATATTTTTATAAATGACTCCCTCCTGCCCCTAGCAAAACCTCTTATTGTTTTTTCACTGTTTGGTGTTCTTTTATCAGCCATTTTATGTTCCCGCCAAACGGATTTAAAATCCCTAATTGCTTTTTCATCAGTAAGCCATATAGGATTAGTAATTGCCGCATCAATAATTAAGACAGAATGAAGCATTGCCGGCTCAATAGTCCTAATAATTTCCCACGGACTAGTTTCATCAGCCTTATTTTGCCTAGCTAACACTTCATATGAGCGCACCAACACCCGCACCCTTATTCTCCTTCAAGGGACCCAAATTGTTTTTCCACTAGCAGCAGCCTGATGACTTCTGGCTGCCCTAATAAATCTAGCTCTTCCACCATCCCCAAATTTTATTGGAGAGATATCAATTTTAACATCATTATTTCAATGATCAAACATAACACTCATTTTAACAGGATTAGGAATTATTTTTACCACAGCCTACTCCTTATATATATTTTGAGCTTCACAACGAGAGCACCTTCCATCCCACCTAAACTCTTTTCCACCAATGCAAACTCGAGAACATATTTTACTTGCCTTACATATCCTTCCAGCCCTACTCCTAATACTGAAACCCACCTTAATATTTTAAGTGAATATAGTTTATTAAAAATACTAGCTTGTGATTCTAGAGAAGGGGACTAATAACCCCCTATTCACCGAGCCTGACTGGATCAACGAGAACTGCTAATTACTCGCCACTATGGTTCAATTCCATAGCAGACTCGCCCTCGCAATTATTCAAATAACATTTTGAACATTTGCCATGAGTTTTCCTATTATTGCACTAACATCATACTTAATTAGCATGCTATCCCTTATTATTCCTTTATTTAACCCAAACTCAGCAGAATTTCACTTCAAAACAAAGACCGCCATTAAAACAGCTTTCTTTGTCTCAACTATTCCTGCCATCTTAATAATTAATGAAAATTCTTTATCCACCATTATTTCATGAAAGTGGTTTAATATTATAATAACCCCTTTCAACTTAACAATTCAACTTGACCAATACTCAATTCTTTTCATCCCAATCGCTCTAATAGTCTCATGAAGCATTATTGAGTATTCTCTTTGGTACATGCATGATGACATCAAGATCCAACTTTTCTTTAAATATTTACTTATTTTTTTACTAGCAATAATACTATTAGTATCAGCCGGCAACTTATTAATACTTTTTATTGGCTGGGAAGGAGTAGGAATTATATCTTATCTTTTAATTGGGTGATATTTTACACGGAGCAACGCCGGAGCAGCCGCTCTTCAAGCGGTACTGTATAACCGAATTGGAGACATTGGATTTTTATTTGCCATATTTTGACTTATTTCATCTTATGACTCAATTGACCTTAACTTTATCTTCTCAATGAATAACTCCACCCCCCTTCTACTAGCCTTCATTATTGCAGCCGCTAGTAAGTCAGCTCAATTTGGACTTCACCCATGACTCGCCTCCGCCATAGAAGGCCCCACCCCAGTATCAGCCCTACTTCACTCCAGCACAATGGTTGTTGCTGGGGTTTTTTTACTTATTCGCATTCATCCAATAATTAAAGATAACCAAACTGCCCTAACAACCTGTCTATGTCTTGGAGCTATTTCAACCGCATTTGCAGCTACATGTGCCCTCACCCAAAATGATATTAAAAAAATCATTGCCTTTTCAACATCAAGCCAACTCGGCCTTATAGTCGTAGCTATTGGCCTAAATATACCTCACCTAGCATTTTTTCACATCTGTACACATGCCTTCTTCAAGGCAATATTATTTTTATGCTCAGGATCAATTATTCATAACCTTAATGATGAACAAGACATTCGAAAAATGGGAGGCCTACAAAAAACCCTCCCATTCACCACAACATGTGTTACAGTTGGAAGCTTGGCCCTGATGGGAACCCCTTATCTTGCAGGCTTCTTTTCAAAAGACGCCATTATTGAAGCAATTAACACCTCCAATGTTAATGCATGGGCTTTGACCTTAACAATTATTGCCACCTCATTCACAGCCGTTTATAGCCTTCGAGTAATCTTCTTTGCATCAATACAGCACCCTCGCTTTTCTCCTGCCTCTTCTATTAATGAAAATAATCCAACAATTATTAACCCAATTAAACGTCTTGCCCTAGGTAGTGTAATTGCTGGACTATTGTTAAATCAAATTATTCTTCCATCTTCCCCTGTTACCATAACCATGCCAACCTATTTAAAGATAACCGCAATTATTGTAACCGTCCTAGGATTTATTATTGCCCTAGATCTAGCTAGTATCTCTTGAACAAAGGCCCCTGAACAAACAAATGTTTCAAAAACAATCAATACCTCTTTTTACCCGACCATTATTCATCGACTCATTCCCTCTTACGCCATAAACCTCAGCTTACGTGTTTCATCTCACCTAATTGACACCCTTTGACTAGAAAAAATTGGACCAAAAGGCTTAGCAGAACTCCAACTGCCCCCAATCATAAAAAATCAAGAAATCCAACGAGGGTTAATCAAAATTTACCTCTCCATCTTCATTTTTACCACTATTCTATGTCTAATTGTCTTACAGCTCGCAAGACACCACTATAATGGCCCCGAACCACCTCTAATACTGCAAACAACGTTAATAAAAGAGCCCACCCTACCACTATTAAAACCCCTCCCCCTCAGAAAAACATTGTTGCCACCCCAAATCAATCCCCCACATATACTCCTATATTAGCTACCCCTGCAATCCCCTCATCAACACCCCCAATAACTCATCAAGCCCCCAACAATAAAACATAAGCAGTAATGTATGATCAAACAACCCCTCCCCCCCAAGCCTCTGGATAAGGTTCCGCAACTAAAGCAGCAGAGTAAGCAAACACCACTATTATTCCACCAAGATATACTAAAAACAAAACTAAGCATAAAAAAGAAACACCACCATCCATCAGAATTAAACACCCTGCCCCTGCCGAACCTACTAATCCAAGTGCAGCATAATAGGGAGAAGGATTTGAAGCTACCGCTAATAATCCAACAATCAACCCCAACTCAAATAATATAATCATAATTCCTACAAGGATTTTAACCTAGACTTACAGTCTGAAAAACTGTTGTTGTATTCAACTATAAGAACACTAATGGCCCCAGTACTTCGCAAAACCCATCCTCTAGTAAAAATTATTAATAACTCGTTTATTGATCTTCCAGCACCAGTCAATCTTTCATCGCTATGAAACTTTGGCTCTCTGTTAGGAGTTTGCTTAATTGCCCAAATCGCAACCGGCTTATTTCTAGCAATGCACTATACTGCTGATACATCCATAGCTTTTTCATCCGTAGCCCACATCTGCCGAGACGTAAATAACGGATGATTACTTCGCAACCTTCATGCAAACGGAGCCTCATTCTTCTTCATCTGCATCTACCTTCACATTGGACGAGGGATATACTACGGCTCATACCTTTTTAAAGAAACCTGAAATATCGGAGTAATTCTCCTTTTCCTCGTTATAGCTACAGCATTTGTAGGCTATGTTCTTCCATGAGGACAAATGTCCTTCTGAGGCGCAACAGTTATCACAAACCTCCTCTCTGCCGCCCCATACATTGGGACCGAACTTGTTCAATGAATTTGAGGAGGTTTTTCAGTAGACAATGCCACCCTAACACGATTTTTTACTTTTCACTTTATTCTCCCATTTATCATTGCAGGTGCTTCCATACTTCACCTTCTTTTTCTTCATCAGACAGGGTCCTCAAACCCAACAGGACTTAACTCAAACTTTGACAAAATTCCATTTCACGCTTACTACTCCTATAAAGACATCTTCGGCTTCGCGTTAATACTAGCCTTCTTAGCCCTCCTATCCACCTTCGCCCCCAACCTCTTAGGTGATCCTGATAATTTTACCCCGGCAAACCCTTTAGTTACACCACCCCATATTAAACCAGAATGATACTTCTTATTTGCCTACGCCATTCTTCGCTCAATCCCAAATAAACTAGGAGGGGTCCTCGCTCTTTTATTTTCTATTATAATTCTCCTGCTTATACCTCTTCTCCACACTTCTAACCAACGAACCCTTATATTCCGCCCTTTGGCAAAACTATTCTTCTGAACGTTAGTAGCCAACACTCTTATTTTAACCTGAATTGGAGGACAGCCAGTAGAAGATCCCTACATCATAATTGGCCAACTAGCTTCCGTCTCTTACTTCACCATCTTCATTATTTTTATCCCCCTTCTAGGACTCATAGAGAACAAACTAGCTCGTCTTAACAGAACTTTTTCATTGGAAGTTGTTGTCCCACTATCATTAACTTTTTCCTGTATTAAACATATTCACCAAACACTTATTACACCCATATATTAATTTTATACAGTCCTTATATCTCAACAATAGACTTTCGCGGTCCTATAAATAATCTATGCTAGAACACAGCCTATATGATGATGTATGATATAGTACATATTATGTATGCATGAAGGACATATTATGTATAATCGAGCATTCATCTTATTTCCCCATGCATATCATTTCCCATCATTATTAATATTTCCACATATGTAAACTTAACATAAATGAATAACAACTACTAGCAATATTACAGTCCTTATATCTCAACAATAGACTTTCGCGGTCCTATAAATAATCTATGCTAGAACACAGCCTATATGATGATATATGATATAGTACATATTATGTATGCATGAAGGACATATTATGTATAATCGAGCATTCATCTTATTTCCCCATGCATATCATTTCCCATCATTATTAATATTTCCACATATGTAAACTTAACATAAATGAATAACAATTACTAGCAATATTGTAATACATTCGTTTCACGAAGATGGAATGGATATTAATGAATGAAGACTATGTCTCTACAGTTTAGCCTTCCCTTGAATTAAGAACACTTATATTACTTAGACAAAGTTAAACTCAAGTATTTTCCTTATTTCATGAATGATTTAAGGACATACAATTTATTCTATCGAGCAATCTCAGTCATTTTCACCATTCAAGTGATAACCAATTAAATCTGATTAATCAACAATCTCTTTATCAGCAGTAAAATATAATCAACTTAAACCCAATTACATACGCTCATAAAATTTTGAACTGGACCTTAATAGTCCCAGTCAATACGAATAATACTTATAAATTAACTTGAATAATAAACAACCATGGTCTATCTCATTAAAGAAATATAAATGTGTAACATACATTACTAATCTTACAACATGAATATTCTTCTCCCAAACTCTTAAAATTCAACATCAAGACTGTCTTTATCCCCTATCGTACCTTAAAGAGGCCTCAGAGAAATCAAGGACTTGGTAGATCTTAACCTCCAATGGACCTACCACAAGAGTGACAGTAATCCCGCTTCAGGAGGCATCTGACGGAACTGAATCTATGGACTTTTATAGCATAATCGGTCTATACTGAAATCTAAAGAGCCTCCCTCTTTATGAGATCTGGTACCTTAAAGACCTTAACCTGGCCTTACTTGAAACTGGTAAGCATTGATGGGTTTTTATATATAGGAGCTTTCCCCTGGCATCTCATAGTGGGGTAATGGCACATTAACAAGGTTGTCCCACTTAATGCAAGCGTGATTGTCTAGCATAAAAAGAAGGTTAGCATGTAGTGAATGTTTATTAGACATAACATATTTTGCCATATTTTTTTTAACCCTATTTTTTCTATTCCCCCCGGGAGTCCACTCTTCCACCTAAAATTTTTACATTTGCTAAAACCCGTCGGGGCCCCCCCCTCCCCAAAAAATAGCTCAACAGCTCATTTTATTTATATACTCTTGAAAACCACCTATTCAACTTTTCCAAACAATCTAATTTACCTACACACCATTTTTACTCTTTTAAGGAGCTTTCACCAATTTAAAATTCATGTATATATATATATATATATATATTAAATAAAAATTCTTAATATTAGCTAATCAACGTCCACTAGCTTATATCTGAATTAAATCTCCTTATTTCTCCACTATAATAAAAAATAAAATACATGTATATATATATATGTATAAATTGACCACATCTTTGTCTTTCAAGGACATCTTCAATTTTTTTATATAGTACTTGCAAAAATCTTCT
>H17
GCTTTTGAAGGAAAATAGTTTTCCCCTGGTCTTAGGCTCCAGTAACTCTTGGTGCAAATCCAAGTAAAAGCTGCTTCAGTAGCTTAAACATTAAAGCATTGGTCTTGTAAACCAAAGAATGAAGAATAAACCCTTCCTGAGGCTCAGGACAGAGAGAATTTAACTCCCACAGCTAACCCCCAAAGCTAGCATTCTATTTAAATTATATCCTGTTTAAATAGCTTAAATAAAGCATAGCACTGAAAATGCTAAGATGGACCCTAAAAGGTCCTTTAAACACAAAGGTTTGGTCCTGGCCTTGAGGTCAGTTATTACTTAATATACACATGCAAGTATCCGCTCCCCTGTGAGAACGCCCTTTAACCCCTTTTAGGGACAAGGAGCTGGTATCAGGCACGAAAATCTGCCCAAAACACCTAGCCACGCCACACCCACAAGGGAATTCAGCAGTGATTAACATTGAGTATTAGCGCAAGCTAGACTCAGTTAAAGTAAGACAGAGCCGGCTAATCTGGTGCCAGCCGCCGCGGTTACACCACGTGACTCAAATTGACCTCCTCCGGCGTAAAGCGTGATTAAAGTTACCCCTTTCTAGAGTTAAACTAAAACTAAGCTGTGACACGCCTGTTTATTAAGAAACCCAAAAACGAAAGTTACTCTAATATAATCAACTTGAACTCACGACAGCTGGGATACAAACTGGGATTAGATACCCCACTATGCCCAGCCGTAAACTTTAACTTACACTCAAATCGCCAGGGAACTACGAGCTAAGCTTAAAACCCAAAGGACTTGACGGTACCCCATATCCCCCTAGAGGAGCCTGTCCTATAATCGATAATCCACGTTTAACCTCACCATTTTTTGTTAATCAGCCTGTATACCTCCGTCGTCAGCTTACCACGTGAGCGCCAATTAGTGAGCTTAATGTCTTTCACCAACACGTCAGGTCAAGGTGCAGCAAATGAAATGGGAAGAGATGGGCTACACTTTCTATATTAGAAAAAACGAAAAACTATTTATGAAAACTAGTTGGAAGGCGGATTTAGCAGTAAAAAGGAATCAGAATGTCCATTTTAACCCGGCACTGGGGTGTGTACACACCGCCCGTCACCCTCTTCAGGGCTTCTTACCTAGTTCTTAACAAACTAAAGCATAACAGAAGAGGCAAGTCGTAACATGGTAAGTATACCGGAAGGTGTGCTTGGAAACGTAATGTAGCTTAATTAAAGCATCTCGCTTACACCGAGAAAATGTCCGTGAAAACCAGACCATTTCGAGCTAAAAACCTAGCCCAACTAAACATGAATATCCTCAAATTAATTTATTTTTAATAATAAATCATTTTGTTATTTTAGTAAAGGAGATTGAAAAATTTATTGGAGCTATAATAACAGTACCGCAAGGGAACGGTGAAATATGAAATGAAAAATTTTTAAGCAAGAAAAAGTAAAGACTACTCCTTGTACCTTTTGCATCATGGTTTAACTAGTCCAATCAAGCACAACGTATTTAAGTTTGACTTCCCGAAACTAAGTGAGCTACTTCAAGGCAGCTGATAGAGCGAACCCGTCTCTGTAGCAAAAGAGTGGGATGATCTTCAAGTAGCGGTGACAGACCTAACGAGCTTAGTGATAGCTGGTTACTCAAGAAATGGATCTAAGTCCAACCTGAAATTCATTCTAGTCCACCAAAACAACCACCTGAATTTCAGCGTAATTCAAATAAGGTACAGCCTATTTGAAACAGGATACAACCTAAATTAATGGATAAGACTAGCTCAATACACAACCAAGTGGGCCTAAAAGCAGCCACCTTTTAAATAGCGTCAAAGCTTAATTGTTATTTTTGCCTAATTACTTAATTATTATCTTAATCCTCTATTAATACTGAGTAATTCTATATTATTATAGAAATTTTTATGTTAAAACTAGTAACAAGAAGAAGACTCTTCTCTTTAATGTAAGTGTAAATCAGAAAGGACAAACCACTGATAATTAACGTCACTGAAACCAAAGTAGAAACTCATCAAGAAAAATCTACTTTCATTAACGTTAACCTAACACAAGGACATTTCAAGAAAGATTAAAAGAAAAAGAAGGAACTCGGCAAACATTAACCTCGCCTGTTTACCAAAAACATCGCCTCTTGATTCTTATAAGAGGTCCAGCCTGCCCAGTGACCATGTTCAACGGCCGCGGTATCCTAACCGTGCGAAGGTAGCGTAATCACTTGTTCTTTAANTGTGGACTAGTATGAATGGCACCACGAAGGTTATACTGTCTCCTTTTTCTAATCAGTGAAACTAATCTCCCCGTGAAGAAGCGAGGATATACCTACAAGACGAGAAGACCCTATGGAGCTTTAAACAACACAGCAATTACCTGCTAAACTAAGAAGTTTCTGAACATTTTCAATCTTTTAAGTAATCTGACTGCAAGTTTTTGGTTGGGGTGACCACGGAGCATAACACAACCTCCATGTTGAAAGAATTCTTTCTAAGCCAAGAACAACCTTTCTAAGCATCAATATATTGACATCCATTGACCCAATACATTTGACCAACGAACCAAGTTACCCTAGGGATAACAGCGCAATCCACTTCAAGAGCTCCTATCGACAAGTGGGTTTACGACCTCGATGTTGGATCAGGGTATCCCAGTGGTGCAGCCGCTACTAAAGGTTCGTTTGTTCAACGATTAAAACCCTACGTGATCTGAGTTCAGACCGGAGTAATCCAGGTCAGTTTCTATCTATACATGAGTTTCTTCTAGTACGAAAGGACCGGAGAAACGCGGCCCATATTTTTTACAAGCCGCAGCTACTAAATTATGATTTAAACTCAATAATATTGTAGCCCATAATTTTACTCAAGACAAGAGTAGTTAACGTAGCAAAACCTGGTATTGCAAAAGACCTAAACCCTTTCTATAGAAGTTCAAATCTTCTCGTTAACTTTGAACCTTTATTTAATTATTTCTACACTTTGTTATATTGCACCAATTCTTCTGGCAGTTGCTTTTCTTACCCTAATTGAACGCAAAGTGCTTGGCTACATGCAGCACCGAAAAGGCCCTAACATTGTTGGTCCAATAGGCCTCCTTCAACCAATTGCAGACGGAGTAAAACTATTTATTAAAGAACCAATTCGGCCATCTACCTCATCTCAAACACTATTTCTTCTAGCCCCTGTAATAGCTCTATCATTAGCAATAATCATTTGGACCCCCATTCCTATACCAATTTCACTCTCTGATATAAACTTAGGAGTTATATTTCTCCTAGCCCTTTCTAGCCTTACCGTCTATTCCATCCTGGGTTCAGGCTGAGCCTCAAATTCTAAATATGCCCTAATTGGAGCTTTACGAGCAGTAGCACAAACTATTTCATACGAAGTAACTCTAGCCCTTATTCTCCTTTGCACTATTTTGCTATCAGGAAACTTCTCCCTTCAAAACTTTAGCATCACCCAAGAACCCATATGATTAATTATCCCAACATGACCCCTAGCTATAATATGATATATCTCCACCCTAGCAGAGACAAACCGAGCCCCATTTGACCTCACTGAAGGAGAATCTGAGTTAGTATCAGGGTTTAACGTAGAATACGCAGGGGGACCATTTGCCCTATTTTTTCTTGCCGAATACGCTAACATCTTGATGATAAACACAGTTTCTGCTATTATTTTTCTAGGATCCTCCACCCTTCTCCTCCTAACATTTACTACAACATCACTAATACTAAAATCCGCTATTCTTTCTATGGTTTTCCTCTGAATTCGAGCCTCCTACCCACGATTCCGCTATGATCAACTTATACACCTAGTTTGAAAAAACTTCCTCCCCCTTACCTTAGCATTAACAATTTGATATATTTCATTTCCAATTTCACTCTTACTTACCCCACCAATTTTATGGAAGCGTGCCTGAAAGCTAAGGGCCTCCTTGATAGGGAGGACCATAGGAGTTCAAACCTCCTCACTTCCTTAGAAAGATAGGAATTGAACCTATAACTGGGAGATCAAAACTCCCTGTAATTCCGTTTTACCACTTTCTAGTAAAGTCAGCTAAATAAGCTTTTGGGCCCATACCCCAAACATGTTGGTTAAACCCCCTCCTTTACTAATTAATCCATATGCTCTATCAGTAATTGTCTCAAGCCTCGCCCTAGGCACTATCTTAACATTGTCAAGTTATCATTGAATTTTAGCATGAATTGGCCTTGAAATTAATACACTAGCTATTATTCCAATAATAACCAAAACCCCTCATCCACGAGCCATTGAAGCCGCAACAAAATACTTCTTAACACAAGCCGCAGCATCAGCCCTTATTTTATTTTCTAGCATCCTTAATGCATATATTTTAGGAGAGTGATCTATTAATTCACCAACTCACCCCATTTCAGCTACCCTCCTGTCAATTGCCATTGCAATAAAACTCGGAATTGCCCCATTTCATTTTTGACTCCCAGAGGTACTTCAAGGATCCACCCTACAAACAGGCCTGATTCTTTCTACATGACAAAAATTAGCTCCAATAGCCCTTCTTCTTCAACTATCACAATCAGTAAACCTAAACCTTATACTCACTTTAGGCCTTTTGTCAACTATTATTGGAGGATGGGGTGGAATTAATCAAACTCAAATCCGAAAAGTATTAGCCTTCTCTTCTGTAGCCCACTTAGGATGAATATTAGCAATCCTTAAAATCTCTCCACAATTAACACTTTTAAACTTTTTTCTTTATATTCTAATAACATCTACACTTTTCTTAACCTTTATATCATTAAACACAAAAAATATGTATGAACTCTCGACCTCCTGATCCAAAACCCCAGCGCTCACAGCACTCTCTATACTTTCCCTGCTATCACTAAGTGGACTACCCCCACTAACAGGATTTATACCAAAATGACTTATTGCCCAAGAAATGGTAAAACAAGACATAATTATATTTGCGCTATTAATTTTACTTTCCACACTTCTCAGCCTATTCTTTTACCTACGCCTTACATATTCTATATCTCTTACCCTAGCACCAAGCTTATCCTCCTCCCCCTCACTATGATTTAATCCCCCAAAAAACACTTTAGCCACACCTATAGTTATGTCTCTTTTACTCCTCCCTGTTACCCCCATTATTATAGCCGTAATATANAAACTTAGGATAACCTAGACCAAGAGCCTTCAAAGCCCTAAGTAGAAGTTAAAATCTTCTAGTTTCTGTAAGACTTGCAGGACATTATCCTGCATCTTCTGAATGCAAATCAGATACTTTTATTAAGCTAAAGCCTTCTAGAAAGACGGGCCTTGATCCCGTAAAATTTTAGTTAACAGCTAAACGCTCAATCCAGCGAGCTTCATTCTACTTCTCCCGATTTTTTTAAAAACGGGAGAAGCCCCGGCAGAACTTCTTCTGCTTCTCCAGATTTGCAATCTGGCGTGTGACACCCCAGGACCTGATAAGAGGAGGACTTTAACCTCCCTTGGTGGAGCTACAAGCCACCGCCTAACCCTCGGCCATCTTACCCGTGATAATTACCCGCTGACTATTTTCAACCAATCACAAGGATATTGGTACCCTATACCTAATCTTTGGTGCCTGAGCAGGAATAGTGGGAACTGCCCTCAGTCTTCTTATCCGAGCTGAACTGAGTCAGCCAGGCTCCCTCCTTGGTGATGACCAAATTTATAATGTTATCGTTACCGCACATGCTTTCGTCATAATTTTCTTTATGGTTATGCCAATTCTAATCGGCGGCTTTGGCAACTGACTTGTTCCTTTAATAATCGGAGCCCCCGATATAGCTTTTCCTCGTATAAATAACATAAGCTTCTGATTACTCCCCCCATCCTTTTTACTTCTTCTGGCCTCCGCTGGGGTAGAAGCTGGGGCTGGAACTGGCTGAACTGTTTATCCTCCACTAGCCGGAAATCTCGCCCATGCGGGACCATCTGTAGATTTAACTATCTTTTCCCTTCACTTGGCAGGTGTTTCATCCATTCTAGGTGCAATTAATTTTATTACCACAACCTTAAATATGAAACCTCCTTCAATAACTCAATATCAAACACCTTTATTTGTGTGGTCTGTGCTAATTACCGCCGTTCTATTACTTCTCTCCTTACCAGTTCTTGCAGCAGGAATTACTATACTCTTAACTGATCGTAACCTAAATACAACATTCTTTGATCCTGCTGGAGGAGGTGACCCCATTTTATACCAACACCTCTTTTGATTCTTCGGACACCCAGAGGTTTATATTCTTATTCTTCCTGGCTTTGGTATTATTTCACATGTAGTAACATTTTACTCAAGTAAAAAAGAGCCATTTGGTTATATAGGAATGGTTTGAGCAATAATGTCAATTGGCCTCCTAGGCTTTATTGTTTGAGCTCACCACATGTTTACAACAGATCTAAATGTTGATACCCGAGCCTATTTTACATCTGCAACAATAATTATTGCCATCCCAACAGGAGTTAAAGTATTTAGCTGACTAGCCACAATGCATGGCGGAGTAATTAAATGAGATGCTCCAATACTATGGGCCCTAGGGTTTATTTTCCTATTTACAGTCGGTGGGCTAACTGGGATTGTTCTAGCAAATTCATCACTAGACATTGTTCTCCATGATACTTACTATGTTGTTGCTCACTTCCATTATGTACTATCAATGGGAGCCGTATTTGCTATCATAGCTGGATTTGTACACTGATTCCCATTATTTTCAGGATATACTCTTCACGAGACCTGAGCAAAAATTCACTTTGGAGTAATATTTACTGGGGTAAACCTAACCTTCTTCCCTCAACACTTTCTCGGATTAGCAGGCATGCCTCGACGATACTCAGACTATCCAGACGCATATACACTATGAAACACTGTCTCTTCTATTGGTTCCCTAATTTCATTAGTAGCTGTAGTTATTATAATGTTTATTATCTGAGAAGCTTTCTCATCTAAACGTCATCTGATTTCTGCCAGTATAACTTCAACTAATGTGGAGTGACTTTATGGATTCCCCCCTCTTCATCATACATTTGAAGAAGCTTCTTTTTCCCAAACCAATTAATCGAGAAAGGAGGGAATTGAACCCCCATCCACTGGTTTCAAGCCAGGTACATAACCACTCTGTCACTTTCTTAGAGGGATTNGTTAAATAATAACACTGCCTTGTCAAGACAAAATTACGAGTTAAATTCTCGTATTCCTCTAATGGCACACCCACTTCAATTAGGATTCCAAGACGCAGCATCCCCAATTATGGAGGAACTATTACACTTCCACGATCATACATTAATAGCAGTGTTCTTAATTAGCACTCTCGTTTTATATATTATTTCGACCCTTATAAGCACTAAACTCTCTAATACAAATACAATTGACGCACAAGAAATTGAAATAGTATGAACAATTATACCAGCCATCATTTTAATCGTGATTGCCCTTCCGTCACTTCGTATTTTATATTTAATGGATGAAGTTAGTAACCCAGATGTTACAGTTAAAGCTATTGGTCACCAATGATACTGAAGCTATGAGTATTCTGACTTTAACGATCTTAGCTTTGACTCTTATATAGTTCCCACTAAAGACCTTCTCCCCGGACAATTTCGACTTCTAGAAGTTGACAACCGAATAACCACCCCTGTCGGAATAACCACTCGAACCCTGATTACAGCAGAGGATGTTCTTCACTCATGAGCCGTCCCATCTTTAGGGGTAAAATTAGACGCAATCCCAGGACGGCTAAATCAAACCTCATTTATTATCTCACGACCTGGTGTTTACTACGGACAATGCTCTGAAATTTGTGGAGCAAACCACAGCTTTATGCCAATTGTTGTTGAATCTTTACCTATTAAGGAATTTTTAAACTGATCTTCTGCCTCAGTAAACGCCTCATTAAGANGCTATAGGACTAAGCAACAGCCTTTTAAGCTGTAGATAGGTGACTTCCAACCACCCTTAATGGCATGCCACAACTTGACCCAGCCCCATGATTCTTTATTTTATTTACTGCCTGAACAGTGTTTATTATATTTTCACCTATAAAAACCTCCAACTATACTCACCTAAATGACCCAACACCTAAAACTTTTAAAGGTCTTAATAAACCGTGATCTTGACCGTGACCATAAACCTGTTTAGCCAATTTGCCTCACCTTCACTACTTGGAATCCCACTTATTTTAATTGCCTTTTTAGTCCCATGATTTCTATTTCCAACCCCATGTAACCGATGAACTACAAACCGCTTAGTAACTATTCAAACATGATTTGTGAAAACCTTCACAAAACAAATCTTTCTCCCACTAAATTTTCCAGGACATAAATGAGCACTTATTCTCACGTCGTTAATGATTTTTCTTCTTGGAATAAATTTACTGGGCCTTCTTCCCTACACTTTTACCCCTACCACACAACTTTCACTTAATTTAGGACTCGCAATCCCCCTATGATTAGCCACAGTAGCTATTGGGTTTCGAAATCAACTTACAGCATCTCTAGGTCATTTTCTACCCGAAGGCACGCCTACCCTGTTAATTCCAATTTTAATTATTATCGAAACAATTAGCTTATTTATCCGACCAATAGCACTTGGGGTCCGACTTACTGCTAACCTAACAGCAGGCCACCTTCTTATTCAACTTATTTCAACCGCTACCATGGCCCTATTATTCTCAAACCCTATTGTTTCTTCACTAACATTTGCTACCCTTCTTCTCCTTACTATATTAGAGATTGCAGTCGCTATAATTCAAGCATACGTATTTGTCCTTCTCTTAAGCCTATATCTTCAAGAAAATACTTAATGGCACATCAAGCACATGCTTTTCACATAGTAGACCCAAGCCCATGACCACTTACAGGGGCAACAGCCGCCTTTATACTTACTACCGGCCTAGCAATATGATTTCACTACGGTTCAACCTGAATTATATTTATAGGACTTACACTTATACTCCTTACTATATATCAATGATGACGAGATGTTGTTCGTGAGGGCACATTTCAGGGTCATCACACAATTCCAGTCCAAAAAGGACTTCGTTATGGCATAATTCTATTTATCACCTCTGAAGTATTCTTTTTTATTGGATTTTTTTGAGCATTTTATAATGCCAGCTTAGCCCCAACCTTTGAAGTTGGAGAATGCTGACCACCCGCTGGTATCTCCCCATTAAATCCTTTTGAAGTCCCTCTATTAAATACAGCAGTCCTTCTTGCTTCAGGGGTCACAGTTACTTGAGCTCACCATAGTATTATGCAGGGAAACCGTAAAGAAGCAATTCAATCTCTCGCCTTAACTATTATTTTAGGAATATACTTTACAGCCCTACAAGCCATAGAATACTACGAAGCCCCTTTTACTATTGCAGACGGAATCTACGGATCAACATTTTTTGTGGCTACCGGCTTCCACGGGCTTCACGTTATTATTGGCTCACTATTTTTACTAACTTGCCTTCTGCGACAAATCAACTTTCACTTTACTGCACAACACCATTTTGGATTTGAAGCAGCTGCCTGATACTGACATTTTGTTGATGTAGTTTGACTTTTCTTATACGTCTCAATTTATTGATGAGGCTCATATTTTCTTAGTATAAATGAGTACTGATGACTTCCAATCATTAAGCCTTGGTTAAACCCCAGGAGAAAATAATGTCTCTATTTGTATTTATTACCCTAGCAATTGTTCTAATTTTAGCCACTGTTAGCTTCTGGTTACCAATAATTAATCCAGACTCAGAAAAACTCTCACCTTATGAATGTGGCTTTGACCCACTTGGATCAGCCCGACTACCATATTCTATGCGATTTTTCCTAGTAGCTATTCTTTTTTTACTATTTGATTTAGAAATTGCCCTTCTCCTCCCCACCCCCTGGGCAGCGCAACTTCCTCACCCCACATTATCAATTTTTTGAGCATCAATTATTCTTATTCTTTTAACTTTAGGTTTTATTTACGAATGACTTCAAGGAGGCCTAGAATGAGCTGAATGAGGAGTTAGTCTAAAAAAGACAGCTGATTTCGGCTCAGCAAATTATGGTTTAACCCCATAACACCTTTATGTTAACAAACGAGTCCTGATTACTTTCCTCTACATTTATATTAAGTCTTATTGGCCTATCATTTCACCGGGCACACTTACTCTCAGCATTACTCTGTTTAGAAGGAATAATACTATCAATTTTTATTGGACTCAGCCTATGAGCCTTAAAATTTACCTTAATTGCTCCACTAATATATCCTATTGTTATGTTAACAATATCTGCATGTGAAGCAGGCCTTGGCTTATCCCTTATAATTGCCACCGCCCGATCCCACGGATCTGATAATTTAAATACGCTTAATCTTCTACAATGCTAATAATTTCCATTCCATTAGCCACCCTTCTTCTCTCAACCTGACTGGCCCCTTCAAAGCGGTTGTGAGAAATTATAACAACCCAGTCCTTAATTATTGCCGTTATATCAACAGCCTGATTAGCCACTCAGGAGGCTTACCCATTTTTAAACAATTATCTATTTATTGATGAAATCTCATCTCCCCTTCTAGTACTTACCTGCTGACTTACAGCTCCAACACTACTTGCTAGTCAGAGTAAACTCTCCAAAGAACCCCTACCACGACAACGAACATACATTTTTACTATCATTGTACTCCAAATAACAACCCTCCTTGCATTTTTGGCGGACAACATAATCTTATTTTTTATTATATTTGAAGCAACTATAATTCCTACTTTAATTGTTATTACTCGATGAGGAGCCCAAAAAGAACGCATACTAGCCGGAACCTATTTAATCTTTTATACTTTATTTGGCTCTATGGCCCTCCTTACTGCCCTACTTTACTTCCATGAAACATTCGGAACAATATCAATCTCATTAATAAAATCTTTTTTTGTAGCCCAAACTTTTTCTTCCTGTTCAACAGCATGATGAATCGCTTGCTTTATTGCCTTTCTAGTAAAAATACCACTCTATGGTGTTCACCTCTGACTTCCAAAAGCGCACGTTGAAGCCCCTATTGCTGGATCAATAATTTTAGCAGGAACTTTACTAAAACTTGGTGGCTACGGAATTTTACGAATAAATATTTTTATAAATGACTCCCTCCTGCCCCTAGCAAAACCTCTTATTGTTTTTTCACTGTTTGGTGTTCTTTTATCAGCCATTTTATGTTCCCGCCAAACGGATTTAAAATCCCTAATTGCTTTTTCATCAGTAAGCCATATAGGATTAGTAATTGCCGCATCAATAATTAAGACAGAATGAAGCATTGCCGGCTCAATAGTCCTAATAATTTCCCACGGACTAGTTTCATCAGCCTTATTTTGCCTAGCTAACACTTCATATGAGCGCACCAACACCCGCACCCTTATTCTCCTTCAAGGGACCCAAATTGTTTTTCCACTAGCAGCAGCCTGATGACTTCTGGCTGCCCTAATAAATCTAGCTCTTCCACCATCCCCAAATTTTATTGGAGAGATATCAATTTTAACATCATTATTTCAATGATCAAACATAACACTCATTTTAACAGGATTAGGAATTATTTTTACCACAGCCTACTCCTTATATATATTTTGAGCTTCACAACGAGAGCACCTTCCATCCCACCTAAACTCTTTTCCACCAATGCAAACTCGAGAACATATTTTACTTGCCTTACATATCCTTCCAGCCCTACTCCTAATACTGAAACCCACCTTAATATTTTAAGTGAATATAGTTTATTAAAAATACTAGCTTGTGATTCTAGAGAAGGGGACTAATAACCCCCTATTCACCGAGCCTGACTGGATCAACGAGAACTGCTAATTACTCGCCACTATGGTTCAGTTCCATAGCAGACTCGCCCTCGCAATTATTCAAATAACATTTTGAACATTTGCCATGAGTTTTCCTATTATTGCACTAACATCATACTTAATTAGCATGCTATCCCTTATTATTCCTTTATTTAACCCAAACTCAGCAGAATTTCACTTCAAAACAAAGACCGCCATTAAAACAGCTTTCTTTGTCTCAACTATTCCTGCCATCTTAATAATTAATGAAAATTCTTTATCCACCATTATTTCATGAAAGTGGTTTAATATTATAATAACCCCTTTCAACTTAACAATTCAACTTGACCAATACTCAATTCTTTTCATCCCAATCGCTCTAATAGTCTCATGAAGCATTATTGAGTATTCTCTTTGGTACATGCATGATGACATCAAGATCCAACTTTTCTTTAAATATTTACTTATTTTTTTACTAGCAATAATACTATTAGTATCAGCCGGCAACTTATTAATACTTTTTATTGGCTGGGAAGGAGTAGGAATTATATCTTATCTTTTAATTGGGTGATATTTTACACGGAGCAACGCCGGAGCAGCCGCTCTTCAAGCGGTACTGTATAACCGAATTGGAGACATTGGATTTTTATTTGCCATATTTTGACTTATTTCATCTTATGACTCAATTGACCTTAACTTTATCTTCTCAATGAATAACTCCACCCCCCTTCTACTAGCCTTCATTATTGCAGCCGCTAGTAAGTCAGCTCAATTTGGACTTCACCCATGACTCGCCTCCGCCATAGAAGGCCCCACCCCAGTATCAGCCCTACTTCACTCCAGCACAATGGTTGTTGCTGGGGTTTTTTTACTTATTCGCATTCATCCAATAATTAAAGATAACCAAACTGCCCTAACAACCTGTCTATGTCTTGGAGCTATTTCAACCGCATTTGCAGCTACATGTGCCCTCACCCAAAATGATATTAAAAAAATCATTGCCTTTTCAACATCAAGCCAACTCGGCCTTATAGTCGTAGCTATTGGCCTAAATATACCTCACCTAGCATTTTTTCACATCTGTACACATGCCTTCTTCAAGGCAATATTATTTTTATGCTCAGGATCAATTATTCATAACCTTAATGATGAACAAGACATTCGAAAAATGGGAGGCCTACAAAAAACCCTCCCATTCACCACAACATGTGTTACAGTTGGAAGCTTGGCCCTGATGGGAACCCCTTATCTTGCAGGCTTCTTTTCAAAAGACGCCATTATTGAAGCAATTAACACCTCCAATGTTAATGCATGGGCTTTGACCTTAACAATTATTGCCACCTCATTCACAGCCGTTTATAGCCTTCGAGTAATCTTCTTTGCATCAATACAGCACCCTCGCTTTTCTCCTGCCTCTTCTATTAATGAAAATAATCCAACAATTATTAACCCAATTAAACGTCTTGCCCTAGGTAGTGTAATTGCTGGACTATTGTTAAATCAAATTATTCTTCCATCTTCCCCTGTTACCATAACCATGCCAACCTATTTAAAGATAACCGCAATTATTGTAACCGTCCTAGGATTTATTATTGCCCTAGATCTAGCTAGTATCTCTTGAACAAAGGCCCCTGAACAAACAAATGTTTCAAAAACAATCAATACCTCTTTTTACCCGACCATTATTCATCGACTCATTCCCTCTTACGCCATAAACCTCAGCTTACGTGTTTCATCTCACCTAATTGACACCCTTTGACTAGAAAAAATTGGACCAAAAGGCTTAGCAGAACTCCAACTGCCCCCAATCATAAAAAATCAAGAAATCCAACGAGGGTTAATCAAAATTTACCTCTCCATCTTCATTTTTACCACTATTCTATGTCTAATTGTCTTACAGCTCGCAAGACACCACTATAATGGCCCCGAACCACCTCTAATACTGCAAACAACGTTAATAAAAGAGCCCACCCTACCACTATTAAAACCCCTCCCCCTCAGAAAAACATTGTTGCCACCCCAAATCAATCCCCCACATATACTCCTATATTAGCTACCCCTGCAATCCCCTCATCAACACCCCCAATAACTCATCAAGCCCCCAACAATAAAACATAAGCAGTAATGTATGATCAAACAACCCCTCCCCCCCAAGCCTCTGGATAAGGTTCCGCAACTAAAGCAGCAGAGTAAGCAAACACCACTATTATTCCACCAAGATATACTAAAAACAAAACTAAGCATAAAAAAGAAACACCACCATCCATCAGAATTAAACACCCTGCCCCTGCCGAACCTACTAATCCAAGTGCAGCATAATAGGGAGAAGGATTTGAAGCTACCGCTAATAATCCAACAATCAACCCCAACTCAAATAATATAATCATAATTCCTACAAGGATTTTAACCTAGACTTACAGTCTGAAAAACTGTTGTTGTATTCAACTATAAGAACACTAATGGCCCCAGTACTTCGCAAAACCCATCCTCTAGTAAAAATTATTAATAACTCGTTTATTGATCTTCCAGCACCAGTCAATCTTTCATCGCTATGAAACTTTGGCTCTCTGTTAGGAGTTTGCTTAATTGCCCAAATCGCAACCGGCTTATTTCTAGCAATGCACTATACTGCTGATACATCCATAGCTTTTTCATCCGTAGCCCACATCTGCCGAGACGTAAATAACGGATGATTACTTCGCAACCTTCATGCAAACGGAGCCTCATTCTTCTTCATCTGCATCTACCTTCACATTGGACGAGGGATATACTACGGCTCATACCTTTTTAAAGAAACCTGAAATATCGGAGTAATTCTCCTTTTCCTCGTTATAGCTACAGCATTTGTAGGCTATGTTCTTCCATGAGGACAAATGTCCTTCTGAGGCGCAACAGTTATCACAAACCTCCTCTCTGCCGCCCCATACATTGGGACCGAACTTGTTCAATGAATTTGAGGAGGTTTTTCAGTAGACAATGCCACCCTAACACGATTTTTTACTTTTCACTTTATTCTCCCATTTATCATTGCAGGTGCTTCCATACTTCACCTTCTTTTTCTTCATCAGACAGGGTCCTCAAACCCAACAGGACTTAACTCAAACTTTGACAAAATTCCATTTCACGCTTACTACTCCTATAAAGACATCTTCGGCTTCGCGTTAATACTAGCCTTCTTAGCCCTCCTATCCACCTTCGCCCCCAACCTCTTAGGTGATCCTGATAATTTTACCCCGGCAAACCCTTTAGTTACACCACCCCATATTAAACCAGAATGATACTTCTTATTTGCCTACGCCATTCTTCGCTCAATCCCAAATAAACTAGGAGGGGTCCTCGCTCTTTTATTTTCTATTATAATTCTCCTGCTTATACCTCTTCTCCACACTTCTAACCAACGAACCCTTATATTCCGCCCTTTGGCAAAACTATTCTTCTGAACGTTAGTAGCCAACACTCTTATTTTAACCTGAATTGGAGGACAGCCAGTAGAAGATCCCTACATCATAATTGGCCAACTAGCTTCCGTCTCTTACTTCACCATCTTCATTATTTTTATCCCCCTTCTAGGACTCATAGAGAACAAACTAGCTCGTCTTAACAGAACTTTTTCATTGGAAGTTGTTGTCCCACTATCATTAACTTTTTCCTGTATTAAACATATTCACCAAACACTTATTACACCCATATATTAATTTTATACAGTCCTTATATCTCAACAATAGACTTTCGCGGTCCTATAAATAATCTATGCTAGAACACAGCCTATATGATGATGTATGATATAGTACATATTATGTATGCATGAAGGACATATTATGTATAATCGAGCATTCATCTTATTTCCCCATGCATATCATTTCCCATCATTATTAATATTTCCACATATGTAAACTTAACATAAATGAATAACAACTACTAGCAATATTACAGTCCTTATATCTCAACAATAGACTTTCGCGGTCCTATAAATAATCTATGCTAGAACACAGCCTATATGATGATATATGATATAGTACATATTATGTATGCATGAAGGACATATTATGTATAATCGAGCATTCATCTTATTTCCCCATGCATATCATTTCCCATCATTATTAATATTTCCACATATGTAAACTTAACATAAATGAATAACAATTACTAGCAATATTGTAATACATTCGTTTCACGAAGATGGAATGGATATTAATGAATGAAGACTATGTCTCTACAGTTTAGCCTTCCCTTGAATTAAGAACACTTATATTACTTAGACAAAGTTAAACTCAAGTATTTTCCTTATTTCATGAATGATTTAAGGACATACAATTTATTCTATCGAGCAATCTCAGTCATTTTCACCATTCAAGTGATAACCAATTAAATCTGATTAATCAACAATCTCTTTATCAGCAGTAAAATATAATCAACTTAAACCCAATTACATACGCTCATAAAATTTTGAACTGGACCTTAATAGTCCCAGTCAATACGAATAATACTTATAAATTAACTTGAATAATAAACAACCATGGTCTATCTCATTAAAGAAATATAAATGTGTAACATACATTACTAATCTTACAACATGAATATTCTTCTCCCAAACTCTTAAAATTCAACATCAAGACTGTCTTTATCCCCTATCGTACCTTAAAGAGGCCTCAGAGAAATCAAGGACTTGGTAGATCTTAACCTCCAATGGACCTACCACAAGAGTGACAGTAATCCCGCTTCAGGAGGCATCTGACGGAACTGAATCTATGGACTTTTATAGCATAATCGGTCTATACTGAAATCTAAAGAGCCTCCCTCTTTATGAGATCTGGTACCTTAAAGACCTTAACCTGGCCTTACTTGAAACTGGTAAGCATTGATGGGTTTTTATATATAGGAGCTTTCCCCTGGCATCTCATAGTGGGGTAATGGCACATTAACAAGGTTGTCCCACTTAATGCAAGCGTGATTGTCTAGCATAAAAAGAAGGTTAGCATGTAGTGAATGTTTATTAGACATAACATATTTTGCCATATTTTTTTTAACCCTATTTTTTCTATTCCCCCCGGGAGTCCACTCTTCCACCTAAAATTTTTACATTTGCTAAAACCCGTCGGGGCCCCCCCCTCCCCAAAAAATAGCTCAACAGCTCATTTTATTTATATACTCTTGAAAACCACCTATTCAACTTTTCCAAACAATCTAATTTACCTACACACCATTTTTACTCTTTTAAGGAGCTTTCACCAATTTAAAATTCATGTATATATATATATATATATATATTAAATAAAAATTCTTAATATTAGCTAATCAACGTCCACTAGCTTATATCTGAATTAAATCTCCTTATTTCTCCACTATAATAAAAAATAAAATACATGTATATATATATATGTATAAATTGACCACATCTTTGTCTTTCAAGGACATCTTCAATTTTTTTATATAGTACTTGCAAAAATCTTCT
>H18
GCTTTTGAAGGAAAATAGTTTTCCCCTGGTCTTAGGCTCCAGTAACTCTTGGTGCAAATCCAAGTAAAAGCTGCTTCAGTAGCTTAAACATTAAAGCATTGGTCTTGTAAACCAAAGAATGAAGAATAAACCCTTCCTGAGGCTCAGGACAGAGAGAATTTAACTCCCACAGCTAACCCCCAAAGCTAGCATTCTATTTAAATTATATCCTGTTTAAATAGCTTAAATAAAGCATAGCACTGAAAATGCTAAGATGGACCCTAAAAGGTCCTTTAAACACAAAGGTTTGGTCCTGGCCTTGAGGTCAGTTATTACTTAATATACACATGCAAGTATCCGCTCCCCTGTGAGAACGCCCTTTAACCCCTTTTAGGGACAAGGAGCTGGTATCAGGCACGAAAATCTGCCCAAAACACCTAGCCACGCCACACCCACAAGGGAATTCAGCAGTGATTAACATTGAGTATTAGCGCAAGCTAGACTCAGTTAAAGTAAGACAGAGCCGGCTAATCTGGTGCCAGCCGCCGCGGTTACACCACGTGACTCAAATTGACCTCCTCCGGCGTAAAGCGTGATTAAAGTTACCCCTTTCTAGAGTTAAACTAAAACTAAGCTGTGACACGCCTGTTTATTAAGAAACCCAAAAACGAAAGTTACTCTAATATAATCAACTTGAACTCACGACAGCTGGGATACAAACTGGGATTAGATACCCCACTATGCCCAGCCGTAAACTTTAACTTACACTCAAATCGCCAGGGAACTACGAGCTAAGCTTAAAACCCAAAGGACTTGACGGTACCCCATATCCCCCTAGAGGAGCCTGTCCTATAATCGATAATCCACGTTTAACCTCACCATTTTTTGTTAATCAGCCTGTATACCTCCGTCGTCAGCTTACCACGTGAGCGCCAATTAGTGAGCTTAATGTCTTTCACCAACACGTCAGGTCAAGGTGCAGCAAATGAAATGGGAAGAGATGGGCTACACTTTCTATATTAGAAAAAACGAAAAACTATTTATGAAAACTAGTTGGAAGGCGGATTTAGCAGTAAAAAGGAATCAGAATGTCCATTTTAACCCGGCACTGGGGTGTGTACACACCGCCCGTCACCCTCTTCAGGGCTTCTTACCTAGTTCTTAACAAACTAAAGCATAACAGAAGAGGCAAGTCGTAACATGGTAAGTATACCGGAAGGTGTGCTTGGAAACGTAATGTAGCTTAATTAAAGCATCTCGCTTACACCGAGAAAATGTCCGTGAAAACCAGACCATTTCGAGCTAAAAACCTAGCCCAACTAAACATGAATATCCTCAAATTAATTTATTTTTAATAATAAATCATTTTGTTATTTTAGTAAAGGAGATTGAAAAATTTATTGGAGCTATAATAACAGTACCGCAAGGGAACGGTGAAATATGAAATGAAAAATTTTTAAGCAAGAAAAAGTAAAGACTACTCCTTGTACCTTTTGCATCATGGTTTAACTAGTCCAATCAAGCACAACGTATTTAAGTTTGACTTCCCGAAACTAAGTGAGCTACTTCAAGGCAGCTGATAGAGCGAACCCGTCTCTGTAGCAAAAGAGTGGGATGATCTTCAAGTAGCGGTGACAGACCTAACGAGCTTAGTGATAGCTGGTTACTCAAGAAATGGATCTAAGTCCAACCTGAAATTCATTCTAGTCCACCAAAACAACCACCTGAATTTCAGCGTAATTCAAATAAGGTACAGCCTATTTGAAACAGGATACAACCTAAATTAATGGATAAGACTAGCTCAATACACAACCAAGTGGGCCTAAAAGCAGCCACCTTTTAAATAGCGTCAAAGCTTAATTGTTATTTTTGCCTAATTACTTAATTATTATCTTAATCCTCTATTAATACTGAGTAATTCTATATTATTATAGAAATTTTTATGTTAAAACTAGTAACAAGAAGAAGACTCTTCTCTTTAATGTAAGTGTAAATCAGAAAGGACAAACCACTGATAATTAACGTCACTGAAACCAAAGTAGAAACTCATCAAGAAAAATCTACTTTCATTAACGTTAACCTAACACAAGGACATTTCAAGAAAGATTAAAAGAAAAAGAAGGAACTCGGCAAACATTAACCTCGCCTGTTTACCAAAAACATCGCCTCTTGATTCTTATAAGAGGTCCAGCCTGCCCAGTGACCATGTTCAACGGCCGCGGTATCCTAACCGTGCGAAGGTAGCGTAATCACTTGTTCTTTAANTGTGGACTAGTATGAATGGCACCACGAAGGTTATACTGTCTCCTTTTTCTAATCAGTGAAACTAATCTCCCCGTGAAGAAGCGAGGATATACCTACAAGACGAGAAGACCCTATGGAGCTTTAAACAACACAGCAATTACCTGCTAAACTAAGAAGTTTCTGAACATTTTCAATCTTTTAAGTAATCTGACTGCAAGTTTTTGGTTGGGGTGACCACGGAGCATAACACAACCTCCATGTTGAAAGAATTCTTTCTAAGCCAAGAACAACCTTTCTAAGCATCAATATATTGACATCCATTGACCCAATACATTTGACCAACGAACCAAGTTACCCTAGGGATAACAGCGCAATCCACTTCAAGAGCTCCTATCGACAAGTGGGTTTACGACCTCGATGTTGGATCAGGGTATCCCAGTGGTGCAGCCGCTACTAAAGGTTCGTTTGTTCAACGATTAAAACCCTACGTGATCTGAGTTCAGACCGGAGTAATCCAGGTCAGTTTCTATCTATACATGAGTTTCTTCTAGTACGAAAGGACCGGAGAAACGCGGCCCATATTTTTTACAAGCCGCAGCTACTAAATTATGATTTAAACTCAATAATATTGTAGCCCATAATTTTACTCAAGACAAGAGTAGTTAACGTAGCAAAACCTGGTATTGCAAAAGACCTAAACCCTTTCTATAGAAGTTCAAATCTTCTCGTTAACTTTGAACCTTTATTTAATTATTTCTACACTTTGTTATATTGCACCAATTCTTCTGGCAGTTGCTTTTCTTACCCTAATTGAACGCAAAGTGCTTGGCTACATGCAGCACCGAAAAGGCCCTAACATTGTTGGTCCAATAGGCCTCCTTCAACCAATTGCAGACGGAGTAAAACTATTTATTAAAGAACCAATTCGGCCATCTACCTCATCTCAAACACTATTTCTTCTAGCCCCTGTAATAGCTCTATCATTAGCAATAATCATTTGGACCCCCATTCCTATACCAATTTCACTCTCTGATATAAACTTAGGAGTTATATTTCTCCTAGCCCTTTCTAGCCTTACCGTCTATTCCATCCTGGGTTCAGGCTGAGCCTCAAATTCTAAATATGCCCTAATTGGAGCTTTACGAGCAGTAGCACAAACTATTTCATACGAAGTAACTCTAGCCCTTATTCTCCTTTGCACTATTTTGCTATCAGGAAACTTCTCCCTTCAAAACTTTAGCATCACCCAAGAACCCATATGATTAATTATCCCAACATGACCCCTAGCTATAATATGATATATCTCCACCCTAGCAGAGACAAACCGAGCCCCATTTGACCTCACTGAAGGAGAATCTGAGTTAGTATCAGGGTTTAACGTAGAATACGCAGGGGGACCATTTGCCCTATTTTTTCTTGCCGAATACGCTAACATCTTGATGATAAACACAGTTTCTGCTATTATTTTTCTAGGATCCTCCACCCTTCTCCTCCTAACATTTACTACAACATCACTAATACTAAAATCCGCTATTCTTTCTATGGTTTTCCTCTGAATTCGAACCTCCTACCCACGATTCCGCTATGATCAACTTATACACCTAGTTTGAAAAAACTTCCTCCCCCTTACCTTAGCATTAACAATTTGATATATTTCATTTCCAATTTCACTCTTACTTACCCCACCAATTTTATGGAAGCGTGCCTGAAAGCTAAGGGCCTCCTTGATAGGGAGGACCATAGGAGTTCAAACCTCCTCACTTCCTTAGAAAGATAGGAATTGAACCTATAACTGGGAGATCAAAACTCCCTGTAATTCCGTTTTACCACTTTCTAGTAAAGTCAGCTAAATAAGCTTTTGGGCCCATACCCCAAACATGTTGGTTAAACCCCCTCCTTTACTAATTAATCCATATGCTCTATCAGTAATTGTCTCAAGCCTCGCCCTAGGCACTATCTTAACATTGTCAAGTTATCATTGAATTTTAGCATGAATTGGCCTTGAAATTAATACACTAGCTATTATTCCAATAATAACCAAAACCCCTCATCCACGAGCCATTGAAGCCGCAACAAAATACTTCTTAACACAAGCCGCAGCATCAGCCCTTATTTTATTTTCTAGCATCCTTAATGCATATATTTTAGGAGAGTGATCTATTAATTCACCAACTCACCCCATTTCAGCTACCCTCCTGTCAATTGCCATTGCAATAAAACTCGGAATTGCCCCATTTCATTTTTGACTCCCAGAGGTACTTCAAGGATCCACCCTACAAACAGGCCTGATTCTTTCTACATGACAAAAATTAGCTCCAATAGCCCTTCTTCTTCAACTATCACAATCAGTAAACCTAAACCTTATACTCACTTTAGGCCTTTTGTCAACTATTATTGGAGGATGGGGTGGAATTAATCAAACTCAAATCCGAAAAGTATTAGCCTTCTCTTCTGTAGCCCACTTAGGATGAATATTAGCAATCCTTAAAATCTCTCCACAATTAACACTTTTAAACTTTTTTCTTTATATTCTAATAACATCTACACTTTTCTTAACCTTTATATCATTAAACACAAAAAATATGTATGAACTCTCGACCTCCTGATCCAAAACCCCAGCGCTCACAGCACTCTCTATACTTTCCCTGCTATCACTAAGTGGACTACCCCCACTAACAGGATTTATACCAAAATGACTTATTGCCCAAGAAATGGTAAAACAAGACATAATTATATTTGCGCTATTAATTTTACTTTCCACACTTCTCAGCCTATTCTTTTACCTACGCCTTACATATTCTATATCTCTTACCCTAGCACCAAGCTTATCCTCCTCCCCCTCACTATGATTTAATCCCCCAAAAAACACTTTAGCCACACCTATAGTTATGTCTCTTTTACTCCTCCCTGTTACCCCCATTATTATAGCCGTAATATANAAACTTAGGATAACCTAGACCAAGAGCCTTCAAAGCCCTAAGTAGAAGTTAAAATCTTCTAGTTTCTGTAAGACTTGCAGGACATTATCCTGCATCTTCTGAATGCAAATCAGATACTTTTATTAAGCTAAAGCCTTCTAGAAAGACGGGCCTTGATCCCGTAAAATTTTAGTTAACAGCTAAACGCTCAATCCAGCGAGCTTCATTCTACTTCTCCCGATTTTTTTAAAAACGGGAGAAGCCCCGGCAGAACTTCTTCTGCTTCTCCAGATTTGCAATCTGGCGTGTGACACCCCAGGACCTGATAAGAGGAGGACTTTAACCTCCCTTGGTGGAGCTACAAGCCACCGCCTAACCCTCGGCCATCTTACCCGTGATAATTACCCGCTGACTATTTTCAACCAATCACAAGGATATTGGTACCCTATACCTAATCTTTGGTGCCTGAGCAGGAATAGTGGGAACTGCCCTCAGTCTTCTTATCCGAGCTGAACTGAGTCAGCCAGGCTCCCTCCTTGGTGATGACCAAATTTATAATGTTATCGTTACCGCACATGCTTTCGTCATAATTTTCTTTATGGTTATGCCAATTCTAATCGGCGGCTTTGGCAACTGACTTGTTCCTTTAATAATCGGAGCCCCCGATATAGCTTTTCCTCGTATAAATAACATAAGCTTCTGATTACTCCCCCCATCCTTTTTACTTCTTCTGGCCTCCGCTGGGGTAGAAGCTGGGGCTGGAACTGGCTGAACTGTTTATCCTCCACTAGCCGGAAATCTCGCCCATGCGGGACCATCTGTAGATTTAACTATCTTTTCCCTTCACTTGGCAGGTGTTTCATCCATTCTAGGTGCAATTAATTTTATTACCACAACCTTAAATATGAAACCTCCTTCAATAACTCAATATCAAACACCTTTATTTGTGTGGTCTGTGCTAATTACCGCCGTTCTATTACTTCTCTCCTTACCAGTTCTTGCAGCAGGAATTACTATACTCTTAACTGATCGTAACCTAAATACAACATTCTTTGATCCTGCTGGAGGAGGTGACCCCATTTTATACCAACACCTCTTTTGATTCTTCGGACACCCAGAGGTTTATATTCTTATTCTTCCTGGCTTTGGTATTATTTCACATGTAGTAACATTTTACTCAAGTAAAAAAGAGCCATTTGGTTATATAGGAATGGTTTGAGCAATAATGTCAATTGGCCTCCTAGGCTTTATTGTTTGAGCTCACCACATGTTTACAACAGATCTAAATGTTGATACCCGAGCCTATTTTACATCTGCAACAATAATTATTGCCATCCCAACAGGAGTTAAAGTATTTAGCTGACTAGCCACAATGCATGGCGGAGTAATTAAATGAGATGCTCCAATACTATGGGCCCTAGGGTTTATTTTCCTATTTACAGTCGGTGGGCTAACTGGGATTGTTCTAGCAAATTCATCACTAGACATTGTTCTCCATGATACTTACTATGTTGTTGCTCACTTCCATTATGTACTATCAATGGGAGCCGTATTTGCTATCATAGCTGGATTTGTACACTGATTCCCATTATTTTCAGGATATACTCTTCACGAGACCTGAGCAAAAATTCACTTTGGAGTAATATTTACTGGGGTAAACCTAACCTTCTTCCCTCAACACTTTCTCGGATTAGCAGGCATGCCTCGACGATACTCAGACTATCCAGACGCATATACACTATGAAACACTGTCTCTTCTATTGGTTCCCTAATTTCATTAGTAGCTGTAGTTATTATAATGTTTATTATCTGAGAAGCTTTCTCATCTAAACGTCATCTGATTTCTGCCAGTATAACTTCAACTAATGTGGAGTGACTTTATGGATTCCCCCCTCTTCATCATACATTTGAAGAAGCTTCTTTTTCCCAAACCAATTAATCGAGAAAGGAGGGAATTGAACCCCCATCCACTGGTTTCAAGCCAGGTACATAACCACTCTGTCACTTTCTTAGAGGGATTNGTTAAATAATAACACTGCCTTGTCAAGACAAAATTACGAGTTAAATTCTCGTATTCCTCTAATGGCACACCCACTTCAATTAGGATTCCAAGACGCAGCATCCCCAATTATGGAGGAACTATTACACTTCCACGATCATACATTAATAGCAGTGTTCTTAATTAGCACTCTCGTTTTATATATTATTTCGACCCTTATAAGCACTAAACTCTCTAATACAAATACAATTGACGCACAAGAAATTGAAATAGTATGAACAATTATACCAGCCATCATTTTAATCGTGATTGCCCTTCCGTCACTTCGTATTTTATATTTAATGGATGAAGTTAGTAACCCAGATGTTACAGTTAAAGCTATTGGTCACCAATGATACTGAAGCTATGAGTATTCTGACTTTAACGATCTTAGCTTTGACTCTTATATAGTTCCCACTAAAGACCTTCTCCCCGGACAATTTCGACTTCTAGAAGTTGACAACCGAATAACCACCCCTGTCGGAATAACCACTCGAACCCTGATTACAGCAGAGGATGTTCTTCACTCATGAGCCGTCCCATCTTTAGGGGTAAAATTAGACGCAATCCCAGGACGGCTAAATCAAACCTCATTTATTATCTCACGACCTGGTGTTTACTACGGACAATGCTCTGAAATTTGTGGAGCAAACCACAGCTTTATGCCAATTGTTGTTGAATCTTTACCTATTAAGGAATTTTTAAACTGATCTTCTGCCTCAGTAAACGCCTCATTAAGANGCTATAGGACTAAGCAACAGCCTTTTAAGCTGTAGATAGGTGACTTCCAACCACCCTTAATGGCATGCCACAACTTGACCCAGCCCCATGATTCTTTATTTTATTTACTGCCTGAACAGTGTTTATTATATTTTCACCTATAAAAACCTCCAACTATACTCACCTAAATGACCCAACACCTAAAACTTTTAAAGGTCTTAATAAACCGTGATCTTGACCGTGACCATAAACCTGTTTAGCCAATTTGCCTCACCTTCACTACTTGGAATCCCACTTATTTTAATTGCCTTTTTAGTCCCATGATTTCTATTTCCAACCCCATGTAACCGATGAACTACAAACCGCTTAGTAACTATTCAAACATGATTTGTGAAAACCTTCACAAAACAAATCTTTCTCCCACTAAATTTTCCAGGACATAAATGAGCACTTATTCTCACGTCGTTAATGATTTTTCTTCTTGGAATAAATTTACTGGGCCTTCTTCCCTACACTTTTACCCCTACCACACAACTTTCACTTAATTTAGGACTCGCAATCCCCCTATGATTAGCCACAGTAGCTATTGGGTTTCGAAATCAACTTACAGCATCTCTAGGTCATTTTCTACCCGAAGGCACGCCTACCCTGTTAATTCCAATTTTAATTATTATCGAAACAATTAGCTTATTTATCCGACCAATAGCACTTGGGGTCCGACTTACTGCTAACCTAACAGCAGGCCACCTTCTTATTCAACTTATTTCAACCGCTACCATGGCCCTATTATTCTCAAACCCTATTGTTTCTTCACTAACATTTGCTACCCTTCTTCTCCTTACTATATTAGAGATTGCAGTCGCTATAATTCAAGCATACGTATTTGTCCTTCTCTTAAGCCTATATCTTCAAGAAAATACTTAATGGCACATCAAGCACATGCTTTTCACATAGTAGACCCAAGCCCATGACCACTTACAGGGGCAACAGCCGCCTTTATACTTACTACCGGCCTAGCAATATGATTTCACTACGGTTCAACCTGAATTATATTTATAGGACTTACACTTATACTCCTTACTATATATCAATGATGACGAGATGTTGTTCGTGAGGGCACATTTCAGGGTCATCACACAATTCCAGTCCAAAAAGGACTTCGTTATGGCATAATTCTATTTATCACCTCTGAAGTATTCTTTTTTATTGGATTTTTTTGAGCATTTTATAATGCCAGCTTAGCCCCAACCTTTGAAGTTGGAGAATGCTGACCACCCGCTGGTATCTCCCCATTAAATCCTTTTGAAGTCCCTCTATTAAATACAGCAGTCCTTCTTGCTTCAGGGGTCACAGTTACTTGAGCTCACCATAGTATTATGCAGGGAAACCGTAAAGAAGCAATTCAATCTCTCGCCTTAACTATTATTTTAGGAATATACTTTACAGCCCTACAAGCCATAGAATACTACGAAGCCCCTTTTACTATTGCAGACGGAATCTACGGATCAACATTTTTTGTGGCTACCGGCTTCCACGGGCTTCACGTTATTATTGGCTCACTATTTTTACTAACTTGCCTTCTGCGACAAATCAACTTTCACTTTACTGCACAACACCATTTTGGATTTGAAGCAGCTGCCTGATACTGACATTTTGTTGATGTAGTTTGACTTTTCTTATACGTCTCAATTTATTGATGAGGCTCATATTTTCTTAGTATAAATGAGTACTGATGACTTCCAATCATTAAGCCTTGGTTAAACCCCAGGAGAAAATAATGTCTCTATTTGTATTTATTACCCTAGCAATTGTTCTAATTTTAGCCACTGTTAGCTTCTGGTTACCAATAATTAATCCAGACTCAGAAAAACTCTCACCTTATGAATGTGGCTTTGACCCACTTGGATCAGCCCGACTACCATATTCTATGCGATTTTTCCTAGTAGCTATTCTTTTTTTACTATTTGATTTAGAAATTGCCCTTCTCCTCCCCACCCCCTGGGCAGCGCAACTTCCTCACCCCACATTATCAATTTTTTGAGCATCAATTATTCTTATTCTTTTAACTTTAGGTTTTATTTACGAATGACTTCAAGGAGGCCTAGAATGAGCTGAATGAGGAGTTAGTCTAAAAAAGACAGCTGATTTCGGCTCAGCAAATTATGGTTTAACCCCATAACACCTTTATGTTAACAAACGAGTCCTGATTACTTTCCTCTACATTTATATTAAGTCTTATTGGCCTATCATTTCACCGGGCACACTTACTCTCAGCATTACTCTGTTTAGAAGGAATAATACTATCAATTTTTATTGGACTCAGCCTATGAGCCTTAAAATTTACCTTAATTGCTCCACTAATATATCCTATTGTTATGTTAACAATATCTGCATGTGAAGCAGGCCTTGGCTTATCCCTTATAATTGCCACCGCCCGATCCCACGGATCTGATAATTTAAATACGCTTAATCTTCTACAATGCTAATAATTTCCATTCCATTAGCCACCCTTCTTCTCTCAACCTGACTGGCCCCTTCAAAGCGGTTGTGAGAAATTATAACAACCCAGTCCTTAATTATTGCCGTTATATCAACAGCCTGATTAGCCACTCAGGAGGCTTACCCATTTTTAAACAATTATCTATTTATTGATGAAATCTCATCTCCCCTTCTAGTACTTACCTGCTGACTTACAGCTCCAACACTACTTGCTAGTCAGAGTAAACTCTCCAAAGAACCCCTACCACGACAACGAACATACATTTTTACTATCATTGTACTCCAAATAACAACCCTCCTTGCATTTTTGGCGGACAACATAATCTTATTTTTTATTATATTTGAAGCAACTATAATTCCTACTTTAATTGTTATTACTCGATGAGGAGCCCAAAAAGAACGCATACTAGCCGGAACCTATTTAATCTTTTATACTTTATTTGGCTCTATGGCCCTCCTTACTGCCCTACTTTACTTCCATGAAACATTCGGAACAATATCAATCTCATTAATAAAATCTTTTTTTGTAGCCCAAACTTTTTCTTCCTGTTCAACAGCATGATGAATCGCTTGCTTTATTGCCTTTCTAGTAAAAATACCACTCTATGGTGTTCACCTCTGACTTCCAAAAGCGCACGTTGAAGCCCCTATTGCTGGATCAATAATTTTAGCAGGAACTTTACTAAAACTTGGTGGCTACGGAATTTTACGAATAAATATTTTTATAAATGACTCCCTCCTGCCCCTAGCAAAACCTCTTATTGTTTTTTCACTGTTTGGTGTTCTTTTATCAGCCATTTTATGTTCCCGCCAAACGGATTTAAAATCCCTAATTGCTTTTTCATCAGTAAGCCATATAGGATTAGTAATTGCCGCATCAATAATTAAGACAGAATGAAGCATTGCCGGCTCAATAGTCCTAATAATTTCCCACGGACTAGTTTCATCAGCCTTATTTTGCCTAGCTAACACTTCATATGAGCGCACCAACACCCGCACCCTTATTCTCCTTCAAGGGACCCAAATTGTTTTTCCACTAGCAGCAGCCTGATGACTTCTGGCTGCCCTAATAAATCTAGCTCTTCCACCATCCCCAAATTTTATTGGAGAGATATCAATTTTAACATCATTATTTCAATGATCAAACATAACACTCATTTTAACAGGATTAGGAATTATTTTTACCACAGCCTACTCCTTATATATATTTTGAGCTTCACAACGAGAGCACCTTCCATCCCACCTAAACTCTTTTCCACCAATGCAAACTCGAGAACATATTTTACTTGCCTTACATATCCTTCCAGCCCTACTCCTAATACTGAAACCCACCTTAATATTTTAAGTGAATATAGTTTATTAAAAATACTAGCTTGTGATTCTAGAGAAGGGGACTAATAACCCCCTATTCACCGAGCCTGACTGGATCAACGAGAACTGCTAATTACTCGCCACTATGGTTCATTTCCATAGCAGACTCGCCCTCGCAATTATTCAAATAACATTTTGAACATTTGCCATGAGTTTTCCTATTATTGCACTAACATCATACTTAATTAGCATGCTATCCCTTATTATTCCTTTATTTAACCCAAACTCAGCAGAATTTCACTTCAAAACAAAGACCGCCATTAAAACAGCTTTCTTTGTCTCAACTATTCCTGCCATCTTAATAATTAATGAAAATTCTTTATCCACCATTATTTCATGAAAGTGGTTTAATATTATAATAACCCCTTTCAACTTAACAATTCAACTTGACCAATACTCAATTCTTTTCATCCCAATCGCTCTAATAGTCTCATGAAGCATTATTGAGTATTCTCTTTGGTACATGCATGATGACATCAAGATCCAACTTTTCTTTAAATATTTACTTATTTTTTTACTAGCAATAATACTATTAGTATCAGCCGGCAACTTATTAATACTTTTTATTGGCTGGGAAGGAGTAGGAATTATATCTTATCTTTTAATTGGGTGATATTTTACACGGAGCAACGCCGGAGCAGCCGCTCTTCAAGCGGTACTGTATAACCGAATTGGAGACATTGGATTTTTATTTGCCATATTTTGACTTATTTCATCTTATGACTCAATTGACCTTAACTTTATCTTCTCAATGAATAACTCCACCCCCCTTCTACTAGCCTTCATTATTGCAGCCGCTAGTAAGTCAGCTCAATTTGGACTTCACCCATGACTCGCCTCCGCCATAGAAGGCCCCACCCCAGTATCAGCCCTACTTCACTCCAGCACAATGGTTGTTGCTGGGGTTTTTTTACTTATTCGCATTCATCCAATAATTAAAGATAACCAAACTGCCCTAACAACCTGTCTATGTCTTGGAGCTATTTCAACCGCATTTGCAGCTACATGTGCCCTCACCCAAAATGATATTAAAAAAATCATTGCCTTTTCAACATCAAGCCAACTCGGCCTTATAGTCGTAGCTATTGGCCTAAATATACCTCACCTAGCATTTTTTCACATCTGTACACATGCCTTCTTCAAGGCAATATTATTTTTATGCTCAGGATCAATTATTCATAACCTTAATGATGAACAAGACATTCGAAAAATGGGAGGCCTACAAAAAACCCTCCCATTCACCACAACATGTGTTACAGTTGGAAGCTTGGCCCTGATGGGAACCCCTTATCTTGCAGGCTTCTTTTCAAAAGACGCCATTATTGAAGCAATTAACACCTCCAATGTTAATGCATGGGCTTTGACCTTAACAATTATTGCCACCTCATTCACAGCCGTTTATAGCCTTCGAGTAATCTTCTTTGCATCAATACAGCACCCTCGCTTTTCTCCTGCCTCTTCTATTAATGAAAATAATCCAACAATTATTAACCCAATTAAACGTCTTGCCCTAGGTAGTGTAATTGCTGGACTATTGTTAAATCAAATTATTCTTCCATCTTCCCCTGTTACCATAACCATGCCAACCTATTTAAAGATAACCGCAATTATTGTAACCGTCCTAGGATTTATTATTGCCCTAGATCTAGCTAGTATCTCTTGAACAAAGGCCCCTGAACAAACAAATGTTTCAAAAACAATCAATACCTCTTTTTACCCGACCATTATTCATCGACTCATTCCCTCTTACGCCATAAACCTCAGCTTACGTGTTTCATCTCACCTAATTGACACCCTTTGACTAGAAAAAATTGGACCAAAAGGCTTAGCAGAACTCCAACTGCCCCCAATCATAAAAAATCAAGAAATCCAACGAGGGTTAATCAAAATTTACCTCTCCATCTTCATTTTTACCACTATTCTATGTCTAATTGTCTTACAGCTCGCAAGACACCACTATAATGGCCCCGAACCACCTCTAATACTGCAAACAACGTTAATAAAAGAGCCCACCCTACCACTATTAAAACCCCTCCCCCTCAGAAAAACATTGTTGCCACCCCAAATCAATCCCCCACATATACTCCTATATTAGCTACCCCTGCAATCCCCTCATCAACACCCCCAATAACTCATCAAGCCCCCAACAATAAAACATAAGCAGTAATGTATGATCAAACAACCCCTCCCCCCCAAGCCTCTGGATAAGGTTCCGCAACTAAAGCAGCAGAGTAAGCAAACACCACTATTATTCCACCAAGATATACTAAAAACAAAACTAAGCATAAAAAAGAAACACCACCATCCATCAGAATTAAACACCCTGCCCCTGCCGAACCTACTAATCCAAGTGCAGCATAATAGGGAGAAGGATTTGAAGCTACCGCTAATAATCCAACAATCAACCCCAACTCAAATAATATAATCATAATTCCTACAAGGATTTTAACCTAGACTTACAGTCTGAAAAACTGTTGTTGTATTCAACTATAAGAACACTAATGGCCCCAGTACTTCGCAAAACCCATCCTCTAGTAAAAATTATTAATAACTCGTTTATTGATCTTCCAGCACCAGTCAATCTTTCATCGCTATGAAACTTTGGCTCTCTGTTAGGAGTTTGCTTAATTGCCCAAATCGCAACCGGCTTATTTCTAGCAATGCACTATACTGCTGATACATCCATAGCTTTTTCATCCGTAGCCCACATCTGCCGAGACGTAAATAACGGATGATTACTTCGCAACCTTCATGCAAACGGAGCCTCATTCTTCTTCATCTGCATCTACCTTCACATTGGACGAGGGATATACTACGGCTCATACCTTTTTAAAGAAACCTGAAATATCGGAGTAATTCTCCTTTTCCTCGTTATAGCTACAGCATTTGTAGGCTATGTTCTTCCATGAGGACAAATGTCCTTCTGAGGCGCAACAGTTATCACAAACCTCCTCTCTGCCGCCCCATACATTGGGACCGAACTTGTTCAATGAATTTGAGGAGGTTTTTCAGTAGACAATGCCACCCTAACACGATTTTTTACTTTTCACTTTATTCTCCCATTTATCATTGCAGGTGCTTCCATACTTCACCTTCTTTTTCTTCATCAGACAGGGTCCTCAAACCCAACAGGACTTAACTCAAACTTTGACAAAATTCCATTTCACGCTTACTACTCCTATAAAGACATCTTCGGCTTCGCGTTAATACTAGCCTTCTTAGCCCTCCTATCCACCTTCGCCCCCAACCTCTTAGGTGATCCTGATAATTTTACCCCGGCAAACCCTTTAGTTACACCACCCCATATTAAACCAGAATGATACTTCTTATTTGCCTACGCCATTCTTCGCTCAATCCCAAATAAACTAGGAGGGGTCCTCGCTCTTTTATTTTCTATTATAATTCTCCTGCTTATACCTCTTCTCCACACTTCTAACCAACGAACCCTTATATTCCGCCCTTTGGCAAAACTATTCTTCTGAACGTTAGTAGCCAACACTCTTATTTTAACCTGAATTGGAGGACAGCCAGTAGAAGATCCCTACATCATAATTGGCCAACTAGCTTCCGTCTCTTACTTCACCATCTTCATTATTTTTATCCCCCTTCTAGGACTCATAGAGAACAAACTAGCTCGTCTTAACAGAACTTTTTCATTGGAAGTTGTTGTCCCACTATCATTAACTTTTTCCTGTATTAAACATATTCACCAAACACTTATTACACCCATATATTAATTTTATACAGTCCTTATATCTCAACAATAGACTTTCGCGGTCCTATAAATAATCTATGCTAGAACACAGCCTATATGATGATGTATGATATAGTACATATTATGTATGCATGAAGGACATATTATGTATAATCGAGCATTCATCTTATTTCCCCATGCATATCATTTCCCATCATTATTAATATTTCCACATATGTAAACTTAACATAAATGAATAACAACTACTAGCAATATTACAGTCCTTATATCTCAACAATAGACTTTCGCGGTCCTATAAATAATCTATGCTAGAACACAGCCTATATGATGATATATGATATAGTACATATTATGTATGCATGAAGGACATATTATGTATAATCGAGCATTCATCTTATTTCCCCATGCATATCATTTCCCATCATTATTAATATTTCCACATATGTAAACTTAACATAAATGAATAACAATTACTAGCAATATTGTAATACATTCGTTTCACGAAGATGGAATGGATATTAATGAATGAAGACTATGTCTCTACAGTTTAGCCTTCCCTTGAATTAAGAACACTTATATTACTTAGACAAAGTTAAACTCAAGTATTTTCCTTATTTCATGAATGATTTAAGGACATACAATTTATTCTATCGAGCAATCTCAGTCATTTTCACCATTCAAGTGATAACCAATTAAATCTGATTAATCAACAATCTCTTTATCAGCAGTAAAATATAATCAACTTAAACCCAATTACATACGCTCATAAAATTTTGAACTGGACCTTAATAGTCCCAGTCAATACGAATAATACTTATAAATTAACTTGAATAATAAACAACCATGGTCTATCTCATTAAAGAAATATAAATGTGTAACATACATTACTAATCTTACAACATGAATATTCTTCTCCCAAACTCTTAAAATTCAACATCAAGACTGTCTTTATCCCCTATCGTACCTTAAAGAGGCCTCAGAGAAATCAAGGACTTGGTAGATCTTAACCTCCAATGGACCTACCACAAGAGTGACAGTAATCCCGCTTCAGGAGGCATCTGACGGAACTGAATCTATGGACTTTTATAGCATAATCGGTCTATACTGAAATCTAAAGAGCCTCCCTCTTTATGAGATCTGGTACCTTAAAGACCTTAACCTGGCCTTACTTGAAACTGGTAAGCATTGATGGGTTTTTATATATAGGAGCTTTCCCCTGGCATCTCATAGTGGGGTAATGGCACATTAACAAGGTTGTCCCACTTAATGCAAGCGTGATTGTCTAGCATAAAAAGAAGGTTAGCATGTAGTGAATGTTTATTAGACATAACATATTTTGCCATATTTTTTTTAACCCTATTTTTTCTATTCCCCCCGGGAGTCCACTCTTCCACCTAAAATTTTTACATTTGCTAAAACCCGTCGGGGCCCCCCCCTCCCCAAAAAATAGCTCAACAGCTCATTTTATTTATATACTCTTGAAAACCACCTATTCAACTTTTCCAAACAATCTAATTTACCTACACACCATTTTTACTCTTTTAAGGAGCTTTCACCAATTTAAAATTCATGTATATATATATATATATATATATTAAATAAAAATTCTTAATATTAGCTAATCAACGTCCACTAGCTTATATCTGAATTAAATCTCCTTATTTCTCCACTATAATAAAAAATAAAATACATGTATATATATATATGTATAAATTGACCACATCTTTGTCTTTCAAGGACATCTTCAATTTTTTTATATAGTACTTGCAAAAATCTTCT
>H19
GCTTTTGAAGGAAAATAGTTTTCCCCTGGTCTTAGGCTCCAGTAACTCTTGGTGCAAATCCAAGTAAAAGCTGCTTCAGTAGCTTAAACATTAAAGCATTGGTCTTGTAAACCAAAGAATGAAGAATAAACCCTTCCTGAGGCTCAGGACAGAGAGAATTTAACTCCCACAGCTAACCCCCAAAGCTAGCATTCTATTTAAATTATATCCTGTTTAAATAGCTTAAATAAAGCATAGCACTGAAAATGCTAAGATGGACCCTAAAAGGTCCTTTAAACACAAAGGTTTGGTCCTGGCCTTGAGGTCAGTTATTACTTAATATACACATGCAAGTATCCGCTCCCCTGTGAGAACGCCCTTTAACCCCTTTTAGGGACAAGGAGCTGGTATCAGGCACGAAAATCTGCCCAAAACACCTAGCCACGCCACACCCACAAGGGAATTCAGCAGTGATTAACATTGAGTATTAGCGCAAGCTAGACTCAGTTAAAGTAAGACAGAGCCGGCTAATCTGGTGCCAGCCGCCGCGGTTACACCACGTGACTCAAATTGACCTCCTCCGGCGTAAAGCGTGATTAAAGTTACCCCTTTCTAGAGTTAAACTAAAACTAAGCTGTGACACGCCTGTTTATTAAGAAACCCAAAAACGAAAGTTACTCTAATATAATCAACTTGAACTCACGACAGCTGGGATACAAACTGGGATTAGATACCCCACTATGCCCAGCCGTAAACTTTAACTTACACTCAAATCGCCAGGGAACTACGAGCTAAGCTTAAAACCCAAAGGACTTGACGGTACCCCATATCCCCCTAGAGGAGCCTGTCCTATAATCGATAATCCACGTTTAACCTCACCATTTTTTGTTAATCAGCCTGTATACCTCCGTCGTCAGCTTACCACGTGAGCGCCAATTAGTGAGCTTAATGTCTTTCACCAACACGTCAGGTCAAGGTGCAGCAAATGAAATGGGAAGAGATGGGCTACACTTTCTATATTAGAAAAAACGAAAAACTATTTATGAAAACTAGTTGGAAGGCGGATTTAGCAGTAAAAAGGAATCAGAATGTCCATTTTAACCCGGCACTGGGGTGTGTACACACCGCCCGTCACCCTCTTCAGGGCTTCTTACCTAGTTCTTAACAAACTAAAGCATAACAGAAGAGGCAAGTCGTAACATGGTAAGTATACCGGAAGGTGTGCTTGGAAACGTAATGTAGCTTAATTAAAGCATCTCGCTTACACCGAGAAAATGTCCGTGAAAACCAGACCATTTCGAGCTAAAAACCTAGCCCAACTAAACATGAATATCCTCAAATTAATTTATTTTTAATAATAAATCATTTTGTTATTTTAGTAAAGGAGATTGAAAAATTTATTGGAGCTATAATAACAGTACCGCAAGGGAACGGTGAAATATGAAATGAAAAATTTTTAAGCAAGAAAAAGTAAAGACTACTCCTTGTACCTTTTGCATCATGGTTTAACTAGTCCAATCAAGCACAACGTATTTAAGTTTGACTTCCCGAAACTAAGTGAGCTACTTCAAGGCAGCTGATAGAGCGAACCCGTCTCTGTAGCAAAAGAGTGGGATGATCTTCAAGTAGCGGTGACAGACCTAACGAGCTTAGTGATAGCTGGTTACTCAAGAAATGGATCTAAGTCCAACCTGAAATTCATTCTAGTCCACCAAAACAACCACCTGAATTTCAGCGTAATTCAAATAAGGTACAGCCTATTTGAAACAGGATACAACCTAAATTAATGGATAAGACTAGCTCAATACACAACCAAGTGGGCCTAAAAGCAGCCACCTTTTAAATAGCGTCAAAGCTTAATTGTTATTTTTGCCTAATTACTTAATTATTATCTTAATCCTCTATTAATACTGAGTAATTCTATATTATTATAGAAATTTTTATGTTAAAACTAGTAACAAGAAGAAGACTCTTCTCTTTAATGTAAGTGTAAATCAGAAAGGACAAACCACTGATAATTAACGTCACTGAAACCAAAGTAGAAACTCATCAAGAAAAATCTACTTTCATTAACGTTAACCTAACACAAGGACATTTCAAGAAAGATTAAAAGAAAAAGAAGGAACTCGGCAAACATTAACCTCGCCTGTTTACCAAAAACATCGCCTCTTGATTCTTATAAGAGGTCCAGCCTGCCCAGTGACCATGTTCAACGGCCGCGGTATCCTAACCGTGCGAAGGTAGCGTAATCACTTGTTCTTTAANTGTGGACTAGTATGAATGGCACCACGAAGGTTATACTGTCTCCTTTTTCTAATCAGTGAAACTAATCTCCCCGTGAAGAAGCGAGGATATACCTACAAGACGAGAAGACCCTATGGAGCTTTAAACAACACAGCAATTACCTGCTAAACTAAGAAGTTTCTGAACATTTTCAATCTTTTAAGTAATCTGACTGCAAGTTTTTGGTTGGGGTGACCACGGAGCATAACACAACCTCCATGTTGAAAGAATTCTTTCTAAGCCAAGAACAACCTTTCTAAGCATCAATATATTGACATCCATTGACCCAATACATTTGACCAACGAACCAAGTTACCCTAGGGATAACAGCGCAATCCACTTCAAGAGCTCCTATCGACAAGTGGGTTTACGACCTCGATGTTGGATCAGGGTATCCCAGTGGTGCAGCCGCTACTAAAGGTTCGTTTGTTCAACGATTAAAACCCTACGTGATCTGAGTTCAGACCGGAGTAATCCAGGTCAGTTTCTATCTATACATGAGTTTCTTCTAGTACGAAAGGACCGGAGAAACGCGGCCCATATTTTTTACAAGCCGCAGCTACTAAATTATGATTTAAACTCAATAATATTGTAGCCCATAATTTTACTCAAGACAAGAGTAGTTAACGTAGCAAAACCTGGTATTGCAAAAGACCTAAACCCTTTCTATAGAAGTTCAAATCTTCTCGTTAACTTTGAACCTTTATTTAATTATTTCTACACTTTGTTATATTGCACCAATTCTTCTGGCAGTTGCTTTTCTTACCCTAATTGAACGCAAAGTGCTTGGCTACATGCAGCACCGAAAAGGCCCTAACATTGTTGGTCCAATAGGCCTCCTTCAACCAATTGCAGACGGAGTAAAACTATTTATTAAAGAACCAATTCGGCCATCTACCTCATCTCAAACACTATTTCTTCTAGCCCCTGTAATAGCTCTATCATTAGCAATAATCATTTGGACCCCCATTCCTATACCAATTTCACTCTCTGATATAAACTTAGGAGTTATATTTCTCCTAGCCCTTTCTAGCCTTACCGTCTATTCCATCCTGGGTTCAGGCTGAGCCTCAAATTCTAAATATGCCCTAATTGGAGCTTTACGAGCAGTAGCACAAACTATTTCATACGAAGTAACTCTAGCCCTTATTCTCCTTTGCACTATTTTGCTATCAGGAAACTTCTCCCTTCAAAACTTTAGCATCACCCAAGAACCCATATGATTAATTATCCCAACATGACCCCTAGCTATAATATGATATATCTCCACCCTAGCAGAGACAAACCGAGCCCCATTTGACCTCACTGAAGGAGAATCTGAGTTAGTATCAGGGTTTAACGTAGAATACGCAGGGGGACCATTTGCCCTATTTTTTCTTGCCGAATACGCTAACATCTTGATGATAAACACAGTTTCTGCTATTATTTTTCTAGGATCCTCCACCCTTCTCCTCCTAACATTTACTACAACATCACTAATACTAAAATCCGCTATTCTTTCTATGGTTTTCCTCTGAATTCGAACCTCCTACCCACGATTCCGCTATGATCAACTTATACACCTAGTTTGAAAAAACTTCCTCCCCCTTACCTTAGCATTAACAATTTGATATATTTCATTTCCAATTTCACTCTTACTTACCCCACCAATTTTATGGAAGCGTGCCTGAAAGCTAAGGGCCTCCTTGATAGGGAGGACCATAGGAGTTCAAACCTCCTCACTTCCTTAGAAAGATAGGAATTGAACCTATAACTGGGAGATCAAAACTCCCTGTAATTCCGTTTTACCACTTTCTAGTAAAGTCAGCTAAATAAGCTTTTGGGCCCATACCCCAAACATGTTGGTTAAACCCCCTCCTTTACTAATTAATCCATATGCTCTATCAGTAATTGTCTCAAGCCTCGCCCTAGGCACTATCTTAACATTGTCAAGTTATCATTGAATTTTAGCATGAATTGGCCTTGAAATTAATACACTAGCTATTATTCCAATAATAACCAAAACCCCTCATCCACGAGCCATTGAAGCCGCAACAAAATACTTCTTAACACAAGCCGCAGCATCAGCCCTTATTTTATTTTCTAGCATCCTTAATGCATATATTTTAGGAGAGTGATCTATTAATTCACCAACTCACCCCATTTCAGCTACCCTCCTGTCAATTGCCATTGCAATAAAACTCGGAATTGCCCCATTTCATTTTTGACTCCCAGAGGTACTTCAAGGATCCACCCTACAAACAGGCCTGATTCTTTCTACATGACAAAAATTAGCTCCAATAGCCCTTCTTCTTCAACTATCACAATCAGTAAACCTAAACCTTATACTCACTTTAGGCCTTTTGTCAACTATTATTGGAGGATGGGGTGGAATTAATCAAACTCAAATCCGAAAAGTATTAGCCTTCTCTTCTGTAGCCCACTTAGGATGAATATTAGCAATCCTTAAAATCTCTCCACAATTAACACTTTTAAACTTTTTTCTTTATATTCTAATAACATCTACACTTTTCTTAACCTTTATATCATTAAACACAAAAAATATGTATGAACTCTCGACCTCCTGATCCAAAACCCCAGCGCTCACAGCACTCTCTATACTTTCCCTGCTATCACTAAGTGGACTACCCCCACTAACAGGATTTATACCAAAATGACTTATTGCCCAAGAAATGGTAAAACAAGACATAATTATATTTGCGCTATTAATTTTACTTTCCACACTTCTCAGCCTATTCTTTTACCTACGCCTTACATATTCTATATCTCTTACCCTAGCACCAAGCTTATCCTCCTCCCCCTCACTATGATTTAATCCCCCAAAAAACACTTTAGCCACACCTATAGTTATGTCTCTTTTACTCCTCCCTGTTACCCCCATTATTATAGCCGTAATATANAAACTTAGGATAACCTAGACCAAGAGCCTTCAAAGCCCTAAGTAGAAGTTAAAATCTTCTAGTTTCTGTAAGACTTGCAGGACATTATCCTGCATCTTCTGAATGCAAATCAGATACTTTTATTAAGCTAAAGCCTTCTAGAAAGACGGGCCTTGATCCCGTAAAATTTTAGTTAACAGCTAAACGCTCAATCCAGCGAGCTTCATTCTACTTCTCCCGATTTTTTTAAAAACGGGAGAAGCCCCGGCAGAACTTCTTCTGCTTCTCCAGATTTGCAATCTGGCGTGTGACACCCCAGGACCTGATAAGAGGAGGACTTTAACCTCCCTTGGTGGAGCTACAAGCCACCGCCTAACCCTCGGCCATCTTACCCGTGATAATTACCCGCTGACTATTTTCAACCAATCACAAGGATATTGGTACCCTATACCTAATCTTTGGTGCCTGAGCAGGAATAGTGGGAACTGCCCTCAGTCTTCTTATCCGAGCTGAACTGAGTCAGCCAGGCTCCCTCCTTGGTGATGACCAAATTTATAATGTTATCGTTACCGCACATGCTTTCGTCATAATTTTCTTTATGGTTATGCCAATTCTAATCGGCGGCTTTGGCAACTGACTTGTTCCTTTAATAATCGGAGCCCCCGATATAGCTTTTCCTCGTATAAATAACATAAGCTTCTGATTACTCCCCCCATCCTTTTTACTTCTTCTGGCCTCCGCTGGGGTAGAAGCTGGGGCTGGAACTGGCTGAACTGTTTATCCTCCACTAGCCGGAAATCTCGCCCATGCGGGACCATCTGTAGATTTAACTATCTTTTCCCTTCACTTGGCAGGTGTTTCATCCATTCTAGGTGCAATTAATTTTATTACCACAACCTTAAATATGAAACCTCCTTCAATAACTCAATATCAAACACCTTTATTTGTGTGGTCTGTGCTAATTACCGCCGTTCTATTACTTCTCTCCTTACCAGTTCTTGCAGCAGGAATTACTATACTCTTAACTGATCGTAACCTAAATACAACATTCTTTGATCCTGCTGGAGGAGGTGACCCCATTTTATACCAACACCTCTTTTGATTCTTCGGACACCCAGAGGTTTATATTCTTATTCTTCCTGGCTTTGGTATTATTTCACATGTAGTAACATTTTACTCAAGTAAAAAAGAGCCATTTGGTTATATAGGAATGGTTTGAGCAATAATGTCAATTGGCCTCCTAGGCTTTATTGTTTGAGCTCACCACATGTTTACAACAGATCTAAATGTTGATACCCGAGCCTATTTTACATCTGCAACAATAATTATTGCCATCCCAACAGGAGTTAAAGTATTTAGCTGACTAGCCACAATGCATGGCGGAGTAATTAAATGAGATGCTCCAATACTATGGGCCCTAGGGTTTATTTTCCTATTTACAGTCGGTGGGCTAACTGGGATTGTTCTAGCAAATTCATCACTAGACATTGTTCTCCATGATACTTACTATGTTGTTGCTCACTTCCATTATGTACTATCAATGGGAGCCGTATTTGCTATCATAGCTGGATTTGTACACTGATTCCCATTATTTTCAGGATATACTCTTCACGAGACCTGAGCAAAAATTCACTTTGGAGTAATATTTACTGGGGTAAACCTAACCTTCTTCCCTCAACACTTTCTCGGATTAGCAGGCATGCCTCGACGATACTCAGACTATCCAGACGCATATACACTATGAAACACTGTCTCTTCTATTGGTTCCCTAATTTCATTAGTAGCTGTAGTTATTATAATGTTTATTATCTGAGAAGCTTTCTCATCTAAACGTCATCTGATTTCTGCCAGTATAACTTCAACTAATGTGGAGTGACTTTATGGATTCCCCCCTCTTCATCATACATTTGAAGAAGCTTCTTTTTCCCAAACCAATTAATCGAGAAAGGAGGGAATTGAACCCCCATCCACTGGTTTCAAGCCAGGTACATAACCACTCTGTCACTTTCTTAGAGGGATTNGTTAAATAATAACACTGCCTTGTCAAGACAAAATTACGAGTTAAATTCTCGTATTCCTCTAATGGCACACCCACTTCAATTAGGATTCCAAGACGCAGCATCCCCAATTATGGAGGAACTATTACACTTCCACGATCATACATTAATAGCAGTGTTCTTAATTAGCACTCTCGTTTTATATATTATTTCGACCCTTATAAGCACTAAACTCTCTAATACAAATACAATTGACGCACAAGAAATTGAAATAGTATGAACAATTATACCAGCCATCATTTTAATCGTGATTGCCCTTCCGTCACTTCGTATTTTATATTTAATGGATGAAGTTAGTAACCCAGATGTTACAGTTAAAGCTATTGGTCACCAATGATACTGAAGCTATGAGTATTCTGACTTTAACGATCTTAGCTTTGACTCTTATATAGTTCCCACTAAAGACCTTCTCCCCGGACAATTTCGACTTCTAGAAGTTGACAACCGAATAACCACCCCTGTCGGAATAACCACTCGAACCCTGATTACAGCAGAGGATGTTCTTCACTCATGAGCCGTCCCATCTTTAGGGGTAAAATTAGACGCAATCCCAGGACGGCTAAATCAAACCTCATTTATTATCTCACGACCTGGTGTTTACTACGGACAATGCTCTGAAATTTGTGGAGCAAACCACAGCTTTATGCCAATTGTTGTTGAATCTTTACCTATTAAGGAATTTTTAAACTGATCTTCTGCCTCAGTAAACGCCTCATTAAGANGCTATAGGACTAAGCAACAGCCTTTTAAGCTGTAGATAGGTGACTTCCAACCACCCTTAATGGCATGCCACAACTTGACCCAGCCCCATGATTCTTTATTTTATTTACTGCCTGAACAGTGTTTATTATATTTTCACCTATAAAAACCTCCAACTATACTCACCTAAATGACCCAACACCTAAAACTTTTAAAGGTCTTAATAAACCGTGATCTTGACCGTGACCATAAACCTGTTTAGCCAATTTGCCTCACCTTCACTACTTGGAATCCCACTTATTTTAATTGCCTTTTTAGTCCCATGATTTCTATTTCCAACCCCATGTAACCGATGAACTACAAACCGCTTAGTAACTATTCAAACATGATTTGTGAAAACCTTCACAAAACAAATCTTTCTCCCACTAAATTTTCCAGGACATAAATGAGCACTTATTCTCACGTCGTTAATGATTTTTCTTCTTGGAATAAATTTACTGGGCCTTCTTCCCTACACTTTTACCCCTACCACACAACTTTCACTTAATTTAGGACTCGCAATCCCCCTATGATTAGCCACAGTAGCTATTGGGTTTCGAAATCAACTTACAGCATCTCTAGGTCATTTTCTACCCGAAGGCACGCCTACCCTGTTAATTCCAATTTTAATTATTATCGAAACAATTAGCTTATTTATCCGACCAATAGCACTTGGGGTCCGACTTACTGCTAACCTAACAGCAGGCCACCTTCTTATTCAACTTATTTCAACCGCTACCATGGCCCTATTATTCTCAAACCCTATTGTTTCTTCACTAACATTTGCTACCCTTCTTCTCCTTACTATATTAGAGATTGCAGTCGCTATAATTCAAGCATACGTATTTGTCCTTCTCTTAAGCCTATATCTTCAAGAAAATACTTAATGGCACATCAAGCACATGCTTTTCACATAGTAGACCCAAGCCCATGACCACTTACAGGGGCAACAGCCGCCTTTATACTTACTACCGGCCTAGCAATATGATTTCACTACGGTTCAACCTGAATTATATTTATAGGACTTACACTTATACTCCTTACTATATATCAATGATGACGAGATGTTGTTCGTGAGGGCACATTTCAGGGTCATCACACAATTCCAGTCCAAAAAGGACTTCGTTATGGCATAATTCTATTTATCACCTCTGAAGTATTCTTTTTTATTGGATTTTTTTGAGCATTTTATAATGCCAGCTTAGCCCCAACCTTTGAAGTTGGAGAATGCTGACCACCCGCTGGTATCTCCCCATTAAATCCTTTTGAAGTCCCTCTATTAAATACAGCAGTCCTTCTTGCTTCAGGGGTCACAGTTACTTGAGCTCACCATAGTATTATGCAGGGAAACCGTAAAGAAGCAATTCAATCTCTCGCCTTAACTATTATTTTAGGAATATACTTTACAGCCCTACAAGCCATAGAATACTACGAAGCCCCTTTTACTATTGCAGACGGAATCTACGGATCAACATTTTTTGTGGCTACCGGCTTCCACGGGCTTCACGTTATTATTGGCTCACTATTTTTACTAACTTGCCTTCTGCGACAAATCAACTTTCACTTTACTGCACAACACCATTTTGGATTTGAAGCAGCTGCCTGATACTGACATTTTGTTGATGTAGTTTGACTTTTCTTATACGTCTCAATTTATTGATGAGGCTCATATTTTCTTAGTATAAATGAGTACTGATGACTTCCAATCATTAAGCCTTGGTTAAACCCCAGGAGAAAATAATGTCTCTATTTGTATTTATTACCCTAGCAATTGTTCTAATTTTAGCCACTGTTAGCTTCTGGTTACCAATAATTAATCCAGACTCAGAAAAACTCTCACCTTATGAATGTGGCTTTGACCCACTTGGATCAGCCCGACTACCATATTCTATGCGATTTTTCCTAGTAGCTATTCTTTTTTTACTATTTGATTTAGAAATTGCCCTTCTCCTCCCCACCCCCTGGGCAGCGCAACTTCCTCACCCCACATTATCAATTTTTTGAGCATCAATTATTCTTATTCTTTTAACTTTAGGTTTTATTTACGAATGACTTCAAGGAGGCCTAGAATGAGCTGAATGAGGAGTTAGTCTAAAAAAGACAGCTGATTTCGGCTCAGCAAATTATGGTTTAACCCCATAACACCTTTATGTTAACAAACGAGTCCTGATTACTTTCCTCTACATTTATATTAAGTCTTATTGGCCTATCATTTCACCGGGCACACTTACTCTCAGCATTACTCTGTTTAGAAGGAATAATACTATCAATTTTTATTGGACTCAGCCTATGAGCCTTAAAATTTACCTTAATTGCTCCACTAATATATCCTATTGTTATGTTAACAATATCTGCATGTGAAGCAGGCCTTGGCTTATCCCTTATAATTGCCACCGCCCGATCCCACGGATCTGATAATTTAAATACGCTTAATCTTCTACAATGCTAATAATTTCCATTCCATTAGCCACCCTTCTTCTCTCAACCTGACTGGCCCCTTCAAAGCGGTTGTGAGAAATTATAACAACCCAGTCCTTAATTATTGCCGTTATATCAACAGCCTGATTAGCCACTCAGGAGGCTTACCCATTTTTAAACAATTATCTATTTATTGATGAAATCTCATCTCCCCTTCTAGTACTTACCTGCTGACTTACAGCTCCAACACTACTTGCTAGTCAGAGTAAACTCTCCAAAGAACCCCTACCACGACAACGAACATACATTTTTACTATCATTGTACTCCAAATAACAACCCTCCTTGCATTTTTGGCGGACAACATAATCTTATTTTTTATTATATTTGAAGCAACTATAATTCCTACTTTAATTGTTATTACTCGATGAGGAGCCCAAAAAGAACGCATACTAGCCGGAACCTATTTAATCTTTTATACTTTATTTGGCTCTATGGCCCTCCTTACTGCCCTACTTTACTTCCATGAAACATTCGGAACAATATCAATCTCATTAATAAAATCTTTTTTTGTAGCCCAAACTTTTTCTTCCTGTTCAACAGCATGATGAATCGCTTGCTTTATTGCCTTTCTAGTAAAAATACCACTCTATGGTGTTCACCTCTGACTTCCAAAAGCGCACGTTGAAGCCCCTATTGCTGGATCAATAATTTTAGCAGGAACTTTACTAAAACTTGGTGGCTACGGAATTTTACGAATAAATATTTTTATAAATGACTCCCTCCTGCCCCTAGCAAAACCTCTTATTGTTTTTTCACTGTTTGGTGTTCTTTTATCAGCCATTTTATGTTCCCGCCAAACGGATTTAAAATCCCTAATTGCTTTTTCATCAGTAAGCCATATAGGATTAGTAATTGCCGCATCAATAATTAAGACAGAATGAAGCATTGCCGGCTCAATAGTCCTAATAATTTCCCACGGACTAGTTTCATCAGCCTTATTTTGCCTAGCTAACACTTCATATGAGCGCACCAACACCCGCACCCTTATTCTCCTTCAAGGGACCCAAATTGTTTTTCCACTAGCAGCAGCCTGATGACTTCTGGCTGCCCTAATAAATCTAGCTCTTCCACCATCCCCAAATTTTATTGGAGAGATATCAATTTTAACATCATTATTTCAATGATCAAACATAACACTCATTTTAACAGGATTAGGAATTATTTTTACCACAGCCTACTCCTTATATATATTTTGAGCTTCACAACGAGAGCACCTTCCATCCCACCTAAACTCTTTTCCACCAATGCAAACTCGAGAACATATTTTACTTGCCTTACATATCCTTCCAGCCCTACTCCTAATACTGAAACCCACCTTAATATTTTAAGTGAATATAGTTTATTAAAAATACTAGCTTGTGATTCTAGAGAAGGGGACTAATAACCCCCTATTCACCGAGCCTGACTGGATCAACGAGAACTGCTAATTACTCGCCACTATGGTTCAATTCCATAGCAGACTCGCCCTCGCAATTATTCAAATAACATTTTGAACATTTGCCATGAGTTTTCCTATTATTGCACTAACATCATACTTAATTAGCATGCTATCCCTTATTATTCCTTTATTTAACCCAAACTCAGCAGAATTTCACTTCAAAACAAAGACCGCCATTAAAACAGCTTTCTTTGTCTCAACTATTCCTGCCATCTTAATAATTAATGAAAATTCTTTATCCACCATTATTTCATGAAAGTGGTTTAATATTATAATAACCCCTTTCAACTTAACAATTCAACTTGACCAATACTCAATTCTTTTCATCCCAATCGCTCTAATAGTCTCATGAAGCATTATTGAGTATTCTCTTTGGTACATGCATGATGACATCAAGATCCAACTTTTCTTTAAATATTTACTTATTTTTTTACTAGCAATAATACTATTAGTATCAGCCGGCAACTTATTAATACTTTTTATTGGCTGGGAAGGAGTAGGAATTATATCTTATCTTTTAATTGGGTGATATTTTACACGGAGCAACGCCGGAGCAGCCGCTCTTCAAGCGGTACTGTATAACCGAATTGGAGACATTGGATTTTTATTTGCCATATTTTGACTTATTTCATCTTATGACTCAATTGACCTTAACTTTATCTTCTCAATGAATAACTCCACCCCCCTTCTACTAGCCTTCATTATTGCAGCCGCTAGTAAGTCAGCTCAATTTGGACTTCACCCATGACTCGCCTCCGCCATAGAAGGCCCCACCCCAGTATCAGCCCTACTTCACTCCAGCACAATGGTTGTTGCTGGGGTTTTTTTACTTATTCGCATTCATCCAATAATTAAAGATAACCAAACTGCCCTAACAACCTGTCTATGTCTTGGAGCTATTTCAACCGCATTTGCAGCTACATGTGCCCTCACCCAAAATGATATTAAAAAAATCATTGCCTTTTCAACATCAAGCCAACTCGGCCTTATAGTCGTAGCTATTGGCCTAAATATACCTCACCTAGCATTTTTTCACATCTGTACACATGCCTTCTTCAAGGCAATATTATTTTTATGCTCAGGATCAATTATTCATAACCTTAATGATGAACAAGACATTCGAAAAATGGGAGGCCTACAAAAAACCCTCCCATTCACCACAACATGTGTTACAGTTGGAAGCTTGGCCCTGATGGGAACCCCTTATCTTGCAGGCTTCTTTTCAAAAGACGCCATTATTGAAGCAATTAACACCTCCAATGTTAATGCATGGGCTTTGACCTTAACAATTATTGCCACCTCATTCACAGCCGTTTATAGCCTTCGAGTAATCTTCTTTGCATCAATACAGCACCCTCGCTTTTCTCCTGCCTCTTCTATTAATGAAAATAATCCAACAATTATTAACCCAATTAAACGTCTTGCCCTAGGTAGTGTAATTGCTGGACTATTGTTAAATCAAATTATTCTTCCATCTTCCCCTGTTACCATAACCATGCCAACCTATTTAAAGATAACCGCAATTATTGTAACCGTCCTAGGATTTATTATTGCCCTAGATCTAGCTAGTATCTCTTGAACAAAGGCCCCTGAACAAACAAATGTTTCAAAAACAATCAATACCTCTTTTTACCCGACCATTATTCATCGACTCATTCCCTCTTACGCCATAAACCTCAGCTTACGTGTTTCATCTCACCTAATTGACACCCTTTGACTAGAAAAAATTGGACCAAAAGGCTTAGCAGAACTCCAACTGCCCCCAATCATAAAAAATCAAGAAATCCAACGAGGGTTAATCAAAATTTACCTCTCCATCTTCATTTTTACCACTATTCTATGTCTAATTGTCTTACAGCTCGCAAGACACCACTATAATGGCCCCGAACCACCTCTAATACTGCAAACAACGTTAATAAAAGAGCCCACCCTACCACTATTAAAACCCCTCCCCCTCAGAAAAACATTGTTGCCACCCCAAATCAATCCCCCACATATACTCCTATATTAGCTACCCCTGCAATCCCCTCATCAACACCCCCAATAACTCATCAAGCCCCCAACAATAAAACATAAGCAGTAATGTATGATCAAACAACCCCTCCCCCCCAAGCCTCTGGATAAGGTTCCGCAACTAAAGCAGCAGAGTAAGCAAACACCACTATTATTCCACCAAGATATACTAAAAACAAAACTAAGCATAAAAAAGAAACACCACCATCCATCAGAATTAAACACCCTGCCCCTGCCGAACCTACTAATCCAAGTGCAGCATAATAGGGAGAAGGATTTGAAGCTACCGCTAATAATCCAACAATCAACCCCAACTCAAATAATATAATCATAATTCCTACAAGGATTTTAACCTAGACTTACAGTCTGAAAAACTGTTGTTGTATTCAACTATAAGAACACTAATGGCCCCAGTACTTCGCAAAACCCATCCTCTAGTAAAAATTATTAATAACTCGTTTATTGATCTTCCAGCACCAGTCAATCTTTCATCGCTATGAAACTTTGGCTCTCTGTTAGGAGTTTGCTTAATTGCCCAAATCGCAACCGGCTTATTTCTAGCAATGCACTATACTGCTGATACATCCATAGCTTTTTCATCCGTAGCCCACATCTGCCGAGACGTAAATAACGGATGATTACTTCGCAACCTTCATGCAAACGGAGCCTCATTCTTCTTCATCTGCATCTACCTTCACATTGGACGAGGGATATACTACGGCTCATACCTTTTTAAAGAAACCTGAAATATCGGAGTAATTCTCCTTTTCCTCGTTATAGCTACAGCATTTGTAGGCTATGTTCTTCCATGAGGACAAATGTCCTTCTGAGGCGCAACAGTTATCACAAACCTCCTCTCTGCCGCCCCATACATTGGGACCGAACTTGTTCAATGAATTTGAGGAGGTTTTTCAGTAGACAATGCCACCCTAACACGATTTTTTACTTTTCACTTTATTCTCCCATTTATCATTGCAGGTGCTTCCATACTTCACCTTCTTTTTCTTCATCAGACAGGGTCCTCAAACCCAACAGGACTTAACTCAAACTTTGACAAAATTCCATTTCACGCTTACTACTCCTATAAAGACATCTTCGGCTTCGCGTTAATACTAGCCTTCTTAGCCCTCCTATCCACCTTCGCCCCCAACCTCTTAGGTGATCCTGATAATTTTACCCCGGCAAACCCTTTAGTTACACCACCCCATATTAAACCAGAATGATACTTCTTATTTGCCTACGCCATTCTTCGCTCAATCCCAAATAAACTAGGAGGGGTCCTCGCTCTTTTATTTTCTATTATAATTCTCCTGCTTATACCTCTTCTCCACACTTCTAACCAACGAACCCTTATATTCCGCCCTTTGGCAAAACTATTCTTCTGAACGTTAGTAGCCAACACTCTTATTTTAACCTGAATTGGAGGACAGCCAGTAGAAGATCCCTACATCATAATTGGCCAACTAGCTTCCGTCTCTTACTTCACCATCTTCATTATTTTTATCCCCCTTCTAGGACTCATAGAGAACAAACTAGCTCGTCTTAACAGAACTTTTTCATTGGAAGTTGTTGTCCCACTATCATTAACTTTTTCCTGTATTAAACATATTCACCAAACACTTATTACACCCATATATTAATTTTATACAGTCCTTATATCTCAACAATAGACTTTCGCGGTCCTATAAATAATCTATGCTAGAACACAGCCTATATGATGATGTATGATATAGTACATATTATGTATGCATGAAGGACATATTATGTATAATCGAGCATTCATCTTATTTCCCCATGCATATCATTTCCCATCATTATTAATATTTCCACATATGTAAACTTAACATAAATGAATAACAACTACTAGCAATATTACAGTCCTTATATCTCAACAATAGACTTTCGCGGTCCTATAAATAATCTATGCTAGAACACAGCCTATATGATGATATATGATATAGTACATATTATGTATGCATGAAGGACATATTATGTATAATCGAGCATTCATCTTATTTCCCCATGCATATCATTTCCCATCATTATTAATATTTCCACATATGTAAACTTAACATAAATGAATAACAATTACTAGCAATATTGTAATACATTCGTTTCACGAAGATGGAATGGATATTAATGAATGAAGACTATGTCTCTACAGTTTAGCCTTCCCTTGAATTAAGAACACTTATATTACTTAGACAAAGTTAAACTCAAGTATTTTCCTTATTTCATGAATGATTTAAGGACATACAATTTATTCTATCGAGCAATCTCAGTCATTTTCACCATTCAAGTGATAACCAATTAAATCTGATTAATCAACAATCTCTTTATCAGCAGTAAAATATAATCAACTTAAACCCAATTACATACGCTCATAAAATTTTGAACTGGACCTTAATAGTCCCAGTCAATACGAATAATACTTATAAATTAACTTGAATAATAAACAACCATGGTCTATCTCATTAAAGAAATATAAATGTGTAACATACATTACTAATCTTACAACATGAATATTCTTCTCCCAAACTCTTAAAATTCAACATCAAGACTGTCTTTATCCCCTATCGTACCTTAAAGAGGCCTCAGAGAAATCAAGGACTTGGTAGATCTTAACCTCCAATGGACCTACCACAAGAGTGACAGTAATCCCGCTTCAGGAGGCATCTGACGGAACTGAATCTATGGACTTTTATAGCATAATCGGTCTATACTGAAATCTAAAGAGCCTCCCTCTTTATGAGATCTGGTACCTTAAAGACCTTAACCTGGCCTTACTTGAAACTGGTAAGCATTGATGGGTTTTTATATATAGGAGCTTTCCCCTGGCATCTCATAGTGGGGTAATGGCACATTAACAAGGTTGTCCCACTTAATGCAAGCGTGATTGTCTAGCATAAAAAGAAGGTTAGCATGTAGTGAATGTTTATTAGACATAACATATTTTGCCATATTTTTTTTAACCCTATTTTTTCTATTCCCCCCGGGAGTCCACTCTTCCACCTAAAATTTTTACATTTGCTAAAACCCGTCGGGGCCCCCCCCTCCCCAAAAAATAGCTCAACAGCTCATTTTATTTATATACTCTTGAAAACCACCTATTCAACTTTTCCAAACAATCTAATTTACCTACACACCATTTTTACTCTTTTAAGGAGCTTTCACCAATTTAAAATTCATGTATATATATATATATATATATATTAAATAAAAATTCTTAATATTAGCTAATCAACGTCCACTAGCTTATATCTGAATTAAATCTCCTTATTTCTCCACTATAATAAAAAATAAAATACATGTATATATATATATGTATAAATTGACCACATCTTTGTCTTTCAAGGACATCTTCAATTTTTTTATATAGTACTTGCAAAAATCTTCT
>H20
GCTTTTGAAGGAAAATAGTTTTCCCCTGGTCTTAGGCTCCAGTAACTCTTGGTGCAAATCCAAGTAAAAGCTGCTTCAGTAGCTTAAACATTAAAGCATTGGTCTTGTAAACCAAAGAATGAAGAATAAACCCTTCCTGAGGCTCAGGACAGAGAGAATTTAACTCCCACAGCTAACCCCCAAAGCTAGCATTCTATTTAAATTATATCCTGTTTAAATAGCTTAAATAAAGCATAGCACTGAAAATGCTAAGATGGACCCTAAAAGGTCCTTTAAACACAAAGGTTTGGTCCTGGCCTTGAGGTCAGTTATTACTTAATATACACATGCAAGTATCCGCTCCCCTGTGAGAACGCCCTTTAACCCCTTTTAGGGACAAGGAGCTGGTATCAGGCACGAAAATCTGCCCAAAACACCTAGCCACGCCACACCCACAAGGGAATTCAGCAGTGATTAACATTGAGTATTAGCGCAAGCTAGACTCAGTTAAAGTAAGACAGAGCCGGCTAATCTGGTGCCAGCCGCCGCGGTTACACCACGTGACTCAAATTGACCTCCTCCGGCGTAAAGCGTGATTAAAGTTACCCCTTTCTAGAGTTAAACTAAAACTAAGCTGTGACACGCCTGTTTATTAAGAAACCCAAAAACGAAAGTTACTCTAATATAATCAACTTGAACTCACGACAGCTGGGATACAAACTGGGATTAGATACCCCACTATGCCCAGCCGTAAACTTTAACTTACACTCAAATCGCCAGGGAACTACGAGCTAAGCTTAAAACCCAAAGGACTTGACGGTACCCCATATCCCCCTAGAGGAGCCTGTCCTATAATCGATAATCCACGTTTAACCTCACCATTTTTTGTTAATCAGCCTGTATACCTCCGTCGTCAGCTTACCACGTGAGCGCCAATTAGTGAGCTTAATGTCTTTCACCAACACGTCAGGTCAAGGTGCAGCAAATGAAATGGGAAGAGATGGGCTACACTTTCTATATTAGAAAAAACGAAAAACTATTTATGAAAACTAGTTGGAAGGCGGATTTAGCAGTAAAAAGGAATCAGAATGTCCATTTTAACCCGGCACTGGGGTGTGTACACACCGCCCGTCACCCTCTTCAGGGCTTCTTACCTAGTTCTTAACAAACTAAAGCATAACAGAAGAGGCAAGTCGTAACATGGTAAGTATACCGGAAGGTGTGCTTGGAAACGTAATGTAGCTTAATTAAAGCATCTCGCTTACACCGAGAAAATGTCCGTGAAAACCAGACCATTTCGAGCTAAAAACCTAGCCCAACTAAACATGAATATCCTCAAATTAATTTATTTTTAATAATAAATCATTTTGTTATTTTAGTAAAGGAGATTGAAAAATTTATTGGAGCTATAATAACAGTACCGCAAGGGAACGGTGAAATATGAAATGAAAAATTTTTAAGCAAGAAAAAGTAAAGACTACTCCTTGTACCTTTTGCATCATGGTTTAACTAGTCCAATCAAGCACAACGTATTTAAGTTTGACTTCCCGAAACTAAGTGAGCTACTTCAAGGCAGCTGATAGAGCGAACCCGTCTCTGTAGCAAAAGAGTGGGATGATCTTCAAGTAGCGGTGACAGACCTAACGAGCTTAGTGATAGCTGGTTACTCAAGAAATGGATCTAAGTCCAACCTGAAATTCATTCTAGTCCACCAAAACAACCACCTGAATTTCAGCGTAATTCAAATAAGGTACAGCCTATTTGAAACAGGATACAACCTAAATTAATGGATAAGACTAGCTCAATACACAACCAAGTGGGCCTAAAAGCAGCCACCTTTTAAATAGCGTCAAAGCTTAATTGTTATTTTTGCCTAATTACTTAATTATTATCTTAATCCTCTATTAATACTGAGTAATTCTATATTATTATAGAAATTTTTATGTTAAAACTAGTAACAAGAAGAAGACTCTTCTCTTTAATGTAAGTGTAAATCAGAAAGGACAAACCACTGATAATTAACGTCACTGAAACCAAAGTAGAAACTCATCAAGAAAAATCTACTTTCATTAACGTTAACCTAACACAAGGACATTTCAAGAAAGATTAAAAGAAAAAGAAGGAACTCGGCAAACATTAACCTCGCCTGTTTACCAAAAACATCGCCTCTTGATTCTTATAAGAGGTCCAGCCTGCCCAGTGACCATGTTCAACGGCCGCGGTATCCTAACCGTGCGAAGGTAGCGTAATCACTTGTTCTTTAANTGTGGACTAGTATGAATGGCACCACGAAGGTTATACTGTCTCCTTTTTCTAATCAGTGAAACTAATCTCCCCGTGAAGAAGCGAGGATATACCTACAAGACGAGAAGACCCTATGGAGCTTTAAACAACACAGCAATTACCTGCTAAACTAAGAAGTTTCTGAACATTTTCAATCTTTTAAGTAATCTGACTGCAAGTTTTTGGTTGGGGTGACCACGGAGCATAACACAACCTCCATGTTGAAAGAATTCTTTCTAAGCCAAGAACAACCTTTCTAAGCATCAATATATTGACATCCATTGACCCAATACATTTGACCAACGAACCAAGTTACCCTAGGGATAACAGCGCAATCCACTTCAAGAGCTCCTATCGACAAGTGGGTTTACGACCTCGATGTTGGATCAGGGTATCCCAGTGGTGCAGCCGCTACTAAAGGTTCGTTTGTTCAACGATTAAAACCCTACGTGATCTGAGTTCAGACCGGAGTAATCCAGGTCAGTTTCTATCTATACATGAGTTTCTTCTAGTACGAAAGGACCGGAGAAACGCGGCCCATATTTTTTACAAGCCGCAGCTACTAAATTATGATTTAAACTCAATAATATTGTAGCCCATAATTTTACTCAAGACAAGAGTAGTTAACGTAGCAAAACCTGGTATTGCAAAAGACCTAAACCCTTTCTATAGAAGTTCAAATCTTCTCGTTAACTTTGAACCTTTATTTAATTATTTCTACACTTTGTTATATTGCACCAATTCTTCTGGCAGTTGCTTTTCTTACCCTAATTGAACGCAAAGTGCTTGGCTACATGCAGCACCGAAAAGGCCCTAACATTGTTGGTCCAATAGGCCTCCTTCAACCAATTGCAGACGGAGTAAAACTATTTATTAAAGAACCAATTCGGCCATCTACCTCATCTCAAACACTATTTCTTCTAGCCCCTGTAATAGCTCTATCATTAGCAATAATCATTTGGACCCCCATTCCTATACCAATTTCACTCTCTGATATAAACTTAGGAGTTATATTTCTCCTAGCCCTTTCTAGCCTTACCGTCTATTCCATCCTGGGTTCAGGCTGAGCCTCAAATTCTAAATATGCCCTAATTGGAGCTTTACGAGCAGTAGCACAAACTATTTCATACGAAGTAACTCTAGCCCTTATTCTCCTTTGCACTATTTTGCTATCAGGAAACTTCTCCCTTCAAAACTTTAGCATCACCCAAGAACCCATATGATTAATTATCCCAACATGACCCCTAGCTATAATATGATATATCTCCACCCTAGCAGAGACAAACCGAGCCCCATTTGACCTCACTGAAGGAGAATCTGAGTTAGTATCAGGGTTTAACGTAGAATACGCAGGGGGACCATTTGCCCTATTTTTTCTTGCCGAATACGCTAACATCTTGATGATAAACACAGTTTCTGCTATTATTTTTCTAGGATCCTCCACCCTTCTCCTCCTAACATTTACTACAACATCACTAATACTAAAATCCGCTATTCTTTCTATGGTTTTCCTCTGAATTCGAGCCTCCTACCCACGATTCCGCTATGATCAACTTATACACCTAGTTTGAAAAAACTTCCTCCCCCTTACCTTAGCATTAACAATTTGATATATTTCATTTCCAATTTCACTCTTACTTACCCCACCAATTTTATGGAAGCGTGCCTGAAAGCTAAGGGCCTCCTTGATAGGGAGGACCATAGGAGTTCAAACCTCCTCACTTCCTTAGAAAGATAGGAATTGAACCTATAACTGGGAGATCAAAACTCCCTGTAATTCCGTTTTACCACTTTCTAGTAAAGTCAGCTAAATAAGCTTTTGGGCCCATACCCCAAACATGTTGGTTAAACCCCCTCCTTTACTAATTAATCCATATGCTCTATCAGTAATTGTCTCAAGCCTCGCCCTAGGCACTATCTTAACATTGTCAAGTTATCATTGAATTTTAGCATGAATTGGCCTTGAAATTAATACACTAGCTATTATTCCAATAATAACCAAAACCCCTCATCCACGAGCCATTGAAGCCGCAACAAAATACTTCTTAACACAAGCCGCAGCATCAGCCCTTATTTTATTTTCTAGCATCCTTAATGCATATATTTTAGGAGAGTGATCTATTAATTCACCAACTCACCCCATTTCAGCTACCCTCCTGTCAATTGCCATTGCAATAAAACTCGGAATTGCCCCATTTCATTTTTGACTCCCAGAGGTACTTCAAGGATCCACCCTACAAACAGGCCTGATTCTTTCTACATGACAAAAATTAGCTCCAATAGCCCTTCTTCTTCAACTATCACAATCAGTAAACCTAAACCTTATACTCACTTTAGGCCTTTTGTCAACTATTATTGGAGGATGGGGTGGAATTAATCAAACTCAAATCCGAAAAGTATTAGCCTTCTCTTCTGTAGCCCACTTAGGATGAATATTAGCAATCCTTAAAATCTCTCCACAATTAACACTTTTAAACTTTTTTCTTTATATTCTAATAACATCTACACTTTTCTTAACCTTTATATCATTAAACACAAAAAATATGTATGAACTCTCGACCTCCTGATCCAAAACCCCAGCGCTCACAGCACTCTCTATACTTTCCCTGCTATCACTAAGTGGACTACCCCCACTAACAGGATTTATACCAAAATGACTTATTGCCCAAGAAATGGTAAAACAAGACATAATTATATTTGCGCTATTAATTTTACTTTCCACACTTCTCAGCCTATTCTTTTACCTACGCCTTACATATTCTATATCTCTTACCCTAGCACCAAGCTTATCCTCCTCCCCCTCACTATGATTTAATCCCCCAAAAAACACTTTAGCCACACCTATAGTTATGTCTCTTTTACTCCTCCCTGTTACCCCCATTATTATAGCCGTAATATANAAACTTAGGATAACCTAGACCAAGAGCCTTCAAAGCCCTAAGTAGAAGTTAAAATCTTCTAGTTTCTGTAAGACTTGCAGGACATTATCCTGCATCTTCTGAATGCAAATCAGATACTTTTATTAAGCTAAAGCCTTCTAGAAAGACGGGCCTTGATCCCGTAAAATTTTAGTTAACAGCTAAACGCTCAATCCAGCGAGCTTCATTCTACTTCTCCCGATTTTTTTAAAAACGGGAGAAGCCCCGGCAGAACTTCTTCTGCTTCTCCAGATTTGCAATCTGGCGTGTGACACCCCAGGACCTGATAAGAGGAGGACTTTAACCTCCCTTGGTGGAGCTACAAGCCACCGCCTAACCCTCGGCCATCTTACCCGTGATAATTACCCGCTGACTATTTTCAACCAATCACAAGGATATTGGTACCCTATACCTAATCTTTGGTGCCTGAGCAGGAATAGTGGGAACTGCCCTCAGTCTTCTTATCCGAGCTGAACTGAGTCAGCCAGGCTCCCTCCTTGGTGATGACCAAATTTATAATGTTATCGTTACCGCACATGCTTTCGTCATAATTTTCTTTATGGTTATGCCAATTCTAATCGGCGGCTTTGGCAACTGACTTGTTCCTTTAATAATCGGAGCCCCCGATATAGCTTTTCCTCGTATAAATAACATAAGCTTCTGATTACTCCCCCCATCCTTTTTACTTCTTCTGGCCTCCGCTGGGGTAGAAGCTGGGGCTGGAACTGGCTGAACTGTTTATCCTCCACTAGCCGGAAATCTCGCCCATGCGGGACCATCTGTAGATTTAACTATCTTTTCCCTTCACTTGGCAGGTGTTTCATCCATTCTAGGTGCAATTAATTTTATTACCACAACCTTAAATATGAAACCTCCTTCAATAACTCAATATCAAACACCTTTATTTGTGTGGTCTGTGCTAATTACCGCCGTTCTATTACTTCTCTCCTTACCAGTTCTTGCAGCAGGAATTACTATACTCTTAACTGATCGTAACCTAAATACAACATTCTTTGATCCTGCTGGAGGAGGTGACCCCATTTTATACCAACACCTCTTTTGATTCTTCGGACACCCAGAGGTTTATATTCTTATTCTTCCTGGCTTTGGTATTATTTCACATGTAGTAACATTTTACTCAAGTAAAAAAGAGCCATTTGGTTATATAGGAATGGTTTGAGCAATAATGTCAATTGGCCTCCTAGGCTTTATTGTTTGAGCTCACCACATGTTTACAACAGATCTAAATGTTGATACCCGAGCCTATTTTACATCTGCAACAATAATTATTGCCATCCCAACAGGAGTTAAAGTATTTAGCTGACTAGCCACAATGCATGGCGGAGTAATTAAATGAGATGCTCCAATACTATGGGCCCTAGGGTTTATTTTCCTATTTACAGTCGGTGGGCTAACTGGGATTGTTCTAGCAAATTCATCACTAGACATTGTTCTCCATGATACTTACTATGTTGTTGCTCACTTCCATTATGTACTATCAATGGGAGCCGTATTTGCTATCATAGCTGGATTTGTACACTGATTCCCATTATTTTCAGGATATACTCTTCACGAGACCTGAGCAAAAATTCACTTTGGAGTAATATTTACTGGGGTAAACCTAACCTTCTTCCCTCAACACTTTCTCGGATTAGCAGGCATGCCTCGACGATACTCAGACTATCCAGACGCATATACACTATGAAACACTGTCTCTTCTATTGGTTCCCTAATTTCATTAGTAGCTGTAGTTATTATAATGTTTATTATCTGAGAAGCTTTCTCATCTAAACGTCATCTGATTTCTGCCAGTATAACTTCAACTAATGTGGAGTGACTTTATGGATTCCCCCCTCTTCATCATACATTTGAAGAAGCTTCTTTTTCCCAAACCAATTAATCGAGAAAGGAGGGAATTGAACCCCCATCCACTGGTTTCAAGCCAGGTACATAACCACTCTGTCACTTTCTTAGAGGGATTNGTTAAATAATAACACTGCCTTGTCAAGACAAAATTACGAGTTAAATTCTCGTATTCCTCTAATGGCACACCCACTTCAATTAGGATTCCAAGACGCAGCATCCCCAATTATGGAGGAACTATTACACTTCCACGATCATACATTAATAGCAGTGTTCTTAATTAGCACTCTCGTTTTATATATTATTTCGACCCTTATAAGCACTAAACTCTCTAATACAAATACAATTGACGCACAAGAAATTGAAATAGTATGAACAATTATACCAGCCATCATTTTAATCGTGATTGCCCTTCCGTCACTTCGTATTTTATATTTAATGGATGAAGTTAGTAACCCAGATGTTACAGTTAAAGCTATTGGTCACCAATGATACTGAAGCTATGAGTATTCTGACTTTAACGATCTTAGCTTTGACTCTTATATAGTTCCCACTAAAGACCTTCTCCCCGGACAATTTCGACTTCTAGAAGTTGACAACCGAATAACCACCCCTGTCGGAATAACCACTCGAACCCTGATTACAGCAGAGGATGTTCTTCACTCATGAGCCGTCCCATCTTTAGGGGTAAAATTAGACGCAATCCCAGGACGGCTAAATCAAACCTCATTTATTATCTCACGACCTGGTGTTTACTACGGACAATGCTCTGAAATTTGTGGAGCAAACCACAGCTTTATGCCAATTGTTGTTGAATCTTTACCTATTAAGGAATTTTTAAACTGATCTTCTGCCTCAGTAAACGCCTCATTAAGANGCTATAGGACTAAGCAACAGCCTTTTAAGCTGTAGATAGGTGACTTCCAACCACCCTTAATGGCATGCCACAACTTGACCCAGCCCCATGATTCTTTATTTTATTTACTGCCTGAACAGTGTTTATTATATTTTCACCTATAAAAACCTCCAACTATACTCACCTAAATGACCCAACACCTAAAACTTTTAAAGGTCTTAATAAACCGTGATCTTGACCGTGACCATAAACCTGTTTAGCCAATTTGCCTCACCTTCACTACTTGGAATCCCACTTATTTTAATTGCCTTTTTAGTCCCATGATTTCTATTTCCAACCCCATGTAACCGATGAACTACAAACCGCTTAGTAACTATTCAAACATGATTTGTGAAAACCTTCACAAAACAAATCTTTCTCCCACTAAATTTTCCAGGACATAAATGAGCACTTATTCTCACGTCGTTAATGATTTTTCTTCTTGGAATAAATTTACTGGGCCTTCTTCCCTACACTTTTACCCCTACCACACAACTTTCACTTAATTTAGGACTCGCAATCCCCCTATGATTAGCCACAGTAGCTATTGGGTTTCGAAATCAACTTACAGCATCTCTAGGTCATTTTCTACCCGAAGGCACGCCTACCCTGTTAATTCCAATTTTAATTATTATCGAAACAATTAGCTTATTTATCCGACCAATAGCACTTGGGGTCCGACTTACTGCTAACCTAACAGCAGGCCACCTTCTTATTCAACTTATTTCAACCGCTACCATGGCCCTATTATTCTCAAACCCTATTGTTTCTTCACTAACATTTGCTACCCTTCTTCTCCTTACTATATTAGAGATTGCAGTCGCTATAATTCAAGCATACGTATTTGTCCTTCTCTTAAGCCTATATCTTCAAGAAAATACTTAATGGCACATCAAGCACATGCTTTTCACATAGTAGACCCAAGCCCATGACCACTTACAGGGGCAACAGCCGCCTTTATACTTACTACCGGCCTAGCAATATGATTTCACTACGGTTCAACCTGAATTATATTTATAGGACTTACACTTATACTCCTTACTATATATCAATGATGACGAGATGTTGTTCGTGAGGGCACATTTCAGGGTCATCACACAATTCCAGTCCAAAAAGGACTTCGTTATGGCATAATTCTATTTATCACCTCTGAAGTATTCTTTTTTATTGGATTTTTTTGAGCATTTTATAATGCCAGCTTAGCCCCAACCTTTGAAGTTGGAGAATGCTGACCACCCGCTGGTATCTCCCCATTAAATCCTTTTGAAGTCCCTCTATTAAATACAGCAGTCCTTCTTGCTTCAGGGGTCACAGTTACTTGAGCTCACCATAGTATTATGCAGGGAAACCGTAAAGAAGCAATTCAATCTCTCGCCTTAACTATTATTTTAGGAATATACTTTACAGCCCTACAAGCCATAGAATACTACGAAGCCCCTTTTACTATTGCAGACGGAATCTACGGATCAACATTTTTTGTGGCTACCGGCTTCCACGGGCTTCACGTTATTATTGGCTCACTATTTTTACTAACTTGCCTTCTGCGACAAATCAACTTTCACTTTACTGCACAACACCATTTTGGATTTGAAGCAGCTGCCTGATACTGACATTTTGTTGATGTAGTTTGACTTTTCTTATACGTCTCAATTTATTGATGAGGCTCATATTTTCTTAGTATAAATGAGTACTGATGACTTCCAATCATTAAGCCTTGGTTAAACCCCAGGAGAAAATAATGTCTCTATTTGTATTTATTACCCTAGCAATTGTTCTAATTTTAGCCACTGTTAGCTTCTGGTTACCAATAATTAATCCAGACTCAGAAAAACTCTCACCTTATGAATGTGGCTTTGACCCACTTGGATCAGCCCGACTACCATATTCTATGCGATTTTTCCTAGTAGCTATTCTTTTTTTACTATTTGATTTAGAAATTGCCCTTCTCCTCCCCACCCCCTGGGCAGCGCAACTTCCTCACCCCACATTATCAATTTTTTGAGCATCAATTATTCTTATTCTTTTAACTTTAGGTTTTATTTACGAATGACTTCAAGGAGGCCTAGAATGAGCTGAATGAGGAGTTGGTCTAAAAAAGACAGCTGATTTCGGCTCAGCAAATTATGGTTTAACCCCATAACACCTTTATGTTAACAAACGAGTCCTGATTACTTTCCTCTACATTTATATTAAGTCTTATTGGCCTATCATTTCACCGGGCACACTTACTCTCAGCATTACTCTGTTTAGAAGGAATAATACTATCAATTTTTATTGGACTCAGCCTATGAGCCTTAAAATTTACCTTAATTGCTCCACTAATATATCCTATTGTTATGTTAACAATATCTGCATGTGAAGCAGGCCTTGGCTTATCCCTTATAATTGCCACCGCCCGATCCCACGGATCTGATAATTTAAATACGCTTAATCTTCTACAATGCTAATAATTTCCATTCCATTAGCCACCCTTCTTCTCTCAACCTGACTGGCCCCTTCAAAGCGGTTGTGAGAAATTATAACAACCCAGTCCTTAATTATTGCCGTTATATCAACAGCCTGATTAGCCACTCAGGAGGCTTACCCATTTTTAAACAATTATCTATTTATTGATGAAATCTCATCTCCCCTTCTAGTACTTACCTGCTGACTTACAGCTCCAACACTACTTGCTAGTCAGAGTAAACTCTCCAAAGAACCCCTACCACGACAACGAACATACATTTTTACTATCATTGTACTCCAAATAACAACCCTCCTTGCATTTTTGGCGGACAACATAATCTTATTTTTTATTATATTTGAAGCAACTATAATTCCTACTTTAATTGTTATTACTCGATGAGGAGCCCAAAAAGAACGCATACTAGCCGGAACCTATTTAATCTTTTATACTTTATTTGGCTCTATGGCCCTCCTTACTGCCCTACTTTACTTCCATGAAACATTCGGAACAATATCAATCTCATTAATAAAATCTTTTTTTGTAGCCCAAACTTTTTCTTCCTGTTCAACAGCATGATGAATCGCTTGCTTTATTGCCTTTCTAGTAAAAATACCACTCTATGGTGTTCACCTCTGACTTCCAAAAGCGCACGTTGAAGCCCCTATTGCTGGATCAATAATTTTAGCAGGAACTTTACTAAAACTTGGTGGCTACGGAATTTTACGAATAAATATTTTTATAAATGACTCCCTCCTGCCCCTAGCAAAACCTCTTATTGTTTTTTCACTGTTTGGTGTTCTTTTATCAGCCATTTTATGTTCCCGCCAAACGGATTTAAAATCCCTAATTGCTTTTTCATCAGTAAGCCATATAGGATTAGTAATTGCCGCATCAATAATTAAGACAGAATGAAGCATTGCCGGCTCAATAGTCCTAATAATTTCCCACGGACTAGTTTCATCAGCCTTATTTTGCCTAGCTAACACTTCATATGAGCGCACCAACACCCGCACCCTTATTCTCCTTCAAGGGACCCAAATTGTTTTTCCACTAGCAGCAGCCTGATGACTTCTGGCTGCCCTAATAAATCTAGCTCTTCCACCATCCCCAAATTTTATTGGAGAGATATCAATTTTAACATCATTATTTCAATGATCAAACATAACACTCATTTTAACAGGATTAGGAATTATTTTTACCACAGCCTACTCCTTATATATATTTTGAGCTTCACAACGAGAGCACCTTCCATCCCACCTAAACTCTTTTCCACCAATGCAAACTCGAGAACATATTTTACTTGCCTTACATATCCTTCCAGCCCTACTCCTAATACTGAAACCCACCTTAATATTTTAAGTGAATATAGTTTATTAAAAATACTAGCTTGTGATTCTAGAGAAGGGGACTAATAACCCCCTATTCACCGAGCCTGACTGGATCAACGAGAACTGCTAATTACTCGCCACTATGGTTCATTTCCATAGCAGACTCGCCCTCGCAATTATTCAAATAACATTTTGAACATTTGCCATGAGTTTTCCTATTATTGCACTAACATCATACTTAATTAGCATGCTATCCCTTATTATTCCTTTATTTAACCCAAACTCAGCAGAATTTCACTTCAAAACAAAGACCGCCATTAAAACAGCTTTCTTTGTCTCAACTATTCCTGCCATCTTAATAATTAATGAAAATTCTTTATCCACCATTATTTCATGAAAGTGGTTTAATATTATAATAACCCCTTTCAACTTAACAATTCAACTTGACCAATACTCAATTCTTTTCATCCCAATCGCTCTAATAGTCTCATGAAGCATTATTGAGTATTCTCTTTGGTACATGCATGATGACATCAAGATCCAACTTTTCTTTAAATATTTACTTATTTTTTTACTAGCAATAATACTATTAGTATCAGCCGGCAACTTATTAATACTTTTTATTGGCTGGGAAGGAGTAGGAATTATATCTTATCTTTTAATTGGGTGATATTTTACACGGAGCAACGCCGGAGCAGCCGCTCTTCAAGCGGTACTGTATAACCGAATTGGAGACATTGGATTTTTATTTGCCATATTTTGACTTATTTCATCTTATGACTCAATTGACCTTAACTTTATCTTCTCAATGAATAACTCCACCCCCCTTCTACTAGCCTTCATTATTGCAGCCGCTAGTAAGTCAGCTCAATTTGGACTTCACCCATGACTCGCCTCCGCCATAGAAGGCCCCACCCCAGTATCAGCCCTACTTCACTCCAGCACAATGGTTGTTGCTGGGGTTTTTTTACTTATTCGCATTCATCCAATAATTAAAGATAACCAAACTGCCCTAACAACCTGTCTATGTCTTGGAGCTATTTCAACCGCATTTGCAGCTACATGTGCCCTCACCCAAAATGATATTAAAAAAATCATTGCCTTTTCAACATCAAGCCAACTCGGCCTTATAGTCGTAGCTATTGGCCTAAATATACCTCACCTAGCATTTTTTCACATCTGTACACATGCCTTCTTCAAGGCAATATTATTTTTATGCTCAGGATCAATTATTCATAACCTTAATGATGAACAAGACATTCGAAAAATGGGAGGCCTACAAAAAACCCTCCCATTCACCACAACATGTGTTACAGTTGGAAGCTTGGCCCTGATGGGAACCCCTTATCTTGCAGGCTTCTTTTCAAAAGACGCCATTATTGAAGCAATTAACACCTCCAATGTTAATGCATGGGCTTTGACCTTAACAATTATTGCCACCTCATTCACAGCCGTTTATAGCCTTCGAGTAATCTTCTTTGCATCAATACAGCACCCTCGCTTTTCTCCTGCCTCTTCTATTAATGAAAATAATCCAACAATTATTAACCCAATTAAACGTCTTGCCCTAGGTAGTGTAATTGCTGGACTATTGTTAAATCAAATTATTCTTCCATCTTCCCCTGTTACCATAACCATGCCAACCTATTTAAAGATAACCGCAATTATTGTAACCGTCCTAGGATTTATTATTGCCCTAGATCTAGCTAGTATCTCTTGAACAAAGGCCCCTGAACAAACAAATGTTTCAAAAACAATCAATACCTCTTTTTACCCGACCATTATTCATCGACTCATTCCCTCTTACGCCATAAACCTCAGCTTACGTGTTTCATCTCACCTAATTGACACCCTTTGACTAGAAAAAATTGGACCAAAAGGCTTAGCAGAACTCCAACTGCCCCCAATCATAAAAAATCAAGAAATCCAACGAGGGTTAATCAAAATTTACCTCTCCATCTTCATTTTTACCACTATTCTATGTCTAATTGTCTTACAGCTCGCAAGACACCACTATAATGGCCCCGAACCACCTCTAATACTGCAAACAACGTTAATAAAAGAGCCCACCCTACCACTATTAAAACCCCTCCCCCTCAGAAAAACATTGTTGCCACCCCAAATCAATCCCCCACATATACTCCTATATTAGCTACCCCTGCAATCCCCTCATCAACACCCCCAATAACTCATCAAGCCCCCAACAATAAAACATAAGCAGTAATGTATGATCAAACAACCCCTCCCCCCCAAGCCTCTGGATAAGGTTCCGCAACTAAAGCAGCAGAGTAAGCAAACACCACTATTATTCCACCAAGATATACTAAAAACAAAACTAAGCATAAAAAAGAAACACCACCATCCATCAGAATTAAACACCCTGCCCCTGCCGAACCTACTAATCCAAGTGCAGCATAATAGGGAGAAGGATTTGAAGCTACCGCTAATAATCCAACAATCAACCCCAACTCAAATAATATAATCATAATTCCTACAAGGATTTTAACCTAGACTTACAGTCTGAAAAACTGTTGTTGTATTCAACTATAAGAACACTAATGGCCCCAGTACTTCGCAAAACCCATCCTCTAGTAAAAATTATTAATAACTCGTTTATTGATCTTCCAGCACCAGTCAATCTTTCATCGCTATGAAACTTTGGCTCTCTGTTAGGAGTTTGCTTAATTGCCCAAATCGCAACCGGCTTATTTCTAGCAATGCACTATACTGCTGATACATCCATAGCTTTTTCATCCGTAGCCCACATCTGCCGAAACGTAAATAACGGATGATTACTTCGCAACCTTCATGCAAACGGAGCCTCATTCTTCTTCATCTGCATCTACCTTCACATTGGACGAGGGATATACTACGGCTCATACCTTTTTAAAGAAACCTGAAATATCGGAGTAATTCTCCTTTTCCTCGTTATAGCTACAGCATTTGTAGGCTATGTTCTTCCATGAGGACAAATGTCCTTCTGAGGCGCAACAGTTATCACAAACCTCCTCTCTGCCGCCCCATACATTGGGACCGAACTTGTTCAATGAATTTGAGGAGGTTTTTCAGTAGACAATGCCACCCTAACACGATTTTTTACTTTTCACTTTATTCTCCCATTTATCATTGCAGGTGCTTCCATACTTCACCTTCTTTTTCTTCATCAGACAGGGTCCTCAAACCCAACAGGACTTAACTCAAACTTTGACAAAATTCCATTTCACGCTTACTACTCCTATAAAGACATCTTCGGCTTCGCGTTAATACTAGCCTTCTTAGCCCTCCTATCCACCTTCGCCCCCAACCTCTTAGGTGATCCTGATAATTTTACCCCGGCAAACCCTTTAGTTACACCACCCCATATTAAACCAGAATGATACTTCTTATTTGCCTACGCCATTCTTCGCTCAATCCCAAATAAACTAGGAGGGGTCCTCGCTCTTTTATTTTCTATTATAATTCTCCTGCTTATACCTCTTCTCCACACTTCTAACCAACGAACCCTTATATTCCGCCCTTTGGCAAAACTATTCTTCTGAACGTTAGTAGCCAACACTCTTATTTTAACCTGAATTGGAGGACAGCCAGTAGAAGATCCCTACATCATAATTGGCCAACTAGCTTCCGTCTCTTACTTCACCATCTTCATTATTTTTATCCCCCTTCTAGGACTCATAGAGAACAAACTAGCTCGTCTTAACAGAACTTTTTCATTGGAAGTTGTTGTCCCACTATCATTAACTTTTTCCTGTATTAAACATATTCACCAAACACTTATTACACCCATATATTAATTTTATACAGTCCTTATATCTCAACAATAGACTTTCGCGGTCCTATAAATAATCTATGCTAGAACACAGCCTATATGATGATGTATGATATAGTACATATTATGTATGCATGAAGGACATATTATGTATAATCGAGCATTCATCTTATTTCCCCATGCATATCATTTCCCATCATTATTAATATTTCCACATATGTAAACTTAACATAAATGAATAACAACTACTAGCAATATTACAGTCCTTATATCTCAACAATAGACTTTCGCGGTCCTATAAATAATCTATGCTAGAACACAGCCTATATGATGATATATGATATAGTACATATTATGTATGCATGAAGGACATATTATGTATAATCGAGCATTCATCTTATTTCCCCATGCATATCATTTCCCATCATTATTAATATTTCCACATATGTAAACTTAACATAAATGAATAACAATTACTAGCAATATTGTAATACATTCGTTTCACGAAGATGGAATGGATATTAATGAATGAAGACTATGTCTCTACAGTTTAGCCTTCCCTTGAATTAAGAACACTTATATTACTTAGACAAAGTTAAACTCAAGTATTTTCCTTATTTCATGAATGATTTAAGGACATACAATTTATTCTATCGAGCAATCTCAGTCATTTTCACCATTCAAGTGATAACCAATTAAATCTGATTAATCAACAATCTCTTTATCAGCAGTAAAATATAATCAACTTAAACCCAATTACATACGCTCATAAAATTTTGAACTGGACCTTAATAGTCCCAGTCAATACGAATAATACTTATAAATTAACTTGAATAATAAACAACCATGGTCTATCTCATTAAAGAAATATAAATGTGTAACATACATTACTAATCTTACAACATGAATATTCTTCTCCCAAACTCTTAAAATTCAACATCAAGACTGTCTTTATCCCCTATCGTACCTTAAAGAGGCCTCAGAGAAATCAAGGACTTGGTAGATCTTAACCTCCAATGGACCTACCACAAGAGTGACAGTAATCCCGCTTCAGGAGGCATCTGACGGAACTGAATCTATGGACTTTTATAGCATAATCGGTCTATACTGAAATCTAAAGAGCCTCCCTCTTTATGAGGTCTGGTACCTTAAAGACCTTAACCTGGCCTTACTTGAAACTGGTAAGCATTGATGGGTTTTTATATATAGGAGCTTTCCCCTGGCATCTCATAGTGGGGTAATGGCACATTAACAAGGTTGTCCCACTTAATGCAAGCGTGATTGTCTAGCATAAAAAGAAGGTTAGCATGTAGTGAATGTTTATTAGACATAACATATTTTGCCATATTTTTTTTAACCCTATTTTTTCTATTCCCCCCGGGAGTCCACTCTTCCACCTAAAATTTTTACATTTGCTAAAACCCGTCGGGGCCCCCCCCTCCCCAAAAAATAGCTCAACAGCTCATTTTATTTATATACTCTTGAAAACCACCTATTCAACTTTTCCAAACAATCTAATTTACCTACACACCATTTTTACTCTTTTAAGGAGCTTTCACCAATTTAAAATTCATGTATATATATATATATATATATATTAAATAAAAATTCTTAATATTAGCTAATCAACGTCCACTAGCTTATATCTGAATTAAATCTCCTTATTTCTCCACTATAATAAAAAATAAAATACATGTATATATATATATGTATAAATTGACCACATCTTTGTCTTTCAAGGACATCTTCAATTTTTTTATATAGTACTTGCAAAAATCTTCT
>H21
GCTTTTGAAGGAAAATAGTTTTCCCCTGGTCTTAGGCTCCAGTAACTCTTGGTGCAAATCCAAGTAAAAGCTGCTTCAGTAGCTTAAACATTAAAGCATTGGTCTTGTAAACCAAAGAATGAAGAATAAACCCTTCCTGAGGCTCAGGACAGAGAGAATTTAACTCCCACAGCTAACCCCCAAAGCTAGCATTCTATTTAAATTATATCCTGTTTAAATAGCTTAAATAAAGCATAGCACTGAAAATGCTAAGATGGACCCTAAAAGGTCCTTTAAACACAAAGGTTTGGTCCTGGCCTTGAGGTCAGTTATTACTTAATATACACATGCAAGTATCCGCTCCCCTGTGAGAACGCCCTTTAACCCCTTTTAGGGACAAGGAGCTGGTATCAGGCACGAAAATCTGCCCAAAACACCTAGCCACGCCACACCCACAAGGGAATTCAGCAGTGATTAACATTGAGTATTAGCGCAAGCTAGACTCAGTTAAAGTAAGACAGAGCCGGCTAATCTGGTGCCAGCCGCCGCGGTTACACCACGTGACTCAAATTGACCTCCTCCGGCGTAAAGCGTGATTAAAGTTACCCCTTTCTAGAGTTAAACTAAAACTAAGCTGTGACACGCCTGTTTATTAAGAAACCCAAAAACGAAAGTTACTCTAATATAATCAACTTGAACTCACGACAGCTGGGATACAAACTGGGATTAGATACCCCACTATGCCCAGCCGTAAACTTTAACTTACACTCAAATCGCCAGGGAACTACGAGCTAAGCTTAAAACCCAAAGGACTTGACGGTACCCCATATCCCCCTAGAGGAGCCTGTCCTATAATCGATAATCCACGTTTAACCTCACCATTTTTTGTTAATCAGCCTGTATACCTCCGTCGTCAGCTTACCACGTGAGCGCCAATTAGTGAGCTTAATGTCTTTCACCAACACGTCAGGTCAAGGTGCAGCAAATGAAATGGGAAGAGATGGGCTACACTTTCTATATTAGAAAAAACGAAAAACTATTTATGAAAACTAGTTGGAAGGCGGATTTAGCAGTAAAAAGGAATCAGAATGTCCATTTTAACCCGGCACTGGGGTGTGTACACACCGCCCGTCACCCTCTTCAGGGCTTCTTACCTAGTTCTTAACAAACTAAAGCATAACAGAAGAGGCAAGTCGTAACATGGTAAGTATACCGGAAGGTGTGCTTGGAAACGTAATGTAGCTTAATTAAAGCATCTCGCTTACACCGAGAAAATGTCCGTGAAAACCAGACCATTTCGAGCTAAAAACCTAGCCCAACTAAACATGAATATCCTCAAATTAATTTATTTTTAATAATAAATCATTTTGTTATTTTAGTAAAGGAGATTGAAAAATTTATTGGAGCTATAATAACAGTACCGCAAGGGAACGGTGAAATATGAAATGAAAAATTTTTAAGCAAGAAAAAGTAAAGACTACTCCTTGTACCTTTTGCATCATGGTTTAACTAGTCCAATCAAGCACAACGTATTTAAGTTTGACTTCCCGAAACTAAGTGAGCTACTTCAAGGCAGCTGATAGAGCGAACCCGTCTCTGTAGCAAAAGAGTGGGATGATCTTCAAGTAGCGGTGACAGACCTAACGAGCTTAGTGATAGCTGGTTACTCAAGAAATGGATCTAAGTCCAACCTGAAATTCATTCTAGTCCACCAAAACAACCACCTGAATTTCAGCGTAATTCAAATAAGGTACAGCCTATTTGAAACAGGATACAACCTAAATTAATGGATAAGACTAGCTCAATACACAACCAAGTGGGCCTAAAAGCAGCCACCTTTTAAATAGCGTCAAAGCTTAATTGTTATTTTTGCCTAATTACTTAATTATTATCTTAATCCTCTATTAATACTGAGTAATTCTATATTATTATAGAAATTTTTATGTTAAAACTAGTAACAAGAAGAAGACTCTTCTCTTTAATGTAAGTGTAAATCAGAAAGGACAAACCACTGATAATTAACGTCACTGAAACCAAAGTAGAAACTCATCAAGAAAAATCTACTTTCATTAACGTTAACCTAACACAAGGACATTTCAAGAAAGATTAAAAGAAAAAGAAGGAACTCGGCAAACATTAACCTCGCCTGTTTACCAAAAACATCGCCTCTTGATTCTTATAAGAGGTCCAGCCTGCCCAGTGACCATGTTCAACGGCCGCGGTATCCTAACCGTGCGAAGGTAGCGTAATCACTTGTTCTTTAANTGTGGACTAGTATGAATGGCACCACGAAGGTTATACTGTCTCCTTTTTCTAATCAGTGAAACTAATCTCCCCGTGAAGAAGCGAGGATATACCTACAAGACGAGAAGACCCTATGGAGCTTTAAACAACACAGCAATTACCTGCTAAACTAAGAAGTTTCTGAACATTTTCAATCTTTTAAGTAATCTGACTGCAAGTTTTTGGTTGGGGTGACCACGGAGCATAACACAACCTCCATGTTGAAAGAATTCTTTCTAAGCCAAGAACAACCTTTCTAAGCATCAATATATTGACATCCATTGACCCAATACATTTGACCAACGAACCAAGTTACCCTAGGGATAACAGCGCAATCCACTTCAAGAGCTCCTATCGACAAGTGGGTTTACGACCTCGATGTTGGATCAGGGTATCCCAGTGGTGCAGCCGCTACTAAAGGTTCGTTTGTTCAACGATTAAAACCCTACGTGATCTGAGTTCAGACCGGAGTAATCCAGGTCAGTTTCTATCTATACATGAGTTTCTTCTAGTACGAAAGGACCGGAGAAACGCGGCCCATATTTTTTACAAGCCGCAGCTACTAAATTATGATTTAAACTCAATAATATTGTAGCCCATAATTTTACTCAAGACAAGAGTAGTTAACGTAGCAAAACCTGGTATTGCAAAAGACCTAAACCCTTTCTATAGAAGTTCAAATCTTCTCGTTAACTTTGAACCTTTATTTAATTATTTCTACACTTTGTTATATTGCACCAATTCTTCTGGCAGTTGCTTTTCTTACCCTAATTGAACGCAAAGTGCTTGGCTACATGCAGCACCGAAAAGGCCCTAACATTGTTGGTCCAATAGGCCTCCTTCAACCAATTGCAGACGGAGTAAAACTATTTATTAAAGAACCAATTCGGCCATCTACCTCATCTCAAACACTATTTCTTCTAGCCCCTGTAATAGCTCTATCATTAGCAATAATCATTTGGACCCCCATTCCTATACCAATTTCACTCTCTGATATAAACTTAGGAGTTATATTTCTCCTAGCCCTTTCTAGCCTTACCGTCTATTCCATCCTGGGTTCAGGCTGAGCCTCAAATTCTAAATATGCCCTAATTGGAGCTTTACGAGCAGTAGCACAAACTATTTCATACGAAGTAACTCTAGCCCTTATTCTCCTTTGCACTATTTTGCTATCAGGAAACTTCTCCCTTCAAAACTTTAGCATCACCCAAGAACCCATATGATTAATTATCCCAACATGACCCCTAGCTATAATATGATATATCTCCACCCTAGCAGAGACAAACCGAGCCCCATTTGACCTCACTGAAGGAGAATCTGAGTTAGTATCAGGGTTTAACGTAGAATACGCAGGGGGACCATTTGCCCTATTTTTTCTTGCCGAATACGCTAACATCTTGATGATAAACACAGTTTCTGCTATTATTTTTCTAGGATCCTCCACCCTTCTCCTCCTAACATTTACTACAACATCACTAATACTAAAATCCGCTATTCTTTCTATGGTTTTCCTCTGAATTCGAGCCTCCTACCCACGATTCCGCTATGATCAACTTATACACCTAGTTTGAAAAAACTTCCTCCCCCTTACCTTAGCATTAACAATTTGATATATTTCATTTCCAATTTCACTCTTACTTACCCCACCAATTTTATGGAAGCGTGCCTGAAAGCTAAGGGCCTCCTTGATAGGGAGGACCATAGGAGTTCAAACCTCCTCACTTCCTTAGAAAGATAGGAATTGAACCTATAACTGGGAGATCAAAACTCCCTGTAATTCCGTTTTACCACTTTCTAGTAAAGTCAGCTAAATAAGCTTTTGGGCCCATACCCCAAACATGTTGGTTAAACCCCCTCCTTTACTAATTAATCCATATGCTCTATCAGTAATTGTCTCAAGCCTCGCCCTAGGCACTATCTTAACATTGTCAAGTTATCATTGAATTTTAGCATGAATTGGCCTTGAAATTAATACACTAGCTATTATTCCAATAATAACCAAAACCCCTCATCCACGAGCCATTGAAGCCGCAACAAAATACTTCTTAACACAAGCCGCAGCATCAGCCCTTATTTTATTTTCTAGCATCCTTAATGCATATATTTTAGGAGAGTGATCTATTAATTCACCAACTCACCCCATTTCAGCTACCCTCCTGTCAATTGCCATTGCAATAAAACTCGGAATTGCCCCATTTCATTTTTGACTCCCAGAGGTACTTCAAGGATCCACCCTACAAACAGGCCTGATTCTTTCTACATGACAAAAATTAGCTCCAATAGCCCTTCTTCTTCAACTATCACAATCAGTAAACCTAAACCTTATACTCACTTTAGGCCTTTTGTCAACTATTATTGGAGGATGGGGTGGAATTAATCAAACTCAAATCCGAAAAGTATTAGCCTTCTCTTCTGTAGCCCACTTAGGATGAATATTAGCAATCCTTAAAATCTCTCCACAATTAACACTTTTAAACTTTTTTCTTTATATTCTAATAACATCTACACTTTTCTTAACCTTTATATCATTAAACACAAAAAATATGTATGAACTCTCGACCTCCTGATCCAAAACCCCAGCGCTCACAGCACTCTCTATACTTTCCCTGCTATCACTAAGTGGACTACCCCCACTAACAGGATTTATACCAAAATGACTTATTGCCCAAGAAATGGTAAAACAAGACATAATTATATTTGCGCTATTAATTTTACTTTCCACACTTCTCAGCCTATTCTTTTACCTACGCCTTACATATTCTATATCTCTTACCCTAGCACCAAGCTTATCCTCCTCCCCCTCACTATGATTTAATCCCCCAAAAAACACTTTAGCCACACCTATAGTTATGTCTCTTTTACTCCTCCCTGTTACCCCCATTATTATAGCCGTAATATANAAACTTAGGATAACCTAGACCAAGAGCCTTCAAAGCCCTAAGTAGAAGTTAAAATCTTCTAGTTTCTGTAAGACTTGCAGGACATTATCCTGCATCTTCTGAATGCAAATCAGATACTTTTATTAAGCTAAAGCCTTCTAGAAAGACGGGCCTTGATCCCGTAAAATTTTAGTTAACAGCTAAACGCTCAATCCAGCGAGCTTCATTCTACTTCTCCCGATTTTTTTAAAAACGGGAGAAGCCCCGGCAGAACTTCTTCTGCTTCTCCAGATTTGCAATCTGGCGTGTGACACCCCAGGACCTGATAAGAGGAGGACTTTAACCTCCCTTGGTGGAGCTACAAGCCACCGCCTAACCCTCGGCCATCTTACCCGTGATAATTACCCGCTGACTATTTTCAACCAATCACAAGGATATTGGTACCCTATACCTAATCTTTGGTGCCTGAGCAGGAATAGTGGGAACTGCCCTCAGTCTTCTTATCCGAGCTGAACTGAGTCAGCCAGGCTCCCTCCTTGGTGATGACCAAATTTATAATGTTATCGTTACCGCACATGCTTTCGTCATAATTTTCTTTATGGTTATGCCAATTCTAATCGGCGGCTTTGGCAACTGACTTGTTCCTTTAATAATCGGAGCCCCCGATATAGCTTTTCCTCGTATAAATAACATAAGCTTCTGATTACTCCCCCCATCCTTTTTACTTCTTCTGGCCTCCGCTGGGGTAGAAGCTGGGGCTGGAACTGGCTGAACTGTTTATCCTCCACTAGCCGGAAATCTCGCCCATGCGGGACCATCTGTAGATTTAACTATCTTTTCCCTTCACTTGGCAGGTGTTTCATCCATTCTAGGTGCAATTAATTTTATTACCACAACCTTAAATATGAAACCTCCTTCAATAACTCAATATCAAACACCTTTATTTGTGTGGTCTGTGCTAATTACCGCCGTTCTATTACTTCTCTCCTTACCAGTTCTTGCAGCAGGAATTACTATACTCTTAACTGATCGTAACCTAAATACAACATTCTTTGATCCTGCTGGAGGAGGTGACCCCATTTTATACCAACACCTCTTTTGATTCTTCGGACACCCAGAGGTTTATATTCTTATTCTTCCTGGCTTTGGTATTATTTCACATGTAGTAACATTTTACTCAAGTAAAAAAGAGCCATTTGGTTATATAGGAATGGTTTGAGCAATAATGTCAATTGGCCTCCTAGGCTTTATTGTTTGAGCTCACCACATGTTTACAACAGATCTAAATGTTGATACCCGAGCCTATTTTACATCTGCAACAATAATTATTGCCATCCCAACAGGAGTTAAAGTATTTAGCTGACTAGCCACAATGCATGGCGGAGTAATTAAATGAGATGCTCCAATACTATGGGCCCTAGGGTTTATTTTCCTATTTACAGTCGGTGGGCTAACTGGGATTGTTCTAGCAAATTCATCACTAGACATTGTTCTCCATGATACTTACTATGTTGTTGCTCACTTCCATTATGTACTATCAATGGGAGCCGTATTTGCTATCATAGCTGGATTTGTACACTGATTCCCATTATTTTCAGGATATACTCTTCACGAGACCTGAGCAAAAATTCACTTTGGAGTAATATTTACTGGGGTAAACCTAACCTTCTTCCCTCAACACTTTCTCGGATTAGCAGGCATGCCTCGACGATACTCAGACTATCCAGACGCATATACACTATGAAACACTGTCTCTTCTATTGGTTCCCTAATTTCATTAGTAGCTGTAGTTATTATAATGTTTATTATCTGAGAAGCTTTCTCATCTAAACGTCATCTGATTTCTGCCAGTATAACTTCAACTAATGTGGAGTGACTTTATGGATTCCCCCCTCTTCATCATACATTTGAAGAAGCTTCTTTTTCCCAAACCAATTAATCGAGAAAGGAGGGAATTGAACCCCCATCCACTGGTTTCAAGCCAGGTACATAACCACTCTGTCACTTTCTTAGAGGGATTNGTTAAATAATAACACTGCCTTGTCAAGACAAAATTACGAGTTAAATTCTCGTATTCCTCTAATGGCACACCCACTTCAATTAGGATTCCAAGACGCAGCATCCCCAATTATGGAGGAACTATTACACTTCCACGATCATACATTAATAGCAGTGTTCTTAATTAGCACTCTCGTTTTATATATTATTTCGACCCTTATAAGCACTAAACTCTCTAATACAAATACAATTGACGCACAAGAAATTGAAATAGTATGAACAATTATACCAGCCATCATTTTAATCGTGATTGCCCTTCCGTCACTTCGTATTTTATATTTAATGGATGAAGTTAGTAACCCAGATGTTACAGTTAAAGCTATTGGTCACCAATGATACTGAAGCTATGAGTATTCTGACTTTAACGATCTTAGCTTTGACTCTTATATAGTTCCCACTAAAGACCTTCTCCCCGGACAATTTCGACTTCTAGAAGTTGACAACCGAATAACCACCCCTGTCGGAATAACCACTCGAACCCTGATTACAGCAGAGGATGTTCTTCACTCATGAGCCGTCCCATCTTTAGGGGTAAAATTAGACGCAATCCCAGGACGGCTAAATCAAACCTCATTTATTATCTCACGACCTGGTGTTTACTACGGACAATGCTCTGAAATTTGTGGAGCAAACCACAGCTTTATGCCAATTGTTGTTGAATCTTTACCTATTAAGGAATTTTTAAACTGATCTTCTGCCTCAGTAAACGCCTCATTAAGANGCTATAGGACTAAGCAACAGCCTTTTAAGCTGTAGATAGGTGACTTCCAACCACCCTTAATGGCATGCCACAACTTGACCCAGCCCCATGATTCTTTATTTTATTTACTGCCTGAACAGTGTTTATTATATTTTCACCTATAAAAACCTCCAACTATACTCACCTAAATGACCCAACACCTAAAACTTTTAAAGGTCTTAATAAACCGTGATCTTGACCGTGACCATAAACCTGTTTAGCCAATTTGCCTCACCTTCACTACTTGGAATCCCACTTATTTTAATTGCCTTTTTAGTCCCATGATTTCTATTTCCAACCCCATGTAACCGATGAACTACAAACCGCTTAGTAACTATTCAAACATGATTTGTGAAAACCTTCACAAAACAAATCTTTCTCCCACTAAATTTTCCAGGACATAAATGAGCACTTATTCTCACGTCGTTAATGATTTTTCTTCTTGGAATAAATTTACTGGGCCTTCTTCCCTACACTTTTACCCCTACCACACAACTTTCACTTAATTTAGGACTCGCAATCCCCCTATGATTAGCCACAGTAGCTATTGGGTTTCGAAATCAACTTACAGCATCTCTAGGTCATTTTCTACCCGAAGGCACGCCTACCCTGTTAATTCCAATTTTAATTATTATCGAAACAATTAGCTTATTTATCCGACCAATAGCACTTGGGGTCCGACTTACTGCTAACCTAACAGCAGGCCACCTTCTTATTCAACTTATTTCAACCGCTACCATGGCCCTATTATTCTCAAACCCTATTGTTTCTTCACTAACATTTGCTACCCTTCTTCTCCTTACTATATTAGAGATTGCAGTCGCTATAATTCAAGCATACGTATTTGTCCTTCTCTTAAGCCTATATCTTCAAGAAAATACTTAATGGCACATCAAGCACATGCTTTTCACATAGTAGACCCAAGCCCATGACCACTTACAGGGGCAACAGCCGCCTTTATACTTACTACCGGCCTAGCAATATGATTTCACTACGGTTCAACCTGAATTATATTTATAGGACTTACACTTATACTCCTTACTATATATCAATGATGACGAGATGTTGTTCGTGAGGGCACATTTCAGGGTCATCACACAATTCCAGTCCAAAAAGGACTTCGTTATGGCATAATTCTATTTATCACCTCTGAAGTATTCTTTTTTATTGGATTTTTTTGAGCATTTTATAATGCCAGCTTAGCCCCAACCTTTGAAGTTGGAGAATGCTGACCACCCGCTGGTATCTCCCCATTAAATCCTTTTGAAGTCCCTCTATTAAATACAGCAGTCCTTCTTGCTTCAGGGGTCACAGTTACTTGAGCTCACCATAGTATTATGCAGGGAAACCGTAAAGAAGCAATTCAATCTCTCGCCTTAACTATTATTTTAGGAATATACTTTACAGCCCTACAAGCCATAGAATACTACGAAGCCCCTTTTACTATTGCAGACGGAATCTACGGATCAACATTTTTTGTGGCTACCGGCTTCCACGGGCTTCACGTTATTATTGGCTCACTATTTTTACTAACTTGCCTTCTGCGACAAATCAACTTTCACTTTACTGCACAACACCATTTTGGATTTGAAGCAGCTGCCTGATACTGACATTTTGTTGATGTAGTTTGACTTTTCTTATACGTCTCAATTTATTGATGAGGCTCATATTTTCTTAGTATAAATGAGTACTGATGACTTCCAATCATTAAGCCTTGGTTAAACCCCAGGAGAAAATAATGTCTCTATTTGTATTTATTACCCTAGCAATTGTTCTAATTTTAGCCACTGTTAGCTTCTGGTTACCAATAATTAATCCAGACTCAGAAAAACTCTCACCTTATGAATGTGGCTTTGACCCACTTGGATCAGCCCGACTACCATATTCTATGCGATTTTTCCTAGTAGCTATTCTTTTTTTACTATTTGATTTAGAAATTGCCCTTCTCCTCCCCACCCCCTGGGCAGCGCAACTTCCTCACCCCACATTATCAATTTTTTGAGCATCAATTATTCTTATTCTTTTAACTTTAGGTTTTATTTACGAATGACTTCAAGGAGGCCTAGAATGAGCTGAATGAGGAGTTGGTCTAAAAAAGACAGCTGATTTCGGCTCAGCAAATTATGGTTTAACCCCATAACACCTTTATGTTAACAAACGAGTCCTGATTACTTTCCTCTACATTTATATTAAGTCTTATTGGCCTATCATTTCACCGGGCACACTTACTCTCAGCATTACTCTGTTTAGAAGGAATAATACTATCAATTTTTATTGGACTCAGCCTATGAGCCTTAAAATTTACCTTAATTGCTCCACTAATATATCCTATTGTTATGTTAACAATATCTGCATGTGAAGCAGGCCTTGGCTTATCCCTTATAATTGCCACCGCCCGATCCCACGGATCTGATAATTTAAATACGCTTAATCTTCTACAATGCTAATAATTTCCATTCCATTAGCCACCCTTCTTCTCTCAACCTGACTGGCCCCTTCAAAGCGGTTGTGAGAAATTATAACAACCCAGTCCTTAATTATTGCCGTTATATCAACAGCCTGATTAGCCACTCAGGAGGCTTACCCATTTTTAAACAATTATCTATTTATTGATGAAATCTCATCTCCCCTTCTAGTACTTACCTGCTGACTTACAGCTCCAACACTACTTGCTAGTCAGAGTAAACTCTCCAAAGAACCCCTACCACGACAACGAACATACATTTTTACTATCATTGTACTCCAAATAACAACCCTCCTTGCATTTTTGGCGGACAACATAATCTTATTTTTTATTATATTTGAAGCAACTATAATTCCTACTTTAATTGTTATTACTCGATGAGGAGCCCAAAAAGAACGCATACTAGCCGGAACCTATTTAATCTTTTATACTTTATTTGGCTCTATGGCCCTCCTTACTGCCCTACTTTACTTCCATGAAACATTCGGAACAATATCAATCTCATTAATAAAATCTTTTTTTGTAGCCCAAACTTTTTCTTCCTGTTCAACAGCATGATGAATCGCTTGCTTTATTGCCTTTCTAGTAAAAATACCACTCTATGGTGTTCACCTCTGACTTCCAAAAGCGCACGTTGAAGCCCCTATTGCTGGATCAATAATTTTAGCAGGAACTTTACTAAAACTTGGTGGCTACGGAATTTTACGAATAAATATTTTTATAAATGACTCCCTCCTGCCCCTAGCAAAACCTCTTATTGTTTTTTCACTGTTTGGTGTTCTTTTATCAGCCATTTTATGTTCCCGCCAAACGGATTTAAAATCCCTAATTGCTTTTTCATCAGTAAGCCATATAGGATTAGTAATTGCCGCATCAATAATTAAGACAGAATGAAGCATTGCCGGCTCAATAGTCCTAATAATTTCCCACGGACTAGTTTCATCAGCCTTATTTTGCCTAGCTAACACTTCATATGAGCGCACCAACACCCGCACCCTTATTCTCCTTCAAGGGACCCAAATTGTTTTTCCACTAGCAGCAGCCTGATGACTTCTGGCTGCCCTAATAAATCTAGCTCTTCCACCATCCCCAAATTTTATTGGAGAGATATCAATTTTAACATCATTATTTCAATGATCAAACATAACACTCATTTTAACAGGATTAGGAATTATTTTTACCACAGCCTACTCCTTATATATATTTTGAGCTTCACAACGAGAGCACCTTCCATCCCACCTAAACTCTTTTCCACCAATGCAAACTCGAGAACATATTTTACTTGCCTTACATATCCTTCCAGCCCTACTCCTAATACTGAAACCCACCTTAATATTTTAAGTGAATATAGTTTATTAAAAATACTAGCTTGTGATTCTAGAGAAGGGGACTAATAACCCCCTATTCACCGAGCCTGACTGGATCAACGAGAACTGCTAATTACTCGCCACTATGGTTCAATTCCATAGCAGACTCGCCCTCGCAATTATTCAAATAACATTTTGAACATTTGCCATGAGTTTTCCTATTATTGCACTAACATCATACTTAATTAGCATGCTATCCCTTATTATTCCTTTATTTAACCCAAACTCAGCAGAATTTCACTTCAAAACAAAGACCGCCATTAAAACAGCTTTCTTTGTCTCAACTATTCCTGCCATCTTAATAATTAATGAAAATTCTTTATCCACCATTATTTCATGAAAGTGGTTTAATATTATAATAACCCCTTTCAACTTAACAATTCAACTTGACCAATACTCAATTCTTTTCATCCCAATCGCTCTAATAGTCTCATGAAGCATTATTGAGTATTCTCTTTGGTACATGCATGATGACATCAAGATCCAACTTTTCTTTAAATATTTACTTATTTTTTTACTAGCAATAATACTATTAGTATCAGCCGGCAACTTATTAATACTTTTTATTGGCTGGGAAGGAGTAGGAATTATATCTTATCTTTTAATTGGGTGATATTTTACACGGAGCAACGCCGGAGCAGCCGCTCTTCAAGCGGTACTGTATAACCGAATTGGAGACATTGGATTTTTATTTGCCATATTTTGACTTATTTCATCTTATGACTCAATTGACCTTAACTTTATCTTCTCAATGAATAACTCCACCCCCCTTCTACTAGCCTTCATTATTGCAGCCGCTAGTAAGTCAGCTCAATTTGGACTTCACCCATGACTCGCCTCCGCCATAGAAGGCCCCACCCCAGTATCAGCCCTACTTCACTCCAGCACAATGGTTGTTGCTGGGGTTTTTTTACTTATTCGCATTCATCCAATAATTAAAGATAACCAAACTGCCCTAACAACCTGTCTATGTCTTGGAGCTATTTCAACCGCATTTGCAGCTACATGTGCCCTCACCCAAAATGATATTAAAAAAATCATTGCCTTTTCAACATCAAGCCAACTCGGCCTTATAGTCGTAGCTATTGGCCTAAATATACCTCACCTAGCATTTTTTCACATCTGTACACATGCCTTCTTCAAGGCAATATTATTTTTATGCTCAGGATCAATTATTCATAACCTTAATGATGAACAAGACATTCGAAAAATGGGAGGCCTACAAAAAACCCTCCCATTCACCACAACATGTGTTACAGTTGGAAGCTTGGCCCTGATGGGAACCCCTTATCTTGCAGGCTTCTTTTCAAAAGACGCCATTATTGAAGCAATTAACACCTCCAATGTTAATGCATGGGCTTTGACCTTAACAATTATTGCCACCTCATTCACAGCCGTTTATAGCCTTCGAGTAATCTTCTTTGCATCAATACAGCACCCTCGCTTTTCTCCTGCCTCTTCTATTAATGAAAATAATCCAACAATTATTAACCCAATTAAACGTCTTGCCCTAGGTAGTGTAATTGCTGGACTATTGTTAAATCAAATTATTCTTCCATCTTCCCCTGTTACCATAACCATGCCAACCTATTTAAAGATAACCGCAATTATTGTAACCGTCCTAGGATTTATTATTGCCCTAGATCTAGCTAGTATCTCTTGAACAAAGGCCCCTGAACAAACAAATGTTTCAAAAACAATCAATACCTCTTTTTACCCGACCATTATTCATCGACTCATTCCCTCTTACGCCATAAACCTCAGCTTACGTGTTTCATCTCACCTAATTGACACCCTTTGACTAGAAAAAATTGGACCAAAAGGCTTAGCAGAACTCCAACTGCCCCCAATCATAAAAAATCAAGAAATCCAACGAGGGTTAATCAAAATTTACCTCTCCATCTTCATTTTTACCACTATTCTATGTCTAATTGTCTTACAGCTCGCAAGACACCACTATAATGGCCCCGAACCACCTCTAATACTGCAAACAACGTTAATAAAAGAGCCCACCCTACCACTATTAAAACCCCTCCCCCTCAGAAAAACATTGTTGCCACCCCAAATCAATCCCCCACATATACTCCTATATTAGCTACCCCTGCAATCCCCTCATCAACACCCCCAATAACTCATCAAGCCCCCAACAATAAAACATAAGCAGTAATGTATGATCAAACAACCCCTCCCCCCCAAGCCTCTGGATAAGGTTCCGCAACTAAAGCAGCAGAGTAAGCAAACACCACTATTATTCCACCAAGATATACTAAAAACAAAACTAAGCATAAAAAAGAAACACCACCATCCATCAGAATTAAACACCCTGCCCCTGCCGAACCTACTAATCCAAGTGCAGCATAATAGGGAGAAGGATTTGAAGCTACCGCTAATAATCCAACAATCAACCCCAACTCAAATAATATAATCATAATTCCTACAAGGATTTTAACCTAGACTTACAGTCTGAAAAACTGTTGTTGTATTCAACTATAAGAACACTAATGGCCCCAGTACTTCGCAAAACCCATCCTCTAGTAAAAATTATTAATAACTCGTTTATTGATCTTCCAGCACCAGTCAATCTTTCATCGCTATGAAACTTTGGCTCTCTGTTAGGAGTTTGCTTAATTGCCCAAATCGCAACCGGCTTATTTCTAGCAATGCACTATACTGCTGATACATCCATAGCTTTTTCATCCGTAGCCCACATCTGCCGAGACGTAAATAACGGATGATTACTTCGCAACCTTCATGCAAACGGAGCCTCATTCTTCTTCATCTGCATCTACCTTCACATTGGACGAGGGATATACTACGGCTCATACCTTTTTAAAGAAACCTGAAATATCGGAGTAATTCTCCTTTTCCTCGTTATAGCTACAGCATTTGTAGGCTATGTTCTTCCATGAGGACAAATGTCCTTCTGAGGCGCAACAGTTATCACAAACCTCCTCTCTGCCGCCCCATACATTGGGACCGAACTTGTTCAATGAATTTGAGGAGGTTTTTCAGTAGACAATGCCACCCTAACACGATTTTTTACTTTTCACTTTATTCTCCCATTTATCATTGCAGGTGCTTCCATACTTCACCTTCTTTTTCTTCATCAGACAGGGTCCTCAAACCCAACAGGACTTAACTCAAACTTTGACAAAATTCCATTTCACGCTTACTACTCCTATAAAGACATCTTCGGCTTCGCGTTAATACTAGCCTTCTTAGCCCTCCTATCCACCTTCGCCCCCAACCTCTTAGGTGATCCTGATAATTTTACCCCGGCAAACCCTTTAGTTACACCACCCCATATTAAACCAGAATGATACTTCTTATTTGCCTACGCCATTCTTCGCTCAATCCCAAATAAACTAGGAGGGGTCCTCGCTCTTTTATTTTCTATTATAATTCTCCTGCTTATACCTCTTCTCCACACTTCTAACCAACGAACCCTTATATTCCGCCCTTTGGCAAAACTATTCTTCTGAACGTTAGTAGCCAACACTCTTATTTTAACCTGAATTGGAGGACAGCCAGTAGAAGATCCCTACATCATAATTGGCCAACTAGCTTCCGTCTCTTACTTCACCATCTTCATTATTTTTATCCCCCTTCTAGGACTCATAGAGAACAAACTAGCTCGTCTTAACAGAACTTTTTCATTGGAAGTTGTTGTCCCACTATCATTAACTTTTTCCTGTATTAAACATATTCACCAAACACTTATTACACCCATATATTAATTTTATACAGTCCTTATATCTCAACAATAGACTTTCGCGGTCCTATAAATAATCTATGCTAGAACACAGCCTATATGATGATGTATGATATAGTACATATTATGTATGCATGAAGGACATATTATGTATAATCGAGCATTCATCTTATTTCCCCATGCATATCATTTCCCATCATTATTAATATTTCCACATATGTAAACTTAACATAAATGAATAACAACTACTAGCAATATTACAGTCCTTATATCTCAACAATAGACTTTCGCGGTCCTATAAATAATCTATGCTAGAACACAGCCTATATGATGATATATGATATAGTACATATTATGTATGCATGAAGGACATATTATGTATAATCGAGCATTCATCTTATTTCCCCATGCATATCATTTCCCATCATTATTAATATTTCCACATATGTAAACTTAACATAAATGAATAACAATTACTAGCAATATTGTAATACATTCGTTTCACGAAGATGGAATGGATATTAATGAATGAAGACTATGTCTCTACAGTTTAGCCTTCCCTTGAATTAAGAACACTTATATTACTTAGACAAAGTTAAACTCAAGTATTTTCCTTATTTCATGAATGATTTAAGGACATACAATTTATTCTATCGAGCAATCTCAGTCATTTTCACCATTCAAGTGATAACCAATTAAATCTGATTAATCAACAATCTCTTTATCAGCAGTAAAATATAATCAACTTAAACCCAATTACATACGCTCATAAAATTTTGAACTGGACCTTAATAGTCCCAGTCAATACGAATAATACTTATAAATTAACTTGAATAATAAACAACCATGGTCTATCTCATTAAAGAAATATAAATGTGTAACATACATTACTAATCTTACAACATGAATATTCTTCTCCCAAACTCTTAAAATTCAACATCAAGACTGTCTTTATCCCCTATCGTACCTTAAAGAGGCCTCAGAGAAATCAAGGACTTGGTAGATCTTAACCTCCAATGGACCTACCACAAGAGTGACAGTAATCCCGCTTCAGGAGGCATCTGACGGAACTGAATCTATGGACTTTTATAGCATAATCGGTCTATACTGAAATCTAAAGAGCCTCCCTCTTTATGAGATCTGGTACCTTAAAGACCTTAACCTGGCCTTACTTGAAACTGGTAAGCATTGATGGGTTTTTATATATAGGAGCTTTCCCCTGGCATCTCATAGTGGGGTAATGGCACATTAACAAGGTTGTCCCACTTAATGCAAGCGTGATTGTCTAGCATAAAAAGAAGGTTAGCATGTAGTGAATGTTTATTAGACATAACATATTTTGCCATATTTTTTTTAACCCTATTTTTTCTATTCCCCCCGGGAGTCCACTCTTCCACCTAAAATTTTTACATTTGCTAAAACCCGTCGGGGCCCCCCCCTCCCCAAAAAATAGCTCAACAGCTCATTTTATTTATATACTCTTGAAAACCACCTATTCAACTTTTCCAAACAATCTAATTTACCTACACACCATTTTTACTCTTTTAAGGAGCTTTCACCAATTTAAAATTCATGTATATATATATATATATATATATTAAATAAAAATTCTTAATATTAGCTAATCAACGTCCACTAGCTTATATCTGAATTAAATCTCCTTATTTCTCCACTATAATAAAAAATAAAATACATGTATATATATATATGTATAAATTGACCACATCTTTGTCTTTCAAGGACATCTTCAATTTTTTTATATAGTACTTGCAAAAATCTTCT
>H22
GCTTTTGAAGGAAAATAGTTTTCCCCTGGTCTTAGGCTCCAGTAACTCTTGGTGCAAATCCAAGTAAAAGCTGCTTCAGTAGCTTAAACATTAAAGCATTGGTCTTGTAAACCAAAGAATGAAGAATAAACCCTTCCTGAGGCTCAGGACAGAGAGAATTTAACTCCCACAGCTAACCCCCAAAGCTAGCATTCTATTTAAATTATATCCTGTTTAAATAGCTTAAATAAAGCATAGCACTGAAAATGCTAAGATGGACCCTAAAAGGTCCTTTAAACACAAAGGTTTGGTCCTGGCCTTGAGGTCAGTTATTACTTAATATACACATGCAAGTATCCGCTCCCCTGTGAGAACGCCCTTTAACCCCTTTTAGGGACAAGGAGCTGGTATCAGGCACGAAAATCTGCCCAAAACACCTAGCCACGCCACACCCACAAGGGAATTCAGCAGTGATTAACATTGAGTATTAGCGCAAGCTAGACTCAGTTAAAGTAAGACAGAGCCGGCTAATCTGGTGCCAGCCGCCGCGGTTACACCACGTGACTCAAATTGACCTCCTCCGGCGTAAAGCGTGATTAAAGTTACCCCTTTCTAGAGTTAAACTAAAACTAAGCTGTGACACGCCTGTTTATTAAGAAACCCAAAAACGAAAGTTACTCTAATATAATCAACTTGAACTCACGACAGCTGGGATACAAACTGGGATTAGATACCCCACTATGCCCAGCCGTAAACTTTAACTTACACTCAAATCGCCAGGGAACTACGAGCTAAGCTTAAAACCCAAAGGACTTGACGGTACCCCATATCCCCCTAGAGGAGCCTGTCCTATAATCGATAATCCACGTTTAACCTCACCATTTTTTGTTAATCAGCCTGTATACCTCCGTCGTCAGCTTACCACGTGAGCGCCAATTAGTGAGCTTAATGTCTTTCACCAACACGTCAGGTCAAGGTGCAGCAAATGAAATGGGAAGAGATGGGCTACACTTTCTATATTAGAAAAAACGAAAAACTATTTATGAAAACTAGTTGGAAGGCGGATTTAGCAGTAAAAAGGAATCAGAATGTCCATTTTAACCCGGCACTGGGGTGTGTACACACCGCCCGTCACCCTCTTCAGGGCTTCTTACCTAGTTCTTAACAAACTAAAGCATAACAGAAGAGGCAAGTCGTAACATGGTAAGTATACCGGAAGGTGTGCTTGGAAACGTAATGTAGCTTAATTAAAGCATCTCGCTTACACCGAGAAAATGTCCGTGAAAACCAGACCATTTCGAGCTAAAAACCTAGCCCAACTAAACATGAATATCCTCAAATTAATTTATTTTTAATAATAAATCATTTTGTTATTTTAGTAAAGGAGATTGAAAAATTTATTGGAGCTATAATAACAGTACCGCAAGGGAACGGTGAAATATGAAATGAAAAATTTTTAAGCAAGAAAAAGTAAAGACTACTCCTTGTACCTTTTGCATCATGGTTTAACTAGTCCAATCAAGCACAACGTATTTAAGTTTGACTTCCCGAAACTAAGTGAGCTACTTCAAGGCAGCTGATAGAGCGAACCCGTCTCTGTAGCAAAAGAGTGGGATGATCTTCAAGTAGCGGTGACAGACCTAACGAGCTTAGTGATAGCTGGTTACTCAAGAAATGGATCTAAGTCCAACCTGAAATTCATTCTAGTCCACCAAAACAACCACCTGAATTTCAGCGTAATTCAAATAAGGTACAGCCTATTTGAAACAGGATACAACCTAAATTAATGGATAAGACTAGCTCAATACACAACCAAGTGGGCCTAAAAGCAGCCACCTTTTAAATAGCGTCAAAGCTTAATTGTTATTTTTGCCTAATTACTTAATTATTATCTTAATCCTCTATTAATACTGAGTAATTCTATATTATTATAGAAATTTTTATGTTAAAACTAGTAACAAGAAGAAGACTCTTCTCTTTAATGTAAGTGTAAATCAGAAAGGACAAACCACTGATAATTAACGTCACTGAAACCAAAGTAGAAACTCATCAAGAAAAATCTACTTTCATTAACGTTAACCTAACACAAGGACATTTCAAGAAAGATTAAAAGAAAAAGAAGGAACTCGGCAAACATTAACCTCGCCTGTTTACCAAAAACATCGCCTCTTGATTCTTATAAGAGGTCCAGCCTGCCCAGTGACCATGTTCAACGGCCGCGGTATCCTAACCGTGCGAAGGTAGCGTAATCACTTGTTCTTTAANTGTGGACTAGTATGAATGGCACCACGAAGGTTATACTGTCTCCTTTTTCTAATCAGTGAAACTAATCTCCCCGTGAAGAAGCGAGGATATACCTACAAGACGAGAAGACCCTATGGAGCTTTAAACAACACAGCAATTACCTGCTAAACTAAGAAGTTTCTGAACATTTTCAATCTTTTAAGTAATCTGACTGCAAGTTTTTGGTTGGGGTGACCACGGAGCATAACACAACCTCCATGTTGAAAGAATTCTTTCTAAGCCAAGAACAACCTTTCTAAGCATCAATATATTGACATCCATTGACCCAATACATTTGACCAACGAACCAAGTTACCCTAGGGATAACAGCGCAATCCACTTCAAGAGCTCCTATCGACAAGTGGGTTTACGACCTCGATGTTGGATCAGGGTATCCCAGTGGTGCAGCCGCTACTAAAGGTTCGTTTGTTCAACGATTAAAACCCTACGTGATCTGAGTTCAGACCGGAGTAATCCAGGTCAGTTTCTATCTATACATGAGTTTCTTCTAGTACGAAAGGACCGGAGAAACGCGGCCCATATTTTTTACAAGCCGCAGCTACTAAATTATGATTTAAACTCAATAATATTGTAGCCCATAATTTTACTCAAGACAAGAGTAGTTAACGTAGCAAAACCTGGTATTGCAAAAGACCTAAACCCTTTCTATAGAAGTTCAAATCTTCTCGTTAACTTTGAACCTTTATTTAATTATTTCTACACTTTGTTATATTGCACCAATTCTTCTGGCAGTTGCTTTTCTTACCCTAATTGAACGCAAAGTGCTTGGCTACATGCAGCACCGAAAAGGCCCTAACATTGTTGGTCCAATAGGCCTCCTTCAACCAATTGCAGACGGAGTAAAACTATTTATTAAAGAACCAATTCGGCCATCTACCTCATCTCAAACACTATTTCTTCTAGCCCCTGTAATAGCTCTATCATTAGCAATAATCATTTGGACCCCCATTCCTATACCAATTTCACTCTCTGATATAAACTTAGGAGTTATATTTCTCCTAGCCCTTTCTAGCCTTACCGTCTATTCCATCCTGGGTTCAGGCTGAGCCTCAAATTCTAAATATGCCCTAATTGGAGCTTTACGAGCAGTAGCACAAACTATTTCATACGAAGTAACTCTAGCCCTTATTCTCCTTTGCACTATTTTGCTATCAGGAAACTTCTCCCTTCAAAACTTTAGCATCACCCAAGAACCCATATGATTAATTATCCCAACATGACCCCTAGCTATAATATGATATATCTCCACCCTAGCAGAGACAAACCGAGCCCCATTTGACCTCACTGAAGGAGAATCTGAGTTAGTATCAGGGTTTAACGTAGAATACGCAGGGGGACCATTTGCCCTATTTTTTCTTGCCGAATACGCTAACATCTTGATGATAAACACAGTTTCTGCTATTATTTTTCTAGGATCCTCCACCCTTCTCCTCCTAACATTTACTACAACATCACTAATACTAAAATCCGCTATTCTTTCTATGGTTTTCCTCTGAATTCGAGCCTCCTACCCACGATTCCGCTATGATCAACTTATACACCTAGTTTGAAAAAACTTCCTCCCCCTTACCTTAGCATTAACAATTTGATATATTTCATTTCCAATTTCACTCTTACTTACCCCACCAATTTTATGGAAGCGTGCCTGAAAGCTAAGGGCCTCCTTGATAGGGAGGACCATAGGAGTTCAAACCTCCTCACTTCCTTAGAAAGATAGGAATTGAACCTATAACTGGGAGATCAAAACTCCCTGTAATTCCGTTTTACCACTTTCTAGTAAAGTCAGCTAAATAAGCTTTTGGGCCCATACCCCAAACATGTTGGTTAAACCCCCTCCTTTACTAATTAATCCATATGCTCTATCAGTAATTGTCTCAAGCCTCGCCCTAGGCACTATCTTAACATTGTCAAGTTATCATTGAATTTTAGCATGAATTGGCCTTGAAATTAATACACTAGCTATTATTCCAATAATAACCAAAACCCCTCATCCACGAGCCATTGAAGCCGCAACAAAATACTTCTTAACACAAGCCGCAGCATCAGCCCTTATTTTATTTTCTAGCATCCTTAATGCATATATTTTAGGAGAGTGATCTATTAATTCACCAACTCACCCCATTTCAGCTACCCTCCTGTCAATTGCCATTGCAATAAAACTCGGAATTGCCCCATTTCATTTTTGACTCCCAGAGGTACTTCAAGGATCCACCCTACAAACAGGCCTGATTCTTTCTACATGACAAAAATTAGCTCCAATAGCCCTTCTTCTTCAACTATCACAATCAGTAAACCTAAACCTTATACTCACTTTAGGCCTTTTGTCAACTATTATTGGAGGATGGGGTGGAATTAATCAAACTCAAATCCGAAAAGTATTAGCCTTCTCTTCTGTAGCCCACTTAGGATGAATATTAGCAATCCTTAAAATCTCTCCACAATTAACACTTTTAAACTTTTTTCTTTATATTCTAATAACATCTACACTTTTCTTAACCTTTATATCATTAAACACAAAAAATATGTATGAACTCTCGACCTCCTGATCCAAAACCCCAGCGCTCACAGCACTCTCTATACTTTCCCTGCTATCACTAAGTGGACTACCCCCACTAACAGGATTTATACCAAAATGACTTATTGCCCAAGAAATGGTAAAACAAGACATAATTATATTTGCGCTATTAATTTTACTTTCCACACTTCTCAGCCTATTCTTTTACCTACGCCTTACATATTCTATATCTCTTACCCTAGCACCAAGCTTATCCTCCTCCCCCTCACTATGATTTAATCCCCCAAAAAAACACTTTAGCCACACCTATAGTTATGTCTCTTTTACTCCTCCCTGTTACCCCCATTATTATAGCCGTAATATANAAACTTAGGATAACCTAGACCAAGAGCCTTCAAAGCCCTAAGTAGAAGTTAAAATCTTCTAGTTTCTGTAAGACTTGCAGGACATTATCCTGCATCTTCTGAATGCAAATCAGATACTTTTATTAAGCTAAAGCCTTCTAGAAAGACGGGCCTTGATCCCGTAAAATTTTAGTTAACAGCTAAACGCTCAATCCAGCGAGCTTCATTCTACTTCTCCCGATTTTTTTAAAAACGGGAGAAGCCCCGGCAGAACTTCTTCTGCTTCTCCAGATTTGCAATCTGGCGTGTGACACCCCAGGACCTGATAAGAGGAGGACTTTAACCTCCCTTGGTGGAGCTACAAGCCACCGCCTAACCCTCGGCCATCTTACCCGTGATAATTACCCGCTGACTATTTTCAACCAATCACAAGGATATTGGTACCCTATACCTAATCTTTGGTGCCTGAGCAGGAATAGTGGGAACTGCCCTCAGTCTTCTTATCCGAGCTGAACTGAGTCAGCCAGGCTCCCTCCTTGGTGATGACCAAATTTATAATGTTATCGTTACCGCACATGCTTTCGTCATAATTTTCTTTATGGTTATGCCAATTCTAATCGGCGGCTTTGGCAACTGACTTGTTCCTTTAATAATCGGAGCCCCCGATATAGCTTTTCCTCGTATAAATAACATAAGCTTCTGATTACTCCCCCCATCCTTTTTACTTCTTCTGGCCTCCGCTGGGGTAGAAGCTGGGGCTGGAACTGGCTGAACTGTTTATCCTCCACTAGCCGGAAATCTCGCCCATGCGGGACCATCTGTAGATTTAACTATCTTTTCCCTTCACTTGGCAGGTGTTTCATCCATTCTAGGTGCAATTAATTTTATTACCACAACCTTAAATATGAAACCTCCTTCAATAACTCAATATCAAACACCTTTATTTGTGTGGTCTGTGCTAATTACCGCCGTTCTATTACTTCTCTCCTTACCAGTTCTTGCAGCAGGAATTACTATACTCTTAACTGATCGTAACCTAAATACAACATTCTTTGATCCTGCTGGAGGAGGTGACCCCATTTTATACCAACACCTCTTTTGATTCTTCGGACACCCAGAGGTTTATATTCTTATTCTTCCTGGCTTTGGTATTATTTCACATGTAGTAACATTTTACTCAAGTAAAAAAGAGCCATTTGGTTATATAGGAATGGTTTGAGCAATAATGTCAATTGGCCTCCTAGGCTTTATTGTTTGAGCTCACCACATGTTTACAACAGATCTAAATGTTGATACCCGAGCCTATTTTACATCTGCAACAATAATTATTGCCATCCCAACAGGAGTTAAAGTATTTAGCTGACTAGCCACAATGCATGGCGGAGTAATTAAATGAGATGCTCCAATACTATGGGCCCTAGGGTTTATTTTCCTATTTACAGTCGGTGGGCTAACTGGGATTGTTCTAGCAAATTCATCACTAGACATTGTTCTCCATGATACTTACTATGTTGTTGCTCACTTCCATTATGTACTATCAATGGGAGCCGTATTTGCTATCATAGCTGGATTTGTACACTGATTCCCATTATTTTCAGGATATACTCTTCACGAGACCTGAGCAAAAATTCACTTTGGAGTAATATTTACTGGGGTAAACCTAACCTTCTTCCCTCAACACTTTCTCGGATTAGCAGGCATGCCTCGACGATACTCAGACTATCCAGACGCATATACACTATGAAACACTGTCTCTTCTATTGGTTCCCTAATTTCATTAGTAGCTGTAGTTATTATAATGTTTATTATCTGAGAAGCTTTCTCATCTAAACGTCATCTGATTTCTGCCAGTATAACTTCAACTAATGTGGAGTGACTTTATGGATTCCCCCCTCTTCATCATACATTTGAAGAAGCTTCTTTTTCCCAAACCAATTAATCGAGAAAGGAGGGAATTGAACCCCCATCCACTGGTTTCAAGCCAGGTACATAACCACTCTGTCACTTTCTTAGAGGGATTNGTTAAATAATAACACTGCCTTGTCAAGACAAAATTACGAGTTAAATTCTCGTATTCCTCTAATGGCACACCCACTTCAATTAGGATTCCAAGACGCAGCATCCCCAATTATGGAGGAACTATTACACTTCCACGATCATACATTAATAGCAGTGTTCTTAATTAGCACTCTCGTTTTATATATTATTTCGACCCTTATAAGCACTAAACTCTCTAATACAAATACAATTGACGCACAAGAAATTGAAATAGTATGAACAATTATACCAGCCATCATTTTAATCGTGATTGCCCTTCCGTCACTTCGTATTTTATATTTAATGGATGAAGTTAGTAACCCAGATGTTACAGTTAAAGCTATTGGTCACCAATGATACTGAAGCTATGAGTATTCTGACTTTAACGATCTTAGCTTTGACTCTTATATAGTTCCCACTAAAGACCTTCTCCCCGGACAATTTCGACTTCTAGAAGTTGACAACCGAATAACCACCCCTGTCGGAATAACCACTCGAACCCTGATTACAGCAGAGGATGTTCTTCACTCATGAGCCGTCCCATCTTTAGGGGTAAAATTAGACGCAATCCCAGGACGGCTAAATCAAACCTCATTTATTATCTCACGACCTGGTGTTTACTACGGACAATGCTCTGAAATTTGTGGAGCAAACCACAGCTTTATGCCAATTGTTGTTGAATCTTTACCTATTAAGGAATTTTTAAACTGATCTTCTGCCTCAGTAAACGCCTCATTAAGANGCTATAGGACTAAGCAACAGCCTTTTAAGCTGTAGATAGGTGACTTCCAACCACCCTTAATGGCATGCCACAACTTGACCCAGCCCCATGATTCTTTATTTTATTTACTGCCTGAACAGTGTTTATTATATTTTCACCTATAAAAACCTCCAACTATACTCACCTAAATGACCCAACACCTAAAACTTTTAAAGGTCTTAATAAACCGTGATCTTGACCGTGACCATAAACCTGTTTAGCCAATTTGCCTCACCTTCACTACTTGGAATCCCACTTATTTTAATTGCCTTTTTAGTCCCATGATTTCTATTTCCAACCCCATGTAACCGATGAACTACAAACCGCTTAGTAACTATTCAAACATGATTTGTGAAAACCTTCACAAAACAAATCTTTCTCCCACTAAATTTTCCAGGACATAAATGAGCACTTATTCTCACGTCGTTAATGATTTTTCTTCTTGGAATAAATTTACTGGGCCTTCTTCCCTACACTTTTACCCCTACCACACAACTTTCACTTAATTTAGGACTCGCAATCCCCCTATGATTAGCCACAGTAGCTATTGGGTTTCGAAATCAACTTACAGCATCTCTAGGTCATTTTCTACCCGAAGGCACGCCTACCCTGTTAATTCCAATTTTAATTATTATCGAAACAATTAGCTTATTTATCCGACCAATAGCACTTGGGGTCCGACTTACTGCTAACCTAACAGCAGGCCACCTTCTTATTCAACTTATTTCAACCGCTACCATGGCCCTATTATTCTCAAACCCTATTGTTTCTTCACTAACATTTGCTACCCTTCTTCTCCTTACTATATTAGAGATTGCAGTCGCTATAATTCAAGCATACGTATTTGTCCTTCTCTTAAGCCTATATCTTCAAGAAAATACTTAATGGCACATCAAGCACATGCTTTTCACATAGTAGACCCAAGCCCATGACCACTTACAGGGGCAACAGCCGCCTTTATACTTACTACCGGCCTAGCAATATGATTTCACTACGGTTCAACCTGAATTATATTTATAGGACTTACACTTATACTCCTTACTATATATCAATGATGACGAGATGTTGTTCGTGAGGGCACATTTCAGGGTCATCACACAATTCCAGTCCAAAAAGGACTTCGTTATGGCATAATTCTATTTATCACCTCTGAAGTATTCTTTTTTATTGGATTTTTTTGAGCATTTTATAATGCCAGCTTAGCCCCAACCTTTGAAGTTGGAGAATGCTGACCACCCGCTGGTATCTCCCCATTAAATCCTTTTGAAGTCCCTCTATTAAATACAGCAGTCCTTCTTGCTTCAGGGGTCACAGTTACTTGAGCTCACCATAGTATTATGCAGGGAAACCGTAAAGAAGCAATTCAATCTCTCGCCTTAACTATTATTTTAGGAATATACTTTACAGCCCTACAAGCCATAGAATACTACGAAGCCCCTTTTACTATTGCAGACGGAATCTACGGATCAACATTTTTTGTGGCTACCGGCTTCCACGGGCTTCACGTTATTATTGGCTCACTATTTTTACTAACTTGCCTTCTGCGACAAATCAACTTTCACTTTACTGCACAACACCATTTTGGATTTGAAGCAGCTGCCTGATACTGACATTTTGTTGATGTAGTTTGACTTTTCTTATACGTCTCAATTTATTGATGAGGCTCATATTTTCTTAGTATAAATGAGTACTGATGACTTCCAATCATTAAGCCTTGGTTAAACCCCAGGAGAAAATAATGTCTCTATTTGTATTTATTACCCTAGCAATTGTTCTAATTTTAGCCACTGTTAGCTTCTGGTTACCAATAATTAATCCAGACTCAGAAAAACTCTCACCTTATGAATGTGGCTTTGACCCACTTGGATCAGCCCGACTACCATATTCTATGCGATTTTTCCTAGTAGCTATTCTTTTTTTACTATTTGATTTAGAAATTGCCCTTCTCCTCCCCACCCCCTGGGCAGCGCAACTTCCTCACCCCACATTATCAATTTTTTGAGCATCAATTATTCTTATTCTTTTAACTTTAGGTTTTATTTACGAATGACTTCAAGGAGGCCTAGAATGAGCTGAATGAGGAGTTAGTCTAAAAAAGACAGCTGATTTCGGCTCAGCAAATTATGGTTTAACCCCATAACACCTTTATGTTAACAAACGAGTCCTGATTACTTTCCTCTACATTTATATTAAGTCTTATTGGCCTATCATTTCACCGGGCACACTTACTCTCAGCATTACTCTGTTTAGAAGGAATAATACTATCAATTTTTATTGGACTCAGCCTATGAGCCTTAAAATTTACCTTAATTGCTCCACTAATATATCCTATTGTTATGTTAACAATATCTGCATGTGAAGCAGGCCTTGGCTTATCCCTTATAATTGCCACCGCCCGATCCCACGGATCTGATAATTTAAATACGCTTAATCTTCTACAATGCTAATAATTTCCATTCCATTAGCCACCCTTCTTCTCTCAACCTGACTGGCCCCTTCAAAGCGGTTGTGAGAAATTATAACAACCCAGTCCTTAATTATTGCCGTTATATCAACAGCCTGATTAGCCACTCAGGAGGCTTACCCATTTTTAAACAATTATCTATTTATTGATGAAATCTCATCTCCCCTTCTAGTACTTACCTGCTGACTTACAGCTCCAACACTACTTGCTAGTCAGAGTAAACTCTCCAAAGAACCCCTACCACGACAACGAACATACATTTTTACTATCATTGTACTCCAAATAACAACCCTCCTTGCATTTTTGGCGGACAACATAATCTTATTTTTTATTATATTTGAAGCAACTATAATTCCTACTTTAATTGTTATTACTCGATGAGGAGCCCAAAAAGAACGCATACTAGCCGGAACCTATTTAATCTTTTATACTTTATTTGGCTCTATGGCCCTCCTTACTGCCCTACTTTACTTCCATGAAACATTCGGAACAATATCAATCTCATTAATAAAATCTTTTTTTGTAGCCCAAACTTTTTCTTCCTGTTCAACAGCATGATGAATCGCTTGCTTTATTGCCTTTCTAGTAAAAATACCACTCTATGGTGTTCACCTCTGACTTCCAAAAGCGCACGTTGAAGCCCCTATTGCTGGATCAATAATTTTAGCAGGAACTTTACTAAAACTTGGTGGCTACGGAATTTTACGAATAAATATTTTTATAAATGATTCCCTCCTGCCCCTAGCAAAACCTCTTATTGTTTTTTCACTGTTTGGTGTTCTTTTATCAGCCATTTTATGTTCCCGCCAAACGGATTTAAAATCCCTAATTGCTTTTTCATCAGTAAGCCATATAGGATTAGTAATTGCCGCATCAATAATTAAGACAGAATGAAGCATTGCCGGCTCAATAGTCCTAATAATTTCCCACGGACTAGTTTCATCAGCCTTATTTTGCCTAGCTAACACTTCATATGAGCGCACCAACACCCGCACCCTTATTCTCCTTCAAGGGACCCAAATTGTTTTTCCACTAGCAGCAGCCTGATGACTTCTGGCTGCCCTAATAAATCTAGCTCTTCCACCATCCCCAAATTTTATTGGAGAGATATCAATTTTAACATCATTATTTCAATGATCAAACATAACACTCATTTTAACAGGATTAGGAATTATTTTTACCACAGCCTACTCCTTATATATATTTTGAGCTTCACAACGAGAGCACCTTCCATCCCACCTAAACTCTTTTCCACCAATGCAAACTCGAGAACATATTTTACTTGCCTTACATATCCTTCCAGCCCTACTCCTAATACTGAAACCCACCTTAATATTTTAAGTGAATATAGTTTATTAAAAATACTAGCTTGTGATTCTAGAGAAGGGGACTAATAACCCCCTATTCACCGAGCCTGACTGGATCAACGAGAACTGCTAATTACTCGCCACTATGGTTCAATTCCATAGCAGACTCGCCCTCGCAATTATTCAAATAACATTTTGAACATTTGCCATGAGTTTTCCTATTATTGCACTAACATCATACTTAATTAGCATGCTATCCCTTATTATTCCTTTATTTAACCCAAACTCAGCAGAATTTCACTTCAAAACAAAGACCGCCATTAAAACAGCTTTCTTTGTCTCAACTATTCCTGCCATCTTAATAATTAATGAAAATTCTTTATCCACCATTATTTCATGAAAGTGGTTTAATATTATAATAACCCCTTTCAACTTAACAATTCAACTTGACCAATACTCAATTCTTTTCATCCCAATCGCTCTAATAGTCTCATGAAGCATTATTGAGTATTCTCTTTGGTACATGCATGATGACATCAAGATCCAACTTTTCTTTAAATATTTACTTATTTTTTTACTAGCAATAATACTATTAGTATCAGCCGGCAACTTATTAATACTTTTTATTGGCTGGGAAGGAGTAGGAATTATATCTTATCTTTTAATTGGGTGATATTTTACACGGAGCAACGCCGGAGCAGCCGCTCTTCAAGCGGTACTGTATAACCGAATTGGAGACATTGGATTTTTATTTGCCATATTTTGACTTATTTCATCTTATGACTCAATTGACCTTAACTTTATCTTCTCAATGAATAACTCCACCCCCCTTCTACTAGCCTTCATTATTGCAGCCGCTAGTAAGTCAGCTCAATTTGGACTTCACCCATGACTCGCCTCCGCCATAGAAGGCCCCACCCCAGTATCAGCCCTACTTCACTCCAGCACAATGGTTGTTGCTGGGGTTTTTTTACTTATTCGCATTCATCCAATAATTAAAGATAACCAAACTGCCCTAACAACCTGTCTATGTCTTGGAGCTATTTCAACCGCATTTGCAGCTACATGTGCCCTCACCCAAAATGATATTAAAAAAATCATTGCCTTTTCAACATCAAGCCAACTCGGCCTTATAGTCGTAGCTATTGGCCTAAATATACCTCACCTAGCATTTTTTCACATCTGTACACATGCCTTCTTCAAGGCAATATTATTTTTATGCTCAGGATCAATTATTCATAACCTTAATGATGAACAAGACATTCGAAAAATGGGAGGCCTACAAAAAACCCTCCCATTCACCACAACATGTGTTACAGTTGGAAGCTTGGCCCTGATGGGAACCCCTTATCTTGCAGGCTTCTTTTCAAAAGACGCCATTATTGAAGCAATTAACACCTCCAATGTTAATGCATGGGCTTTGACCTTAACAATTATTGCCACCTCATTCACAGCCGTTTATAGCCTTCGAGTAATCTTCTTTGCATCAATACAGCACCCTCGCTTTTCTCCTGCCTCTTCTATTAATGAAAATAATCCAACAATTATTAACCCAATTAAACGTCTTGCCCTAGGTAGTGTAATTGCTGGACTATTGTTAAATCAAATTATTCTTCCATCTTCCCCTGTTACCATAACCATGCCAACCTATTTAAAGATAACCGCAATTATTGTAACCGTCCTAGGATTTATTATTGCCCTAGATCTAGCTAGTATCTCTTGAACAAAGGCCCCTGAACAAACAAATGTTTCAAAAACAATCAATACCTCTTTTTACCCGACCATTATTCATCGACTCATTCCCTCTTACGCCATAAACCTCAGCTTACGTGTTTCATCTCACCTAATTGACACCCTTTGACTAGAAAAAATTGGACCAAAAGGCTTAGCAGAACTCCAACTGCCCCCAATCATAAAAAATCAAGAAATCCAACGAGGGTTAATCAAAATTTACCTCTCCATCTTCATTTTTACCACTATTCTATGTCTAATTGTCTTACAGCTCGCAAGACACCACTATAATGGCCCCGAACCACCTCTAATACTGCAAACAACGTTAATAAAAGAGCCCACCCTACCACTATTAAAACCCCTCCCCCTCAGAAAAACATTGTTGCCACCCCAAATCAATCCCCCACATATACTCCTATATTAGCTACCCCTGCAATCCCCTCATCAACACCCCCAATAACTCATCAAGCCCCCAACAATAAAACATAAGCAGTAATGTATGATCAAACAACCCCTCCCCCCCAAGCCTCTGGATAAGGTTCCGCAACTAAAGCAGCAGAGTAAGCAAACACCACTATTATTCCACCAAGATATACTAAAAACAAAACTAAGCATAAAAAAGAAACACCACCATCCATCAGAATTAAACACCCTGCCCCTGCCGAACCTACTAATCCAAGTGCAGCATAATAGGGAGAAGGATTTGAAGCTACCGCTAATAATCCAACAATCAACCCCAACTCAAATAATATAATCATAATTCCTACAAGGATTTTAACCTAGACTTACAGTCTGAAAAACTGTTGTTGTATTCAACTATAAGAACACTAATGGCCCCAGTACTTCGCAAAACCCATCCTCTAGTAAAAATTATTAATAACTCGTTTATTGATCTTCCAGCACCAGTCAATCTTTCATCGCTATGAAACTTTGGCTCTCTGTTAGGAGTTTGCTTAATTGCCCAAATCGCAACCGGCTTATTTCTAGCAATGCACTATACTGCTGATACATCCATAGCTTTTTCATCCGTAGCCCACATCTGCCGAGACGTAAATAACGGATGATTACTTCGCAACCTTCATGCAAACGGAGCCTCATTCTTCTTCATCTGCATCTACCTTCACATTGGACGAGGGATATACTACGGCTCATACCTTTTTAAAGAAACCTGAAATATCGGAGTAATTCTCCTTTTCCTCGTTATAGCTACAGCATTTGTAGGCTATGTTCTTCCATGAGGACAAATGTCCTTCTGAGGCGCAACAGTTATCACAAACCTCCTCTCTGCCGCCCCATACATTGGGACCGAACTTGTTCAATGAATTTGAGGAGGTTTTTCAGTAGACAATGCCACCCTAACACGATTTTTTACTTTTCACTTTATTCTCCCATTTATCATTGCAGGTGCTTCCATACTTCACCTTCTTTTTCTTCATCAGACAGGGTCCTCAAACCCAACAGGACTTAACTCAAACTTTGACAAAATTCCATTTCACGCTTACTACTCCTATAAAGACATCTTCGGCTTCGCGTTAATACTAGCCTTCTTAGCCCTCCTATCCACCTTCGCCCCCAACCTCTTAGGTGATCCTGATAATTTTACCCCGGCAAACCCTTTAGTTACACCACCCCATATTAAACCAGAATGATACTTCTTATTTGCCTACGCCATTCTTCGCTCAATCCCAAATAAACTAGGAGGGGTCCTCGCTCTTTTATTTTCTATTATAATTCTCCTGCTTATACCTCTTCTCCACACTTCTAACCAACGAACCCTTATATTCCGCCCTTTGGCAAAACTATTCTTCTGAACGTTAGTAGCCAACACTCTTATTTTAACCTGAATTGGAGGACAGCCAGTAGAAGATCCCTACATCATAATTGGCCAACTAGCTTCCGTCTCTTACTTCACCATCTTCATTATTTTTATCCCCCTTCTAGGACTCATAGAGAACAAACTAGCTCGTCTTAACAGAACTTTTTCATTGGAAGTTGTTGTCCCACTATCATTAACTTTTTCCTGTATTAAACATATTCACCAAACACTTATTACACCCATATATTAATTTTATACAGTCCTTATATCTCAACAATAGACTTTCGCGGTCCTATAAATAATCTATGCTAGAACACAGCCTATATGATGATGTATGATATAGTACATATTATGTATGCATGAAGGACATATTATGTATAATCGAGCATTCATCTTATTTCCCCATGCATATCATTTCCCATCATTATTAATATTTCCACATATGTAAACTTAACATAAATGAATAACAACTACTAGCAATATTACAGTCCTTATATCTCAACAATAGACTTTCGCGGTCCTATAAATAATCTATGCTAGAACACAGCCTATATGATGATATATGATATAGTACATATTATGTATGCATGAAGGACATATTATGTATAATCGAGCATTCATCTTATTTCCCCATGCATATCATTTCCCATCATTATTAATATTTCCACATATGTAAACTTAACATAAATGAATAACAATTACTAGCAATATTGTAATACATTCGTTTCACGAAGATGGAATGGATATTAATGAATGAAGACTATGTCTCTACAGTTTAGCCTTCCCTTGAATTAAGAACACTTATATTACTTAGACAAAGTTAAACTCAAGTATTTTCCTTATTTCATGAATGATTTAAGGACATACAATTTATTCTATCGAGCAATCTCAGTCATTTTCACCATTCAAGTGATAACCAATTAAATCTGATTAATCAACAATCTCTTTATCAGCAGTAAAATATAATCAACTTAAACCCAATTACATACGCTCATAAAATTTTGAACTGGACCTTAATAGTCCCAGTCAATACGAATAATACTTATAAATTAACTTGAATAATAAACAACCATGGTCTATCTCATTAAAGAAATATAAATGTGTAACATACATTACTAATCTTACAACATGAATATTCTTCTCCCAAACTCTTAAAATTCAACATCAAGACTGTCTTTATCCCCTATCGTACCTTAAAGAGGCCTCAGAGAAATCAAGGACTTGGTAGATCTTAACCTCCAATGGACCTACCACAAGAGTGACAGTAATCCCGCTTCAGGAGGCATCTGACGGAACTGAATCTATGGACTTTTATAGCATAATCGGTCTATACTGAAATCTAAAGAGCCTCCCTCTTTATGAGATCTGGTACCTTAAAGACCTTAACCTGGCCTTACTTGAAACTGGTAAGCATTGATGGGTTTTTATATATAGGAGCTTTCCCCTGGCATCTCATAGTGGGGTAATGGCACATTAACAAGGTTGTCCCACTTAATGCAAGCGTGATTGTCTAGCATAAAAAGAAGGTTAGCATGTAGTGAATGTTTATTAGACATAACATATTTTGCCATATTTTTTTTAACCCTATTTTTTCTATTCCCCCCGGGAGTCCACTCTTCCACCTAAAATTTTTACATTTGCTAAAACCCGTCGGGGCCCCCCCCTCCCCAAAAAATAGCTCAACAGCTCATTTTATTTATATACTCTTGAAAACCACCTATTCAACTTTTCCAAACAATCTAATTTACCTACACACCATTTTTACTCTTTTAAGGAGCTTTCACCAATTTAAAATTCATGTATATATATATATATATATATATTAAATAAAAATTCTTAATATTAGCTAATCAACGTCCACTAGCTTATATCTGAATTAAATCTCCTTATTTCTCCACTATAATAAAAAATAAAATACATGTATATATATATATGTATAAATTGACCACATCTTTGTCTTTCAAGGACATCTTCAATTTTTTTATATAGTACTTGCAAAAATCTTCT
>H23
GCTTTTGAAGGAAAATAGTTTTCCCCTGGTCTTAGGCTCCAGTAACTCTTGGTGCAAATCCAAGTAAAAGCTGCTTCAGTAGCTTAAACATTAAAGCATTGGTCTTGTAAACCAAAGAATGAAGAATAAACCCTTCCTGAGGCTCAGGACAGAGAGAATTTAACTCCCACAGCTAACCCCCAAAGCTAGCATTCTATTTAAATTATATCCTGTTTAAATAGCTTAAATAAAGCATAGCACTGAAAATGCTAAGATGGACCCTAAAAGGTCCTTTAAACACAAAGGTTTGGTCCTGGCCTTGAGGTCAGTTATTACTTAATATACACATGCAAGTATCCGCTCCCCTGTGAGAACGCCCTTTAACCCCTTTTAGGGACAAGGAGCTGGTATCAGGCACGAAAATCTGCCCAAAACACCTAGCCACGCCACACCCACAAGGGAATTCAGCAGTGATTAACATTGAGTATTAGCGCAAGCTAGACTCAGTTAAAGTAAGACAGAGCCGGCTAATCTGGTGCCAGCCGCCGCGGTTACACCACGTGACTCAAATTGACCTCCTCCGGCGTAAAGCGTGATTAAAGTTACCCCTTTCTAGAGTTAAACTAAAACTAAGCTGTGACACGCCTGTTTATTAAGAAACCCAAAAACGAAAGTTACTCTAATATAATCAACTTGAACTCACGACAGCTGGGATACAAACTGGGATTAGATACCCCACTATGCCCAGCCGTAAACTTTAACTTACACTCAAATCGCCAGGGAACTACGAGCTAAGCTTAAAACCCAAAGGACTTGACGGTACCCCATATCCCCCTAGAGGAGCCTGTCCTATAATCGATAATCCACGTTTAACCTCACCATTTTTTGTTAATCAGCCTGTATACCTCCGTCGTCAGCTTACCACGTGAGCGCCAATTAGTGAGCTTAATGTCTTTCACCAACACGTCAGGTCAAGGTGCAGCAAATGAAATGGGAAGAGATGGGCTACACTTTCTATATTAGAAAAAACGAAAAACTATTTATGAAAACTAGTTGGAAGGCGGATTTAGCAGTAAAAAGGAATCAGAATGTCCATTTTAACCCGGCACTGGGGTGTGTACACACCGCCCGTCACCCTCTTCAGGGCTTCTTACCTAGTTCTTAACAAACTAAAGCATAACAGAAGAGGCAAGTCGTAACATGGTAAGTATACCGGAAGGTGTGCTTGGAAACGTAATGTAGCTTAATTAAAGCATCTCGCTTACACCGAGAAAATGTCCGTGAAAACCAGACCATTTCGAGCTAAAAACCTAGCCCAACTAAACATGAATATCCTCAAATTAATTTATTTTTAATAATAAATCATTTTGTTATTTTAGTAAAGGAGATTGAAAAATTTATTGGAGCTATAATAACAGTACCGCAAGGGAACGGTGAAATATGAAATGAAAAATTTTTAAGCAAGAAAAAGTAAAGACTACTCCTTGTACCTTTTGCATCATGGTTTAACTAGTCCAATCAAGCACAACGTATTTAAGTTTGACTTCCCGAAACTAAGTGAGCTACTTCAAGGCAGCTGATAGAGCGAACCCGTCTCTGTAGCAAAAGAGTGGGATGATCTTCAAGTAGCGGTGACAGACCTAACGAGCTTAGTGATAGCTGGTTACTCAAGAAATGGATCTAAGTCCAACCTGAAATTCATTCTAGTCCACCAAAACAACCACCTGAATTTCAGCGTAATTCAAATAAGGTACAGCCTATTTGAAACAGGATACAACCTAAATTAATGGATAAGACTAGCTCAATACACAACCAAGTGGGCCTAAAAGCAGCCACCTTTTAAATAGCGTCAAAGCTTAATTGTTATTTTTGCCTAATTACTTAATTATTATCTTAATCCTCTATTAATACTGAGTAATTCTATATTATTATAGAAATTTTTATGTTAAAACTAGTAACAAGAAGAAGACTCTTCTCTTTAATGTAAGTGTAAATCAGAAAGGACAAACCACTGATAATTAACGTCACTGAAACCAAAGTAGAAACTCATCAAGAAAAATCTACTTTCATTAACGTTAACCTAACACAAGGACATTTCAAGAAAGATTAAAAGAAAAAGAAGGAACTCGGCAAACATTAACCTCGCCTGTTTACCAAAAACATCGCCTCTTGATTCTTATAAGAGGTCCAGCCTGCCCAGTGACCATGTTCAACGGCCGCGGTATCCTAACCGTGCGAAGGTAGCGTAATCACTTGTTCTTTAANTGTGGACTAGTATGAATGGCACCACGAAGGTTATACTGTCTCCTTTTTCTAATCAGTGAAACTAATCTCCCCGTGAAGAAGCGAGGATATACCTACAAGACGAGAAGACCCTATGGAGCTTTAAACAACACAGCAATTACCTGCTAAACTAAGAAGTTTCTGAACATTTTCAATCTTTTAAGTAATCTGACTGCAAGTTTTTGGTTGGGGTGACCACGGAGCATAACACAACCTCCATGTTGAAAGAATTCTTTCTAAGCCAAGAACAACCTTTCTAAGCATCAATATATTGACATCCATTGACCCAATACATTTGACCAACGAACCAAGTTACCCTAGGGATAACAGCGCAATCCACTTCAAGAGCTCCTATCGACAAGTGGGTTTACGACCTCGATGTTGGATCAGGGTATCCCAGTGGTGCAGCCGCTACTAAAGGTTCGTTTGTTCAACGATTAAAACCCTACGTGATCTGAGTTCAGACCGGAGTAATCCAGGTCAGTTTCTATCTATACATGAGTTTCTTCTAGTACGAAAGGACCGGAGAAACGCGGCCCATATTTTTTACAAGCCGCAGCTACTAAATTATGATTTAAACTCAATAATATTGTAGCCCATAATTTTACTCAAGACAAGAGTAGTTAACGTAGCAAAACCTGGTATTGCAAAAGACCTAAACCCTTTCTATAGAAGTTCAAATCTTCTCGTTAACTTTGAACCTTTATTTAATTATTTCTACACTTTGTTATATTGCACCAATTCTTCTGGCAGTTGCTTTTCTTACCCTAATTGAACGCAAAGTGCTTGGCTACATGCAGCACCGAAAAGGCCCTAACATTGTTGGTCCAATAGGCCTCCTTCAACCAATTGCAGACGGAGTAAAACTATTTATTAAAGAACCAATTCGGCCATCTACCTCATCTCAAACACTATTTCTTCTAGCCCCTGTAATAGCTCTATCATTAGCAATAATCATTTGGACCCCCATTCCTATACCAATTTCACTCTCTGATATAAACTTAGGAGTTATATTTCTCCTAGCCCTTTCTAGCCTTACCGTCTATTCCATCCTGGGTTCAGGCTGAGCCTCAAATTCTAAATATGCCCTAATTGGAGCTTTACGAGCAGTAGCACAAACTATTTCATACGAAGTAACTCTAGCCCTTATTCTCCTTTGCACTATTTTGCTATCAGGAAACTTCTCCCTTCAAAACTTTAGCATCACCCAAGAACCCATATGATTAATTATCCCAACATGACCCCTAGCTATAATATGATATATCTCCACCCTAGCAGAGACAAACCGAGCCCCATTTGACCTCACTGAAGGAGAATCTGAGTTAGTATCAGGGTTTAACGTAGAATACGCAGGGGGACCATTTGCCCTATTTTTTCTTGCCGAATACGCTAACATCTTGATGATAAACACAGTTTCTGCTATTATTTTTCTAGGATCCTCCACCCTTCTCCTCCTAACATTTACTACAACATCACTAATACTAAAATCCGCTATTCTTTCTATGGTTTTCCTCTGAATTCGAGCCTCCTACCCACGATTCCGCTATGATCAACTTATACACCTAGTTTGAAAAAACTTCCTCCCCCTTACCTTAGCATTAACAATTTGATATATTTCATTTCCAATTTCACTCTTACTTACCCCACCAATTTTATGGAAGCGTGCCTGAAAGCTAAGGGCCTCCTTGATAGGGAGGACCATAGGAGTTCAAACCTCCTCACTTCCTTAGAAAGATAGGAATTGAACCTATAACTGGGAGATCAAAACTCCCTGTAATTCCGTTTTACCACTTTCTAGTAAAGTCAGCTAAATAAGCTTTTGGGCCCATACCCCAAACATGTTGGTTAAACCCCCTCCTTTACTAATTAATCCATATGCTCTATCAGTAATTGTCTCAAGCCTCGCCCTAGGCACTATCTTAACATTGTCAAGTTATCATTGAATTTTAGCATGAATTGGCCTTGAAATTAATACACTAGCTATTATTCCAATAATAACCAAAACCCCTCATCCACGAGCCATTGAAGCCGCAACAAAATACTTCTTAACACAAGCCGCAGCATCAGCCCTTATTTTATTTTCTAGCATCCTTAATGCATATATTTTAGGAGAGTGATCTATTAATTCACCAACTCACCCCATTTCAGCTACCCTCCTGTCAATTGCCATTGCAATAAAACTCGGAATTGCCCCATTTCATTTTTGACTCCCAGAGGTACTTCAAGGATCCACCCTACAAACAGGCCTGATTCTTTCTACATGACAAAAATTAGCTCCAATAGCCCTTCTTCTTCAACTATCACAATCAGTAAACCTAAACCTTATACTCACTTTAGGCCTTTTGTCAACTATTATTGGAGGATGGGGTGGAATTAATCAAACTCAAATCCGAAAAGTATTAGCCTTCTCTTCTGTAGCCCACTTAGGATGAATATTAGCAATCCTTAAAATCTCTCCACAATTAACACTTTTAAACTTTTTTCTTTATATTCTAATAACATCTACACTTTTCTTAACCTTTATATCATTAAACACAAAAAATATGTATGAACTCTCGACCTCCTGATCCAAAACCCCAGCGCTCACAGCACTCTCTATACTTTCCCTGCTATCACTAAGTGGACTACCCCCACTAACAGGATTTATACCAAAATGACTTATTGCCCAAGAAATGGTAAAACAAGACATAATTATATTTGCGCTATTAATTTTACTTTCCACACTTCTCAGCCTATTCTTTTACCTACGCCTTACATATTCTATATCTCTTACCCTAGCACCAAGCTTATCCTCCTCCCCCTCACTATGATTTAATCCCCCAAAAAAACACTTTAGCCACACCTATAGTTATGTCTCTTTTACTCCTCCCTGTTACCCCCATTATTATAGCCGTAATATANAAACTTAGGATAACCTAGACCAAGAGCCTTCAAAGCCCTAAGTAGAAGTTAAAATCTTCTAGTTTCTGTAAGACTTGCAGGACATTATCCTGCATCTTCTGAATGCAAATCAGATACTTTTATTAAGCTAAAGCCTTCTAGAAAGACGGGCCTTGATCCCGTAAAATTTTAGTTAACAGCTAAACGCTCAATCCAGCGAGCTTCATTCTACTTCTCCCGATTTTTTTAAAAACGGGAGAAGCCCCGGCAGAACTTCTTCTGCTTCTCCAGATTTGCAATCTGGCGTGTGACACCCCAGGACCTGATAAGAGGAGGACTTTAACCTCCCTTGGTGGAGCTACAAGCCACCGCCTAACCCTCGGCCATCTTACCCGTGATAATTACCCGCTGACTATTTTCAACCAATCACAAGGATATTGGTACCCTATACCTAATCTTTGGTGCCTGAGCAGGAATAGTGGGAACTGCCCTCAGTCTTCTTATCCGAGCTGAACTGAGTCAGCCAGGCTCCCTCCTTGGTGATGACCAAATTTATAATGTTATCGTTACCGCACATGCTTTCGTCATAATTTTCTTTATGGTTATGCCAATTCTAATCGGCGGCTTTGGCAACTGACTTGTTCCTTTAATAATCGGAGCCCCCGATATAGCTTTTCCTCGTATAAATAACATAAGCTTCTGATTACTCCCCCCATCCTTTTTACTTCTTCTGGCCTCCGCTGGGGTAGAAGCTGGGGCTGGAACTGGCTGAACTGTTTATCCTCCACTAGCCGGAAATCTCGCCCATGCGGGACCATCTGTAGATTTAACTATCTTTTCCCTTCACTTGGCAGGTGTTTCATCCATTCTAGGTGCAATTAATTTTATTACCACAACCTTAAATATGAAACCTCCTTCAATAACTCAATATCAAACACCTTTATTTGTGTGGTCTGTGCTAATTACCGCCGTTCTATTACTTCTCTCCTTACCAGTTCTTGCAGCAGGAATTACTATACTCTTAACTGATCGTAACCTAAATACAACATTCTTTGATCCTGCTGGAGGAGGTGACCCCATTTTATACCAACACCTCTTTTGATTCTTCGGACACCCAGAGGTTTATATTCTTATTCTTCCTGGCTTTGGTATTATTTCACATGTAGTAACATTTTACTCAAGTAAAAAAGAGCCATTTGGTTATATAGGAATGGTTTGAGCAATAATGTCAATTGGCCTCCTAGGCTTTATTGTTTGAGCTCACCACATGTTTACAACAGATCTAAATGTTGATACCCGAGCCTATTTTACATCTGCAACAATAATTATTGCCATCCCAACAGGAGTTAAAGTATTTAGCTGACTAGCCACAATGCATGGCGGAGTAATTAAATGAGATGCTCCAATACTATGGGCCCTAGGGTTTATTTTCCTATTTACAGTCGGTGGGCTAACTGGGATTGTTCTAGCAAATTCATCACTAGACATTGTTCTCCATGATACTTACTATGTTGTTGCTCACTTCCATTATGTACTATCAATGGGAGCCGTATTTGCTATCATAGCTGGATTTGTACACTGATTCCCATTATTTTCAGGATATACTCTTCACGAGACCTGAGCAAAAATTCACTTTGGAGTAATATTTACTGGGGTAAACCTAACCTTCTTCCCTCAACACTTTCTCGGATTAGCAGGCATGCCTCGACGATACTCAGACTATCCAGACGCATATACACTATGAAACACTGTCTCTTCTATTGGTTCCCTAATTTCATTAGTAGCTGTAGTTATTATAATGTTTATTATCTGAGAAGCTTTCTCATCTAAACGTCATCTGATTTCTGCCAGTATAACTTCAACTAATGTGGAGTGACTTTATGGATTCCCCCCTCTTCATCATACATTTGAAGAAGCTTCTTTTTCCCAAACCAATTAATCGAGAAAGGAGGGAATTGAACCCCCATCCACTGGTTTCAAGCCAGGTACATAACCACTCTGTCACTTTCTTAGAGGGATTNGTTAAATAATAACACTGCCTTGTCAAGACAAAATTACGAGTTAAATTCTCGTATTCCTCTAATGGCACACCCACTTCAATTAGGATTCCAAGACGCAGCATCCCCAATTATGGAGGAACTATTACACTTCCACGATCATACATTAATAGCAGTGTTCTTAATTAGCACTCTCGTTTTATATATTATTTCGACCCTTATAAGCACTAAACTCTCTAATACAAATACAATTGACGCACAAGAAATTGAAATAGTATGAACAATTATACCAGCCATCATTTTAATCGTGATTGCCCTTCCGTCACTTCGTATTTTATATTTAATGGATGAAGTTAGTAACCCAGATGTTACAGTTAAAGCTATTGGTCACCAATGATACTGAAGCTATGAGTATTCTGACTTTAACGATCTTAGCTTTGACTCTTATATAGTTCCCACTAAAGACCTTCTCCCCGGACAATTTCGACTTCTAGAAGTTGACAACCGAATAACCACCCCTGTCGGAATAACCACTCGAACCCTGATTACAGCAGAGGATGTTCTTCACTCATGAGCCGTCCCATCTTTAGGGGTAAAATTAGACGCAATCCCAGGACGGCTAAATCAAACCTCATTTATTATCTCACGACCTGGTGTTTACTACGGACAATGCTCTGAAATTTGTGGAGCAAACCACAGCTTTATGCCAATTGTTGTTGAATCTTTACCTATTAAGGAATTTTTAAACTGATCTTCTGCCTCAGTAAACGCCTCATTAAGANGCTATAGGACTAAGCAACAGCCTTTTAAGCTGTAGATAGGTGACTTCCAACCACCCTTAATGGCATGCCACAACTTGACCCAGCCCCATGATTCTTTATTTTATTTACTGCCTGAACAGTGTTTATTATATTTTCACCTATAAAAACCTCCAACTATACTCACCTAAATGACCCAACACCTAAAACTTTTAAAGGTCTTAATAAACCGTGATCTTGACCGTGACCATAAACCTGTTTAGCCAATTTGCCTCACCTTCACTACTTGGAATCCCACTTATTTTAATTGCCTTTTTAGTCCCATGATTTCTATTTCCAACCCCATGTAACCGATGAACTACAAACCGCTTAGTAACTATTCAAACATGATTTGTGAAAACCTTCACAAAACAAATCTTTCTCCCACTAAATTTTCCAGGACATAAATGAGCACTTATTCTCACGTCGTTAATGATTTTTCTTCTTGGAATAAATTTACTGGGCCTTCTTCCCTACACTTTTACCCCTACCACACAACTTTCACTTAATTTAGGACTCGCAATCCCCCTATGATTAGCCACAGTAGCTATTGGGTTTCGAAATCAACTTACAGCATCTCTAGGTCATTTTCTACCCGAAGGCACGCCTACCCTGTTAATTCCAATTTTAATTATTATCGAAACAATTAGCTTATTTATCCGACCAATAGCACTTGGGGTCCGACTTACTGCTAACCTAACAGCAGGCCACCTTCTTATTCAACTTATTTCAACCGCTACCATGGCCCTATTATTCTCAAACCCTATTGTTTCTTCACTAACATTTGCTACCCTTCTTCTCCTTACTATATTAGAGATTGCAGTCGCTATAATTCAAGCATACGTATTTGTCCTTCTCTTAAGCCTATATCTTCAAGAAAATACTTAATGGCACATCAAGCACATGCTTTTCACATAGTAGACCCAAGCCCATGACCACTTACAGGGGCAACAGCCGCCTTTATACTTACTACCGGCCTAGCAATATGATTTCACTACGGTTCAACCTGAATTATATTTATAGGACTTACACTTATACTCCTTACTATATATCAATGATGACGAGATGTTGTTCGTGAGGGCACATTTCAGGGTCATCACACAATTCCAGTCCAAAAAGGACTTCGTTATGGCATAATTCTATTTATCACCTCTGAAGTATTCTTTTTTATTGGATTTTTTTGAGCATTTTATAATGCCAGCTTAGCCCCAACCTTTGAAGTTGGAGAATGCTGACCACCCGCTGGTATCTCCCCATTAAATCCTTTTGAAGTCCCTCTATTAAATACAGCAGTCCTTCTTGCTTCAGGGGTCACAGTTACTTGAGCTCACCATAGTATTATGCAGGGAAACCGTAAAGAAGCAATTCAATCTCTCGCCTTAACTATTATTTTAGGAATATACTTTACAGCCCTACAAGCCATAGAATACTACGAAGCCCCTTTTACTATTGCAGACGGAATCTACGGATCAACATTTTTTGTGGCTACCGGCTTCCACGGGCTTCACGTTATTATTGGCTCACTATTTTTACTAACTTGCCTTCTGCGACAAATCAACTTTCACTTTACTGCACAACACCATTTTGGATTTGAAGCAGCTGCCTGATACTGACATTTTGTTGATGTAGTTTGACTTTTCTTATACGTCTCAATTTATTGATGAGGCTCATATTTTCTTAGTATAAATGAGTACTGATGACTTCCAATCATTAAGCCTTGGTTAAACCCCAGGAGAAAATAATGTCTCTATTTGTATTTATTACCCTAGCAATTGTTCTAATTTTAGCCACTGTTAGCTTCTGGTTACCAATAATTAATCCAGACTCAGAAAAACTCTCACCTTATGAATGTGGCTTTGACCCACTTGGATCAGCCCGACTACCATATTCTATGCGATTTTTCCTAGTAGCTATTCTTTTTTTACTATTTGATTTAGAAATTGCCCTTCTCCTCCCCACCCCCTGGGCAGCGCAACTTCCTCACCCCACATTATCAATTTTTTGAGCATCAATTATTCTTATTCTTTTAACTTTAGGTTTTATTTACGAATGACTTCAAGGAGGCCTAGAATGAGCTGAATGAGGAGTTAGTCTAAAAAAGACAGCTGATTTCGGCTCAGCAAATTATGGTTTAACCCCATAACACCTTTATGTTAACAAACGAGTCCTGATTACTTTCCTCTACATTTATATTAAGTCTTATTGGCCTATCATTTCACCGGGCACACTTACTCTCAGCATTACTCTGTTTAGAAGGAATAATACTATCAATTTTTATTGGACTCAGCCTATGAGCCTTAAAATTTACCTTAATTGCTCCACTAATATATCCTATTGTTATGTTAACAATATCTGCATGTGAAGCAGGCCTTGGCTTATCCCTTATAATTGCCACCGCCCGATCCCACGGATCTGATAATTTAAATACGCTTAATCTTCTACAATGCTAATAATTTCCATTCCATTAGCCACCCTTCTTCTCTCAACCTGACTGGCCCCTTCAAAGCGGTTGTGAGAAATTATAACAACCCAGTCCTTAATTATTGCCGTTATATCAACAGCCTGATTAGCCACTCAGGAGGCTTACCCATTTTTAAACAATTATCTATTTATTGATGAAATCTCATCTCCCCTTCTAGTACTTACCTGCTGACTTACAGCTCCAACACTACTTGCTAGTCAGAGTAAACTCTCCAAAGAACCCCTACCACGACAACGAACATACATTTTTACTATCATTGTACTCCAAATAACAACCCTCCTTGCATTTTTGGCGGACAACATAATCTTATTTTTTATTATATTTGAAGCAACTATAATTCCTACTTTAATTGTTATTACTCGATGAGGAGCCCAAAAAGAACGCATACTAGCCGGAACCTATTTAATCTTTTATACTTTATTTGGCTCTATGGCCCTCCTTACTGCCCTACTTTACTTCCATGAAACATTCGGAACAATATCAATCTCATTAATAAAATCTTTTTTTGTAGCCCAAACTTTTTCTTCCTGTTCAACAGCATGATGAATCGCTTGCTTTATTGCCTTTCTAGTAAAAATACCACTCTATGGTGTTCACCTCTGACTTCCAAAAGCGCACGTTGAAGCCCCTATTGCTGGATCAATAATTTTAGCAGGAACTTTACTAAAACTTGGTGGCTACGGAATTTTACGAATAAATATTTTTATAAATGACTCCCTCCTGCCCCTAGCAAAACCTCTTATTGTTTTTTCACTGTTTGGTGTTCTTTTATCAGCCATTTTATGTTCCCGCCAAACGGATTTAAAATCCCTAATTGCTTTTTCATCAGTAAGCCATATAGGATTAGTAATTGCCGCATCAATAATTAAGACAGAATGAAGCATTGCCGGCTCAATAGTCCTAATAATTTCCCACGGACTAGTTTCATCAGCCTTATTTTGCCTAGCTAACACTTCATATGAGCGCACCAACACCCGCACCCTTATTCTCCTTCAAGGGACCCAAATTGTTTTTCCACTAGCAGCAGCCTGATGACTTCTGGCTGCCCTAATAAATCTAGCTCTTCCACCATCCCCAAATTTTATTGGAGAGATATCAATTTTAACATCATTATTTCAATGATCAAACATAACACTCATTTTAACAGGATTAGGAATTATTTTTACCACAGCCTACTCCTTATATATATTTTGAGCTTCACAACGAGAGCACCTTCCATCCCACCTAAACTCTTTTCCACCAATGCAAACTCGAGAACATATTTTACTTGCCTTACATATCCTTCCAGCCCTACTCCTAATACTGAAACCCACCTTAATATTTTAAGTGAATATAGTTTATTAAAAATACTAGCTTGTGATTCTAGAGAAGGGGACTAATAACCCCCTATTCACCGAGCCTGACTGGATCAACGAGAACTGCTAATTACTCGCCACTATGGTTCAATTCCATAGCAGACTCGCCCTCGCAATTATTCAAATAACATTTTGAACATTTGCCATGAGTTTTCCTATTATTGCACTAACATCATACTTAATTAGCATGCTATCCCTTATTATTCCTTTATTTAACCCAAACTCAGCAGAATTTCACTTCAAAACAAAGACCGCCATTAAAACAGCTTTCTTTGTCTCAACTATTCCTGCCATCTTAATAATTAATGAAAATTCTTTATCCACCATTATTTCATGAAAGTGGTTTAATATTATAATAACCCCTTTCAACTTAACAATTCAACTTGACCAATACTCAATTCTTTTCATCCCAATCGCTCTAATAGTCTCATGAAGCATTATTGAGTATTCTCTTTGGTACATGCATGATGACATCAAGATCCAACTTTTCTTTAAATATTTACTTATTTTTTTACTAGCAATAATACTATTAGTATCAGCCGGCAACTTATTAATACTTTTTATTGGCTGGGAAGGAGTAGGAATTATATCTTATCTTTTAATTGGGTGATATTTTACACGGAGCAACGCCGGAGCAGCCGCTCTTCAAGCGGTACTGTATAACCGAATTGGAGACATTGGATTTTTATTTGCCATATTTTGACTTATTTCATCTTATGACTCAATTGACCTTAACTTTATCTTCTCAATGAATAACTCCACCCCCCTTCTACTAGCCTTCATTATTGCAGCCGCTAGTAAGTCAGCTCAATTTGGACTTCACCCATGACTCGCCTCCGCCATAGAAGGCCCCACCCCAGTATCAGCCCTACTTCACTCCAGCACAATGGTTGTTGCTGGGGTTTTTTTACTTATTCGCATTCATCCAATAATTAAAGATAACCAAACTGCCCTAACAACCTGTCTATGTCTTGGAGCTATTTCAACCGCATTTGCAGCTACATGTGCCCTCACCCAAAATGATATTAAAAAAATCATTGCCTTTTCAACATCAAGCCAACTCGGCCTTATAGTCGTAGCTATTGGCCTAAATATACCTCACCTAGCATTTTTTCACATCTGTACACATGCCTTCTTCAAGGCAATATTATTTTTATGCTCAGGATCAATTATTCATAACCTTAATGATGAACAAGACATTCGAAAAATGGGAGGCCTACAAAAAACCCTCCCATTCACCACAACATGTGTTACAGTTGGAAGCTTGGCCCTGATGGGAACCCCTTATCTTGCAGGCTTCTTTTCAAAAGACGCCATTATTGAAGCAATTAACACCTCCAATGTTAATGCATGGGCTTTGACCTTAACAATTATTGCCACCTCATTCACAGCCGTTTATAGCCTTCGAGTAATCTTCTTTGCATCAATACAGCACCCTCGCTTTTCTCCTGCCTCTTCTATTAATGAAAATAATCCAACAATTATTAACCCAATTAAACGTCTTGCCCTAGGTAGTGTAATTGCTGGACTATTGTTAAATCAAATTATTCTTCCATCTTCCCCTGTTACCATAACCATGCCAACCTATTTAAAGATAACCGCAATTATTGTAACCGTCCTAGGATTTATTATTGCCCTAGATCTAGCTAGTATCTCTTGAACAAAGGCCCCTGAACAAACAAATGTTTCAAAAACAATCAATACCTCTTTTTACCCGACCATTATTCATCGACTCATTCCCTCTTACGCCATAAACCTCAGCTTACGTGTTTCATCTCACCTAATTGACACCCTTTGACTAGAAAAAATTGGACCAAAAGGCTTAGCAGAACTCCAACTGCCCCCAATCATAAAAAATCAAGAAATCCAACGAGGGTTAATTAAAATTTACCTCTCCATCTTCATTTTTACCACTATTCTATGTCTAATTGTCTTACAGCTCGCAAGACACCACTATAATGGCCCCGAACCACCTCTAATACTGCAAACAACGTTAATAAAAGAGCCCACCCTACCACTATTAAAACCCCTCCCCCTCAGAAAAACATTGTTGCCACCCCAAATCAATCCCCCACATATACTCCTATATTAGCTACCCCTGCAATCCCCTCATCAACACCCCCAATAACTCATCAAGCCCCCAACAATAAAACATAAGCAGTAATGTATGATCAAACAACCCCTCCCCCCCAAGCCTCTGGATAAGGTTCCGCAACTAAAGCAGCAGAGTAAGCAAACACCACTATTATTCCACCAAGATATACTAAAAACAAAACTAAGCATAAAAAAGAAACACCACCATCCATCAGAATTAAACACCCTGCCCCTGCCGAACCTACTAATCCAAGTGCAGCATAATAGGGAGAAGGATTTGAAGCTACCGCTAATAATCCAACAATCAACCCCAACTCAAATAATATAATCATAATTCCTACAAGGATTTTAACCTAGACTTACAGTCTGAAAAACTGTTGTTGTATTCAACTATAAGAACACTAATGGCCCCAGTACTTCGCAAAACCCATCCTCTAGTAAAAATTATTAATAACTCGTTTATTGATCTTCCAGCACCAGTCAATCTTTCATCGCTATGAAACTTTGGCTCTCTGTTAGGAGTTTGCTTAATTGCCCAAATCGCAACCGGCTTATTTCTAGCAATGCACTATACTGCTGATACATCCATAGCTTTTTCATCCGTAGCCCACATCTGCCGAGACGTAAATAACGGATGATTACTTCGCAACCTTCATGCAAACGGAGCCTCATTCTTCTTCATCTGCATCTACCTTCACATTGGACGAGGGATATACTACGGCTCATACCTTTTTAAAGAAACCTGAAATATCGGAGTAATTCTCCTTTTCCTCGTTATAGCTACAGCATTTGTAGGCTATGTTCTTCCATGAGGACAAATGTCCTTCTGAGGCGCAACAGTTATCACAAACCTCCTCTCTGCCGCCCCATACATTGGGACCGAACTTGTTCAATGAATTTGAGGAGGTTTTTCAGTAGACAATGCCACCCTAACACGATTTTTTACTTTTCACTTTATTCTCCCATTTATCATTGCAGGTGCTTCCATACTTCACCTTCTTTTTCTTCATCAGACAGGGTCCTCAAACCCAACAGGACTTAACTCAAACTTTGACAAAATTCCATTTCACGCTTACTACTCCTATAAAGACATCTTCGGCTTCGCGTTAATACTAGCCTTCTTAGCCCTCCTATCCACCTTCGCCCCCAACCTCTTAGGTGATCCTGATAATTTTACCCCGGCAAACCCTTTAGTTACACCACCCCATATTAAACCAGAATGATACTTCTTATTTGCCTACGCCATTCTTCGCTCAATCCCAAATAAACTAGGAGGGGTCCTCGCTCTTTTATTTTCTATTATAATTCTCCTGCTTATACCTCTTCTCCACACTTCTAACCAACGAACCCTTATATTCCGCCCTTTGGCAAAACTATTCTTCTGAACGTTAGTAGCCAACACTCTTATTTTAACCTGAATTGGAGGACAGCCAGTAGAAGATCCCTACATCATAATTGGCCAACTAGCTTCCGTCTCTTACTTCACCATCTTCATTATTTTTATCCCCCTTCTAGGACTCATAGAGAACAAACTAGCTCGTCTTAACAGAACTTTTTCATTGGAAGTTGTTGTCCCACTATCATTAACTTTTTCCTGTATTAAACATATTCACCAAACACTTATTACACCCATATATTAATTTTATACAGTCCTTATATCTCAACAATAGACTTTCGCGGTCCTATAAATAATCTATGCTAGAACACAGCCTATATGATGATGTATGATATAGTACATATTATGTATGCATGAAGGACATATTATGTATAATCGAGCATTCATCTTATTTCCCCATGCATATCATTTCCCATCATTATTAATATTTCCACATATGTAAACTTAACATAAATGAATAACAACTACTAGCAATATTACAGTCCTTATATCTCAACAATAGACTTTCGCGGTCCTATAAATAATCTATGCTAGAACACAGCCTATATGATGATATATGATATAGTACATATTATGTATGCATGAAGGACATATTATGTATAATCGAGCATTCATCTTATTTCCCCATGCATATCATTTCCCATCATTATTAATATTTCCACATATGTAAACTTAACATAAATGAATAACAATTACTAGCAATATTGTAATACATTCGTTTCACGAAGATGGAATGGATATTAATGAATGAAGACTATGTCTCTACAGTTTAGCCTTCCCTTGAATTAAGAACACTTATATTACTTAGACAAAGTTAAACTCAAGTATTTTCCTTATTTCATGAATGATTTAAGGACATACAATTTATTCTATCGAGCAATCTCAGTCATTTTCACCATTCAAGTGATAACCAATTAAATCTGATTAATCAACAATCTCTTTATCAGCAGTAAAATATAATCAACTTAAACCCAATTACATACGCTCATAAAATTTTGAACTGGACCTTAATAGTCCCAGTCAATACGAATAATACTTATAAATTAACTTGAATAATAAACAACCATGGTCTATCTCATTAAAGAAATATAAATGTGTAACATACATTACTAATCTTACAACATGAATATTCTTCTCCCAAACTCTTAAAATTCAACATCAAGACTGTCTTTATCCCCTATCGTACCTTAAAGAGGCCTCAGAGAAATCAAGGACTTGGTAGATCTTAACCTCCAATGGACCTACCACAAGAGTGACAGTAATCCCGCTTCAGGAGGCATCTGACGGAACTGAATCTATGGACTTTTATAGCATAATCGGTCTATACTGAAATCTAAAGAGCCTCCCTCTTTATGAGATCTGGTACCTTAAAGACCTTAACCTGGCCTTACTTGAAACTGGTAAGCATTGATGGGTTTTTATATATAGGAGCTTTCCCCTGGCATCTCATAGTGGGGTAATGGCACATTAACAAGGTTGTCCCACTTAATGCAAGCGTGATTGTCTAGCATAAAAAGAAGGTTAGCATGTAGTGAATGTTTATTAGACATAACATATTTTGCCATATTTTTTTTAACCCTATTTTTTCTATTCCCCCCGGGAGTCCACTCTTCCACCTAAAATTTTTACATTTGCTAAAACCCGTCGGGGCCCCCCCCTCCCCAAAAAATAGCTCAACAGCTCATTTTATTTATATACTCTTGAAAACCACCTATTCAACTTTTCCAAACAATCTAATTTACCTACACACCATTTTTACTCTTTTAAGGAGCTTTCACCAATTTAAAATTCATGTATATATATATATATATATATATTAAATAAAAATTCTTAATATTAGCTAATCAACGTCCACTAGCTTATATCTGAATTAAATCTCCTTATTTCTCCACTATAATAAAAAATAAAATACATGTATATATATATATGTATAAATTGACCACATCTTTGTCTTTCAAGGACATCTTCAATTTTTTTATATAGTACTTGCAAAAATCTTCT
>H24
[truncated: 604,424 more chars]
