# Supplementary material for: Whole‐mitogenome analysis unveils previously undescribed genetic diversity in cane toads across their invasion trajectory
Source: Ecol Evol. 2024 Mar 3;14(3):e11115. doi: 10.1002/ece3.11115 (PMC10909579; doi:10.1002/ece3.11115)
Supplement: Supplementary file 1 — Data S1. [file ECE3-14-e11115-s001.zip › Whole mitogenomes analysis unveils previously undescribed genetic diversity in cane toads across their invasion trajectory_mtDNA_alignment.fasta]

>RMF031S
GCTTTTGAAGGAAAATAGTTTTCCCCTGGTCTTAGGCTCCAGTAACTCTTGGTGCAAATCCAAGTAAAAGCTGCTTCAGTAGCTTAAACATTAAAGCATTGGTCTTGTAAACCAAAGAATGAAGAATAAACCCTTCCTGAGGCTCAGGACAGAGAGAATTTAACTCCCACAGCTAACCCCCAAAGCTAGCATTCTATTTAAATTATATCCTGTTTAAATAGCTTAAATAAAGCATAGCACTGAAAATGCTAAGATGGACCCTAAAAAGTCCTTTAAACACAAAGGTTTGGTCCTGGCCTTGAGGTCAGTTATTACTTAATATACACATGCAAGTATCCGCTCCCCTGTGAGAACGCCCTTTAACCCCTTTTAGGGACAAGGAGCTGGTATCAGGCACGAAAATCTGCCCAAAACACCTAGCCACGCCACACCCACAAGGGAATTCAGCAGTGATTAACATTGAGTATTAGCGCAAGCTAGACTCAGTTAAAGTAAGACAGAGCCGGCTAATCTGGTGCCAGCCGCCGCGGTTACACCACGTGACTCAAATTGACCTCCTCCGGCGTAAAGCGTGATTAAAGTTACCCCTTTCTAGAGTTAAACTAAAACTAAGCTGTGACACGCCTGTTTATTAAGAAACCCAAAAACGAAAGTTACTCTAATATAATCAACTTGAACTCACGACAGCTGGGATACAAACTGGGATTAGATACCCCACTATGCCCAGCCGTAAACTTTAACTTACACTCAAATCGCCAGGGAACTACGAGCTAAGCTTAAAACCTAAAGGACTTGACGGTACCCCATATCCCCCTAGAGGAGCCTGTCCTATAATCGATAATCCACGTTTAACCTCACCATTTTTTGTTAATCAGCCTGTATACCTCCGTCGTCAGCTTACCACGTGAGCGCCAATTAGTGAGCTTAATGTCTTTCACCAACACGTCAGGTCAAGGTGCAGCAAATGAAATGGGAAGAGATGGGCTACACTTTCTATATTAGAAAAAACGAAAAACTATTTATGAAAACTAGTTGGAAGGCGGATTTAGCAGTAAAAAGGAATCAGAATGTCCATTTTAACCCGGCACTGGGGTGTGTACACACCGCCCGTCACCCTCTTCAGGGCTTCTTACCTAGTTCTTAACAAACTAAAGCATAACAGAAGAGGCAAGTCGTAACATGGTAAGTATACCGGAAGGTGTGCTTGGAAACGTAATGTAGCTTAATTAAAGCATCTCGCTTACACCGAGAAAATGTCCGTGAAAACCAGACCATTTCGAGCTAAAAACCTAGCCCAACTAAACATGAATATCCTCAAATTAATTTATTTTTAATAATAAATCATTTTGTTATTTTAGTAAAGGAGATTGAAAAATTTATTGGAGCTATAATAACAGTACCGCAAGGGAACGGTGAAATATGAAATGAAAAATTTTTAAGCAAGAAAAAGTAAAGACTACTCCTTGTACCTTTTGCATCATGGTTTAACTAGTCCAATCAAGCACAACGTATTTAAGTTTGACTTCCCGAAACTAAGTGAGCTACTTCAAGGCAGCTGATAGAGCGAACCCGTCTCTGTAGCAAAAGAGTGGGATGATCTTCAAGTAGCGGTGACAGACCTAACGAGCTTAGTGATAGCTGGTTACTCAAGAAATGGATCTAAGTCCAACCTGAAATTCATTCTAGTCCACCAAAACAACCACCTGAATTTCAGCGTAATTCAAATAAGGTACAGCCTATTTGAAACAGGATACAACCTAAATTAATGGATAAGACTAACTCAATACACAACCAAGTGGGCCTAAAAGCAGCCACCTTTTAAATAGCGTCAAAGCTTAATTGTTATTTTTGCCTAATTACTTAATTATTATCTTAATCCTCTATTAATACTGAGTAATTCTATATTATTATAGAAATTTTTATGTTAAAACTAGTAACAAGAAGAAGACTCTTCTCTTTAATGTAAGTGTAAATCAGAAAGGACAAACCACTGATAATTAACGTCACTGAAACCAAAGTAGAAACTCATCAAGAAAAATCTACTTTCATTAACGTTAACCTAACACAAGAACATTTCAAGAAAGATTAAAAGAAAAAGAAGGAACTCGGCAAACATTAACCTCGCCTGTTTACCAAAAACATCGCCTCTTGACTCTTATAAGAGGTCCAGCCTGCCCAGTGACCATGTTCAACGGCCGCGGTATCCTAACCGTGCGAAGGTAGCGTAATCACTTGTTCTTTAANTGTGGACTAGTATGAATGGCACCACGAAGGTTATACTGTCTCCTTTTTCTAATCAGTGAAACTAATCTCCCCGTGAAGAAGCGAGGATATACCTATAAGACGAGAAGACCCTATGGAGCTTTAAACAACACAGCAATTACCTGCTAAACTAAGAAGTTTCTGAACATTTTCAATCTTTTAAGTAATCTGACTGCAAGTTTTTGGTTGGGGTGACCACGGAGCATAACACAACCTCCATGTTGAAAGAATTCTTTCTAAGCCAAGAACAACCTTTCTAAGCATCAATATATTGACATCCATTGACCCAATACATTTGACCAACGAACCAAGTTACCCTAGGGATAACAGCGCAATCCACTTCAAGAGCTCCTATCGACAAGTGGGTTTACGACCTCGATGTTGGATCAGGGTATCCCAGTGGTGCAGCCGCTACTAAAGGTTCGTTTGTTCAACGATTAAAACCCTACGTGATCTGAGTTCAGACCGGAGTAATCCAGGTCAGTTTCTATCTATACATGAGTTTCTTCTAGTACGAAAGGACCGGAGAAACGCGGCCCATATTTCTTACAAGCCGCAGCTACTAAATTATGATTTAAACTCAATAATATTGTAGCCCATAATTTTACTCAAGACAAGAGTAGTTAACGTAGCAAAACCTGGTATTGCAAAAGACCTAAACCCTTTCTATAGAAGTTCAAATCTTCTCGTTAACTTTGAACCTTTATTTAATTGTTTCTACACTTTGTTATATTGCACCAATTCTTCTGGCAGTTGCTTTTCTCACCCTAATTGAACGCAAAGTGCTTGGCTACATGCAGCACCGAAAAGGCCCTAACATTGTTGGTCCAATAGGCCTCCTTCAACCAATTGCAGACGGAGTAAAACTATTTATTAAAGAACCAATTCGGCCATCTACCTCATCTCAAACACTATTTCTTCTAGCCCCTGTAATAGCTCTATCATTAGCAATAATCATTTGGACCCCTATTCCTATACCAATTTCACTCTCTGATATAAACTTAGGAGTTATATTTCTCCTAGCCCTTTCTAGCCTTACCGTCTATTCCATCCTAGGTTCAGGCTGAGCCTCAAATTCTAAATATGCCCTAATTGGAGCTTTACGAGCAGTAGCACAAACTATTTCATACGAAGTAACTCTAGCCCTTATTCTCCTTTGCACTATTTTGCTATCAGGAAACTTCTCCCTTCAAAACTTTAGCATCACCCAAGAACCCATATGATTAATTATCCCAACATGACCCCTAGCTATAATATGATATATCTCCACACTAGCAGAGACAAACCGAGCCCCATTTGACCTCACTGAAGGAGAATCTGAGTTAGTATCAGGGTTTAACGTAGAATACGCAGGGGGACCATTTGCCCTATTTTTTCTTGCCGAATACGCTAACATCTTGATGATAAACACAATTTCTGCTATTATTTTTTTAGGATCCTCCACCCTTCTCCTCTTAACATTTACTACAACATCACTAATACTAAAATCCGCTATTCTTTCTATGGTTTTCCTCTGAATTCGAGCCTCCTACCCACGATTCCGCTATGATCAACTTATACATCTAGTTTGAAAAAACTTCCTCCCCCTTACCTTAGCATTAACAATTTGATATATTTCATTTCCAATTTCACTCTTACTTACCCCACCAATTTTATGGAAGCGTGCCTGAAAGCTAAGGGCCTCCTTGATAGGGAGGACCATAGGAGTTCAAACCTCCTCACTTCCTTAGAAAGATAGGAATTGAACCTATAACTGGGAGATCAAAACTCCCTGTAATTCCGTTTTACCACTTTCTAGTAAAGTCAGCTAAATAAGCTTTTGGGCCCATACCCCAAACATGTTGGTTAAACCCCCTCCTTTACTAATTAATCCATATGCTCTATCAATAATTGTCTCAAGCCTCGCCCTAGGCACTATCTTAACATTGTCAAGTTATCATTGAATTTTAGCATGAATTGGCCTTGAAATTAATACACTAGCTATTATTCCAATAATAACCAAAACCCCTCATCCACGAGCCATTGAAGCCGCAACAAAATACTTCTTAACACAAGCCGCAGCATCAGCCCTTATTTTATTTTCTAGCATCCTTAATGCATATATTTTAGGAGAGTGATCTATTAATTCACCAACTCACCCCATTTCAGCTACCCTCCTGTCAATTGCCATTGCAATAAAACTCGGAATTGCCCCATTTCATTTTTGACTCCCAGAGGTACTTCAAGGATCCACCCTACAAACAGGCCTGATTCTTTCTACATGACAAAAATTAGCTCCAATAGCCCTTCTTCTTCAACTATCACAATCAGTAAACCTAAACCTTATACTCACTTTAGGCCTTTTGTCAACTATTATTGGAGGATGGGGTGGAATTAATCAAACTCAAATCCGAAAAGTATTAGCCTTCTCTTCTGTAGCCCACTTAGGATGAATATTAGCAATCCTTAAAATCTCTCCACAATTAACACTTTTAAACTTTTTTCTTTATATTCTAATAACATCTACACTTTTCTTAACCTTTATATCATTAAACACAAAAAA-TATGTATGAACTCTCGACCTCCTGATCCAAAACCCCAGCGCTCACAGCACTCTCTATACTTTCCCTGCTATCACTAAGTGGACTACCCCCACTAACAGGATTTATACCAAAATGACTTATTGCCCAAGAAATGGTAAAACAAGACATAATTATATTTGCGCTATTAATTTTACTTTCCACACTTCTCAGCCTATTCTTTTACCTACGCCTTACATATTCTATATCTCTTACCCTAGCACCAAGCTTATCCTCCTCCCCCTCACTATGATTTAATCCCCCAAAAAA-CACTTTAGCCACACCTATAGTTATGTCTCTTTTACTCCTCCCTGTTACCCCCATTATTATAGCCGTAATATANAAACTTAGGATAACCTAGACCAAGAGCCTTCAAAGCCCTAAGTAGAAGTTAAAATCTTCTAGTTTCTGTAAGACTTGCAGGACATTATCCTGCATCTTCTGAATGCAAATCAGATACTTTTATTAAGCTAAAGCCTTCTAGAAAGACGGGCCTTGATCCCGTAAAATTTTAGTTAACAGCTAAACGCTCAATCCAGCGAGCTTCATTCTACTTCTCCCGATTTTTT-AAAAACGGGAGAAGCCCCGGCAGAACTTCTTCTGCTTCTCCAGATTTGCAATCTGGCGTGTGACACCCCAGGACCTGATAAGAGGAGGACTTTAACCTCCCTTGGTGGAGCTACAAGCCACCGCCTAACCCTCGGCCATCTTACCCGTGATAATTACCCGCTGACTATTTTCAACCAATCACAAGGATATTGGTACCCTATACCTAATCTTTGGTGCCTGAGCAGGAATAGTGGGAACTGCCCTCAGTCTTCTTATCCGAGCTGAACTGAGTCAGCCAGGCTCCCTCCTTGGTGATGACCAAATTTATAATGTTATCGTTACCGCACATGCTTTCGTCATAATTTTCTTTATGGTTATGCCAATTCTAATCGGCGGCTTTGGCAACTGACTTGTTCCTTTAATAATCGGAGCCCCCGATATAGCTTTTCCTCGTATAAATAACATAAGCTTCTGATTACTCCCCCCATCCTTTTTACTTCTTCTGGCCTCCGCTGGGGTAGAAGCTGGGGCTGGAACTGGCTGAACTGTTTATCCTCCACTAGCCGGAAATCTCGCCCATGCAGGACCATCTGTAGATTTAACTATCTTTTCCCTTCACTTGGCAGGTGTTTCATCCATTCTAGGTGCAATTAATTTTATTACCACAACCTTAAATATGAAACCTCCTTCAATAACTCAATATCAAACACCTTTATTTGTGTGGTCTGTGCTAATTACCGCCGTTCTATTACTTCTCTCCTTACCAGTTCTTGCAGCAGGAATTACTATACTCTTAACTGATCGTAACCTAAATACAACATTCTTTGATCCTGCTGGAGGAGGTGACCCCATTTTATACCAACACCTCTTTTGATTCTTCGGACACCCAGAGGTTTATATTCTTATTCTCCCTGGCTTTGGTATTATTTCACATGTAGTAACATTTTACTCAAGTAAAAAAGAGCCATTTGGTTATATAGGAATGGTTTGAGCAATAATGTCAATTGGCCTCCTAGGCTTTATTGTTTGAGCTCACCACATGTTTACAACAGACCTAAATGTTGATACCCGAGCCTATTTTACATCTGCAACAATAATTATTGCCATCCCAACAGGAGTTAAAGTATTTAGCTGACTAGCCACAATGCATGGCGGAGTAATTAAATGAGATGCTCCAATACTATGGGCCCTAGGGTTTATTTTCCTATTTACAGTCGGTGGGCTAACTGGGATTGTTCTAGCAAATTCATCACTAGACATTGTTCTCCATGATACTTACTATGTTGTTGCTCACTTCCATTATGTACTATCTATGGGAGCCGTATTTGCTATCATAGCTGGATTTGTACACTGATTCCCATTATTTTCAGGATATACTCTTCACGAGACCTGAGCAAAAATTCACTTTGGAGTAATATTTACTGGGGTAAACCTAACCTTCTTCCCTCAACACTTTCTCGGATTAGCAGGCATGCCTCGACGATACTCAGACTATCCAGACGCATATACACTATGAAACACTGTCTCTTCTATTGGTTCCCTAATTTCATTAGTAGCTGTAGTTATTATAATGTTTATTATCTGAGAAGCTTTCTCATCTAAACGTCATCTGATTTCTGCCAGTATAACTTCAACTAATGTGGAGTGACTTTATGGATTCCCCCCTCTTCATCATACATTTGAAGAAGCTTCTTTTTCCCAAACCAATTAATCGAGAAAGGAGGGAATTGAACCCCCATCCACTGGTTTCAAGCCAGGTACATAACCACTCTGTCACTTTCTTAGAGGGATTNGTTAAATAATAACACTGCCTTGTCAAGACAAAATTACGAGTTAAATTCTCGTATTCCTCTAATGGCACACCCACTTCAATTAGGATTCCAAGACGCAGCATCCCCAATTATGGAGGAACTATTACACTTCCACGATCATACATTAATAGCAGTGTTCTTAATTAGCACTCTCGTTTTATATATTATTTCGACTCTTATAAGCACTAAACTCTCTAATACAAATACAATTGACGCACAAGAAATTGAAATAGTATGAACAATTATACCAGCCATCATTTTAATCGTGATTGCCCTTCCGTCACTTCGTATTTTATATTTAATGGATGAAGTTAGTAACCCAGATGTTACAGTTAAAGCTATTGGTCACCAATGATACTGAAGCTATGAGTATTCTGACTTTAACGATCTTAGCTTTGACTCTTATATAGTTCCCACTAAAGACCTTCTCCCCGGACAATTTCGACTTCTAGAAGTTGACAACCGAATAACCACCCCTGTCGGAATAACCACTCGAACCCTGATTACAGCAGAGGATGTTCTTCACTCATGAGCCGTCCCATCTTTAGGGGTAAAATTAGACGCAATCCCAGGACGGCTAAATCAAACCTCATTTATTATCTCACGACCTGGTGTTTACTACGGACAATGCTCTGAAATTTGTGGAGCAAACCACAGCTTTATGCCAATTGTTGTTGAATCTTTACCTATTAAGGAATTTTTAAACTGATCTTCTGCCTCAGTAAACGCCTCATTAAGANGCTATAGGACTAAGCAACAGCCTTTTAAGCTGTAGATAGGTGACTTCCAACCACCCTTAATGGCATGCCACAACTTGACCCAGCCCCATGATTCTTTATTTTATTTACTGCCTGAACAGTGTTTATTATATTTTCACCTATAAAAACCTCCAACTATACTCACCTAAATGACCCAACACCTAAAACTTTTAAAGGTCTTAATAAACCGTGATCTTGACCGTGACCATAAACCTGTTTAGCCAATTTGCCTCACCTTCACTACTTGGAATCCCACTTATTTTAATTGCCTTTTTAGTCCCATGATTTCTATTTCCAACCCCATGTAACCGATGAACTACAAACCGCTTAGTAACTATTCAAACATGATTTGTAAAAACCTTCACAAAACAAATCTTTCTCCCACTAAATTTTCCAGGACATAAATGAGCACTTATTCTCACGTCGTTAATGATTTTTCTTCTTGGAATAAATTTACTGGGCCTTCTTCCCTACACTTTTACCCCTACCACACAACTTTCACTTAATTTAGGACTCGCAATCCCCCTATGATTAGCCACAGTAGCTATTGGGTTTCGAAATCAACTTACAGCATCTCTAGGTCATTTTCTACCCGAAGGCACGCCTACCCTGTTAATTCCAATTTTAATTATTATCGAAACAATTAGCTTATTTATCCGACCAATAGCACTTGGGGTCCGACTTACTGCTAACCTAACAGCAGGCCACCTTCTTATTCAACTTATTTCAACCGCTACCATGGCCCTATTATTCTCAAACCCTATTGTTTCTTCACTAACATTTGCTACCCTTCTTCTCCTTACTATATTAGAGATTGCAGTCGCTATAATTCAAGCATACGTATTTGTCCTTCTCTTAAGCCTATATCTTCAAGAAAATACTTAATGGCACATCAAGCACATGCTTTTCACATAGTAGACCCAAGCCCATGACCACTTACAGGGGCAACAGCCGCCTTTATACTTACTACCGGCCTAGCAATATGATTTCACTACGGTTCAACCTGAATTATATTTATAGGACTTACACTTATACTCCTTACTATATATCAATGATGACGAGATGTCGTTCGTGAGGGCACATTTCAGGGTCATCACACAATTCCAGTCCAAAAAGGACTTCGTTATGGCATAATTCTATTTATCACCTCTGAAGTATTCTTTTTTATTGGATTTTTTTGAGCATTTTATAATGCCAGCTTAGCCCCAACCTTTGAAGTTGGAGAATGCTGACCACCCGCTGGTATCTCCCCATTAAATCCTTTTGAAGTCCCTCTATTAAATACAGCAGTCCTTCTTGCTTCAGGGGTCACAGTTACTTGAGCTCATCATAGTATTATGCAGGGAAACCGTAAAGAAGCAATTCAATCTCTCGCCTTAACTATTATTTTAGGAATATACTTTACAGCCCTACAAGCCATAGAATACTACGAAGCCCCTTTTACTATTGCAGACGGAATCTACGGATCAACATTTTTTGTGGCTACCGGCTTCCACGGGCTTCACGTTATTATTGGCTCACTATTTTTACTAACTTGCCTTCTGCGACAAATCAACTTTCACTTTACTGCACAACACCATTTTGGATTTGAAGCAGCTGCCTGATACTGACATTTTGTTGATGTAGTTTGACTTTTCTTATACGTCTCAATTTATTGATGAGGCTCATATTTTCTTAGTATAAATGAGTACTGATGACTTCCAATCATTAAGCCTTGGTTAAACCCCAGGAGAAAATAATGTCTCTATTTGTATTTATTACCCTAGCAATTGTTCTAATTTTAGCCACTGTTAGCTTCTGGTTGCCAATAATTAACCCAGACTCAGAAAAACTCTCACCTTATGAATGTGGCTTTGACCCACTTGGATCAGCCCGACTACCATATTCTATGCGATTTTTCCTAGTAGCTATTCTTTTTTTACTATTTGATTTAGAAATTGCCCTCCTCCTTCCCACCCCCTGGGCAGCGCAACTTCCTCACCCCACATTATCAATTTTTTGAGCATCAATTATTCTTATTCTTTTAACTTTAGGTTTTATTTACGAATGACTTCAAGGAGGCCTAGAATGAGCTGAATGAGGAGTTAGTCTAAAAAAGACAGCTGATTTCGGCTCAGCAAATTATGGTTTAACCCCATAACACCTTTATGTTAACAAACGAGTCCTGATTACTTTCCTCTACATTTATATTAAGTCTTATTGGCCTATCATTTCACCGGGCACACTTACTCTCAGCATTACTCTGTTTAGAAGGAATAATACTATCAATTTTTATTGGACTCAGCTTATGAGCCTTAAAATTTACCTTAATTGCTCCACTGATATATCCTATTGTTATGTTAACAATATCTGCATGTGAAGCAGGCCTTGGCTTATCCCTTATAATTGCCACCGCCCGATCCCACGGATCTGATAATTTAAATACGCTTAATCTTCTACAATGCTAATAATTTCCATTCCATTAGCCACCCTTCTTCTCTCAACCTGACTGGCCCCTTCAAAGCGGTTGTGAGAAATTATAACAACCCAGTCCTTAATTATTGCCGTTATATCAACAGCCTGATTAGCCACTCAGGAGGCTTACCCATTTTTAAACAATTATCTATTTATTGATGAAATCTCATCTCCCCTTCTAGTACTTACCTGCTGACTTACAGCTCCAACACTACTTGCTAGTCAGAGTAAACTCTCCAAAGAACCCCTACCACGACAACGAACATACATTTTTACTATCATTGTACTCCAAATAACAACCCTCCTTGCATTTTTGGCGGACAACATAATCTTATTTTTTATTATATTTGAAGCAACTATAATTCCTACTTTAATTGTTATTACTCGATGAGGAGCCCAAAAAGAACGCATACTAGCCGGAACCTATTTAATCTTTTATACTTTATTTGGCTCTATGGCCCTCCTTACTGCCCTACTTTACTTCCATGAAACATTCGGAACAATATCAATCTCATTAATAAAATCTTTTTTTGTAGCCCAAACTTTTTCTTCCTGTTCAACAGCATGATGAATCGCTTGCTTTATTGCCTTTCTAGTAAAAATACCACTCTATGGTGCTCACCTCTGACTTCCAAAAGCGCACGTTGAAGCCCCTATTGCTGGATCAATAATTTTAGCAGGAACTTTACTAAAACTTGGTGGCTACGGAATTTTACGAATAAATATTTTTATAAATGACTCCCTCCTGCCCCTAGCAAAACCTCTTATTGTTTTTTCACTGTTTGGTGTTCTTTTATCAGCCATTTTATGTTCCCGCCAAACGGATTTAAAATCCCTAATTGCTTTTTCATCAGTAAGCCATATAGGATTAGTAATTGCCGCATCAATAATTAAGACAGAATGAAGCATTGCCGGCTCAATAGTCCTAATAATTTCCCACGGACTAGTTTCATCAGCCTTATTTTGCCTAGCTAACACTTCATATGAGCGCACCAACACCCGCACCCTTATTCTCCTTCAAGGGACCCAAATTGTTTTTCCACTAGCAGCAGCCTGATGACTTCTGGCTGCCCTAATAAATCTAGCTCTTCCACCATCCCCAAATTTTATTGGAGAAATATCAATTTTAACATCATTATTTCAATGATCAAACATAACACTCATTTTAACAGGATTAGGAATTATTTTTACCACAGCCTACTCCTTATATATATTCTGAGCTTCACAACGAGAGCACCTCCCATCCCACCTAAACTCTTTTCCACCAATGCAAACTCGAGAACATATTTTACTTGCCTTACACATCCTTCCAGCCCTACTCCTAATACTGAAACCCACCTTAATATTTTAAGTGAATATAGTTTATTAAAAATACTAGCTTGTGATTCTAGAGAAGGGGACTAATAACCCCCTATTCACCGAGCCTGACTGGATCAACGAGAACTGCTAATTACTCGCCACTATGGTTCAATTCCATAGCAGACTCGCCCTCGCAATTATTCAAATAACATTTTGAACATTTGCCATGAGTTTTCCTATTATTGCACTAACATCATACTTAATTAGCATGCTATCCCTTATTATTCCTTTATTTAACCCAAACTCAGCAGAATTTCACTTCAAAACAAAGACCGCCATTAAAACAGCTTTCTTTGTCTCAACTATTCCTGCCATCTTAATAATTAATGAAAATTCTTTATCCACCATTATTTCATGAAAGTGGTTTAATATTATAATAACCCCTTTCAACTTAACAATTCAACTTGACCAATACTCAATTCTTTTCATCCCAATCGCTCTAATAGTCTCATGAAGCATTATTGAGTATTCTCTTTGGTACATGCATGATGACATCAAGATCCAACTTTTCTTTAAATATTTACTTATTTTTTTACTAGCAATGATACTATTAGTATCAGCCGGCAACTTATTAATACTTTTTATTGGCTGGGAAGGAGTAGGAATTATATCTTATCTTTTAATTGGGTGATATTTTACACGGAGCAACGCCGGAGCAGCCGCTCTTCAAGCGGTACTGTATAACCGAATCGGAGACATTGGATTTTTATTTGCCATATTTTGACTTATTTCATCTTATGACTCAATTGACCTTAACTTTATCTTCTCAATGAATAACTCCACCCCCCTTCTACTAGCCTTCATTATTGCAGCCGCTAGTAAGTCAGCTCAATTTGGACTTCACCCATGACTCGCCTCCGCCATAGAAGGCCCCACCCCAGTATCAGCCCTACTTCACTCCAGCACAATGGTTGTTGCTGGAGTTTTTTT-ACTTATTCGCATTCATCCAATAATTAAAGATAACCAAACTGCCCTAGCAACCTGTCTATGTCTTGGAGCTATTTCAACCGCATTTGCAGCTACATGTGCCCTCACCCAAAATGATATTAAAAAAATCATTGCCTTTTCAACATCAAGCCAACTCGGCCTTATAGTCGTAGCTATTGGCCTAAATATACCTCACCTAGCATTTTTTCACATCTGTACACATGCCTTCTTCAAGGCAATATTATTTTTATGCTCAGGATCAATTATTCATAACCTTAATGATGAACAAGACATTCGAAAAATGGGAGGCCTACAAAAAACCCTCCCATTCACCACAACATGTGTTACAGTTGGAAGCTTGGCCCTGATGGGAACCCCTTATCTTGCAGGCTTCTTTTCAAAAGACGCCATTATTGAAGCAATTAACACCTCCAATGTTAATGCATGGGCTTTGACCTTAACAATTATTGCCACCTCATTCACAGCCGTTTATAGCCTTCGAGTAATCTTCTTTGCATCAATACAGCACCCTCGCTTTTCTCCTGCCTCTTCTATTAATGAAAATAATCCAACAATTATTAACCCAATTAAACGTCTTGCCCTAGGTAGTGTAATTGCTGGACTATTGTTAAATCAAATTATTCTTCCATCTTCCCCTGTTACCATAACCATGCCAACCTATTTAAAGATAACCGCAATTATTGTAACCGTCCTAGGATTTATTATTGCCCTAGATCTAGCTAATATCTCTTGAACAAAGGCCCCTGAACAAACAAATGTTTCAAAAACAATCAATACCTCTTTTTACCCGACCACTATTCATCGACTCATTCCCTCTTACGCCATAAACCTCAGCTTACGTGTTTCATCTCACCTAATTGACACCCTTTGACTAGAAAAAATTGGACCAAAAGGCTTAGCAGAACTCCAACTGCCCCCAATCATAAAAAATCAAGAAATCCAACGAGGGTTAATCAAAATTTACCTCTCCATCTTCATTTTTACCACTATTCTATGTCTAATTGTCTTACAGCTCGCAAGACACCACTATAATGGCCCCGAACCACCTCTAATACTGCAAACAACGTTAATAAAAGAGCCCACCCTACCACTATTAAAACCCCTCCCCCTCAGAAAAACATTGTTGCCACCCCAAATCAATCCCCCACATATACTCCTATATTAGCTACCCCTGCAATCCCCTCATCAACACCCCCAATAACTCATCAAGCCCCCAACAATAAAACATAAGCAGTAATGTATGATCAAACAACCCCTCCCCCCCAAGCCTCTGGATAAGGTTCCGCAACTAAAGCAGCAGAGTAAGCAAACACCACTATTATTCCACCAAGATATACTAAAAACAAAACTAAGCATAAAAAAGAAACACCACCATCCATCAGAATTAAACACCCTGCCCCTGCCGAACCTACTAATCCAAGTGCAGCATAATAGGGAGAAGGATTTGAAGCTACCGCTAATAATCCAACAATCAACCCCAACTCAAATAATATAGTCATAATTCCTACAAGGATTTTAACCTAGACTTACAGTCTGAAAAACTGTTGTTGTATTCAACTATAAGAACACTAATGGCCCCAGTACTTCGCAAAACCCATCCTCTAGTAAAAATTATTAATAACTCGTTTATTGATCTTCCAGCACCAGTCAATCTTTCATCGCTATGAAACTTTGGCTCTCTGTTAGGAGTTTGCTTAATTGCCCAAATCGCAACCGGCTTATTTCTAGCAATGCACTATACTGCTGATACATCCATAGCTTTTTCATCTGTAGCCCACATCTGCCGAGACGTAAATAACGGATGATTACTTCGCAACCTTCATGCAAACGGAGCCTCATTCTTCTTCATCTGCATCTACCTTCACATTGGACGAGGGATATACTACGGCTCATACCTTTTTAAAGAAACCTGAAATATCGGAGTAATTCTCCTTTTCCTCGTTATAGCTACAGCATTTGTAGGCTATGTTCTTCCATGAGGACAAATGTCCTTCTGAGGCGCAACAGTTATCACAAACCTCCTCTCTGCCGCCCCATACATTGGGACCGAACTTGTTCAATGAATTTGAGGAGGTTTTTCAGTAGACAATGCCACCCTAACACGATTTTTTACTTTTCACTTTATTCTCCCATTTATCATTGCAGGTGCTTCCATACTTCACCTTCTTTTTCTTCATCAGACAGGGTCCTCAAACCCAACAGGACTTAACTCAAACTTTGACAAAATTCCATTTCACGCTTACTACTCCTATAAAGACATCTTCGGCTTCGCGTTAATACTAGCCTTCTTAGCCCTCCTATCCACCTTCGCCCCCAACCTCTTAGGTGATCCTGATAATTTTACCCCGGCAAACCCTTTAGTTACACCACCCCATATTAAACCAGAATGATACTTCTTATTTGCCTACGCCATTCTTCGCTCAATCCCAAATAAACTAGGAGGGGTCCTCGCTCTTTTATTTTCTATTATAATTCTCCTGCTTATACCTCTTCTCCACACTTCTAACCAACGAACCCTTATATTCCGCCCTTTGGCAAAACTATTCTTCTGAACGTTAGTAGCCAACACTCTTATTTTAACCTGAATTGGAGGACAGCCAGTAGAAGATCCCTACATCATAATTGGCCAACTAGCTTCCGTCTCTTACTTCACCATCTTCATTATTTTTATCCCCCTTCTAGGACTCATAGAGAACAAACTAGCTCGTCTTAACAGAACTTTTTCATTGGAAGTTGTTGTCCCACTATCATTAACTTTTTCCTGTATTAAACATATTCACCAAACACTTATTACACCCATATATTAATTTTATACAGTCCTTATACCTCAACAATAGACTTTCGCGGTCCTATAAATAATCTATGCTAGAACACAGCCTATATGATGATGTATGATATAGTACATATTATGTATGCATGAAGGACATATTATGTATAATCGAGCATTCATCTTATTTCCCCATGCATATCATTTCCCATCATTATTAATATTTCCACATATGTAAACTTAACATAAATGAATAACAACTACTAGCAATATTACAGTCCTTATATCTCAACAATAGACTTTCGCGGTCCTATAAATAATCTATGCTAGAACACAGCCTATATGATGATATATGATATAGTACATATTATGTATGCATGAAGGACATATTATGTATAATCGAGCATTCATCTTATTTCCCCATGCATATCATTTCCCATCATTATTAATATTTCCACATATGTAAATTTAACATAAATGAATAACAATTACTAGCAATATTGTAATACATTCGTTTCACGAAGATGGAATGGATATTAATGAATAAAGACTATGTCTCTACAGTTTAGCCTTCCCTTGAATTAAGAACACTTATATTACTTAGACAAAGTTAAACTCAAGTATTCTCCTTATTTCATGAATGATTTAAGGACATACAATTTATTCTATCGAGCAATCTCAGTCATTTTCACCATTCAAGTGATAACCAATTAAATCTGATTAATCAACAATCTCTTTATCAGCAATAAAATATAATCAACTTAAACCCAATTACATA-CGCTCATAAAATTTTGAACTGGACCTTAATAGTCCCAGTCAATACGAATAATACTTATAAATTAACTTGAATAATAAACAACCATGGTCTATCTCATTAAAGAAATATAAATGTGTAACATACATTACTAATCTT-ACAACATGAATATTCTTCTCCCAAACTCTTAAAATTCAACATCAAGACTGTCTTTATCCCCTATCGTACCTTAAAGAGGCCTCAGAGAAATCAAGGACTTGGTAGATCTTAACCTCCAATGGACCTACCACAAGAGTGACAGTAATCCCGCTTCAGGAGACATCTGACGGAACTGAATCTATGGACTTTTATAGCATAATCGGTCTATACTGAAATCTAAAGAGCCTCCCTCTTTATGAGATCTGGTACCTTAAAGACCTTAACCTGGCCTTACTTGAAACTGGTAAGCATTGATGGGTTTTTATATATAGGAGCTTTCCCCTGGCATCTCATAGTGGGGTAATGGCACATTAACAAGGTTGTCCCACTTAATGCAAGCGTGATTGTCTAGCATAAGAAGAAGGTTAGCATGTAGTGAATGTTTATTAGACATAACATATTTTGCCATATTTTTTTTAACCCTATTTTTTCTATTCCCCCCGGGAGTCCACTCTTCCACCTAAAATTTTTACATTTGCTAAAACCCGTCGGGGCCCCTCCCCTCCCCAAAAAATAGCTCAACAGCTCATTTTATTTATATACTCTTGAAAACCACCTATTCAACTTTTCCAAACAATCTAATTTACCTACACACCATTTTTACTCTTTTAAGGAGCTTTCACCAATTTAAAATTCATGTATATATATATATATATATA------TTAAATAAAAATTCTTAATATTAGCTAATCAACGTCCACTAGCTTATATCTGAATTAAATCTCCTTATTTCTCCACTATAATAAAAAATAAAATACATGTATATATATATATATGTATAAATTGACCACATCTTTGTCTTTCAAGGACACCTTCAATTTTTT-ATATAGTACTTGCAAAAATCTTCT
>RMF042S
GCTTTTGAAGGAAAATAGTTTTCCCCTGGTCTTAGGCTCCAGTAACTCTTGGTGCAAATCCAAGTAAAAGCTGCTTCAGTAGCTTAAACATTAAAGCATTGGTCTTGTAAACCAAAGAATGAAGAATAAACCCTTCCTGAGGCTCAGGACAGAGAGAATTTAACTCCCACAGCTAACCCCCAAAGCTAGCATTCTATTTAAATTATATCCTGTTTAAATAGCTTAAATAAAGCATAGCACTGAAAATGCTAAGATGGACCCTAAAAAGTCCTTTAAACACAAAGGTTTGGTCCTGGCCTTGAGGTCAGTTATTACTTAATATACACATGCAAGTATCCGCTCCCCTGTGAGAACGCCCTTTAACCCCTTTTAGGGACAAGGAGCTGGTATCAGGCACGAAAATCTGCCCAAAACACCTAGCCACGCCACACCCACAAGGGAATTCAGCAGTGATTAACATTGAGTATTAGCGCAAGCTAGACTCAGTTAAAGTAAGACAGAGCCGGCTAATCTGGTGCCAGCCGCCGCGGTTACACCACGTGACTCAAATTGACCCCCTCCGGCGTAAAGCGTGATTAAAGTTACCCCTTTCTAGAGTTAAACTAAAACTAAGCTGTGACACGCCTGTTTATTAAGAAACCCAAAAACGAAAGTTACTCTAATATAATCAACTTGAACTCACGACAGCTGGGATACAAACTGGGATTAGATACCCCACTATGCCCAGCCGTAAACTTTAACTTACACTCAAATCGCCAGGGAACTACGAGCTAAGCTTAAAACCCAAAGGACTTGACGGTACCCCATATCCCCCTAGAGGAGCCTGTCCTATAATCGATAATCCACGTTTAACCTCACCATTTTTTGTTAATCAGCCTGTATACCTCCGTCGTCAGCTTACCACGTGAGCGCCAATTAGTGAGCTTAATGTCTTTCACCAACACGTCAGGTCAAGGTGCAGCAAATGAAATGGGAAGAGATGGGCTACACTTTCTATATTAGAAAAAACGAAAAACTATTTATGAAAACTAGTTGGAAGGCGGATTTAGCAGTAAAAAGGAATCAGAATGTCCATTTTAACCCGGCACTGGGGTGTGTACACACCGCCCGTCACCCTCTTCAGGGCTTCTTACCTAGTTCTTAACAAACTAAAGCATAACAGAAGAGGCAAGTCGTAACATGGTAAGTATACCGGAAGGTGTGCTTGGAAACGTAATGTAGCTTAATTAAAGCATCTCGCTTACACCGAGAAAATGTCCGTGAAAACCAGACCATTTCGAGCTAAAAACCTAGCCCAACTAAACATGAATATCCTCAAATTAATTTATTTTTAATAATAAATCATTTTGTTATTTTAGTAAAGGAGATTGAAAAATTTATTGGAGCTATAATAACAGTACCGCAAGGGAACGGTGAAATATAAAATGAAAAATTTTTAAGCAAGAAAAAGTAAAGACTACTCCTTGTACCTTTTGCATCATGGTTTAACTAGTCCAATCAAGCACAACGTATTTAAGTTTGACTTCCCGAAACTAAGTGAGCTACTTCAAGGCAGCTGATAGAGCGAACCCGTCTCTGTAGCAAAAGAGTGGGATGATCTTCAAGTAGCGGTGACAGACCTAACGAGCTTAGTGATAGCTGGTTACTCAAGAAATGGATCTAAGTCCAACCTGAAATTCATTCTAGTCCACCAAAACAACCACCTGAATTTCAGCGTAATTCAAATAAGGTACAGCCTATTTGAAACAGGATACAACCTAAATTAATGGATAAGACTAGCTTAATACACAACCAAGTGGGCCTAAAAGCAGCCACCTTTTAAATAGCGTCAAAGCTTAATTGTTATTTTTGCCTAATTACTTAATTATTATCTTAATCCTCTATTAATACTGAGTAATTCTATATTATTATAGAAATTTTTATGTTAAAACTAGTAACAAGAAGAAGACTCTTCTCTTTAATGTAAGTGTAAATCAGAAAGGACAAACCACTGATAATTAACGTCACTGAAACCAAAGTAGAAACTCATCAAGAAAAATCTACTTTCATTAACGTTAACCTAACACAAGAACATTTCAAGAAAGATTAAAAGAAAAAGAAGGAACTCGGCAAACATTAACCTCGCCTGTTTACCAAAAACATCGCCTCTTGACTCTTATAAGAGGTCCAGCCTGCCCAGTGACCATGTTCAACGGCCGCGGTATCCTAACCGTGCGAAGGTAGCGTAATCACTTGTTCTTTAANTGTGGACTAGTATGAATGGCACCACGAAGGTTATACTGTCTCCTTTTTCTAATCAGTGAAACTAATCTCCCCGTGAAGAAGCGAGGATATACCTATAAGACGAGAAGACCCTATGGAGCTTTAAACAACACAGCAATTACCTGCTAAACTAAGAAGTTTCTGAACATTTTCAATCTTTTAAGTAATCTGACTGCAAGTTTTTGGTTGGGGTGACCACGGAGCATAACACAACCTCCATGTTGAAAGAATTCTTTCTAAGCCAAGAACAACCTTTCTAAGCATCAATATATTGACATCCATTGACCCAATACATTTGACCAACGAACCAAGTTACCCTAGGGATAACAGCGCAATCCACTTCAAGAGCTCCTATCGACAAGTGGGTTTACGACCTCGATGTTGGATCAGGGTATCCCAGTGGTGCAGCCGCTACTAAAGGTTCGTTTGTTCAACGATTAAAACCCTACGTGATCTGAGTTCAGACCGGAGTAATCCAGGTCAGTTTCTATCTATACATGAGTTTCTTCTAGTACGAAAGGACCGGAGAAACGCGGCCCATATTTCTTACAAGCCGTAGCTACTAAATTATGATTTAAACTCAATAATATCGTAGCCCATAATTTTACTCAAGACAAGAGTAGTTAACGTAGCAAAACCTGGTATTGCAAAAGACCTAAACCCTTTCTATAGAAGTTCAAATCTTCTCGTTAACTTTGAACCTTTATTTAATTATTTCTACACTTTGTTATATCGCACCAATTCTTCTGGCAGTTGCTTTTCTTACCCTAATTGAACGCAAAGTGCTTGGCTACATGCAGCACCGAAAAGGCCCTAACATTGTTGGTCCAATAGGCCTCCTTCAACCAATTGCAGACGGAGTAAAACTATTTATTAAAGAGCCAATTCGGCCATCTACCTCATCTCAAACACTATTTCTTCTAGCCCCTGTAATAGCTCTATCATTAGCAATAATCATTTGGACCCCCATTCCTATACCAATTTCACTCTCTGATATAAACTTAGGAGTTATATTTCTCCTAGCCCTTTCTAGCCTTACCGTCTATTCCATCCTGGGTTCAGGCTGAGCCTCAAATTCTAAATATGCCCTAATTGGAGCTTTACGAGCAGTAGCACAAACTATTTCATACGAAGTAACTCTAGCCCTTATTCTTCTCTGCACTATTTTGCTATCAGGAAACTTCTCCCTTCAAAACTTTAGCATCACCCAAGAACCCATATGATTAATTATCCCAACATGACCCCTGGCTATAATATGATATATCTCCACCCTAGCAGAGACAAACCGAGCCCCATTTGACCTCACTGAAGGAGAATCTGAGTTAGTATCAGGGTTTAACGTAGAATACGCAGGGGGACCATTTGCCCTATTTTTTCTTGCCGAATACGCTAATATCTTGATGATAAACACAATTTCTGCTATTATTTTTCTAGGATCCTCCACCCTTCTCCTCTTAACATTTACTACAACATCACTAATACTAAAATCCGCTATTCTTTCTATGATTTTCCTCTGAATTCGAGCCTCCTACCCACGATTCCGCTATGATCAACTTATACACCTAGTTTGAAAAAACTTCCTCCCCCTTACCTTAGCATTAACAATTTGATATATTTCATTTCCAATTTCACTCTTACTTACCCCACCAATTTTATGGAAGCGTGCCTGAAAGCTAAGGGCCTCCTTGATAGGGAGGACCATAGGAGTTCAAACCTCCTCACTTCCTTAGAAAGATAGGAATTGAACCTATAACTGGGAGATCAAAACTCCCTGTAATTCCGTTTTACCACTTTCTAGTAAAGTCAGCTAAATAAGCTTTTGGGCCCATACCCCAAACATGTTGGTTAAACCCCCTCCTTTACTAATTAATCCATATGCTCTATCAGTAATTGTTTCAAGCCTCGCCCTAGGCACTATCTTAACATTGTCAAGTTATCATTGAATTTTAGCATGAATTGGCCTTGAAATTAATACACTAGCTATTATTCCAATAATAACCAAAACCCCTCATCCACGAGCCATTGAAGCCGCAACAAAGTACTTCTTAACACAAGCCGCAGCATCAGCCCTTATTTTATTTTCTAGCATCCTTAATGCATATATTTTAGGAGAGTGATCTATTAATTCACCAACTCACCCCATTTCAGCTACCCTCCTATCAATTGCCATTGCAATAAAACTCGGAATTGCCCCATTTCATTTTTGACTCCCAGAGGTACTTCAAGGATCCACCCTACAAACAGGCCTTATTCTTTCTACATGACAAAAATTAGCTCCAATAGCCCTTCTTCTTCAACTATCACAATCAGTAAACCTAAACCTTATACTCACTTTAGGCCTTTTGTCAACTATTATTGGAGGATGGGGTGGAATTAATCAAACTCAAATCCGAAAAGTATTAGCCTTCTCTTCTGTAGCCCACTTAGGATGAATATTAGCAATCCTTAAAATCTCCCCACAATTAACACTTTTAAACTTTTTTCTTTATATTCTAATAACATCTACACTTTTCTTAACCTTTATATCACTAAACACAAAAAA-TATGTATGAACTCTCGACCTCCTGATCCAAAACCCCAGCGCTCACAGCACTCTCTATACTTTCCCTGCTATCACTAAGTGGACTACCCCCACTAACAGGATTTATACCAAAATGACTTATTGCCCAAGAAATGGTAAAACAAGACATAATTATATTTGCGCTATTAATTTTACTTTCCACACTTCTCAGCCTATTCTTTTACCTACGCCTTACATATTCTATATCTCTTACCCTAGCACCAAGCTTATCCTCCTCCCCCTCACTATGATTTAATCCCCCAAAAAA-CACTTTAGCCACACCTATAGTTATATCTCTTTTGCTCCTCCCTGTTACCCCCATTATTATAGCCGTAATATANAAACTTAGGATAACCTAGACCAAGAGCCTTCAAAGCCCTAAGTAGAAGTTAAAATCTTCTAGTTTCTGTAAGACTTGCAGGACATTATCCTACATCTTCTGAATGCAAATCAGATACTTTTATTAAGCTAAAGCCTTCTAGAAAGACGGGCCTTGATCCCGTAAAATTTTAGTTAACAGCTAAACGCTCAATCCAGCGAGCTTCATTCTACTTCTCCCGATTTCT--AAAAACGGGAGAAGCCCCGGCAGAACTTCTTCTGCTTCTCCAGATTTGCAATCTGGCGTGTGACACCCCAGGACCTGATAAGAGGAGGACTTTAACCTCCCTTGGTGGAGCTACAAGCCACCGCCTAACCCTCGGCCATCTTACCCGTGATAATTACCCGCTGACTATTTTCAACCAATCACAAGGATATTGGTACCCTATACCTAATCTTTGGTGCCTGAGCAGGAATAGTGGGAACTGCCCTCAGTCTTCTTATCCGAGCTGAACTGAGTCAGCCAGGCTCCCTCCTTGGTGATGACCAAATTTATAATGTTATTGTTACCGCACATGCTTTCGTCATAATTTTCTTTATGGTTATGCCAATTCTAATCGGCGGCTTTGGCAACTGACTTGTTCCTTTAATAATCGGAGCCCCCGATATGGCTTTTCCTCGTATAAACAACATAAGCTTCTGATTACTCCCCCCATCCTTTTTACTTCTTCTGGCCTCCGCTGGGGTAGAAGCTGGGGCTGGAACTGGCTGAACTGTTTATCCTCCACTAGCCGGAAATCTTGCCCATGCAGGACCATCTGTAGATTTAACTATCTTTTCCCTTCACTTGGCAGGTGTCTCATCCATTCTAGGTGCAATTAATTTTATTACCACAACCTTAAATATGAAACCTCCTTCAATAACTCAATATCAAACACCTTTATTTGTATGGTCTGTGCTAATTACTGCCGTTCTATTACTTCTCTCCTTACCAGTTCTTGCAGCAGGAATTACTATACTCTTAACTGATCGTAACCTAAATACAACATTCTTTGATCCTGCTGGAGGAGGTGACCCTATTTTATACCAACACCTCTTTTGATTCTTCGGACACCCAGAGGTTTATATTCTTATTCTCCCTGGCTTTGGTATTATTTCGCATGTAGTAACATTTTACTCAAGTAAAAAAGAGCCATTTGGTTATATAGGAATGGTTTGAGCAATAATGTCAATTGGCCTCCTAGGCTTTATTGTTTGAGCTCACCACATGTTTACAACAGACCTAAATGTCGATACCCGAGCCTATTTTACATCTGCAACAATAATTATTGCCATCCCAACAGGAGTTAAAGTATTTAGCTGACTAGCCACAATGCATGGCGGAGTAATTAAATGAGATGCTCCAATACTATGGGCCCTAGGGTTTATTTTCCTATTTACAGTCGGTGGGTTAACTGGGATTGTTCTAGCAAATTCATCACTAGACATTGTACTCCATGATACTTACTATGTTGTTGCTCACTTCCATTATGTACTATCTATGGGAGCCGTATTTGCTATCATAGCTGGATTTGTACATTGATTCCCATTATTTTCAGGATATACTCTTCACGAGACCTGAGCAAAAATTCACTTTGGAGTAATATTTACTGGGGTAAACCTAACCTTCTTCCCTCAACACTTTCTCGGATTAGCAGGTATGCCTCGACGATACTCAGACTATCCAGACGCATATACACTATGAAACACTGTCTCTTCTATTGGTTCCCTAATTTCATTAGTAGCTGTAGTTATTATAATGTTTATTATCTGAGAAGCTTTCTCATCTAAACGTCATCTGATTTCTGCCAGTATAACTTCAACTAATGTGGAGTGACTTTATGGATTCCCCCCTCTTCATCATACATTTGAAGAAGCTTCTTTTTCCCAAACCAATTAATCGAGAAAGGAGGGAATTGAACCCCCATCCACTGGTTTCAAGCCAGGTACATAACCACTCTGTCACTTTCTTAGAGGGATTNGTTAAATAATAACACTGCCTTGTCAAGACAAAATTACGAGTTAAATTCTCGTATTCCTCTAATGGCACACCCACTTCAATTAGGATTCCAAGACGCAGCATCCCCAATTATGGAGGAACTATTACACTTCCACGATCATACATTAATAGCAGTGTTCTTAATTAGCACTCTCGTTTTATATATTATTTCGACCCTTATAAGCACTAAACTCTCTAATACAAATACAATTGACGCACAAGAAATCGAAATAGTATGAACAATTATACCAGCCATCATTTTAATTGTGATTGCCCTTCCGTCACTTCGTATTTTATATTTAATGGATGAAGTTAGTAACCCGGATGTTACAGTTAAAGCTATTGGTCACCAATGATACTGAAGCTATGAGTATTCTGACTTTAACGATCTTAGCTTTGACTCTTATATAGTTCCCACTAAAGACCTTCTCCCCGGACAATTTCGACTTCTAGAAGTTGACAACCGAATAACCACCCCTGTCGGAATAACCACTCGAACCCTGATTACAGCAGAGGATGTTCTTCACTCATGAGCCGTCCCATCTTTAGGGGTAAAATTAGACGCAATCCCAGGACGGCTAAATCAAACCTCATTTATTATTTCACGACCTGGTGTTTACTACGGACAATGCTCTGAAATTTGTGGAGCAAACCACAGCTTTATGCCAATTGTTGTTGAATCTTTACCTATTAAGGAATTTTTAAACTGATCTTCTGCCTCAGTAAACGCCTCATTAAGANGCTATAGGACTAAGCAACAGCCTTTTAAGCTGTAGATAGGTGACTTCCAACCACCCTTAATGACATGCCACAACTTGACCCAGCCCCATGATTCTTTATTTTATTTACTGCCTGAACAGTGTTTATTATATTTTCACCTATAAAAACCTCCAACTATACTCATCTAAATGACCCAGCACCTAAAACTTTTAAAGGTCTTAATAAACCGTGATCTTGACCGTGACCATAAACCTGTTTAGCCAATTTGCCTCACCTACACTACTTGGAATGCCACTTATTTTAATTGCCTTTTTGGTCCCATGATTTCTATTTCCAACCCCATGTAACCGATGAACTACAAACCGCTTAGTAACTATTCAAACATGATTTGTGAAAACCTTCACAAAACAAATCTTTCTCCCACTAAATTTTCCAGGACATAAATGAGCACTTATTCTCACGTCGTTAATGATCTTTCTTCTTGGAATAAATTTACTGGGCCTTCTTCCCTACACTTTTACCCCTACCACACAACTTTCACTTAATTTAGGACTCGCAATCCCCCTATGATTAGCCACAGTAGCCATTGGGTTTCGAAATCAACTTACAGCATCTCTAGGTCATTTTTTACCCGAAGGCACGCCTACCCTGTTAATTCCAATTTTAATTATCATCGAAACAATTAGCTTATTTATCCGACCAATAGCACTTGGGGTCCGACTTACTGCTAACCTAACAGCAGGCCACCTTCTTATTCAACTTATTTCAACCGCTACCATGGCCCTATTATTCTCAAACCCTATTGTTTCTTCACTAACATTTGCTACCCTTCTTCTCCTTACTATATTAGAGATTGCAGTCGCTATAATTCAAGCATACGTATTTGTCCTTCTCTTAAGCCTATATCTTCAAGAAAATACTTAATGGCACATCAAGCACATGCTTTTCACATAGTAGACCCAAGCCCATGACCACTTACAGGGGCAACAGCCGCCTTTATACTTACTACCGGCCTAGCAATATGATTTCACTACGGTTCAACCTGAATTATATTTATAGGACTTACACTTATACTACTTACTATATATCAATGATGACGAGATGTTGTTCGTGAGGGCACATTTCAGGGTCATCACACAATTCCAGTCCAAAAAGGACTTCGTTATGGCATAATTCTATTTATCACCTCTGAAGTGTTCTTTTTTATTGGATTTTTTTGAGCATTTTATAATGCCAGCTTAGCCCCAACCTTTGAAGTTGGAGAATGCTGACCACCCGCTGGTATCTCCCCATTAAATCCTTTTGAGGTCCCTCTATTAAATACAGCAGTCCTTCTTGCTTCAGGGGTCACAGTTACTTGAGCTCATCATAGTATTATGCAGGGAAACCGTAAAGAAGCAATTCAGTCTCTCGCCTTAACTATTATTTTAGGAATATACTTTACAGCCCTACAAGCCATAGAATACTACGAAGCCCCTTTTACTATTGCAGACGGAATCTACGGATCAACATTTTTTGTGGCTACCGGCTTCCACGGGCTTCACGTTATTATTGGCTCACTATTTTTACTAACTTGCCTTCTGCGACAAATCAACTTTCACTTTACTGCACAACACCATTTTGGGTTTGAAGCAGCTGCCTGATACTGACATTTTGTTGATGTAGTTTGACTTTTCTTATACGTCTCAATTTATTGATGAGGCTCATATTTTCTTAGTATAAATGAGTACTGATGACTTCCAATCATTAAGCCTTGGTTAAACCCCAGGAGAAAATAATGTCTCTATTTGTATTTATTACCCTAGCAATTGTTCTAATTTTAGCCACTGTTAGCTTCTGGTTACCAATAATTAATCCAGACTCAGAAAAACTTTCACCTTATGAATGTGGCTTTGACCCACTTGGATCAGCCCGACTACCATATTCTATGCGATTTTTCCTAGTAGCTATTCTTTTTCTACTATTTGATTTAGAAATTGCCCTTCTCCTTCCCACCCCCTGGGCAGCGCAACTTCCTCACCCCACATTATCAATTTTTTGAGCATCAATTATTCTTATTCTTTTAACTTTAGGTTTTATTTACGAATGACTTCAAGGAGGCCTAGAATGAGCTGAATGAGGAGTTAGTCTAAAAAAGACAGCTGATTTCGGCTCAGCAAATTATGGTTTAACCCCATAACACCTTTATGTTAACAAACGAGTCCTGATTACTTTCCTCTACATTTATATTAAGTCTTATTGGCCTATCATTTCACCGGGCACACTTACTCTCAGCATTACTCTGTTTAGAAGGAATAATACTATCAATTTTTATTGGACTCAGCCTATGAGCCTTAAAATTTACCTTAATTGCTCCACTAATATATCCTATTGTTGTGTTAACAATATCTGCATGTGAAGCAGGCCTTGGCTTATCCCTTATAATTGCCACCGCCCGATCCCACGGATCTGATAATTTAAATACGCTTAATCTTCTACAATGCTAATAATTTCAATTCCATTAGCCACCCTTCTTCTCTCAACCTGACTGGCCCCTTCAAAGCGGTTGTGAGAAATTATAACAACCCAGTCCTTAATTATTGCCGTTATATCAACAGCCTGATTAGCCACTCAGGAGGCTTACCCATTTTTAAATAATTATCTATTTATTGATGAAATCTCATCTCCCCTTCTAGTACTTACCTGCTGACTTACAGCTCCAACACTACTTGCTAGTCAGAGTAAACTCTCCAAAGAACCCCTACCACGACAACGAACATACATTTTTACTATCATTGTACTCCAAATAACAACCCTCCTTGCATTTTTGGCGGACAACATAATCTTATTTTTTATTATATTTGAAGCAACTATAATTCCTACTTTAATTGTTATTACTCGATGAGGAGCCCAAAAAGAACGTATACTAGCCGGAACCTATTTAATCTTTTATACTTTATTTGGCTCTATGGCCCTCCTTACTGCCCTACTTTACTTCCATGAGACATTCGGAACGATATCAATCTCATTAATAAAATCTTTTTTTGTAGCCCAAACTTTTTCTTCCTGTTCAACAGCATGATGAATCGCTTGCTTTATTGCCTTTCTAGTAAAAATACCACTCTATGGTGTTCACCTCTGACTTCCAAAAGCGCACGTTGAAGCCCCTATTGCTGGATCAATAATTTTAGCAGGAACTTTACTAAAACTTGGTGGCTACGGAATTTTACGAATAAATATTTTTATAAATGACTCCCTCCTGCCCCTAGCAAAACCTCTTATTGTTTTTTCACTGTTTGGTGTTCTTCTATCAGCCATTTTATGTTCCCGCCAAACGGATTTAAAATCCCTAATTGCTTTTTCATCAGTAAGCCATATAGGATTAGTAATTGCCGCATCAATAATTAAGACAGAATGAAGCATTGCCGGCTCAATAGTTCTAATAATTTCCCACGGACTAGTTTCATCAGCCTTATTTTGCCTAGCTAACACTTCATATGAACGCACCAACACCCGCACCCTTATTCTCCTTCAAGGGACCCAAATTGTTTTTCCACTAGCAGCAGCCTGATGACTTCTGGCTGCCCTAATAAATCTAGCTCTTCCACCATCCCCAAATTTTATTGGAGAAATATCAATTTTAACATCATTATTTCAATGATCAAACATAACACTCATTTTAACAGGATTAGGAATTATTTTTACCACAGCCTACTCCTTATATATATTTTGAGCTTCACAACGAGAGCACCTTCCATCCCACCTAAACTCTTTCCCACCAATGCAAACTCGAGAACATATTTTACTTGCCTTACACATCCTCCCAGCCCTACTCCTAATACTGAAACCCACCTTAATATTTTAAGTGAATATAGTTTATTAAAAATACTAGCTTGTGATTCTAGAGAAGGGGACTAATAACCCCCTATTCACCGAGCCTGACTGGATCAACGAGAACTGCTAATTACTCGCCACTATGGTTCAATTCCATAGCAGACTCGCCCTCGCAATTATTCAAATAACATTTTGAACATTTGCCATGAGTTTTCCTATTATTGCACTAACATCATACTTAATTAGCATGCTATCCCTTATTATTCCTTTATTTAACCCAAACTCAGCAGAATTTCACTTCAAAACAAAGACTGCCATTAAAACAGCTTTCTTTGTCTCAACTATTCCTGCCATCTTAATAATTAATGAAAATTCTTTATCCACCATTATTTCATGAAAGTGGTTTAATATTATAATAACCCCTTTCAACTTAACAATTCAACTTGACCAATACTCAATTCTTTTCATCCCAATCGCTCTAATAGTCTCATGAAGCATTATTGAGTATTCTCTTTGGTACATACATGATGACATCAAGATCCAACTTTTCTTTAAATATTTACTTATTTTTTTACTAGCAATGATACTATTAGTATCAGCCGGCAACTTATTAATACTTTTTATTGGCTGGGAAGGAGTAGGAATTATATCTTATCTTTTAATTGGGTGATATTTTACACGGAGCAACGCCGGAGCAGCCGCTCTTCAAGCGGTACTGTATAACCGAATCGGAGACATTGGATTTTTATTTGCCATATTTTGACTTATTTCATCTTATGACTCAATTGACCTTAACTTTATCTTCTCAATGAATAACTCCACCCCCCTTCTACTAGCCTTCATTATTGCAGCCGCTAGTAAGTCAGCTCAATTTGGACTTCACCCATGACTCGCCTCTGCCATAGAAGGCCCCACCCCAGTATCAGCCCTACTTCACTCCAGTACAATGGTTGTTGCTGGGGTTTTTTT-ACTCATTCGCATTCATCCAATAATTAAAGATAACCAAACTGCCCTAACAACCTGTCTATGTCTTGGAGCTATTTCAACCGCATTTGCAGCTACATGTGCCCTCACCCAAAATGATATTAAAAAAATCATTGCCTTTTCAACATCAAGCCAACTCGGCCTTATAGTCGTAGCTATTGGCCTAAATATACCTCACCTAGCATTTTTTCACATCTGTACACATGCCTTCTTCAAGGCAATATTATTTTTATGCTCAGGATCAATTATTCATAACCTTAATGATGAACAAGACATTCGAAAAATGGGAGGCCTACAAAAAACCCTCCCATTCACCACAACATGTGTTACAGTTGGAAGCTTGGCCCTGATGGGAACCCCTTATCTTGCAGGCTTCTTTTCAAAAGACGCCATTATTGAAGCAATTAACACCTCCAATGTTAATGCATGGGCTTTGACCTTAACAATTATTGCCACCTCATTCACAGCCGTTTATAGCCTTCGAGTAATCTTCTTTGCATCAATGCAGCACCCTCGCTTTTCTCCTGCCTCTTCTATTAATGAAAATAATCCAACAATTATTAACCCAATTAAACGTCTTGCCCTAGGTAGTGTAATTGCTGGACTATTATTAAATCAAATTATTCTTCCATCTTCCCCTGTTACCATAACCATGCCAACCTATTTAAAGATAACCGCAATTATTGTAACCGTCCTAGGATTTATTATTGCCCTAGATCTAGCTAATATCTCTTGAACAAAGACCCCTGAACAAACAAATGTTTCAAAAACAATCAATACCTCTTTTTACCCGACCACTATTCATCGACTCATTCCCTCTTACGCCATAAACCTCAGCTTACGTGTTTCATCTCACCTAATTGACACCCTTTGACTAGAAAAAATTGGTCCAAAAGGCTTAGCAGAACTCCAACTGCCCCCAATCATAAAAAATCAAGAAATCCAACGAGGGTTAATCAAAATTTACCTCTCCATCTTCATTTTTACCACTATTCTATGTCTAATTGTCTTACAGCTCGCAAGACACCACTATAATGGCCCCGAACCACCTCTAATACTGCAAACAACGTTAATAAAAGAGCCCACCCTACCACTATTAAAACCCCTCCCCCTCAGAAAAACATTGTTGCCACCCCAAATCAATCCCCCACATATACTCCTATATTAGCTACCCCTGCAATCCCCTCACCAACACCCCCAATAACTCATCAAGCCCCCAACAATAAAACATAAGCAGTAATGTATGATCAAACAACCCCTCCCCCCCAAGCCTCTGGATAAGGTTCCGCAACTAAAGCAGCAGAGTAAGCAAACACCACTATTATTCCACCAAGATATACTAAAAACAAAACTAAGCATAAAAAAGAAACACCACCATCCATCAGAATTAAACACCCTGCCCCTGCCGAACCTACTAATCCAAGTGCAGCATAAAAGGGAGAAGGATTTGAAGCTACCGCCAATAATCCAACAATCAACCCCAACTCAAATAATATAGTCATAATTCCTACAAGGATTTTAACCTAGACTTACAGTCTGAAAAACTGTTGTTGTATTCAACTATAAGAACACTAATGGCCCCAGTACTTCGCAAAACCCATCCTCTAGTAAAAATTATTAATAACTCGTTTATTGATCTTCCAGCACCAGTCAATCTTTCATCGCTATGAAACTTTGGCTCTCTGTTAGGAGTTTGCTTAATTGCCCAAATCGCAACCGGCTTATTTCTAGCAATGCACTATACTGCTGATACATCCATAGCTTTTTCATCTGTAGCCCACATCTGCCGAGACGTAAATAACGGATGATTACTTCGCAACCTTCATGCAAACGGAGCCTCATTCTTCTTCATCTGCATCTACCTTCACATTGGACGAGGGATATACTACGGCTCATACCTTTTTAAAGAAACCTGAAATATCGGAGTAATTCTCCTTTTCCTCGTTATAGCTACAGCATTTGTAGGCTATGTTCTTCCATGAGGACAAATGTCCTTCTGAGGTGCAACAGTTATCACAAACCTCCTCTCTGCCGCCCCATACATTGGAACCGAACTTGTTCAATGAATTTGAGGAGGTTTTTCAGTAGACAATGCCACCCTAACACGATTTTTTACTTTTCACTTTATTCTCCCATTTATCATTGCAGGCGCTTCCATACTTCACCTTCTTTTTCTTCATCAGACAGGGTCCTCAAACCCAACAGGACTTAACTCAAACTTTGACAAAATTCCATTTCACGCCTACTACTCCTATAAAGACATCTTCGGCTTCGCGTTAATACTAGCCTTCTTAGCCCTCCTATCCACCTTCGCCCCCAACCTCCTAGGTGATCCTGATAATTTTACCCCGGCAAACCCTTTAGTTACACCACCCCATATTAAACCAGAATGATACTTCTTATTTGCCTACGCCATTCTTCGCTCAATCCCAAACAAACTAGGAGGGGTCCTCGCTCTTTTATTTTCTATTATAATCCTCCTGCTTATACCTCTTCTCCACACTTCTAACCAACGAACCCTTATATTCCGCCCTTTGGCAAAACTATTTTTCTGAACATTAGTAGCCAACACTCTTATTTTAACCTGAATTGGAGGACAGCCAGTAGAAGATCCCTACATCATAATTGGCCAACTAGCTTCCGTCTCTTACTTCACCATCTTCATTATTTTTATCCCCCTCCTAGGACTCATAGAGAACAAACTAGCCCGTCTTAACAGAATTTTTTCATTGGAAGTTGTTGTCCCACTATCATTAACTTTTTCCTGTATTAAACATATTCACCAAACACTTATTACACCCATATATTAATTTTATACAGTCCTTATATCTCAACAATAGACTTTCGCGGTCCTATAAATAATCTATGCTAGAACACAGCCTATATGATGATGTATGATATAGTACATATTATGTATGCATGAAGGACATATTATGTATAATCGAGCATTCATCTTATTTCCCCATGCATATCATTTCCCATCATTATTAATATTTCCACATATGTAAACTTAACATAAATGAATAACAACTACTAGCAATATTACAGTCCTTATATCTCAACAATAGACTTTCGCGGTCCTATAAATAATCTATGCTAGAACACAGCCTATATGATGATATATGATATAGTACATATTATGTATGCATGAAGGACATATTATGTATAATCGAGCATTCATCTTATTTCCCCATGCATATCATTTCCCATCATTATTAATATTTCCACATATGTAAATTTAACATAAATGAATAACAATTACTAGCAATATTGTAATATATTCGTTTCACGAAGATGGAATGGATATTAATGAATAAAGACTACGTCTCTACAGTTTAGCCTTCCCTTGAATTAAGAACACTTATATTACTTAGACAAAGTTAAACTCAAGTATTCTCCTTATTTCATGAATGATTTAAGGACATACAATTTATTCTATCGAGCAATCTCAGTCATTTTCATCATTCAAGTGATAACCAATTAAATTTGATTAATCAACAATCTCTTTATCAACAGTAAAATACAATCAACTTAAACCCAATTACATAACACTCATAAAATTTTGAACTGGACCTTAATAATCCCAGTCAATACGAATAATACTTATAAATTAACTTGAATAGTAAACAACCATGGTCTATCTCATTAAAGAAATATAAATGTGTAACATGCATTACTAATCTTTACAACATGAATATTCTTCTCCCAAACTCTTAAAGTTCAACATCAAGACTGTCTTTATCCCCTATCGTACCTTAAAGAGGCCTCAGAGAAATCAAGGACTTGGTAGATCTTAACCTCCAATGGACCTACCACAAGAGTGACAGTAATCCCGCTTCAGGAGACATCTGACGGAACTGAATCTATGGACTTTTATAGCATAATCGGTCTATACTGAAATCTAAAGAGCCTCTCTCCTTATGAGATCTGGTACCTTAAAGACCTTAACCTGGCCTTACTTGAAACTGGTAAGCATTAATAGGTTTT-ATATATAGGAGCTTTCCCCTGGCATCTCATAGTGGGGTAATGGCACATTAACAAGGCTGTCCCACTTAATGCAAGCGTGATTGTCTAGCATAAGAAGAAGGTTAGCATGTAGTGAATGTTTATTAGACATAACATGTTTTGTCATATTTTTTTTAACCCTATTTTTTCTATTCCCCCCGGGAGTCCACTCTTCCACCTAAAATTTTTACATTTGCTAAAACCCGTCGGGGCCCCCCCC-TCCCCAAAAAATAGCTCAACAGCTCATTTTATTTATATACTCTTGAAAACCACCTATTCAACTTTTCCAAACAATCTAATTTACCTACACACCATTTTTACTCTTTTAAGGAGCTTTCACCAATTTAAAATTCATGTATATATATATATATATATA------TTAAATAAAAATTCTTAATATTAGCTAATCAACGTCCACTAGCTTATATCTGAATTAAATCTCCTTATTTCTCCACTATAATAAAAAATAAAATACATGTATATATATATAT--GTATAAATTGACCACATCTTTGTCTTTCAAGGACACCTTCAATTTTTT-ATATAGTACTTGCAAAAATCTTCT
>RMF044S
GCTTTTGAAGGAAAATAGTTTTCCCCTGGTCTTAGGCTCCAGTAACTCTTGGTGCAAATCCAAGTAAAAGCTGCTTCAGTAGCTTAAACATTAAAGCATTGGTCTTGTAAACCAAAGAATGAAGAATAAACCCTTCCTGAGGCTCAGGACAGAGAGAATTTAACTCCCACAGCTAACCCCCAAAGCTAGCATTCTATTTAAATTATATCCTGTTTAAATAGCTTAAATAAAGCATAGCACTGAAAATGCTAAGATGGACCCTAAAAAGTCCTTTAAACACAAAGGTTTGGTCCTGGCCTTGAGGTCAGTTATTACTTAATATACACATGCAAGTATCCGCTCCCCTGTGAGAACGCCCTTTAACCCCTTTTAGGGACAAGGAGCTGGTATCAGGCACGAAAATCTGCCCAAAACACCTAGCCACGCCACACCCACAAGGGAATTCAGCAGTGATTAACATTGAGTATTAGCGCAAGCTAGACTCAGTTAAAGTAAGACAGAGCCGGCTAATCTGGTGCCAGCCGCCGCGGTTACACCACGTGACTCAAATTGACCTCCTCCGGCGTAAAGCGTGATTAAAGTTACCCCTTTCTAGAGTTAAACTAAAACTAAGCTGTGACACGCCTGTTTATTAAGAAACCCAAAAACGAAAGTTACTCTAATATAATCAACTTGAACTCACGACAGCTGGGATACAAACTGGGATTAGATACCCCACTATGCCCAGCCGTAAACTTTAACTTACACTCAAATCGCCAGGGAACTACGAGCTAAGCTTAAAACCCAAAGGACTTGACGGTACCCCATATCCCCCTAGAGGAGCCTGTCCTATAATCGATAATCCACGTTTAACCTCACCATTTTTTGTTAATCAGCCTGTATACCTCCGTCGTCAGCTTACCACGTGAGCGCCAATTAGTGAGCTTAATGTCTTTCACCAACACGTCAGGTCAAGGTGCAGCAAATGAAATGGGAAGAGATGGGCTACACTTTCTATATTAGAAAAAACGAAAAACTATTTATGAAAACTAGTTGGAAGGCGGATTTAGCAGTAAAAAGGAATCAGAATGTCCATTTTAACCCGGCACTGGGGTGTGTACACACCGCCCGTCACCCTCTTCAGGGCTTCTTACCTAGTTCTTAACAAACTAAAGCATAACAGAAGAGGCAAGTCGTAACATGGTAAGTATACCGGAAGGTGTGCTTGGAAACGTAATGTAGCTTAATTAAAGCATCTCGCTTACACCGAGAAAATGTCCGTGAAAACCAGACCATTTCGAGCTAAAAACCTAGCCCAACTAAACATGAATATCCTCAAATTAATTTATTTTTAATAATAAATCATTTTGTTATTTTAGTAAAGGAGATTGAAAAATTTATTGGAGCTATAATAACAGTACCGCAAGGGAACGGTGAAATATGAAATGAAAAATTTTTAAGCAAGAAAAAGTAAAGACTACTCCTTGTACCTTTTGCATCATGGTTTAACTAGTCCAATCAAGCACAACGTATTTAAGTTTGACTTCCCGAAACTAAGTGAGCTACTTCAAGGCAGCTGATAGAGCGAACCCGTCTCTGTAGCAAAAGAGTGGGATGATCTTCAAGTAGCGGTGACAGACCTAACGAGCTTAGTGATAGCTGGTTACTCAAGAAATGGATCTAAGTCCAACCTGAAATTCATTCTAGTCCACCAAAACAACCACCTGAATTTCAGCGTAATTCAAATAAGGTACAGCCTATTTGAAACAGGATACAACCTAAATTAATGGATAAGACTAGCTCAATACACAACCAAGTGGGCCTAAAAGCAGCCACCTTTTAAATAGCGTCAAAGCTTAATTGTTATTTTTGCCTAATTACTTAATTATTATCTTAATCCTCTATTAATACTGAGTAATTCTATATTATTATAGAAATTTTTATGTTAAAACTAGTAACAAGAAGAAGACTCTTCTCTTTAATGTAAGTGTAAATCAGAAAGGACAAACCACTGATAATTAACGTCACTGAGACCAAAGTAGAAACTCATCAAGAAAAATCTACTTTCATTAACGTTAACCTAACACAAGGACATTTCAAGAAAGATTAAAAGAAAAAGAAGGAACTCGGCAAACATTAACCTCGCCTGTTTACCAAAAACATCGCCTCTTGACTCTTATAAGAGGTCCAGCCTGCCCAGTGACCATGTTCAACGGCCGCGGTATCCTAACCGTGCGAAGGTAGCGTAATCACTTGTTCTTTAANTGTGGACTAGTATGAATGGCACCACGAAGGTTATACTGTCTCCTTTTTCTAATCAGTGAAACTAATCTCCCCGTGAAGAAGCGAGGATATACCTATAAGACGAGAAGACCCTATGGAGCTTTAAACAACACAGCAATTACCTGCTAAACTAAGAAGTTTCTGAACATTTTCAATCTTTTAAGTAATCTGACTGCAAGTTTTTGGTTGGGGTGACCACGGAGCATAACACAACCTCCATGTTGAAAGAATTCTTTCTAAGCCAAGAACAACCTTTCTAAGCATCAATATATTGACATCCATTGACCCAATACATTTGACCAACGAACCAAGTTACCCTAGGGATAACAGCGCAATCCACTTCAAGAGCTCCTATCGACAAGTGGGTTTACGACCTCGATGTTGGATCAGGGTATCCCAGTGGTGCAGCCGCTACTAAAGGTTCGTTTGTTCAACGATTAAAACCCTACGTGATCTGAGTTCAGACCGGAGTAATCCAGGTCAGTTTCTATCTATACATGAGTTTCTTCTAGTACGAAAGGACCGGAGAAACGCGGCCCATATTTCTTACAAGCCGCAGCTACTAAATTATGATTTAAACTCAATAATATTGTAGCCCATAATTTTACTCAAGACAAGAGTAGTTAACGTAGCAAAACCTGGTATTGCAAAAGACCTAAACCCTTTCTATAGAAGTTCAAATCTTCTCGTTAACTTTGAACCTTTATTTAATTATTTCTACACTTTGTTATATTGCACCAATTCTTCTGGCAGTTGCTTTTCTTACCCTAATTGAACGCAAAGTGCTTGGCTACATGCAGCACCGAAAAGGCCCTAACATTGTTGGTCCAATAGGCCTCCTTCAACCAATTGCAGACGGAGTAAAACTATTTATTAAAGAACCAATTCGGCCATCTACCTCATCTCAAACACTATTTCTTCTAGCCCCTGTAATAGCTCTATCATTAGCAATAATCATTTGGACCCCTATTCCTATACCAATTTCACTCTCTGATATAAACTTAGGAGTTATATTTCTCCTAGCCCTTTCTAGCCTTACCGTCTATTCCATCCTAGGTTCAGGCTGAGCCTCAAATTCTAAATATGCCCTAATTGGAGCTTTACGAGCAGTAGCACAAACTATTTCATACGAAGTAACTCTAGCCCTTATTCTCCTTTGCACTATTTTGCTATCAGGAAACTTCTCCCTTCAAAACTTTAGCATCACCCAAGAACCCATATGATTAATTATCCCAACATGACCCCTAGCTATAATATGATATATCTCCACCCTAGCAGAGACAAACCGAGCCCCATTTGACCTCACTGAAGGAGAATCTGAGTTAGTATCAGGGTTTAACGTAGAATACGCAGGGGGACCATTTGCCCTATTTTTTCTTGCCGAATACGCTAACATCTTGATGATAAACACAATTTCTGCTATTATTTTTCTAGGATCCTCCACCCTTCTCCTCCTAACATTTACTACAACATCACTAATACTAAAATCCGCTATTCTTTCTATGGTTTTCCTCTGAATTCGAGCCTCCTACCCACGATTCCGCTATGATCAACTTATACATCTAGTTTGAAAAAACTTCCTCCCCCTTACCTTAGCATTAACAATTTGATATATTTCATTTCCAATTTCACTCTTACTTACCCCACCAATTTTATGGAAGCGTGCCTGAAAGCTAAGGGCCTCCTTGATAGGGAGGACCATAGGAGTTCAAACCTCCTCACTTCCTTAGAAAGATAGGAATTGAACCTATAACTGGGAGATCAAAACTCCCTGTAATTCCGTTTTACCACTTTCTAGTAAAGTCAGCTAAATAAGCTTTTGGGCCCATACCCCAAACATGTTGGTTAAACCCCCTCCTTTACTAATTAATCCATATGCTCTATCAGTAATTGTCTCAAGCCTCGCCCTAGGCACTATCTTAACATTGTCAAGTTATCATTGAATTTTAGCATGAATTGGCCTTGAAATTAATACACTAGCTATTATTCCAATAATAACCAAAACCCCTCATCCACGAGCCATTGAAGCCGCAACAAAATACTTCTTAACACAAGCCGCAGCATCAGCCCTTATTTTATTTTCTAGCATCCTTAATGCATATATTTTAGGAGAGTGATCTATTAATTCACCAACTCACCCCATTTCAGCTACCCTCCTGTCAATTGCCATTGCAATAAAACTCGGAATTGCCCCATTTCATTTTTGACTCCCAGAGGTACTTCAAGGATCCACCCTACAAACAGGCCTGATTCTTTCTACATGACAAAAATTAGCTCCAATAGCCCTTCTTCTTCAACTATCACAATCAGTAAACCTAAACCTTATACTCACTTTAGGCCTTTTGTCAACTATTATTGGAGGATGGGGTGGAATTAATCAAACTCAAATCCGAAAAGTATTAGCCTTCTCTTCTGTAGCCCACTTAGGATGAATATTAGCAATCCTTAAAATCTCTCCACAATTAACACTTTTAAACTTTTTTCTTTATATTCTAATAACATCTACACTTTTCTTAACCTTTATATCATTAAACACAAAAAA-TATGTATGAACTCTCGACCTCCTGATCCAAAACCCCAGCGCTCACAGCACTCTCTATACTTTCCCTGCTATCACTAAGTGGACTACCCCCACTAACAGGATTTATACCAAAATGACTTATTGCCCAAGAAATGGTAAAACAAGACATAATTATATTTGCACTATTAATTTTACTTTCCACACTTCTCAGCCTATTCTTTTACCTACGCCTTACATATTCTATATCTCTTACCCTAGCACCAAGCTTATCCTCCTCCCCCTCACTATGATTTAATCCCCCAAAAAA-CACTTTAGCCACACCTATAGTTATGTCTCTTTTACTCCTCCCTGTTACCCCCATTATTATAGCCGTAATATANAAACTTAGGATAACCTAGACCAAGAGCCTTCAAAGCCCTAAGTAGAAGTTAAAATCTTCTAGTTTCTGTAAGACTTGCAGGACATTATCCTGCATCTTCTGAATGCAAATCAGATACTTTTATTAAGCTAAAGCCTTCTAGAAAGACGGGCCTTGATCCCGTAAAATTTTAGTTAACAGCTAAACGCTCAATCCAGCGAGCTTCATTCTACTTCTCCCGATTTTTT-AAAAACGGGAGAAGCCCTGGCAGAACTTCTTCTGCTTCTCCAGATTTGCAATCTGGCGTGTGACACCCCAGGACCTGATAAGAGGAGGACTTTAACCTCCCTTGGTGGAGCTACAAGCCACCGCCTAACCCTCGGCCATCTTACCCGTGATAATTACCCGCTGACTATTTTCAACCAATCACAAGGATATTGGTACCCTATACCTAATCTTTGGTGCCTGAGCAGGAATAGTGGGAACTGCCCTCAGTCTTCTTATCCGAGCTGAACTGAGTCAGCCAGGCTCCCTCCTTGGTGATGACCAAATTTATAATGTTATCGTTACCGCACATGCTTTCGTCATAATTTTCTTTATGGTTATGCCAATTCTAATCGGCGGCTTTGGCAACTGACTTGTTCCTTTAATAATCGGAGCCCCCGATATAGCTTTTCCTCGTATAAATAACATAAGCTTCTGATTACTCCCCCCATCCTTTTTACTTCTTCTGGCCTCCGCTGGGGTAGAAGCTGGGGCTGGAACTGGCTGAACTGTTTATCCTCCACTAGCCGGAAATCTCGCCCATGCAGGACCATCTGTAGATTTAACTATCTTTTCCCTTCACTTGGCAGGTGTTTCATCCATTCTAGGTGCAATTAATTTTATTACCACAACCTTAAATATGAAACCTCCTTCAATAACTCAATATCAAACACCTTTATTTGTGTGGTCTGTGCTAATTACCGCCGTTCTATTACTTCTCTCCTTACCAGTTCTTGCAGCAGGAATTACTATACTCTTAACTGATCGTAACCTAAATACAACATTCTTTGATCCTGCTGGAGGAGGTGACCCCATTTTATACCAACACCTCTTTTGATTCTTCGGACACCCAGAGGTTTATATTCTTATTCTCCCTGGCTTTGGTATTATTTCACATGTAGTAACATTTTACTCAAGTAAAAAAGAGCCATTTGGTTATATAGGAATGGTTTGAGCAATAATGTCAATTGGCCTCCTAGGCTTTATTGTTTGAGCTCACCACATGTTTACAACAGACCTAAATGTTGATACCCGAGCCTATTTTACATCTGCAACAATAATTATTGCCATCCCAACAGGAGTTAAAGTATTTAGCTGACTAGCCACAATGCATGGCGGAGTAATTAAATGAGATGCTCCAATACTATGGGCCCTAGGGTTTATTTTCCTATTTACAGTCGGTGGGCTAACTGGGATTGTTCTAGCAAATTCATCACTAGACATTGTTCTCCATGATACTTACTATGTTGTTGCTCACTTCCATTATGTACTATCTATGGGAGCCGTATTTGCTATCATAGCTGGATTTGTACACTGATTCCCATTATTTTCAGGATATACTCTTCACGAGACCTGAGCAAAAATTCACTTTGGAGTAATATTTACTGGGGTAAACCTAACCTTCTTCCCTCAACACTTTCTCGGATTAGCAGGCATGCCTCGACGATACTCAGACTATCCAGACGCATATACACTATGAAACACTGTCTCTTCTATTGGTTCCCTAATTTCATTAGTAGCTGTAGTTATTATAATGTTTATTATCTGAGAAGCTTTCTCATCTAAACGTCATCTGATTTCTGCCAGCATAACTTCAACTAATGTGGAGTGACTTTATGGATTCCCCCCTCTTCATCATACATTTGAAGAAGCTTCTTTTTCCCAAACCAATTAATCGAGAAAGGAGGGAATTGAACCCCCATCCACTGGTTTCAAGCCAGGTACATAACCACTCTGTCACTTTCTTAGAGGGATTNGTTAAATAATAACACTGCCTTGTCAAGACAAAATTACGAGTTAAATTCTCGTATTCCTCTAATGGCACACCCACTTCAATTAGGATTCCAAGACGCAGCATCCCCAATTATGGAGGAACTATTACACTTCCACGATCATACATTAATAGCAGTGTTCTTAATTAGCACTCTCGTTTTATATATTATTTCGACCCTTATAAGCACTAAACTCTCTAATACAAATACAATTGACGCACAAGAAATTGAAATAGTATGAACAATTATACCAGCCATCATTTTAATCGTGATTGCCCTTCCGTCACTTCGTATTTTATATTTAATGGATGAAGTTAGTAACCCAGATGTTACAGTTAAAGCTATTGGTCACCAATGATACTGAAGCTATGAGTATTCTGACTTTAACGATCTTAGCTTTGACTCTTATATAGTTCCCACTAAAGACCTTCTCCCCGGACAATTTCGACTTCTAGAAGTTGACAACCGAATAACCACCCCTGTCGGAATAACCACTCGAACCCTGATTACAGCAGAGGATGTTCTTCACTCATGAGCCGTCCCATCTTTAGGGGTAAAATTAGACGCAATCCCAGGACGGCTAAATCAAACCTCATTTATTATCTCACGACCTGGTGTTTACTACGGACAATGCTCTGAAATTTGTGGAGCAAACCACAGCTTTATGCCAATTGTTGTTGAATCTTTACCTATTAAGGAATTTTTAAACTGATCTTCTGCCTCAGTAAACGCCTCATTAAGANGCTATAGGACTAAGCAACAGCCTTTTAAGCTGTAGATAGGTGACTTCCAACCACCCTTAATGGCATGCCACAACTTGACCCAGCCCCATGATTCTTTATTTTATTTACTGCCTGAACAGTGTTTATTATATTTTCACCTATAAAAACCTCCAACTATACTCACCTAAATGACCCAACACCTAAAACTTTTAAAGGTCTTAATAAACCGTGATCTTGACCGTGACCATAAACCTGTTTAGCCAATTTGCCTCACCTTCACTACTTGGAATCCCACTTATTTTAATTGCCTTTTTAGTCCCATGATTTCTATTTCCAACCCCATGTAACCGATGAACTACAAACCGCTTAGTAACTATTCAAACATGATTTGTGAAAACCTTCACAAAACAAATCTTTCTCCCACTAAATTTTCCAGGACATAAATGAGCACTTATTCTCACGTCGTTAATGATTTTTCTTCTTGGAATAAATTTACTGGGCCTTCTTCCCTACACTTTTACCCCTACCACACAACTTTCACTTAATTTAGGACTCGCAATCCCCCTATGATTAGCCACAGTAGCTATTGGGTTTCGAAATCAACTTACAGCATCTCTAGGTCATTTTCTACCCGAAGGCACGCCTACCCTGTTAATTCCAATTTTAATTATTATCGAAACAATTAGCTTATTTATCCGACCAATAGCACTTGGGGTCCGACTTACTGCTAACCTAACAGCAGGCCACCTTCTTATTCAACTTATTTCAACCGCTACCATGGCCCTATTATTCTCAAACCCTATTGTTTCATCACTAACATTTGCTACCCTTCTTCTCCTTACTATATTAGAGATTGCAGTCGCTATAATTCAAGCATACGTATTTGTCCTTCTCTTAAGCCTATATCTTCAAGAAAATACTTAATGGCACATCAAGCACATGCTTTTCACATAGTAGACCCAAGCCCATGACCACTTACAGGGGCAACAGCCGCCTTTATACTTACTACCGGCCTAGCAATATGATTTCACTACGGTTCAACCTGAATTATATTTATAGGACTTACACTTATACTCCTTACTATATATCAATGATGACGAGATGTTGTTCGTGAGGGCACATTTCAGGGTCATCACACAATTCCAGTCCAAAAAGGACTTCGTTATGGCATAATTCTATTTATCACCTCTGAAGTATTCTTTTTTATTGGATTTTTTTGAGCATTTTATAATGCCAGCTTAGCCCCAACCTTTGAAGTTGGAGAATGCTGACCACCCGCTGGTATCTCCCCATTAAATCCTTTTGAAGTCCCTCTATTAAATACAGCAGTCCTTCTTGCTTCAGGGGTCACAGTTACTTGAGCTCATCATAGTATTATGCAGGGAAACCGTAAAGAAGCAATTCAATCTCTCGCCTTAACTATTATTTTAGGAATATACTTTACAGCCCTACAAGCCATAGAATACTACGAAGCCCCTTTTACTATTGCAGACGGAATCTACGGATCAACATTTTTTGTGGCTACCGGCTTCCACGGGCTTCACGTTATTATTGGCTCACTATTTTTACTAACTTGCCTTCTGCGACAAATCAACTTTCACTTTACTGCACAACACCATTTTGGATTTGAAGCAGCTGCCTGATACTGACATTTTGTTGATGTAGTTTGACTTTTCTTATACGTCTCAATTTATTGATGAGGCTCATATTTTCTTAGTATAAATGAGTACTGATGACTTCCAATCATTAAGCCTTGGTTAAACCCCAGGAGAAAATAATGTCTCTATTTGTATTTATTACCCTAGCAATTGTTCTAATTTTAGCCACTGTTAGCTTCTGGTTACCAATAATTAACCCAGACTCAGAAAAACTCTCACCTTATGAATGTGGCTTTGACCCACTTGGATCAGCCCGACTACCATATTCTATGCGATTTTTCCTAGTAGCTATTCTTTTTTTACTATTTGATTTAGAAATTGCCCTCCTCCTTCCCACCCCCTGGGCAGCGCAACTTCCTCACCCCACATTATCAATTTTTTGAGCATCAATTATTCTTATTCTTTTAACTTTAGGTTTTATTTACGAATGACTTCAAGGAGGCCTAGAATGAGCTGAATGAGGAGTTAGTCTAAAAAAGACAGCTGATTTCGGCTCAGCAAATTATGGTTTAACCCCATAACACCTTTATGTTAACAAACGAGTCCTGATTACTTTCCTCTACATTTATATTAAGTCTTATTGGCCTATCATTTCACCGGGCACACTTACTCTCAGCATTACTCTGTTTAGAAGGAATAATACTATCAATTTTTATTGGACTCAGCCTATGAGCCTTAAAATTTACCTTAATTGCTCCACTAATATATCCTATTGTTATGTTAACAATATCTGCATGTGAAGCAGGCCTTGGCTTATCCCTTATAATTGCCACCGCCCGATCCCACGGATCTGATAATTTAAATACGCTTAATCTTCTACAATGCTAATAATTTCCATTCCATTAGCCACCCTTCTTCTCTCAACCTGACTGGCCCCTTCAAAGCGGTTGTGAGAAATTATAACAACCCAGTCCTTAATTATTGCCGTTATATCAACAGCCTGATTAGCCACTCAGGAGGCTTACCCATTTTTAAACAATTATCTATTTATTGATGAAATCTCATCTCCCCTTCTAGTACTTACCTGCTGACTTACAGCTCCAACACTACTTGCTAGTCAGAGTAAACTCTCCAAAGAACCCCTACCACGACAACGAACATACATTTTTACTATCATTGTACTCCAAATAACAACCCTCCTTGCATTTTTGGCGGACAACATAATCTTATTTTTTATTATATTTGAAGCAACTATAATTCCTACTTTAATTGTTATTACTCGATGAGGAGCCCAAAAAGAACGCATACTAGCCGGAACCTATTTAATCTTTTATACTTTATTTGGCTCTATGGCCCTCCTTACTGCCCTACTTTACTTCCATGAAACATTCGGAACAATATCAATCTCATTAATAAAATCTTTTTTTGTAGCCCAAACTTTTTCTTCCTGTTCAACAGCATGATGAATCGCTTGCTTTATTGCCTTTCTAGTAAAAATACCACTCTATGGTGTTCACCTCTGACTTCCAAAAGCGCACGTTGAAGCCCCTATTGCTGGATCAATAATTTTAGCAGGAACTTTACTAAAACTTGGTGGCTACGGAATTTTACGAATAAATATTTTTATAAATGACTCCCTCCTGCCCCTAGCAAAACCTCTTATTGTTTTTTCACTGTTTGGTGTTCTTTTATCAGCCATTTTATGTTCCCGCCAAACGGATTTAAAATCCCTAATTGCTTTTTCATCAGTAAGCCATATAGGATTAGTAATTGCCGCATCAATAATTAAGACAGAATGAAGCATTGCCGGCTCAATAGTCCTAATAATTTCCCACGGACTAGTTTCATCAGCCTTATTTTGCCTAGCTAACACTTCATATGAGCGCACCAACACCCGCACCCTTATTCTCCTTCAAGGGACCCAAATTGTTTTTCCACTAGCAGCAGCCTGATGACTTCTGGCTGCCCTAATAAATCTAGCTCTTCCACCATCCCCAAATTTTATTGGAGAAATATCAATTTTAACATCATTATTTCAATGATCAAACATAACACTCATTTTAACAGGATTAGGAATTATTTTTACCACAGCCTACTCCTTATATATATTCTGAGCTTCACAACGAGAGCACCTCCCATCCCACCTAAACTCTTTTCCACCAATGCAAACTCGAGAACATATTTTACTTGCCTTACACATCCTTCCAGCCCTACTCCTAATACTGAAACCCACCTTAATATTTTAAGTGAATATAGTTTATTAAAAATACTAGCTTGTGATTCTAGAGAAGGGGACTAATAACCCCCTATTCACCGAGCCTGACTGGATCAACGAGAACTGCTAATTACTCGCCACTATGGTTCAATTCCATAGCAGACTCGCCCTCGCAATTATTCAAATAACATTTTGAACATTTGCCATGAGTTTTCCTATTATTGCACTAACATCATACTTAATTAGCATGCTATCCCTTATTATTCCTTTATTTAACCCAAACTCAGCAGAATTTCACTTCAAAACAAAGACCGCCATTAAAACAGCTTTCTTTGTCTCAACTATTCCTGCCATCTTAATAATTAATGAAAATTCTTTATCCACCATTATTTCATGAAAGTGGTTTAATATTATAATAACCCCTTTCAACTTAACAATTCAACTTGACCAATACTCAATTCTTTTCATCCCAATCGCTCTAATAGTCTCATGAAGCATTATTGAGTATTCTCTTTGGTACATGCATGATGACATCAAGATCCAACTTTTCTTTAAATATTTACTTATTTTTTTACTAGCAATGATACTATTAGTATCAGCCGGCAACTTATTAATACTTTTTATTGGCTGGGAAGGAGTAGGAATTATATCTTATCTTTTAATTGGGTGATATTTTACACGGAGCAACGCCGGAGCAGCCGCTCTTCAAGCGGTACTGTATAACCGAATCGGAGACATTGGATTTTTATTTGCCATATTTTGACTTATTTCATCTTATGACTCAATTGACCTTAACTTTATCTTCTCAATGAATAACTCCACCCCCCTTCTACTAGCCTTCATTATTGCAGCCGCTAGTAAGTCAGCTCAATTTGGACTTCACCCATGACTCGCCTCCGCCATAGAAGGCCCCACCCCAGTATCAGCCCTACTTCACTCCAGCACAATGGTTGTTGCTGGAGTTTTTTT-ACTTATTCGCATTCATCCAATAATTAAAGATAACCAAACTGCCCTAACAACCTGTCTATGTCTTGGAGCTATTTCAACCGCATTTGCAGCTACATGTGCCCTCACCCAAAATGATATTAAAAAAATCATTGCCTTTTCAACATCAAGCCAACTCGGCCTTATAGTCGTAGCTATTGGCCTAAATATACCTCACCTAGCATTTTTTCACATCTGTACACATGCCTTCTTCAAGGCAATATTATTTTTATGCTCAGGATCAATTATTCATAACCTTAATGATGAACAAGACATTCGAAAAATGGGAGGCCTACAAAAAACTCTCCCATTCACCACAACATGTGTCACAGTTGGAAGCTTGGCCCTGATGGGAACCCCTTATCTTGCAGGCTTCTTTTCAAAAGACGCCATTATTGAAGCAATTAACACCTCCAATGTTAATGCATGGGCTTTGACCTTAACAATTATTGCCACCTCATTCACAGCCGTTTATAGCCTTCGAGTAATCTTCTTTGCATCAATACAGCACCCTCGCTTTTCTCCTGCCTCTTCTATTAATGAAAATAATCCAACAATTATTAACCCAATTAAACGTCTTGCCCTAGGTAGTGTAATTGCTGGACTATTGTTAAATCAAATTATTCTTCCATCTTCCCCTGTTACCATAACCATGCCAACCTATTTAAAGATAACCGCAATTATTGTAACCGTCCTAGGATTTATTATTGCCCTAGATCTAGCTAATATCTCTTGAACAAAGGCCCCTGAACAAACAAATGTTTCAAAAACAATCAATACCTCTTTTTACCCGACCACTATTCATCGACTCATTCCCTCTTACGCCATAAACCTCAGCTTACGTGTTTCATCTCACCTAATTGACACCCTTTGACTAGAAAAAATTGGACCAAAAGGCTTAGCAGAACTCCAACTGCCCCCAATCATAAAAAATCAAGAAATCCAACGAGGGTTAATCAAAATTTACCTCTCCATCTTCATTTTTACCACTATTTTATGTCTAATTGTCTTACAGCTCGCAAGACACCACTATAATGGCCCCGAACCACCTCTAATACTGCAAACAACGTTAATAAAAGAGCCCACCCTACCACTATTAAAACCCCTCCCCCTCAGAAAAACATTGTTGCCACCCCAAATCAATCCCCCACATATACTCCTATATTAGCTACCCCTGCAATCCCCTCATCAACACCCCCAATAACTCATCAAGCCCCCAACAATAAAACATAAGCAGTAATGTATGATCAAACAACCCCTCCCCCCCAAGCCTCTGGATAAGGTTCCGCAACTAAAGCAGCAGAGTAAGCAAACACCACTATTATTCCACCAAGATATACTAAAAACAAAACTAAGCATAAAAAAGAAACACCACCATCCATCAGAATTAAACACCCTGCCCCTGCCGAACCTACTAATCCAAGTGCAGCATAATAGGGAGAAGGATTTGAAGCTACCGCTAATAATCCAACAATCAACCCCAACTCAAATAATATAGTCATAATTCCTACAAGGATTTTAACCTAGACTTACAGTCTGAAAAACTGTTGTTGTATTCAACTATAAGAACACTAATGGCCCCAGTACTTCGCAAAACCCATCCTCTAGTAAAAATTATTAATAACTCGTTTATTGATCTTCCAGCACCAGTCAATCTTTCATCGCTATGAAACTTTGGCTCTCTGTTAGGAGTTTGCTTAATTGCCCAAATCGCAACCGGCTTATTTCTAGCAATACACTATACTGCTGATACATCCATAGCTTTTTCATCTGTAGCCCACATCTGCCGAGACGTAAATAACGGATGATTACTTCGCAACCTTCATGCAAACGGAGCCTCATTCTTCTTCATCTGCATCTACCTTCACATTGGACGAGGGATATACTACGGCTCATACCTTTTTAAAGAAACCTGAAATATCGGAGTAATTCTCCTTTTCCTCGTTATAGCTACAGCATTTGTAGGCTATGTTCTTCCATGAGGACAAATGTCCTTCTGAGGCGCAACAGTTATCACAAACCTCCTCTCTGCCGCCCCATACATTGGGACCGAACTTGTTCAATGAATTTGAGGAGGTTTTTCAGTAGACAATGCCACCCTAATACGATTTTTTACTTTTCACTTTATTCTCCCATTTATCATTGCAGGTGCTTCCATACTTCACCTTCTTTTTCTTCATCAGACAGGGTCCTCAAACCCAACAGGACTTAACTCAAACTTTGACAAAATTCCATTTCACGCTTACTACTCCTATAAAGACATCTTCGGCTTCGCGTTAATACTAGCCTTCTTAGCCCTCCTATCCACCTTCGCCCCCAACCTCTTAGGTGATCCTGATAATTTTACCCCGGCAAACCCTTTAGTTACACCACCCCATATTAAACCAGAATGATACTTCTTATTTGCCTACGCCATTCTTCGCTCAATCCCAAATAAACTAGGAGGGGTCCTCGCTCTTTTATTTTCTATTATAATTCTCCTGCTTATACCTCTTCTCCACACTTCTAACCAACGAACCCTTATATTCCGCCCTTTGGCAAAACTATTCTTCTGAACGTTAGTAGCTAACACTCTTATTTTAACCTGAATTGGAGGACAGCCAGTAGAAGATCCCTACATCATAATTGGCCAACTAGCTTCCGTCTCTTACTTCACCATCTTCATTATTTTTATCCCCCTTCTAGGACTCATAGAGAACAAACTAGCTCGTCTTAACAGAACTTTTTCATTGGAAGTTGTTGTCCCACTATCATTAACTTTTTCCTGTATTAAACATATTCACCAAACACTTATTACACCCATATATTAATTTTATACAGTCCTTATACCTCAACAATAGACTTTCGCGGTCCTATAAATAATCTATGCTAGAACACAGCCTATATGATGATGTATGATATAGTACATATTATGTATGCATGAAGGACATATTATGTATAATCGAGCATTCATCTTATTTCCCCATGCATATCATTTCCCATCATTATTAATATTTCCACATATGTAAACTTAACATAAATGAATAACAACTACTAGCAATATTACAGTCCTTATATCTCAACAATAGACTTTCGCGGTCCTATAAATAATCTATGCTAGAACACAGCCTATATGATGATATATGATATAGTACATATTATGTATGCATGAAGGACATATTATGTATAATCGAGCATTCATCTTATTTCCCCATGCATATCATTTCCCATCATTATTAATATTTCCACATATGTAAATTTAACATAAATGAATAACAATTACTAGCAATATTGTAATATATTCGTTTCACGAAGATGGAATGGATATTAATGAATAAAGACTATGTCTCTACAGTTTAGCCTTCCCTTGAATTAAGAACACTTATATTACTTAGACAAAGTTAAACTCAAGTATTTTCCTTATTTCATGAATGATTTAAGGACATACAATTTATTCTATCGAGCAATCTCAGTCATTTTCACCATTCAAGTGATAACCAATTAAATCTGATTAATCAACAATCTCTTTATCAGCAATAAAATATAATCAACTTAAACCCAATTACATA-CGCTCATAAAATTTTGAACTGGACCTTAATAGTCCCAGTCAATACGAATAATACTTATAAATTAATTTGAATAATAAACAACCATGGTCTATCTCATTAAAGAAATATGAATGTGTAACATACATTACTAATCTT-ACAACATGAATATTCTTCTCCCAAACTCTTAAAATTCAACATCAAGACTGTCTTTATCCCCTATCGTACCTTAAAGAGGCCTCAGAGAAATCAAGGACTTGGTAGATCTTAACCTCCAATGGACCTACCACAAGAGTGACAGTAATCCCGCTTCAGGAGGCATCTGACGGAACTGAATCTATGGACTTTTATAGCATAATCGGTCTATACTGAAATCTAAAGAGCCTCCCTCTTTATGAGATCTGGTACCTTAAAGACCTTAACCTGGCCTTACTTGAAACTGGTAAGCATTGATGGGTTTTTATATATAGGAGCTTTCCCCTGGCATCTCATAGTGGGGTAATGGCACATTAACAAGATTGTCCCACTTAATGCAAGCGTGATTGTCTAGCATAAGAAGAAGGTTAGCATGTAGTGAATGTTTATTAGACATAACATATTTTGCCATATTTTTTTTAACCCTATTTTTTCTATTCCCCCCGGGAGTCCACTCTTCCACCTAAAATTTTTACATTTGCTAAAACCCGTCGGGGCCCCTCCCCTCCCCAAAAAATAGCTCAACAGCTCATTTTATTTATATACTCTTGAAAACCACCTATTCAACTTTTCCAAACAATCTAATTTACCTACACACCATTTTTACTCTTTTAAGGAGCTTTCACCAATTTAAAATTCATGTATATATATATATATATATA------TTAAATAAAAATTCTTAATATTAGCTAATCAACGTCCACTAGCTTATATCTGAATTAAATCTCCTTATTTCTCCACTATAATAAAAAATAAAATACATGTATATATATATAT--GTATAAATTGACCACATCTTTGTCTTTCAAGGACGCCTTCAATTTTTT-ATATAGTACTTGCAAAAATCTTCT
>RMFG0403
GCTTTTGAAGGAAAATAGTTTTCCCCTGGTCTTAGGCTCCAGTAACTCTTGGTGCAAATCCAAGTAAAAGCTGCTTCAGTAGCTTAAACATTAAAGCATTGGTCTTGTAAACCAAAGAATGAAGAATAAACCCTTCCTGAGGCTCAGGACAGAGAGAATTTAACTCCCACAGCTAACCCCCAAAGCTAGCATTCTATTTAAATTATATCCTGTTTAAATAGCTTAAATAAAGCATAGCACTGAAAATGCTAAGATGGACCCTAAAAAGTCCTTTAAACACAAAGGTTTGGTCCTGGCCTTGAGGTCAGTTATTACTTAATATACACATGCAAGTATCCGCTCCCCTGTGAGAACGCCCTTTAACCCCTTTTAGGGACAAGGAGCTGGTATCAGGCACGAAAATCTGCCCAAAACACCTAGCCACGCCACACCCACAAGGGAATTCAGCAGTGATTAACATTGAGTATTAGCGCAAGCTAGACTCAGTTAAAGTAAGACAGAGCCGGCTAATCTGGTGCCAGCCGCCGCGGTTACACCACGTGACTCAAATTGACCCCCTCCGGCGTAAAGCGTGATTAAAGTTACCCCTTTCTAGAGTTAAACTAAAACTAAGCTGTGACACGCCTGTTTATTAAGAAACCCAAAAACGAAAGTTACTCTAATATAATCAACTTGAACTCACGACAGCTGGGATACAAACTGGGATTAGATACCCCACTATGCCCAGCCGTAAACTTTAACTTACACTCAAATCGCCAGGGAACTACGAGCTAAGCTTAAAACCCAAAGGACTTGACGGTACCCCATATCCCCCTAGAGGAGCCTGTCCTATAATCGATAATCCACGTTTAACCTCACCATTTTTTGTTAATCAGCCTGTATACCTCCGTCGTCAGCTTACCACGTGAGCGCCAATTAGTGAGCTTAATGTCTTTCACCAACACGTCAGGTCAAGGTGCAGCAAATGAAATGGGAAGAGATGGGCTACACTTTCTATATTAGAAAAAACGAAAAACTATTTATGAAAACTAGTTGGAAGGCGGATTTAGCAGTAAAAAGGAATCAGAATGTCCATTTTAACCCGGCACTGGGGTGTGTACACACCGCCCGTCACCCTCTTCAGGGCTTCTTACCTAGTTCTTAACAAACTAAAGCATAACAGAAGAGGCAAGTCGTAACATGGTAAGTATACCGGAAGGTGTGCTTGGAAACGTAATGTAGCTTAATTAAAGCATCTCGCTTACACCGAGAAAATGTCCGTGAAAACCAGACCATTTCGAGCTAAAAACCTAGCCCAACTAAACATGAATATCCTCAAATTAATTTATTTTTAATAATAAATCATTTTGTTATTTTAGTAAAGGAGATTGAAAAATTTATTGGAGCTATAATAACAGTACCGCAAGGGAACGGTGAAATATAAAATGAAAAATTTTTAAGCAAGAAAAAGTAAAGACTACTCCTTGTACCTTTTGCATCATGGTTTAACTAGTCCAATCAAGCACAACGTATTTAAGTTTGACTTCCCGAAACTAAGTGAGCTACTTCAAGGCAGCTGATAGAGCGAACCCGTCTCTGTAGCAAAAGAGTGGGATGATCTTCAAGTAGCGGTGACAGACCTAACGAGCTTAGTGATAGCTGGTTACTCAAGAAATGGATCTAAGTCCAACCTGAAATTCATTCTAGTCCACCAAAACAACCACCTGAATTTCAGCGTAATTCAAATAAGGTACAGCCTATTTGAAACAGGATACAACCTAAATTAATGGATAAGACTAGCTTAATACACAACCAAGTGGGCCTAAAAGCAGCCACCTTTTAAATAGCGTCAAAGCTTAATTGTTATTTTTACCTAATTACTTAATTATTATCTTAATCCTCTATTAATACTGAGTAATTCTATATTTTTATAGAAATTTTTATGTTAAAACTAGTAACAAGAAGAAGACTCTTCTCTTTAATGTAAGTGTAAATCAGAAAGGACAAACCACTGATAATTAACGTCACTGAAACCAAAGTAGAAACTCATCAAGAAAAATCTACTTTCATTAACGTTAACCTAACACAAGAACATTTCAAGAAAGATTAAAAGAAAAAGAAGGAACTCGGCAAACATTAACCTCGCCTGTTTACCAAAAACATCGCCTCTTGACTCTTATAAGAGGTCCAGCCTGCCCAGTGACCATGTTCAACGGCCGCGGTATCCTAACCGTGCGAAGGTAGCGTAATCACTTGTTCTTTAANTGTGGACTAGTATGAATGGCACCACGAAGGTTATACTGTCTCCTTTTTCTAATCAGTGAAACTAATCTCCCCGTGAAGAAGCGAGGATATACCTATAAGACGAGAAGACCCTATGGAGCTTTAAACAACACAGCAATTACCTGCTAAACTAAGAAGTTTCTGAACATTTTCAATCTTTTAAGTAATCTGACTGCAAGTTTTTGGTTGGGGTGACCACGGAGCATAACACAACCTCCATGTTGAAAGAATTCTTTCTAAGCCAAGAACAACCTTTCTAAGCATCAATATATTGACATCCATTGACCCAATACATTTGACCAACGAACCAAGTTACCCTAGGGATAACAGCGCAATCCACTTCAAGAGCTCCTATCGACAAGTGGGTTTACGACCTCGATGTTGGATCAGGGTATCCCAGTGGTGCAGCCGCTACTAAAGGTTCGTTTGTTCAACGATTAAAACCCTACGTGATCTGAGTTCAGACCGGAGTAATCCAGGTCAGTTTCTATCTATACATGAGTTTCTTCTAGTACGAAAGGACCGGAGAAACGCGGCCCATATTTCTTACAAGCCGTAGCTACTAAATTATGATTTAAACTCAATAATATCGTAGCCCATAATTTTACTCAAGACAAGAGTAGTTAACGTAGCAAAACCTGGTATTGCAAAAGACCTAAACCCTTTCTATAGAAGTTCAAATCTTCTCGTTAACTTTGAACCTTTATTTAATTATTTCTACACTTTGTTATATCGCACCAATTCTTCTGGCAGTTGCTTTTCTTACCCTAATTGAACGCAAAGTGCTTGGCTACATGCAGCACCGAAAAGGCCCTAACATTGTTGGTCCAATAGGCCTCCTTCAACCAATTGCAGACGGAGTAAAACTATTTATTAAAGAGCCAATTCGGCCATCTACCTCATCTCAAACACTATTTCTTCTAGCCCCTGTAATAGCTCTATCATTAGCAATAATCATTTGGACCCCCATTCCTATACCAATTTCACTCTCTGATATAAACTTAGGAGTTATATTTCTCCTAGCCCTTTCTAGCCTTACCGTCTATTCCATCCTGGGTTCAGGCTGAGCCTCAAATTCTAAATATGCCCTAATTGGAGCTTTACGAGCAGTAGCACAAACTATTTCATACGAAGTAACTCTAGCCCTTATTCTTCTCTGCACTATTTTGCTATCAGGAAACTTCTCCCTTCAAAACTTTAGCATCACCCAAGAACCCATATGATTAATTATCCCAACATGACCCCTGGCTATAATATGATATATCTCCACCCTAGCAGAGACAAACCGAGCCCCATTTGACCTCACTGAAGGAGAATCTGAGTTAGTATCAGGGTTTAACGTAGAATACGCAGGGGGACCATTTGCCCTATTTTTTCTTGCCGAATACGCTAATATCTTGATGATAAACACAATTTCTGCTATTATTTTTCTAGGATCCTCCACCCTTCTCCTCTTAACATTTACTACAACATCACTAATACTAAAATCCGCTATTCTTTCTATGATTTTCCTCTGAATTCGAGCCTCCTACCCACGATTCCGCTATGATCAACTTATACACCTAGTTTGAAAAAACTTCCTCCCCCTTACCTTAGCATTAACAATTTGATATATTTCATTTCCAATTTCACTCTTACTTACCCCACCAATTTTATGGAAGCGTGCCTGAAAGCTAAGGGCCTCCTTGATAGGGAGGACCATAGGAGTTCAAACCTCCTCACTTCCTTAGAAAGATAGGAATTGAACCTATAACTGGGAGATCAAAACTCCCTGTAATTCCGTTTTACCACTTTCTAGTAAAGTCAGCTAAATAAGCTTTTGGGCCCATACCCCAAACATGTTGGTTAAACCCCCTCCTTTACTAATTAATCCATATGCTCTATCAGTAATTGTTTCAAGCCTCGCCCTAGGCACTATCTTAACATTGTCAAGTTATCATTGAATTTTAGCATGAATTGGCCTTGAAATTAATACACTAGCTATTATTCCAATAATAACCAAAACCCCTCATCCACGAGCCATTGAAGCCGCAACAAAGTACTTCTTAACACAAGCCGCAGCATCAGCCCTTATTTTATTTTCTAGCATCCTTAATGCATATATTTTAGGAGAGTGATCTATTAATTTACCAACTCACCCCATTTCAGCTACCCTCCTATCAATTGCCATTGCAATAAAACTCGGAATTGCCCCATTTCATTTTTGACTCCCAGAGGTACTTCAAGGATCCACCCTACAAACAGGCCTTATTCTTTCTACATGACAAAAATTAGCTCCAATAGCCCTTCTTCTTCAACTATCACAATCAGTAAACCTAAACCTTATACTCACTTTAGGCCTTTTGTCAACTATTATTGGAGGATGGGGTGGAATTAATCAAACTCAAATCCGAAAAGTATTAGCCTTCTCTTCTGTAGCCCACTTAGGATGAATATTAGCAATCCTTAAAATCTCCCCACAATTAACACTTTTAAACTTTTTTCTTTATATTCTAATAACATCTACACTTTTCTTAACCTTTATATCATTAAACACAAAAAA-TATGTATGAACTCTCGACCTCCTGATCCAAAACCCCAGCGCTCACAGCACTCTCTATACTTTCCCTGCTATCACTAAGTGGACTACCCCCACTAACAGGATTTATACCAAAATGACTTATTGCCCAAGAAATGGTAAAACAAGACATAATTATATTTGCGCTATTAATTTTACTTTCCACACTTCTCAGCCTATTCTTTTACCTACGCCTTACATATTCTATATCTCTTACCCTAGCACCAAGCTTATCCTCCTCCCCCTCACTATGATTTAATCCCCCAAAAAA-CACTTTAGCCACACCTATAGTTATGTCTCTTTTGCTCCTCCCTGTTACCCCCATTATTATAGCCGTAATATANAAACTTAGGATAACCTAGACCAAGAGCCTTCAAAGCCCTAAGTAGAAGTTAAAATCTTCTAGTTTCTGTAAGACTTGCAGGACATTATCCTACATCTTCTGAATGCAAATCAGATACTTTTATTAAGCTAAAGCCTTCTAGAAAGACGGGCCTTGATCCCGTAAAATTTTAGTTAACAGCTAAACGCTCAATCCAGCGAGCTTCATTCTACTTCTCCCGATTTCT--AAAAACGGGAGAAGCCCCGGCAGAACTTCTTCTGCTTCTCCAGATTTGCAATCTGGCGTGTGACACCCCAGGACCTGATAAGAGGAGGACTTTAACCTCCCTTGGTGGAGCTACAAGCCACCGCCTAACCCTCGGCCATCTTACCCGTGATAATTACCCGCTGACTATTTTCAACCAATCACAAGGATATTGGTACCCTATACCTAATCTTTGGTGCCTGAGCAGGAATAGTGGGAACTGCCCTCAGTCTTCTTATCCGAGCTGAACTGAGTCAGCCAGGCTCCCTCCTTGGTGATGACCAAATTTATAATGTTATTGTTACCGCACATGCTTTCGTCATAATTTTCTTTATGGTTATGCCAATTCTAATCGGCGGCTTTGGCAACTGACTTGTTCCTTTAATAATCGGAGCCCCCGATATGGCTTTTCCTCGTATAAACAACATAAGCTTCTGATTACTCCCCCCATCCTTTTTACTTCTTCTGGCCTCCGCTGGGGTAGAAGCTGGGGCTGGAACTGGCTGAACTGTTTATCCTCCACTAGCCGGAAATCTTGCCCATGCAGGACCATCTGTAGATTTAACTATCTTTTCCCTTCACTTGGCAGGTGTCTCATCCATTCTAGGTGCAATTAATTTTATTACCACAACCTTAAATATGAAACCTCCTTCAATAACTCAATATCAAACACCTTTATTTGTATGGTCTGTGCTAATTACTGCCGTTCTATTACTTCTCTCCTTACCAGTTCTTGCAGCAGGAATTACTATACTCTTAACTGATCGTAACCTAAATACAACATTCTTTGATCCTGCTGGAGGAGGTGACCCTATTTTATACCAACACCTCTTTTGATTCTTCGGACACCCAGAGGTTTATATTCTTATTCTCCCTGGCTTTGGTATTATTTCGCATGTAGTAACATTTTACTCAAGTAAAAAAGAGCCATTTGGTTATATAGGAATGGTTTGAGCAATAATGTCAATTGGCCTCCTAGGCTTTATTGTTTGAGCTCACCACATGTTTACAACAGACCTAAATGTCGATACCCGAGCCTATTTTACATCTGCAACAATAATTATTGCCATCCCAACAGGAGTTAAAGTATTTAGCTGACTAGCCACAATGCATGGCGGAATAATTAAATGAGATGCTCCAATACTATGGGCCCTAGGGTTTATTTTCCTATTTACAGTCGGTGGGTTAACTGGGATTGTTCTAGCAAATTCATCACTAGACATTGTACTCCATGATACTTACTATGTTGTTGCTCACTTCCATTATGTACTATCTATGGGAGCCGTATTTGCTATCATAGCTGGATTTGTACATTGATTCCCATTATTTTCAGGATATACTCTTCACGAGACCTGAGCAAAAATTCACTTTGGAGTAATATTTACTGGGGTAAACCTAACCTTCTTCCCTCAACACTTTCTCGGATTAGCAGGTATGCCTCGACGATACTCAGACTATCCAGACGCATATACACTATGAAACACTGTCTCTTCTATTGGTTCCCTAATTTCATTAGTAGCTGTAGTTATTATAATGTTTATTATCTGAGAAGCTTTCTCATCTAAACGTCATCTGATTTCTGCCAGTATAACTTCAACTAATGTGGAGTGACTTTATGGATTCCCCCCTCTTCATCATACATTTGAAGAAGCTTCTTTTTCCCAAACCAATTAATCGAGAAAGGAGGGAATTGAACCCCCATCCACTGGTTTCAAGCCAGGTACATAACCACTCTGTCACTTTCTTAGAGGGATTNGTTAAATAATAACACTGCCTTGTCAAGACAAAATTACGAGTTAAATTCTCGTATTCCTCTAATGGCACACCCACTTCAATTAGGATTCCAAGACGCAGCATCCCCAATTATGGAGGAACTATTACACTTCCACGATCATACATTAATAGCAGTGTTCTTAATTAGCACTCTCGTTTTATATATTATTTCGACCCTTATAAGCACTAAACTCTCTAATACAAATACAATTGACGCACAAGAAATCGAAATAGTATGAACAATTATACCAGCCATCATTTTAATTGTGATTGCCCTTCCGTCACTTCGTATTTTATATTTAATGGATGAAGTTAGTAACCCGGATGTTACAGTTAAAGCTATTGGTCACCAATGATACTGAAGCTATGAGTATTCTGACTTTAACGATCTTAGCTTTGACTCTTATATAGTTCCCACTAAAGACCTTCTCCCCGGACAATTTCGACTTCTAGAAGTTGACAACCGAATAACCACCCCTGTCGGAATAACCACTCGAACCCTGATTACAGCAGAGGATGTTCTTCACTCATGAGCCGTCCCATCTTTAGGGGTAAAATTAGACGCAATCCCAGGACGGCTAAATCAAACCTCATTTATTATTTCACGACCTGGTGTTTACTACGGACAATGCTCTGAAATTTGTGGAGCAAACCACAGCTTTATGCCAATTGTTGTTGAATCTTTACCTATTAAGGAATTTTTAAACTGATCTTCTGCCTCAGTAAACGCCTCATTAAGANGCTATAGGACTAAGCAACAGCCTTTTAAGCTGTAGATAGGTGACTTCCAACCACCCTTAATGGCATGCCACAACTTGACCCAGCCCCATGATTCTTTATTTTATTTACTGCCTGAACAGTGTTTATTATATTTTCACCTATAAAAACCTCCAACTATACTCATCTAAATGACCCAGCACCTAAAACTTTTAAAGGTCTTAATAAACCGTGATCTTGACCGTGACCATAAACCTGTTTAGCCAATTTGCCTCACCTACACTACTTGGAATGCCACTTATTTTAATTGCCTTTTTGGTCCCATGATTTCTATTTCCAACCCCATGTAACCGATGAACTACAAACCGCTTAGTAACTATTCAAACATGATTTGTGAAAACCTTCACAAAACAAATCTTTCTCCCACTAAATTTTCCAGGACATAAATGAGCACTTATTCTCACGTCGTTAATGATCTTTCTTCTTGGAATAAATTTACTGGGCCTTCTTCCCTACACTTTTACCCCTACCACACAACTTTCACTTAATTTAGGACTCGCAATCCCCCTATGATTAGCCACAGTAGCCATTGGGTTTCGAAATCAACTTACAGCATCTCTAGGTCATTTTCTACCCGAAGGCACGCCTACCCTGTTAATTCCAATTTTAATTATTATCGAAACAATTAGCTTATTTATCCGACCAATAGCACTTGGGGTCCGACTTACTGCTAACCTAACAGCAGGCCACCTTCTTATTCAACTTATTTCAACCGCTACCATGGCCCTATTATTCTCAAACCCTATTGTTTCTTCACTAACATTTGCTACCCTTCTTCTCCTTACTATATTAGAGATTGCAGTCGCTATAATTCAAGCATACGTATTTGTCCTTCTCTTAAGCCTATATCTTCAAGAAAATACTTAATGGCACATCAAGCACATGCTTTTCACATAGTAGACCCAAGCCCATGACCACTTACAGGGGCAACAGCCGCCTTTATACTTACTACCGGCCTAGCAATATGATTTCACTACGGTTCAACCTGAATTATATTTATAGGACTTACACTTATACTACTTACTATATATCAATGATGACGAGATGTTGTTCGTGAGGGCACATTTCAGGGTCATCACACAATTCCAGTCCAAAAAGGACTTCGTTATGGCATAATTCTATTTATCACCTCTGAAGTATTCTTTTTTATTGGATTTTTTTGAGCATTTTATAATGCCAGCTTAGCCCCAACCTTTGAAGTTGGAGAATGCTGACCACCCGCTGGTATCTCCCCATTAAATCCTTTTGAGGTCCCTCTATTAAATACAGCAGTCCTTCTTGCTTCAGGGGTCACAGTTACTTGAGCTCATCATAGTATTATGCAGGGAAACCGTAAAGAAGCAATTCAGTCTCTCGCCTTAACTATTATTTTAGGAATATACTTTACAGCCCTACAAGCCATAGAATACTACGAAGCCCCTTTTACTATTGCAGACGGAATCTACGGATCAACATTTTTTGTGGCTACCGGCTTCCACGGGCTTCACGTTATTATTGGCTCACTATTTTTACTAACTTGCCTTCTGCGACAAATCAACTTTCACTTTACTGCACAACACCATTTTGGGTTTGAAGCAGCTGCCTGATACTGACATTTTGTTGATGTAGTTTGACTTTTCTTATACGTCTCAATTTATTGATGAGGCTCATATTTTCTTAGTATAAATGAGTACTGATGACTTCCAATCATTAAGCCTTGGTTAAACCCCAGGAGAAAATAATGTCTCTATTTGTATTTATTACCCTAGCAATTGTTCTAATTTTAGCCACTGTTAGCTTCTGGTTACCAATAATTAATCCAGACTCAGAAAAACTTTCACCTTATGAATGTGGCTTTGACCCACTTGGATCAGCCCGACTACCATATTCTATGCGATTTTTCCTAGTAGCTATTCTTTTTCTACTATTTGATTTAGAAATTGCCCTTCTCCTTCCCACCCCCTGGGCAGCGCAACTTCCTCACCCCACATTATCAATTTTTTGAGCATCGATTATTCTTATTCTTTTAACTTTAGGTTTTATTTACGAATGACTTCAAGGAGGCCTAGAATGAGCTGAATGAGGAGTTAGTCTAAAAAAGACAGCTGATTTCGGCTCAGCAAATTATGGTTTAACCCCATAACACCTTTATGTTAACAAACGAGTCCTGATTACTTTCCTCTACATTTATATTAAGTCTTATTGGCCTATCATTTCACCGGGCACACTTACTCTCAGCATTACTCTGTTTAGAAGGAATAATACTATCAATTTTTATTGGACTCAGCCTATGAGCCTTAAAATTTACCTTAATTGCTCCACTAATATATCCTATTGTTGTGTTAACAATATCTGCATGTGAAGCAGGCCTTGGCTTATCCCTTATAATTGCCACCGCCCGATCCCACGGATCTGATAATTTAAATACGCTTAATCTTCTACAATGCTAATAATTTCAATTCCATTAGCCACCCTTCTTCTCTCAACCTGACTGGCCCCTTCAAAGCGGTTGTGAGAAATTATAACAACCCAGTCCTTAATTATTGCCGTTATATCAACAGCCTGATTAGCCACTCAGGAGGCTTACCCATTTTTAAACAATTATCTATTTATTGATGAAATCTCATCTCCCCTTCTAGTACTTACCTGCTGACTTACAGCTCCAACACTACTTGCTAGTCAGAGTAAACTCTCCAAAGAACCCCTACCACGACAACGAACATACATTTTTACTATCATTGTACTCCAAATAACAACCCTCCTTGCATTTTTGGCGGACAACATAATCTTATTTTTTATTATATTTGAAGCAACTATAATTCCTACTTTAATTGTTATTACTCGATGAGGAGCCCAAAAAGAACGTATACTAGCCGGAACCTATTTAATCTTTTATACTTTATTTGGCTCTATGGCCCTCCTTACTGCCCTACTTTACTTCCATGAGACATTCGGAACGATATCAATCTCATTAATAAAATCTTTTTTTGTAGCCCAAACTTTTTCTTCCTGTTCAACAGCATGATGAATCGCTTGCTTTATTGCCTTTCTAGTAAAAATACCACTCTATGGTGTTCACCTCTGACTTCCAAAAGCGCACGTTGAAGCCCCTATTGCTGGATCAATAATTTTAGCAGGAACTTTACTAAAACTTGGTGGCTACGGAATTTTACGAATAAATATTTTTATAAATGACTCCCTCCTGCCCCTAGCAAAACCTCTTATTGTTTTTTCACTGTTTGGTGTTCTTCTATCAGCCATTTTATGTTCCCGCCAAACGGATTTAAAATCCCTAATTGCTTTTTCATCAGTAAGCCATATAGGATTAGTAATTGCCGCATCAATAATTAAGACAGAATGAAGCATTGCCGGCTCAATAGTTCTAATAATTTCCCACGGACTAGTTTCATCAGCCTTATTTTGCCTAGCTAACACTTCATATGAACGCACCAACACCCGCACCCTTATTCTCCTTCAAGGGACCCAAATTGTTTTTCCACTAGCAGCAGCCTGATGACTTCTGGCTGCCCTAATAAATCTAGCTCTTCCACCATCCCCAAATTTTATTGGAGAAATATCAATTTTAACATCATTATTTCAATGATCAAACATAACACTCATTTTAACAGGATTAGGAATTATTTTTACCACAGCCTACTCCTTATATATATTTTGAGCTTCACAACGAGAGCACCTTCCATCCCACCTAAACTCTTTCCCACCAATGCAAACTCGAGAACATATTTTACTTGCCTTACACATCCTCCCAGCCCTACTCCTAATACTGAAACCCACCTTAATATTTTAAGTGAATATAGTTTATTAAAAATACTAGCTTGTGATTCTAGAGAAGGGGACTAATAACCCCCTATTCACCGAGCCTGACTGGATCAACGAGAACTGCTAATTACTCGCCACTATGGTTCAATTCCATAGCAGACTCGCCCTCGCAATTATTCAAATAACATTTTGAACATTTGCCATGAGTTTTCCTATTATTGCACTAACATCATACTTAATTAGCATGCTATCCCTTATTATTCCTTTATTTAACCCAAACTCAGCAGAATTTCACTTCAAAACAAAGACTGCCATTAAAACAGCTTTCTTTGTCTCAACTATTCCTGCCATCTTAATAATTAATGAAAATTCTTTATCCACCATTATTTCATGAAAGTGGTTTAATATTATAATAACCCCTTTCAACTTAACAATTCAACTTGACCAATACTCAATTCTTTTCATCCCAATCGCTCTAATAGTCTCATGAAGCATTATTGAGTATTCTCTTTGGTACATACATGATGACATCAAGATCCAACTTTTCTTTAAATATTTACTTATTTTTTTACTAGCAATAATACTATTAGTATCAGCCGGCAACTTATTAATACTTTTTATTGGCTGGGAAGGAGTAGGAATTATATCTTATCTTTTAATTGGGTGATATTTTACACGGAGCAACGCCGGAGCAGCCGCTCTTCAAGCGGTACTGTATAACCGAATCGGAGACATTGGATTTTTATTTGCCATATTTTGACTTATTTCATCTTATGACTCAATTGACCTTAACTTTATCTTCTCAATGAATAACTCCACCCCCCTTCTACTAGCCTTCATTATTGCAGCCGCTAGTAAGTCAGCTCAATTTGGACTTCACCCATGACTCGCCTCCGCCATAGAAGGCCCCACCCCAGTATCAGCCCTACTTCACTCCAGTACAATGGTTGTTGCTGGGGTTTTTTT-ACTCATTCGCATTCATCCAATAATTAAAGATAACCAAACTGCCCTAACAACCTGTCTATGTCTTGGAGCTATTTCAACCGCATTTGCAGCTACATGTGCCCTCACCCAAAATGATATTAAAAAAATCATTGCCTTTTCAACATCAAGCCAACTCGGCCTTATAGTCGTAGCTATTGGCCTAAATATACCTCACCTAGCATTTTTTCACATCTGTACACATGCCTTCTTCAAGGCAATATTATTTTTATGCTCAGGATCAATTATTCATAACCTTAATGATGAACAAGACATTCGAAAAATGGGAGGCCTACAAAAAACCCTCCCATTCACCACAACATGTGTTACAGTTGGAAGCTTGGCCCTGATGGGAACCCCTTATCTTGCAGGCTTCTTTTCAAAAGACGCCATTATTGAAGCAATTAACACCTCCAATGTTAATGCATGGGCTTTGACCTTAACAATTATTGCCACCTCATTCACAGCCGTTTATAGCCTTCGAGTAATCTTCTTTGCATCAATGCAGCACCCTCGCTTTTCTCCTGCCTCTTCTATTAATGAAAATAATCCAACAATTATTAACCCAATTAAACGTCTTGCCCTAGGTAGTGTAATTGCTGGACTATTATTAAATCAAATTATTCTTCCATCTTCCCCTGTTACCATAACCATGCCAACCTATTTAAAGATAACCGCAATTATTGTAACCGTCCTAGGATTTATTATTGCCCTAGATCTAGCTAATATCTCTTGAACAAAGACCCCTGAACAAACAAATGTTTCAAAAACAATCAATACCTCTTTTTACCCGACCACTATTCATCGACTCATTCCCTCTTACGCCATAAACCTCAGCTTACGTGTTTCATCTCACCTAATTGACACCCTTTGACTAGAAAAAATTGGACCAAAAGGCTTAGCAGAACTCCAACTGCCCCCAATCATAAAAAATCAAGAAATCCAACGAGGGTTAATCAAAATTTACCTCTCCATCTTCATTTTTACCACTATTCTATGTCTAATTGTCTTACAGCTCGCAAGACACCACTATAATGGCCCCGAACCACCTCTAATACTGCAAACAACGTTAATAAAAGAGCCCACCCTACCACTATTAAAACCCCTCCCCCTCAGAAAAACATTGTTGCCACCCCAAATCAATCCCCCACATATACTCCTATATTAGCTACCCCTGCAATCCCCTCACCAACACCCCCAATAACTCATCAAGCCCCCAACAATAAAACATAAGCAGTAATGTATGATCAAACAACCCCTCCCCCCCAAGCCTCTGGATAAGGTTCCGCAACTAAAGCAGCAGAGTAAGCAAACACCACTATTATTCCACCAAGATATACTAAAAACAAAACTAAGCATAAAAAAGAAACACCACCATCCATCAGAATTAAACACCCTGCCCCTGCCGAACCTACTAATCCAAGTGCAGCATAAAAGGGAGAAGGATTTGAAGCTACCGCCAATAATCCAACAATCAACCCCAACTCAAATAATATAGTCATAATTCCTACAAGGATTTTAACCTAGACTTACAGTCTGAAAAACTGTTGTTGTATTCAACTATAAGAACACTAATGGCCCCAGTACTTCGCAAAACCCATCCTCTAGTAAAAATTATTAATAACTCGTTTATTGATCTTCCAGCACCAGTCAATCTTTCATCGCTATGAAACTTTGGCTCTCTGCTAGGAGTTTGCTTAATTGCCCAAATCGCAACCGGCTTATTTCTAGCAATGCACTATACTGCTGATACATCCATAGCTTTTTCATCTGTAGCCCACATCTGCCGAGACGTAAATAACGGATGATTACTTCGCAACCTTCATGCAAACGGAGCCTCATTCTTCTTCATCTGCATCTACCTTCACATTGGACGAGGGATATACTACGGCTCATACCTTTTTAAAGAAACCTGAAATATCGGAGTAATTCTCCTTTTCCTCGTTATAGCTACAGCATTTGTAGGCTATGTTCTTCCATGAGGACAAATGTCCTTCTGAGGTGCAACAGTTATCACAAACCTCCTCTCTGCCGCCCCATACATTGGAACCGAACTTGTTCAATGAATTTGAGGAGGTTTTTCAGTAGACAATGCCACCCTAACACGATTTTTTACTTTTCACTTTATTCTCCCATTTATCATTGCAGGCGCTTCCATACTTCACCTTCTTTTTCTTCATCAGACAGGGTCCTCAAACCCAACAGGACTTAACTCAAACTTTGACAAAATTCCATTTCACGCCTACTACTCCTATAAAGACATCTTCGGCTTCGCGTTAATACTAGCCTTCTTAGCCCTCCTATCCACCTTCGCCCCCAACCTCCTAGGTGATCCTGATAATTTTACCCCAGCAAACCCTTTAGTTACCCCACCCCATATTAAACCAGAATGATACTTCTTATTTGCCTACGCCATTCTTCGCTCAATCCCAAACAAACTAGGAGGGGTCCTCGCTCTTTTATTTTCTATTATAATCCTCCTGCTTATACCTCTTCTCCACACTTCTAACCAACGAACCCTTATATTCCGCCCTTTGGCAAAACTATTTTTCTGAACATTAGTAGCCAACACTCTTATTTTAACCTGAATTGGAGGACAGCCAGTAGAAGATCCCTACATCATAATTGGCCAACTAGCTTCCGTCTCTTACTTCACCATCTTCATTATTTTTATCCCCCTCCTAGGACTCATAGAGAACAAACTAGCCCGTCTTAACAGAATTTTTTCATTGGAAGTTGTTGTCCCACTATCATTAACTTTTTCCTGTATTAAACATATTCACCAAACACTTATTACACCCATATATTAATTTTATACAGTCCTTATATCTCAACA-TAGACTTTCGCGGTCCTATAAATAATCTATGCTAGAACACAGCCTATATGATGATGTATGATATAGTACATATTATGTATGCATGAAGGACATATTATGTATAATCGAGCATTCATCTTATTTCCCCATGCATATCATTTCCCATCATTATTAATATTTCCACATATGTAAACTTAACATAAATGAATAACAACTACTAGCAATATTACAGTCCTTATATCTCAACAATAGACTTTCGCGGTCCTATAAATAATCTATGCTAGAACACAGCCTATATGATGATATATGATATAGTACATATTATGTATGCATGAAGGACATATTATGTATAATCGAGCATTCATCTTATTTCCCCATGCATATCATTTCCCATCATTATTAATATTTCCACATATGTAAATTTAACATAAATGAATAACAATTACTAGCAATATTGTAATATATTCGTTTCACGAAGATGGAATGGATATTAATGAATAAAGACTACGTCTCTACAGTTTAGCCTTCCCTTGAATTAAGAACACTTATATTACTTAGACAAAGTTAAACTCAAGTATTCTCCTTATTTCATGAATGATTTAAGGACATACAATTTATTCTATCGAGCAATCTCAGTCATTTTCACCATTCAAGTGATAACCAATTAAATCTGATTAATCAACAATCTCTTTATCAGCAGTAAAATATAATCAACTTAAACCCAATTACATAACACTCATAAAATTTTGAACTGGACCTTAATAATCCCAGTCAATACGAATAATACTTATAAATTAACTTGAATAGTAAACAACCATGGTCTATCTCATTAAAGAAATATAAATGTGTAACATGCATTACTAATCTTTACAACATGAATATTCTTCTCCCAAACTCTTAAAGTTCAACATCAAGACTGTCTTTATCCCCTATCGTACCTTAAAGAGGCCTCAGAGAAATCAAGGACTTGGTAGATCTTAACCTCCAATGGACCTACCACAAGAGTGACAGTAATCCCGCTTCAGGAGACATCTGACGGAACTGAATCTATGGACTTTTATAGCATAATCGGTCTATACTGAAATCTAAAGAGCCTCTCTCCTTATGAGATCTGGTACCTTAAAGACCTTAACCTGGCCTTACTTGAAACTGGTAAGCATTAATGGGTTTTTATATATAGGAGCTTTCCCCTGGCATCTCATAGTGGGGTAATGGCACATTAACAAGGCTGTCCCACTTAATGCAAGCGTGATTGTCTAGCATAAGAAGAAGGTTAGCATGTAGTGAATGTTTATTAGACATAACATGTTTTGTCATATTTTTTTTAACCCTATTTTTTCTATTCCCCCCGGGAGTCCACTCTTCCACCTAAAATTTTTACATTTGCTAAAACCCGTCGGGGCCCCCCCC-TCCCCAAAAAATAGCTCAACAGCTCATTTTATTTATATACTCTTGAAAACCACCTATTCAACTTTTCCAAACAATCTAATTTACCTACACACCATTTTTACTCTTTTAAGGAGCTTTCACCAATTTAAAATTCATGTATATATATATATATATATATA----TTAAATAAAAATTCTTAATATTAGCTAATCAACGTCCACTAGCTTATATCTGAATTAAATCTCCTTATTTCTCCACTATAATAAAAAATAAAATACATGTATATATATATAT--GTATAAATTGACCACATCTTTGTCTTTCAAGGACACCTTCAATTTTTT-ATATAGTACTTGCAAAAATCTTCT
>RMFG107
GCTTTTGAAGGAAAATAGTTTTCCCCTGGTCTTAGGCTCCAGTAACTCTTGGTGCAAATCCAAGTAAAAGCTGCTTCAGTAGCTTAAACATTAAAGCATTGGTCTTGTAAACCAAAGAATGAAGAATAAACCCTTCCTGAGGCTCAGGACAGAGAGAATTTAACTCCCACAGCTAACCCCCAAAGCTAGCATTCTATTTAAATTATATCCTGTTTAAATAGCTTAAATAAAGCATAGCACTGAAAATGCTAAGATGGACCCTAAAAAGTCCTTTAAACACAAAGGTTTGGTCCTGGCCTTGAGGTCAGTTATTACTTAATATACACATGCAAGTATCCGCTCCCCTGTGAGAACGCCCTTTAACCCCTTTTAGGGACAAGGAGCTGGTATCAGGCACGAAAATCTGCCCAAAACACCTAGCCACGCCACACCCACAAGGGAATTCAGCAGTGATTAACATTGAGTATTAGCGCAAGCTAGACTCAGTTAAAGTAAGACAGAGCCGGCTAATCTGGTGCCAGCCGCCGCGGTTACACCACGTGACTCAAATTGACCTCCTCCGGCGTAAAGCGTGATTAAAGTTACCCCTTTCTAGAGTTAAACTAAAACTAAGCTGTGACACGCCTGTTTATTAAGAAACCCAAAAACGAAAGTTACTCTAATATAATCAACTTGAACTCACGACAGCTGGGATACAAACTGGGATTAGATACCCCACTATGCCCAGCCGTAAACTTTAACTTACACTCAAATCGCCAGGGAACTACGAGCTAAGCTTAAAACCTAAAGGACTTGACGGTACCCCATATCCCCCTAGAGGAGCCTGTCCTATAATCGATAATCCACGTTTAACCTCACCATTTTTTGTTAATCAGCCTGTATACCTCCGTCGTCAGCTTACCACGTGAGCGCCAATTAGTGAGCTTAATGTCTTTCACCAACACGTCAGGTCAAGGTGCAGCAAATGAAATGGGAAGAGATGGGCTACACTTTCTATATTAGAAAAAACGAAAAACTATTTATGAAAACTAGTTGGAAGGCGGATTTAGCAGTAAAAAGGAATCAGAATGTCCATTTTAACCCGGCACTGGGGTGTGTACACACCGCCCGTCACCCTCTTCAGGGCTTCTTACCTAGTTCTTAACAAACTAAAGCATAACAGAAGAGGCAAGTCGTAACATGGTAAGTATACCGGAAGGTGTGCTTGGAAACGTAATGTAGCTTAATTAAAGCATCTCGCTTACACCGAGAAAATGTCCGTGAAAACCAGACCATTTCGAGCTAAAAACCTAGCCCAACTAAACATGAATATCCTCAAATTAATTTATTTTTAATAATAAATCATTTTGTTATTTTAGTAAAGGAGATTGAAAAATTTATTGGAGCTATAATAACAGTACCGCAAGGGAACGGTGAAATATGAAATGAAAAATTTTTAAGCAAGAAAAAGTAAAGACTACTCCTTGTACCTTTTGCATCATGGTTTAACTAGTCCAATCAAGCACAACGTATTTAAGTTTGACTTCCCGAAACTAAGTGAGCTACTTCAAGGCAGCTGATAGAGCGAACCCGTCTCTGTAGCAAAAGAGTGGGATGATCTTCAAGTAGCGGTGACAGACCTAACGAGCTTAGTGATAGCTGGTTACTCAAGAAATGGATCTAAGTCCAACCTGAAATTCATTCTAGTCCACCAAAACAACCACCTGAATTTCAGCGTAATTCAAATAAGGTACAGCCTATTTGAAACAGGATACAACCTAAATTAATGGATAAGACTAGCTCAATACACAACCAAGTGGGCCTAAAAGCAGCCACCTTTTAAATAGCGTCAAAGCTTAATTGTTATTTTTGCCTAATTACTTAATTATTATCTTAATCCTCTATTAATACTGAGTAATTCTATATTATTATAGAAATTTTTATGTTAAAACTAGTAACAAGAAGAAGACTCTTCTCTTTAATGTAAGTGTAAATCAGAAAGGACAAACCACTGATAATTAACGTCACTGAAACCAAAGTAGAAACTCATCAAGAAAAATCTACTTTCATTAACGTTAACCTAACACAAGAACATTTCAAGAAAGATTAAAAGAAAAAGAAGGAACTCGGCAAACATTAACCTCGCCTGTTTACCAAAAACATCGCCTCTTGACTCTTATAAGAGGTCCAGCCTGCCCAGTGACCATGTTCAACGGCCGCGGTATCCTAACCGTGCGAAGGTAGCGTAATCACTTGTTCTTTAANTGTGGACTAGTATGAATGGCACCACGAAGGTTATACTGTCTCCTTTTTCTAATCAGTGAAACTAATCTCCCCGTGAAGAAGCGAGGATATACCTATAAGACGAGAAGACCCTATGGAGCTTTAAACAACACAGCAATTACCTGCTAAACTAAGAAGTTTCTGAACATTTTCAATCTTTTAAGTAATCTGACTGCAAGTTTTTGGTTGGGGTGACCACGGAGCATAACACAACCTCCATGTTGAAAGAATTCTTTCTAAGCCAAGAACAACCTTTCTAAGCATCAATATATTGACATCCATTGACCCAATACATTTGACCAACGAACCAAGTTACCCTAGGGATAACAGCGCAATCCACTTCAAGAGCTCCTATCGACAAGTGGGTTTACGACCTCGATGTTGGATCAGGGTATCCCAGTGGTGCAGCCGCTACTAAAGGTTCGTTTGTTCAACGATTAAAACCCTACGTGATCTGAGTTCAGACCGGAGTAATCCAGGTCAGTTTCTATCTATACATGAGTTTCTTCTAGTACGAAAGGACCGGAGAAACGCGGCCCATATTTCTTACAAGCCGCAGCTACTAAATTATGATTTAAACTCAATAATATTGTAGCCCATAATTTTACTCAAGACAAGAGTAGTTAACGTAGCAAAACCTGGTATTGCAAAAGACCTAAACCCTTTCTATAGAAGTTCAAATCTTCTCGTTAACTTTGAACCTTTATTTAATTGTTTCTACACTTTGTTATATTGCACCAATTCTTCTGGCAGTTGCTTTTCTCACCCTAATTGAACGCAAAGTGCTTGGCTACATGCAGCACCGAAAAGGCCCTAACATTGTTGGTCCAATAGGCCTCCTTCAACCAATTGCAGACGGAGTAAAACTATTTATTAAAGAACCAATTCGGCCATCTACCTCATCTCAAACACTATTTCTTCTAGCCCCTGTAATAGCTCTATCATTAGCAATAATCATTTGGACCCCTATTCCTATACCAATTTCACTCTCTGATATAAACTTAGGAGTTATATTTCTCCTAGCCCTTTCTAGCCTTACCGTCTATTCCATCCTAGGTTCAGGCTGAGCCTCAAATTCTAAATATGCCCTAATTGGAGCTTTACGAGCAGTAGCACAAACTATTTCATACGAAGTAACTCTAGCCCTTATTCTCCTTTGCACTATTTTGCTATCAGGAAACTTCTCCCTTCAAAACTTTAGCATCACCCAAGAACCCATATGATTAATTATCCCAACATGACCCCTAGCTATAATATGATATATCTCCACACTAGCAGAGACAAACCGAGCCCCATTTGACCTCACTGAAGGAGAATCTGAGTTAGTATCAGGGTTTAACGTAGAATACGCAGGGGGACCATTTGCCCTATTTTTTCTTGCCGAATACGCTAACATCTTGATGATAAACACAATTTCTGCTATTATTTTTTTAGGATCCTCCACCCTTCTCCTCTTAACATTTACTACAACATCACTAATACTAAAATCCGCTATTCTTTCTATGGTTTTCCTCTGAATTCGAGCCTCCTACCCACGATTCCGCTATGATCAACTTATACATCTAGTTTGAAAAAACTTCCTCCCCCTTACCTTAGCATTAACAATTTGATATATTTCATTTCCAATTTCACTCTTACTTACCCCACCAATTTTATGGAAGCGTGCCTGAAAGCTAAGGGCCTCCTTGATAGGGAGGACCATAGGAGTTCAAACCTCCTCACTTCCTTAGAAAGATAGGAATTGAACCTATAACTGGGAGATCAAAACTCCCTGTAATTCCGTTTTACCACTTTCTAGTAAAGTCAGCTAAATAAGCTTTTGGGCCCATACCCCAAACATGTTGGTTAAACCCCCTCCTTTACTAATTAATCCATATGCTCTATCAATAATTGTCTCAAGCCTCGCCCTAGGCACTATCTTAACATTGTCAAGTTATCATTGAATTTTAGCATGAATTGGCCTTGAAATTAATACACTAGCTATTATTCCAATAATAACCAAAACCCCTCATCCACGAGCCATTGAAGCCGCAACAAAATACTTCTTAACACAAGCCGCAGCATCAGCCCTTATTTTATTTTCTAGCATCCTTAATGCATATATTTTAGGAGAGTGATCTATTAATTCACCAACTCACCCCATTTCAGCTACCCTCCTGTCAATTGCCATTGCAATAAAACTCGGAATTGCCCCATTTCATTTTTGACTCCCAGAGGTACTTCAAGGATCCACCCTACAAACAGGCCTGATTCTTTCTACATGACAAAAATTAGCTCCAATAGCCCTTCTTCTTCAACTATCACAATCAGTAAACCTAAACCTTATACTCACTTTAGGCCTTTTGTCAACTATTATTGGAGGATGGGGTGGAATTAATCAAACTCAAATCCGAAAAGTATTAGCCTTCTCTTCTGTAGCCCACTTAGGATGAATATTAGCAATCCTTAAAATCTCTCCACAATTAACACTTTTAAACTTTTTTCTTTATATTCTAATAACATCTACACTTTTCTTAACCTTTATATCATTAAACACAAAAAA-TATGTATGAACTCTCGACCTCCTGATCCAAAACCCCAGCGCTCACAGCACTCTCTATACTTTCCCTGCTATCACTAAGTGGACTACCCCCACTAACAGGATTTATACCAAAATGACTTATTGCCCAAGAAATGGTAAAACAAGACATAATTATATTTGCGCTATTAATTTTACTTTCCACACTTCTCAGCCTATTCTTTTACCTACGCCTTACATATTCTATATCTCTTACCCTAGCACCAAGCTTATCCTCCTCCCCCTCACTATGATTTAATCCCCCAAAAAA-CACTTTAGCCACACCTATAGTTATGTCTCTTTTACTCCTCCCTGTTACCCCCATTATTATAGCCGTAATATANAAACTTAGGATAACCTAGACCAAGAGCCTTCAAAGCCCTAAGTAGAAGTTAAAATCTTCTAGTTTCTGTAAGACTTGCAGGACATTATCCTGCATCTTCTGAATGCAAATCAGATACTTTTATTAAGCTAAAGCCTTCTAGAAAGACGGGCCTTGATCCCGTAAAATTTTAGTTAACAGCTAAACGCTCAATCCAGCGAGCTTCATTCTACTTCTCCCGATTTTTT-AAAAACGGGAGAAGCCCCGGCAGAACTTCTTCTGCTTCTCCAGATTTGCAATCTGGCGTGTGACACCCCAGGACCTGATAAGAGGAGGACTTTAACCTCCCTTGGTGGAGCTACAAGCCACCGCCTAACCCTCGGCCATCTTACCCGTGATAATTACCCGCTGACTATTTTCAACCAATCACAAGGATATTGGTACCCTATACCTAATCTTTGGTGCCTGAGCAGGAATAGTGGGAACTGCCCTCAGTCTTCTTATCCGAGCTGAACTGAGTCAGCCAGGCTCCCTCCTTGGTGATGACCAAATTTATAATGTTATCGTTACCGCACATGCTTTCGTCATAATTTTCTTTATGGTTATGCCAATTCTAATCGGCGGCTTTGGCAACTGACTTGTTCCTTTAATAATCGGAGCCCCCGATATAGCTTTTCCTCGTATAAATAACATAAGCTTCTGATTACTCCCCCCATCCTTTTTACTTCTTCTGGCCTCCGCTGGGGTAGAAGCTGGGGCTGGAACTGGCTGAACTGTTTATCCTCCACTAGCCGGAAATCTCGCCCATGCAGGACCATCTGTAGATTTAACTATCTTTTCCCTTCACTTGGCAGGTGTTTCATCCATTCTAGGTGCAATTAATTTTATTACCACAACCTTAAATATGAAACCTCCTTCAATAACTCAATATCAAACACCTTTATTTGTGTGGTCTGTGCTAATTACCGCCGTTCTATTACTTCTCTCCTTACCAGTTCTTGCAGCAGGAATTACTATACTCTTAACTGATCGTAACCTAAATACAACATTCTTTGATCCTGCTGGAGGAGGTGACCCCATTTTGTACCAACACCTCTTTTGATTCTTCGGACACCCAGAGGTTTATATTCTTATTCTCCCTGGCTTTGGTATTATTTCACATGTAGTAACATTTTACTCAAGTAAAAAAGAGCCATTTGGTTATATAGGAATGGTTTGAGCAATAATGTCAATTGGCCTCCTAGGCTTTATTGTTTGAGCTCACCACATGTTTACAACAGACCTAAATGTTGATACCCGAGCCTATTTTACATCTGCAACAATAATTATTGCCATCCCAACAGGAGTTAAAGTATTTAGCTGACTAGCCACAATGCATGGCGGAGTAATTAAATGAGATGCTCCAATACTATGGGCCCTAGGGTTTATTTTCCTATTTACAGTCGGTGGGCTAACTGGGATTGTTCTAGCAAATTCATCACTAGACATTGTTCTCCATGATACTTACTATGTTGTTGCTCACTTCCATTATGTACTATCTATGGGAGCCGTATTTGCTATCATAGCTGGATTTGTACACTGATTCCCATTATTTTCAGGATATACTCTTCACGAGACCTGAGCAAAAATTCACTTTGGAGTAATATTTACTGGGGTAAACCTAACCTTCTTCCCTCAACACTTTCTCGGATTAGCAGGCATGCCTCGACGATACTCAGACTATCCAGACGCATATACACTATGAAACACTGTCTCTTCTATTGGTTCCCTAATTTCATTAGTAGCTGTAGTTATTATAATGTTTATTATCTGAGAAGCTTTCTCATCTAAACGTCATCTGATTTCTGCCAGTATAACTTCAACTAATGTGGAGTGACTTTATGGATTCCCCCCTCTTCATCATACATTTGAAGAAGCTTCTTTTTCCCAAACCAATTAATCGAGAAAGGAGGGAATTGAACCCCCATCCACTGGTTTCAAGCCAGGTACATAACCACTCTGTCACTTTCTTAGAGGGATTNGTTAAATAATAACACTGCCTTGTCAAGACAAAATTACGAGTTAAATTCTCGTATTCCTCTAATGGCACACCCACTTCAATTAGGATTCCAAGACGCAGCATCCCCAATTATGGAGGAACTATTACACTTCCACGATCATACATTAATAGCAGTGTTCTTAATTAGCACTCTCGTTTTATATATTATTTCGACTCTTATAAGCACTAAACTCTCTAATACAAATACAATTGACGCACAAGAAATTGAAATAGTATGAACAATTATACCAGCCATCATTTTAATCGTGATTGCCCTTCCGTCACTTCGTATTTTATATTTAATGGATGAAGTTAGTAACCCAGATGTTACAGTTAAAGCTATTGGTCACCAATGATACTGAAGCTATGAGTATTCTGACTTTAACGATCTTAGCTTTGACTCTTATATAGTTCCCACTAAAGACCTTCTCCCCGGACAATTTCGACTTCTAGAAGTTGACAACCGAATAACCACCCCTGTCGGAATAACCACTCGAACCCTGATTACAGCAGAGGATGTTCTTCACTCATGAGCCGTCCCATCTTTAGGGGTAAAATTAGACGCAATCCCAGGACGGCTAAATCAAACCTCATTTATTATCTCACGACCTGGTGTTTACTACGGACAATGCTCTGAAATTTGTGGAGCAAACCACAGCTTTATGCCAATTGTTGTTGAATCTTTACCTATTAAGGAATTTTTAAACTGATCTTCTGCCTCAGTAAACGCCTCATTAAGANGCTATAGGACTAAGCAACAGCCTTTTAAGCTGTAGATAGGTGACTTCCAACCACCCTTAATGGCATGCCACAACTTGACCCAGCCCCATGATTCTTTATTTTATTTACTGCCTGAACAGTGTTTATTATATTTTCACCTATAAAAACCTCCAACTATACTCACCTAAATGACCCAACACCTAAAACTTTTAAAGGTCTTAATAAACCGTGATCTTGACCGTGACCATAAACCTGTTTAGCCAATTTGCCTCACCTTCACTACTTGGAATCCCACTTATTTTAATTGCCTTTTTAGTCCCATGATTTCTATTTCCAACCCCATGTAACCGATGAACTACAAACCGCTTAGTAACTATTCAAACATGATTTGTAAAAACCTTCACAAAACAAATCTTTCTCCCACTAAATTTTCCAGGACATAAATGAGCACTTATTCTCACGTCGTTAATGATTTTTCTTCTTGGAATAAATTTACTGGGCCTTCTTCCCTACACTTTTACCCCTACCACACAACTTTCACTTAATTTAGGACTCGCAATCCCCCTATGATTAGCCACAGTAGCTATTGGGTTTCGAAATCAACTTACAGCATCTCTAGGTCATTTTCTACCCGAAGGCACGCCTACCCTGTTAATTCCAATTTTAATTATTATCGAAACAATTAGCTTATTTATCCGACCAATAGCACTTGGGGTCCGACTTACTGCTAACCTAACAGCAGGCCACCTTCTTATTCAACTTATTTCAACCGCTACCATGGCCCTATTATTCTCAAACCCTATTGTTTCTTCACTAACATTTGCTACCCTTCTTCTCCTTACTATATTAGAGATTGCAGTCGCTATAATTCAAGCATACGTATTTGTCCTTCTCTTAAGCCTATATCTTCAAGAAAATACTTAATGGCACATCAAGCACATGCTTTTCACATAGTAGACCCAAGCCCATGACCACTTACAGGGGCAACAGCCGCCTTTATACTTACTACCGGCCTAGCAATATGATTTCACTACGGTTCAACCTGAATTATATTTATAGGACTTACACTTATACTCCTTACTATATATCAATGATGACGAGATGTCGTTCGTGAGGGCACATTTCAGGGTCATCACACAATTCCAGTCCAAAAAGGACTTCGTTATGGCATAATTCTATTTATCACCTCTGAAGTATTCTTTTTTATTGGATTTTTTTGAGCATTTTATAATGCCAGCTTAGCCCCAACCTTTGAAGTTGGAGAATGCTGACCACCCGCTGGTATCTCCCCATTAAATCCTTTTGAAGTCCCTCTATTAAATACAGCAGTCCTTCTTGCTTCAGGGGTCACAGTTACTTGAGCTCATCATAGTATTATGCAGGGAAACCGTAAAGAAGCAATTCAATCTCTCGCCTTAACTATTATTTTAGGAATATACTTTACAGCCCTACAAGCCATAGAATACTACGAAGCCCCTTTTACTATTGCAGACGGAATCTACGGATCAACATTTTTTGTGGCTACCGGCTTCCACGGGCTTCACGTTATTATTGGCTCACTATTTTTACTAACTTGCCTTCTGCGACAAATCAACTTTCACTTTACTGCACAACACCATTTTGGATTTGAAGCAGCTGCCTGATACTGACATTTTGTTGATGTAGTTTGACTTTTCTTATACGTCTCAATTTATTGATGAGGCTCATATTTTCTTAGTATAAATGAGTACTGATGACTTCCAATCATTAAGCCTTGGTTAAACCCCAGGAGAAAATAATGTCTCTATTTGTATTTATTACCCTAGCAATTGTTCTAATTTTAGCCACTGTTAGCTTCTGGTTGCCAATAATTAACCCAGACTCAGAAAAACTCTCACCTTATGAATGTGGCTTTGACCCACTTGGATCAGCCCGACTACCATATTCTATGCGATTTTTCCTAGTAGCTATTCTTTTTTTACTATTTGATTTAGAAATTGCCCTCCTCCTTCCCACCCCCTGGGCAGCGCAACTTCCTCACCCCACATTATCAATTTTTTGAGCATCAATTATTCTTATTCTTTTAACTTTAGGTTTTATTTACGAATGACTTCAAGGAGGCCTAGAATGAGCTGAATGAGGAGTTAGTCTAAAAAAGACAGCTGATTTCGGCTCAGCAAATTATGGTTTAACCCCATAACACCTTTATGTTAACAAACGAGTCCTGATTACTTTCCTCTACATTTATATTAAGTCTTATTGGCCTATCATTTCACCGGGCACACTTACTCTCAGCATTACTCTGTTTAGAAGGAATAATACTATCAATTTTTATTGGACTCAGCTTATGAGCCTTAAAATTTACCTTAATTGCTCCACTGATATATCCTATTGTTATGTTAACAATATCTGCATGTGAAGCAGGCCTTGGCTTATCCCTTATAATTGCCACCGCCCGATCCCACGGATCTGATAATTTAAATACGCTTAATCTTCTACAATGCTAATAATTTCCATTCCATTAGCCACCCTTCTTCTCTCAACCTGACTGGCCCCTTCAAAGCGGTTGTGAGAAATTATAACAACCCAGTCCTTAATTATTGCCGTTATATCAACAGCCTGATTAGCCACTCAGGAGGCTTACCCATTTTTAAACAATTATCTATTTATTGATGAAATCTCATCTCCCCTTCTAGTACTTACCTGCTGACTTACAGCTCCAACACTACTTGCTAGTCAGAGTAAACTCTCCAAAGAACCCCTACCACGACAACGAACATACATTTTTACTATCATTGTACTCCAAATAACAACCCTCCTTGCATTTTTGGCGGACAACATAATCTTATTTTTTATTATATTTGAAGCAACTATAATTCCTACTTTAATTGTTATTACTCGATGAGGAGCCCAAAAAGAACGCATACTAGCCGGAACCTATTTAATCTTTTATACTTTATTTGGCTCTATGGCCCTCCTTACTGCCCTACTTTACTTCCATGAAACATTCGGAACAATATCAATCTCATTAATAAAATCTTTTTTTGTAGCCCAAACTTTTTCTTCCTGTTCAACAGCATGATGAATCGCTTGCTTTATTGCCTTTCTAGTAAAAATACCACTCTATGGTGCTCACCTCTGACTTCCAAAAGCGCACGTTGAAGCCCCTATTGCTGGATCAATAATTTTAGCAGGAACTTTACTAAAACTTGGTGGCTACGGAATTTTACGAATAAATATTTTTATAAATGACTCCCTCCTGCCCCTAGCAAAACCTCTTATTGTTTTTTCACTGTTTGGTGTTCTTTTATCAGCCATTTTATGTTCCCGCCAAACGGATTTAAAATCCCTAATTGCTTTTTCATCAGTAAGCCATATAGGATTAGTAATTGCCGCATCAATAATTAAGACAGAATGAAGCATTGCCGGCTCAATAGTCCTAATAATTTCCCACGGACTAGTTTCATCAGCCTTATTTTGCCTAGCTAACACTTCATATGAGCGCACCAACACCCGCACCCTTATTCTCCTTCAAGGGACCCAAATTGTTTTTCCACTAGCAGCAGCCTGATGACTTCTGGCTGCCCTAATAAATCTAGCTCTTCCACCATCCCCAAATTTTATTGGAGAAATATCAATTTTAACATCATTATTTCAATGATCAAACATAACACTCATTTTAACAGGATTAGGAATTATTTTTACCACAGCCTACTCCTTATATATATTCTGAGCTTCACAACGAGAGCACCTCCCATCCCACCTAAACTCTTTTCCACCAATGCAAACTCGAGAACATATTTTACTTGCCTTACACATCCTTCCAGCCCTACTCCTAATACTGAAACCCACCTTAATATTTTAAGTGAATATAGTTTATTAAAAATACTAGCTTGTGATTCTAGAGAAGGGGACTAATAACCCCCTATTCACCGAGCCTGACTGGATCAACGAGAACTGCTAATTACTCGCCACTATGGTTCAATTCCATAGCAGACTCGCCCTCGCAATTATTCAAATAACATTTTGAACATTTGCCATGAGTTTTCCTATTATTGCACTAACATCATACTTAATTAGCATGCTATCCCTTATTATTCCTTTATTTAACCCAAACTCAGCAGAATTTCACTTCAAAACAAAGACCGCCATTAAAACAGCTTTCTTTGTCTCAACTATTCCTGCCATCTTAATAATTAATGAAAATTCTTTATCCACCATTATTTCATGAAAGTGGTTTAATATTATAATAACCCCTTTCAACTTAACAATTCAACTTGACCAATACTCAATTCTTTTCATCCCAATCGCTCTAATAGTCTCATGAAGCATTATTGAGTATTCTCTTTGGTACATGCATGATGACATCAAGATCCAACTTTTCTTTAAATATTTACTTATTTTTTTACTAGCAATGATACTATTAGTATCAGCCGGCAACTTATTAATACTTTTTATTGGCTGGGAAGGAGTAGGAATTATATCTTATCTTTTAATTGGGTGATATTTTACACGGAGCAACGCCGGAGCAGCCGCTCTTCAAGCGGTACTGTATAACCGAATCGGAGACATTGGATTTTTATTTGCCATATTTTGACTTATTTCATCTTATGACTCAATTGACCTTAACTTTATCTTCTCAATGAATAACTCCACCCCCCTTCTACTAGCCTTCATTATTGCAGCCGCTAGTAAGTCAGCTCAATTTGGACTTCACCCATGACTCGCCTCCGCCATAGAAGGCCCCACCCCAGTATCAGCCCTACTTCACTCCAGCACAATGGTTGTTGCTGGAGTTTTTTT-ACTTATTCGCATTCATCCAATAATTAAAGATAACCAAACTGCCCTAGCAACCTGTCTATGTCTTGGAGCTATTTCAACCGCATTTGCAGCTACATGTGCCCTCACCCAAAATGATATTAAAAAAATCATTGCCTTTTCAACATCAAGCCAACTCGGCCTTATAGTCGTAGCTATTGGCCTAAATATACCTCACCTAGCATTTTTTCACATCTGTACACATGCCTTCTTCAAGGCAATATTATTTTTATGCTCAGGATCAATTATTCATAACCTTAATGATGAACAAGACATTCGAAAAATGGGAGGCCTACAAAAAACCCTCCCATTCACCACAACATGTGTTACAGTTGGAAGCTTGGCCCTGATGGGAACCCCTTATCTTGCAGGCTTCTTTTCAAAAGACGCCATTATTGAAGCAATTAACACCTCCAATGTTAATGCATGGGCTTTGACCTTAACAATTATTGCCACCTCATTCACAGCCGTTTATAGCCTTCGAGTAATCTTCTTTGCATCAATACAGCACCCTCGCTTTTCTCCTGCCTCTTCTATTAATGAAAATAATCCAACAATTATTAACCCAATTAAACGTCTTGCCCTAGGTAGTGTAATTGCTGGACTATTGTTAAATCAAATTATTCTTCCATCTTCCCCTGTTACCATAACCATGCCAACCTATTTAAAGATAACCGCAATTATTGTAACCGTCCTAGGATTTATTATTGCCCTAGATCTAGCTAATATCTCTTGAACAAAGGCCCCTGAACAAACAAATGTTTCAAAAACAATCAATACCTCTTTTTACCCGACCACTATTCATCGACTCATTCCCTCTTACGCCATAAACCTCAGCTTACGTGTTTCATCTCACCTAATTGACACCCTTTGACTAGAAAAAATTGGACCAAAAGGCTTAGCAGAACTCCAACTGCCCCCAATCATAAAAAATCAAGAAATCCAACGAGGGTTAATCAAAATTTACCTCTCCATCTTCATTTTTACCACTATTCTATGTCTAATTGTCTTACAGCTCGCAAGACACCACTATAATGGCCCCGAACCACCTCTAATACTGCAAACAACGTTAATAAAAGAGCCCACCCTACCACTATTAAAACCCCTCCCCCTCAGAAAAACATTGTTGCCACCCCAAATCAATCCCCCACATATACTCCTATATTAGCTACCCCTGCAATCCCCTCATCAACACCCCCAATAACTCATCAAGCCCCCAACAATAAAACATAAGCAGTAATGTATGATCAAACAACCCCTCCCCCCCAAGCCTCTGGATAAGGTTCCGCAACTAAAGCAGCAGAGTAAGCAAACACCACTATTATTCCACCAAGATATACTAAAAACAAAACTAAGCATAAAAAAGAAACACCACCATCCATCAGAATTAAACACCCTGCCCCTGCCGAACCTACTAATCCAAGTGCAGCATAATAGGGAGAAGGATTTGAAGCTACCGCTAATAATCCAACAATCAACCCCAACTCAAATAATATAGTCATAATTCCTACAAGGATTTTAACCTAGACTTACAGTCTGAAAAACTGTTGTTGTATTCAACTATAAGAACACTAATGGCCCCAGTACTTCGCAAAACCCATCCTCTAGTAAAAATTATTAATAACTCGTTTATTGATCTTCCAGCACCAGTCAATCTTTCATCGCTATGAAACTTTGGCTCTCTGTTAGGAGTTTGCTTAATTGCCCAAATCGCAACCGGCTTATTTCTAGCAATGCACTATACTGCTGATACATCCATAGCTTTTTCATCTGTAGCCCACATCTGCCGAGACGTAAATAACGGATGATTACTTCGCAACCTTCATGCAAACGGAGCCTCATTCTTCTTCATCTGCATCTACCTTCACATTGGACGAGGGATATACTACGGCTCATACCTTTTTAAAGAAACCTGAAATATCGGAGTAATTCTCCTTTTCCTCGTTATAGCTACAGCATTTGTAGGCTATGTTCTTCCATGAGGACAAATGTCCTTCTGAGGCGCAACAGTTATCACAAACCTCCTCTCTGCCGCCCCATACATTGGGACCGAACTTGTTCAATGAATTTGAGGAGGTTTTTCAGTAGACAATGCCACCCTAACACGATTTTTTACTTTTCACTTTATTCTCCCATTTATCATTGCAGGTGCTTCCATACTTCACCTTCTTTTTCTTCATCAGACAGGGTCCTCAAACCCAACAGGACTTAACTCAAACTTTGACAAAATTCCATTTCACGCTTACTACTCCTATAAAGACATCTTCGGCTTCGCGTTAATACTAGCCTTCTTAGCCCTCCTATCCACCTTCGCCCCCAACCTCTTAGGTGATCCTGATAATTTTACCCCGGCAAACCCTTTAGTTACACCACCCCATATTAAACCAGAATGATACTTCTTATTTGCCTACGCCATTCTTCGCTCAATCCCAAATAAACTAGGAGGGGTCCTCGCTCTTTTATTTTCTATTATAATTCTCCTGCTTATACCTCTTCTCCACACTTCTAACCAACGAACCCTTATATTCCGCCCTTTGGCAAAACTATTCTTCTGAACGTTAGTAGCCAACACTCTTATTTTAACCTGAATTGGAGGACAGCCAGTAGAAGATCCCTACATCATAATTGGCCAACTAGCTTCCGTCTCTTACTTCACCATCTTCATTATTTTTATCCCCCTTCTAGGACTCATAGAGAACAAACTAGCTCGTCTTAACAGAACTTTTTCATTGGAAGTTGTTGTCCCACTATCATTAACTTTTTCCTGTATTAAACATATTCACCAAACACTTATTACACCCATATATTAATTTTATACAGTCCTTATACCTCAACAATAGACTTTCGCGGTCCTATAAATAATCTATGCTAGAACACAGCCTATATGATGATGTATGATATAGTACATATTATGTATGCATGAAGGACATATTATGTATAATCGAGCATTCATCTTATTTCCCCATGCATATCATTTCCCATCATTATTAATATTTCCACATATGTAAACTTAACATAAATGAATAACAACTACTAGCAATATTACAGTCCTTATATCTCAACAATAGACTTTCGCGGTCCTATAAATAATCTATGCTAGAACACAGCCTATATGATGATATATGATATAGTACATATTATGTATGCATGAAGGACATATTATGTATAATCGAGCATTCATCTTATTTCCCCATGCATATCATTTCCCATCATTATTAATATTTCCACATATGTAAATTTAACATAAATGAATAACAATTACTAGCAATATTGTAATACATTCGTTTCACGAAGATGGAATGGATATTAATGAATAAAGACTATGTCTCTACAGTTTAGCCTTCCCTTGAATTAAGAACACTTATATTACTTAGACAAAGTTAAACTCAAGTATTTTCCTTATTTCATGAATGATTTAAGGACATACAATTTATTCTATCGAGCAATCTCAGTCATTTTCACCATTCAAGTGATAACCAATTAAATCTGATTAATCAACAATCTCTTTATCAGCAATAAAATATAATCAACTTAAACCCAATTACATA-CGCTCATAAAATTTTGAACTGGACCTTAATAGTCCCAGTCAATACGAATAATACTTATAAATTAACTTGAATAATAAACAACCATGGTCTATCTCATTAAAGAAATATAAATGTGTAACATACATTACTAATCTT-ACAACATGAATATTCTTCTCCCAAACTCTTAAAATTCAACATCAAGACTGTCTTTATCCCCTATCGTACCTTAAAGAGGCCTCAGAGAAATCAAGGACTTGGTAGATCTTAACCTCCAATGGACCTACCACAAGAGTGACAGTAATCCCGCTTCAGGAGACATCTGACGGAACTGAATCTATGGACTTTTATAGCATAATCGGTCTATACTGAAATCTAAAGAGCCTCCCTCTTTATGAGATCTGGTACCTTAAAGACCTTAACCTGGCCTTACTTGAAACTGGTAAGCATTGATGGGTTTTTATATATAGGAGCTTTCCCCTGGCATCTCATAGTGGGGTAATGGCACATTAACAAGGTTGTCCCACTTAATGCAAGCGTGATTGTCTAGCATAAGAAGAAGGTTAGCATGTAGTGAATGTTTATTAGACATAACATATTTTGCCATATTTTTTTTAACCCTATTTTTTCTATTCCCCCCGGGAGTCCACTCTTCCACCTAAAATTTTTACATTTGCTAAAACCCGTCGGGGCCCCTCCCCTCCCCAAAAAATAGCTCAACAGCTCATTTTATTTATATACTCTTGAAAACCACCTATTCAACTTTTCCAAACAATCTAATTTACCTACACACCATTTTTACTCTTTTAAGGAGCTTTCACCAATTTAAAATTCATGTATATATATATATATATATA------TTAAATAAAAATTCTTAATATTAGCTAATCAACGTCCACTAGCTTATATCTGAATTAAATCTCCTTATTTCTCCACTATAATAAAAAATAAAATACATGTATATATATATAT--GTATAAATTGACCACATCTTTGTCTTTCAAGGACACCTTCAATTTTTT-ATATAGTACTTGCAAAAATCTTCT
>RMH004
GCTTTTGAAGGAAAATAGTTTTCCCCTGGTCTTAGGCTCCAGTAACTCTTGGTGCAAATCCAAGTAAAAGCTGCTTCAGTAGCTTAAACATTAAAGCATTGGTCTTGTAAACCAAAGAATGAAGAATAAACCCTTCCTGAGGCTCAGGACAGAGAGAATTTAACTCCCACAGCTAACCCCCAAAGCTAGCATTCTATTTAAATTATATCCTGTTTAAATAGCTTAAATAAAGCATAGCACTGAAAATGCTAAGATGGACCCTAAAAGGTCCTTTAAACACAAAGGTTTGGTCCTGGCCTTGAGGTCAGTTATTACTTAATATACACATGCAAGTATCCGCTCCCCTGTGAGAACGCCCTTTAACCCCTTTTAGGGACAAGGAGCTGGTATCAGGCACGAAAATCTGCCCAAAACACCTAGCCACGCCACACCCACAAGGGAATTCAGCAGTGATTAACATTGAGTATTAGCGCAAGCTAGACTCAGTTAAAGTAAGACAGAGCCGGCTAATCTGGTGCCAGCCGCCGCGGTTACACCACGTGACTCAAATTGACCTCCTCCGGCGTAAAGCGTGATTAAAGTTACCCCTTTCTAGAGTTAAACTAAAACTAAGCTGTGACACGCCTGTTTATTAAGAAACCCAAAAACGAAAGTTACTCTAATATAATCAACTTGAACTCACGACAGCTGGGATACAAACTGGGATTAGATACCCCACTATGCCCAGCCGTAAACTTTAACTTACACTCAAATCGCCAGGGAACTACGAGCTAAGCTTAAAACCCAAAGGACTTGACGGTACCCCATATCCCCCTAGAGGAGCCTGTCCTATAATCGATAATCCACGTTTAACCTCACCATTTTTTGTTAATCAGCCTGTATACCTCCGTCGTCAGCTTACCACGTGAGCGCCAATTAGTGAGCTTAATGTCTTTCACCAACACGTCAGGTCAAGGTGCAGCAAATGAAATGGGAAGAGATGGGCTACACTTTCTATATTAGAAAAAACGAAAAACTATTTATGAAAACTAGTTGGAAGGCGGATTTAGCAGTAAAAAGGAATCAGAATGTCCATTTTAACCCGGCACTGGGGTGTGTACACACCGCCCGTCACCCTCTTCAGGGCTTCTTACCTAGTTCTTAACAAACTAAAGCATAACAGAAGAGGCAAGTCGTAACATGGTAAGTATACCGGAAGGTGTGCTTGGAAACGTAATGTAGCTTAATTAAAGCATCTCGCTTACACCGAGAAAATGTCCGTGAAAACCAGACCATTTCGAGCTAAAAACCTAGCCCAACTAAACATGAATATCCTCAAATTAATTTATTTTTAATAATAAATCATTTTGTTATTTTAGTAAAGGAGATTGAAAAATTTATTGGAGCTATAATAACAGTACCGCAAGGGAACGGTGAAATATGAAATGAAAAATTTTTAAGCAAGAAAAAGTAAAGACTACTCCTTGTACCTTTTGCATCATGGTTTAACTAGTCCAATCAAGCACAACGTATTTAAGTTTGACTTCCCGAAACTAAGTGAGCTACTTCAAGGCAGCTGATAGAGCGAACCCGTCTCTGTAGCAAAAGAGTGGGATGATCTTCAAGTAGCGGTGACAGACCTAACGAGCTTAGTGATAGCTGGTTACTCAAGAAATGGATCTAAGTCCAACCTGAAATTCATTCTAGTCCACCAAAACAACCACCTGAATTTCAGCGTAATTCAAATAAGGTACAGCCTATTTGAAACAGGATACAACCTAAATTAATGGATAAGACTAGCTCAATACACAACCAAGTGGGCCTAAAAGCAGCCACCTTTTAAATAGCGTCAAAGCTTAATTGTTATTTTTGCCTAATTACTTAATTATTATCTTAATCCTCTATTAATACTGAGTAATTCTATATTATTATAGAAATTTTTATGTTAAAACTAGTAACAAGAAGAAGACTCTTCTCTTTAATGTAAGTGTAAATCAGAAAGGACAAACCACTGATAATTAACGTCACTGAAACCAAAGTAGAAACTCATCAAGAAAAATCTACTTTCATTAACGTTAACCTAACACAAGGACATTTCAAGAAAGATTAAAAGAAAAAGAAGGAACTCGGCAAACATTAACCTCGCCTGTTTACCAAAAACATCGCCTCTTGATTCTTATAAGAGGTCCAGCCTGCCCAGTGACCATGTTCAACGGCCGCGGTATCCTAACCGTGCGAAGGTAGCGTAATCACTTGTTCTTTAANTGTGGACTAGTATGAATGGCACCACGAAGGTTATACTGTCTCCTTTTTCTAATCAGTGAAACTAATCTCCCCGTGAAGAAGCGAGGATATACCTACAAGACGAGAAGACCCTATGGAGCTTTAAACAACACAGCAATTACCTGCTAAACTAAGAAGTTTCTGAACATTTTCAATCTTTTAAGTAATCTGACTGCAAGTTTTTGGTTGGGGTGACCACGGAGCATAACACAACCTCCATGTTGAAAGAATTCTTTCTAAGCCAAGAACAACCTTTCTAAGCATCAATATATTGACATCCATTGACCCAATACATTTGACCAACGAACCAAGTTACCCTAGGGATAACAGCGCAATCCACTTCAAGAGCTCCTATCGACAAGTGGGTTTACGACCTCGATGTTGGATCAGGGTATCCCAGTGGTGCAGCCGCTACTAAAGGTTCGTTTGTTCAACGATTAAAACCCTACGTGATCTGAGTTCAGACCGGAGTAATCCAGGTCAGTTTCTATCTATACATGAGTTTCTTCTAGTACGAAAGGACCGGAGAAACGCGGCCCATATTTTTTACAAGCCGCAGCTACTAAATTATGATTTAAACTCAATAATATTGTAGCCCATAATTTTACTCAAGACAAGAGTAGTTAACGTAGCAAAACCTGGTATTGCAAAAGACCTAAACCCTTTCTATAGAAGTTCAAATCTTCTCGTTAACTTTGAACCTTTATTTAATTATTTCTACACTTTGTTATATTGCACCAATTCTTCTGGCAGTTGCTTTTCTTACCCTAATTGAACGCAAAGTGCTTGGCTACATGCAGCACCGAAAAGGCCCTAACATTGTTGGTCCAATAGGCCTCCTTCAACCAATTGCAGACGGAGTAAAACTATTTATTAAAGAACCAATTCGGCCATCTACCTCATCTCAAACACTATTTCTTCTAGCCCCTGTAATAGCTCTATCATTAGCAATAATCATTTGGACCCCCATTCCTATACCAATTTCACTCTCTGATATAAACTTAGGAGTTATATTTCTCCTAGCCCTTTCTAGCCTTACCGTCTATTCCATCCTGGGTTCAGGCTGAGCCTCAAATTCTAAATATGCCCTAATTGGAGCTTTACGAGCAGTAGCACAAACTATTTCATACGAAGTAACTCTAGCCCTTATTCTCCTTTGCACTATTTTGCTATCAGGAAACTTCTCCCTTCAAAACTTTAGCATCACCCAAGAACCCATATGATTAATTATCCCAACATGACCCCTAGCTATAATATGATATATCTCCACCCTAGCAGAGACAAACCGAGCCCCATTTGACCTCACTGAAGGAGAATCTGAGTTAGTATCAGGGTTTAACGTAGAATACGCAGGGGGACCATTTGCCCTATTTTTTCTTGCCGAATACGCTAACATCTTGATGATAAACACAGTTTCTGCTATTATTTTTCTAGGATCCTCCACCCTTCTCCTCCTAACATTTACTACAACATCACTAATACTAAAATCCGCTATTCTTTCTATGGTTTTCCTCTGAATTCGAGCCTCCTACCCACGATTCCGCTATGATCAACTTATACACCTAGTTTGAAAAAACTTCCTCCCCCTTACCTTAGCATTAACAATTTGATATATTTCATTTCCAATTTCACTCTTACTTACCCCACCAATTTTATGGAAGCGTGCCTGAAAGCTAAGGGCCTCCTTGATAGGGAGGACCATAGGAGTTCAAACCTCCTCACTTCCTTAGAAAGATAGGAATTGAACCTATAACTGGGAGATCAAAACTCCCTGTAATTCCGTTTTACCACTTTCTAGTAAAGTCAGCTAAATAAGCTTTTGGGCCCATACCCCAAACATGTTGGTTAAACCCCCTCCTTTACTAATTAATCCATATGCTCTATCAGTAATTGTCTCAAGCCTCGCCCTAGGCACTATCTTAACATTGTCAAGTTATCATTGAATTTTAGCATGAATTGGCCTTGAAATTAATACACTAGCTATTATTCCAATAATAACCAAAACCCCTCATCCACGAGCCATTGAAGCCGCAACAAAATACTTCTTAACACAAGCCGCAGCATCAGCCCTTATTTTATTTTCTAGCATCCTTAATGCATATATTTTAGGAGAGTGATCTATTAATTCACCAACTCACCCCATTTCAGCTACCCTCCTGTCAATTGCCATTGCAATAAAACTCGGAATTGCCCCATTTCATTTTTGACTCCCAGAGGTACTTCAAGGATCCACCCTACAAACAGGCCTGATTCTTTCTACATGACAAAAATTAGCTCCAATAGCCCTTCTTCTTCAACTATCACAATCAGTAAACCTAAACCTTATACTCACTTTAGGCCTTTTGTCAACTATTATTGGAGGATGGGGTGGAATTAATCAAACTCAAATCCGAAAAGTATTAGCCTTCTCTTCTGTAGCCCACTTAGGATGAATATTAGCAATCCTTAAAATCTCTCCACAATTAACACTTTTAAACTTTTTTCTTTATATTCTAATAACATCTACACTTTTCTTAACCTTTATATCATTAAACACAAAAAA-TATGTATGAACTCTCGACCTCCTGATCCAAAACCCCAGCGCTCACAGCACTCTCTATACTTTCCCTGCTATCACTAAGTGGACTACCCCCACTAACAGGATTTATACCAAAATGACTTATTGCCCAAGAAATGGTAAAACAAGACATAATTATATTTGCGCTATTAATTTTACTTTCCACACTTCTCAGCCTATTCTTTTACCTACGCCTTACATATTCTATATCTCTTACCCTAGCACCAAGCTTATCCTCCTCCCCCTCACTATGATTTAATCCCCCAAAAAA-CACTTTAGCCACACCTATAGTTATGTCTCTTTTACTCCTCCCTGTTACCCCCATTATTATAGCCGTAATATANAAACTTAGGATAACCTAGACCAAGAGCCTTCAAAGCCCTAAGTAGAAGTTAAAATCTTCTAGTTTCTGTAAGACTTGCAGGACATTATCCTGCATCTTCTGAATGCAAATCAGATACTTTTATTAAGCTAAAGCCTTCTAGAAAGACGGGCCTTGATCCCGTAAAATTTTAGTTAACAGCTAAACGCTCAATCCAGCGAGCTTCATTCTACTTCTCCCGATTTTTTTAAAAACGGGAGAAGCCCCGGCAGAACTTCTTCTGCTTCTCCAGATTTGCAATCTGGCGTGTGACACCCCAGGACCTGATAAGAGGAGGACTTTAACCTCCCTTGGTGGAGCTACAAGCCACCGCCTAACCCTCGGCCATCTTACCCGTGATAATTACCCGCTGACTATTTTCAACCAATCACAAGGATATTGGTACCCTATACCTAATCTTTGGTGCCTGAGCAGGAATAGTGGGAACTGCCCTCAGTCTTCTTATCCGAGCTGAACTGAGTCAGCCAGGCTCCCTCCTTGGTGATGACCAAATTTATAATGTTATCGTTACCGCACATGCTTTCGTCATAATTTTCTTTATGGTTATGCCAATTCTAATCGGCGGCTTTGGCAACTGACTTGTTCCTTTAATAATCGGAGCCCCCGATATAGCTTTTCCTCGTATAAATAACATAAGCTTCTGATTACTCCCCCCATCCTTTTTACTTCTTCTGGCCTCCGCTGGGGTAGAAGCTGGGGCTGGAACTGGCTGAACTGTTTATCCTCCACTAGCCGGAAATCTCGCCCATGCGGGACCATCTGTAGATTTAACTATCTTTTCCCTTCACTTGGCAGGTGTTTCATCCATTCTAGGTGCAATTAATTTTATTACCACAACCTTAAATATGAAACCTCCTTCAATAACTCAATATCAAACACCTTTATTTGTGTGGTCTGTGCTAATTACCGCCGTTCTATTACTTCTCTCCTTACCAGTTCTTGCAGCAGGAATTACTATACTCTTAACTGATCGTAACCTAAATACAACATTCTTTGATCCTGCTGGAGGAGGTGACCCCATTTTATACCAACACCTCTTTTGATTCTTCGGACACCCAGAGGTTTATATTCTTATTCTTCCTGGCTTTGGTATTATTTCACATGTAGTAACATTTTACTCAAGTAAAAAAGAGCCATTTGGTTATATAGGAATGGTTTGAGCAATAATGTCAATTGGCCTCCTAGGCTTTATTGTTTGAGCTCACCACATGTTTACAACAGATCTAAATGTTGATACCCGAGCCTATTTTACATCTGCAACAATAATTATTGCCATCCCAACAGGAGTTAAAGTATTTAGCTGACTAGCCACAATGCATGGCGGAGTAATTAAATGAGATGCTCCAATACTATGGGCCCTAGGGTTTATTTTCCTATTTACAGTCGGTGGGCTAACTGGGATTGTTCTAGCAAATTCATCACTAGACATTGTTCTCCATGATACTTACTATGTTGTTGCTCACTTCCATTATGTACTATCAATGGGAGCCGTATTTGCTATCATAGCTGGATTTGTACACTGATTCCCATTATTTTCAGGATATACTCTTCACGAGACCTGAGCAAAAATTCACTTTGGAGTAATATTTACTGGGGTAAACCTAACCTTCTTCCCTCAACACTTTCTCGGATTAGCAGGCATGCCTCGACGATACTCAGACTATCCAGACGCATATACACTATGAAACACTGTCTCTTCTATTGGTTCCCTAATTTCATTAGTAGCTGTAGTTATTATAATGTTTATTATCTGAGAAGCTTTCTCATCTAAACGTCATCTGATTTCTGCCAGTATAACTTCAACTAATGTGGAGTGACTTTATGGATTCCCCCCTCTTCATCATACATTTGAAGAAGCTTCTTTTTCCCAAACCAATTAATCGAGAAAGGAGGGAATTGAACCCCCATCCACTGGTTTCAAGCCAGGTACATAACCACTCTGTCACTTTCTTAGAGGGATTNGTTAAATAATAACACTGCCTTGTCAAGACAAAATTACGAGTTAAATTCTCGTATTCCTCTAATGGCACACCCACTTCAATTAGGATTCCAAGACGCAGCATCCCCAATTATGGAGGAACTATTACACTTCCACGATCATACATTAATAGCAGTGTTCTTAATTAGCACTCTCGTTTTATATATTATTTCGACCCTTATAAGCACTAAACTCTCTAATACAAATACAATTGACGCACAAGAAATTGAAATAGTATGAACAATTATACCAGCCATCATTTTAATCGTGATTGCCCTTCCGTCACTTCGTATTTTATATTTAATGGATGAAGTTAGTAACCCAGATGTTACAGTTAAAGCTATTGGTCACCAATGATACTGAAGCTATGAGTATTCTGACTTTAACGATCTTAGCTTTGACTCTTATATAGTTCCCACTAAAGACCTTCTCCCCGGACAATTTCGACTTCTAGAAGTTGACAACCGAATAACCACCCCTGTCGGAATAACCACTCGAACCCTGATTACAGCAGAGGATGTTCTTCACTCATGAGCCGTCCCATCTTTAGGGGTAAAATTAGACGCAATCCCAGGACGGCTAAATCAAACCTCATTTATTATCTCACGACCTGGTGTTTACTACGGACAATGCTCTGAAATTTGTGGAGCAAACCACAGCTTTATGCCAATTGTTGTTGAATCTTTACCTATTAAGGAATTTTTAAACTGATCTTCTGCCTCAGTAAACGCCTCATTAAGANGCTATAGGACTAAGCAACAGCCTTTTAAGCTGTAGATAGGTGACTTCCAACCACCCTTAATGGCATGCCACAACTTGACCCAGCCCCATGATTCTTTATTTTATTTACTGCCTGAACAGTGTTTATTATATTTTCACCTATAAAAACCTCCAACTATACTCACCTAAATGACCCAACACCTAAAACTTTTAAAGGTCTTAATAAACCGTGATCTTGACCGTGACCATAAACCTGTTTAGCCAATTTGCCTCACCTTCACTACTTGGAATCCCACTTATTTTAATTGCCTTTTTAGTCCCATGATTTCTATTTCCAACCCCATGTAACCGATGAACTACAAACCGCTTAGTAACTATTCAAACATGATTTGTGAAAACCTTCACAAAACAAATCTTTCTCCCACTAAATTTTCCAGGACATAAATGAGCACTTATTCTCACGTCGTTAATGATTTTTCTTCTTGGAATAAATTTACTGGGCCTTCTTCCCTACACTTTTACCCCTACCACACAACTTTCACTTAATTTAGGACTCGCAATCCCCCTATGATTAGCCACAGTAGCTATTGGGTTTCGAAATCAACTTACAGCATCTCTAGGTCATTTTCTACCCGAAGGCACGCCTACCCTGTTAATTCCAATTTTAATTATTATCGAAACAATTAGCTTATTTATCCGACCAATAGCACTTGGGGTCCGACTTACTGCTAACCTAACAGCAGGCCACCTTCTTATTCAACTTATTTCAACCGCTACCATGGCCCTATTATTCTCAAACCCTATTGTTTCTTCACTAACATTTGCTACCCTTCTTCTCCTTACTATATTAGAGATTGCAGTCGCTATAATTCAAGCATACGTATTTGTCCTTCTCTTAAGCCTATATCTTCAAGAAAATACTTAATGGCACATCAAGCACATGCTTTTCACATAGTAGACCCAAGCCCATGACCACTTACAGGGGCAACAGCCGCCTTTATACTTACTACCGGCCTAGCAATATGATTTCACTACGGTTCAACCTGAATTATATTTATAGGACTTACACTTATACTCCTTACTATATATCAATGATGACGAGATGTTGTTCGTGAGGGCACATTTCAGGGTCATCACACAATTCCAGTCCAAAAAGGACTTCGTTATGGCATAATTCTATTTATCACCTCTGAAGTATTCTTTTTTATTGGATTTTTTTGAGCATTTTATAATGCCAGCTTAGCCCCAACCTTTGAAGTTGGAGAATGCTGACCACCCGCTGGTATCTCCCCATTAAATCCTTTTGAAGTCCCTCTATTAAATACAGCAGTCCTTCTTGCTTCAGGGGTCACAGTTACTTGAGCTCACCATAGTATTATGCAGGGAAACCGTAAAGAAGCAATTCAATCTCTCGCCTTAACTATTATTTTAGGAATATACTTTACAGCCCTACAAGCCATAGAATACTACGAAGCCCCTTTTACTATTGCAGACGGAATCTACGGATCAACATTTTTTGTGGCTACCGGCTTCCACGGGCTTCACGTTATTATTGGCTCACTATTTTTACTAACTTGCCTTCTGCGACAAATCAACTTTCACTTTACTGCACAACACCATTTTGGATTTGAAGCAGCTGCCTGATACTGACATTTTGTTGATGTAGTTTGACTTTTCTTATACGTCTCAATTTATTGATGAGGCTCATATTTTCTTAGTATAAATGAGTACTGATGACTTCCAATCATTAAGCCTTGGTTAAACCCCAGGAGAAAATAATGTCTCTATTTGTATTTATTACCCTAGCAATTGTTCTAATTTTAGCCACTGTTAGCTTCTGGTTACCAATAATTAATCCAGACTCAGAAAAACTCTCACCTTATGAATGTGGCTTTGACCCACTTGGATCAGCCCGACTACCATATTCTATGCGATTTTTCCTAGTAGCTATTCTTTTTTTACTATTTGATTTAGAAATTGCCCTTCTCCTCCCCACCCCCTGGGCAGCGCAACTTCCTCACCCCACATTATCAATTTTTTGAGCATCAATTATTCTTATTCTTTTAACTTTAGGTTTTATTTACGAATGACTTCAAGGAGGCCTAGAATGAGCTGAATGAGGAGTTAGTCTAAAAAAGACAGCTGATTTCGGCTCAGCAAATTATGGTTTAACCCCATAACACCTTTATGTTAACAAACGAGTCCTGATTACTTTCCTCTACATTTATATTAAGTCTTATTGGCCTATCATTTCACCGGGCACACTTACTCTCAGCATTACTCTGTTTAGAAGGAATAATACTATCAATTTTTATTGGACTCAGCCTATGAGCCTTAAAATTTACCTTAATTGCTCCACTAATATATCCTATTGTTATGTTAACAATATCTGCATGTGAAGCAGGCCTTGGCTTATCCCTTATAATTGCCACCGCCCGATCCCACGGATCTGATAATTTAAATACGCTTAATCTTCTACAATGCTAATAATTTCCATTCCATTAGCCACCCTTCTTCTCTCAACCTGACTGGCCCCTTCAAAGCGGTTGTGAGAAATTATAACAACCCAGTCCTTAATTATTGCCGTTATATCAACAGCCTGATTAGCCACTCAGGAGGCTTACCCATTTTTAAACAATTATCTATTTATTGATGAAATCTCATCTCCCCTTCTAGTACTTACCTGCTGACTTACAGCTCCAACACTACTTGCTAGTCAGAGTAAACTCTCCAAAGAACCCCTACCACGACAACGAACATACATTTTTACTATCATTGTACTCCAAATAACAACCCTCCTTGCATTTTTGGCGGACAACATAATCTTATTTTTTATTATATTTGAAGCAACTATAATTCCTACTTTAATTGTTATTACTCGATGAGGAGCCCAAAAAGAACGCATACTAGCCGGAACCTATTTAATCTTTTATACTTTATTTGGCTCTATGGCCCTCCTTACTGCCCTACTTTACTTCCATGAAACATTCGGAACAATATCAATCTCATTAATAAAATCTTTTTTTGTAGCCCAAACTTTTTCTTCCTGTTCAACAGCATGATGAATCGCTTGCTTTATTGCCTTTCTAGTAAAAATACCACTCTATGGTGTTCACCTCTGACTTCCAAAAGCGCACGTTGAAGCCCCTATTGCTGGATCAATAATTTTAGCAGGAACTTTACTAAAACTTGGTGGCTACGGAATTTTACGAATAAATATTTTTATAAATGACTCCCTCCTGCCCCTAGCAAAACCTCTTATTGTTTTTTCACTGTTTGGTGTTCTTTTATCAGCCATTTTATGTTCCCGCCAAACGGATTTAAAATCCCTAATTGCTTTTTCATCAGTAAGCCATATAGGATTAGTAATTGCCGCATCAATAATTAAGACAGAATGAAGCATTGCCGGCTCAATAGTCCTAATAATTTCCCACGGACTAGTTTCATCAGCCTTATTTTGCCTAGCTAACACTTCATATGAGCGCACCAACACCCGCACCCTTATTCTCCTTCAAGGGACCCAAATTGTTTTTCCACTAGCAGCAGCCTGATGACTTCTGGCTGCCCTAATAAATCTAGCTCTTCCACCATCCCCAAATTTTATTGGAGAGATATCAATTTTAACATCATTATTTCAATGATCAAACATAACACTCATTTTAACAGGATTAGGAATTATTTTTACCACAGCCTACTCCTTATATATATTTTGAGCTTCACAACGAGAGCACCTTCCATCCCACCTAAACTCTTTTCCACCAATGCAAACTCGAGAACATATTTTACTTGCCTTACATATCCTTCCAGCCCTACTCCTAATACTGAAACCCACCTTAATATTTTAAGTGAATATAGTTTATTAAAAATACTAGCTTGTGATTCTAGAGAAGGGGACTAATAACCCCCTATTCACCGAGCCTGACTGGATCAACGAGAACTGCTAATTACTCGCCACTATGGTTCAATTCCATAGCAGACTCGCCCTCGCAATTATTCAAATAACATTTTGAACATTTGCCATGAGTTTTCCTATTATTGCACTAACATCATACTTAATTAGCATGCTATCCCTTATTATTCCTTTATTTAACCCAAACTCAGCAGAATTTCACTTCAAAACAAAGACCGCCATTAAAACAGCTTTCTTTGTCTCAACTATTCCTGCCATCTTAATAATTAATGAAAATTCTTTATCCACCATTATTTCATGAAAGTGGTTTAATATTATAATAACCCCTTTCAACTTAACAATTCAACTTGACCAATACTCAATTCTTTTCATCCCAATCGCTCTAATAGTCTCATGAAGCATTATTGAGTATTCTCTTTGGTACATGCATGATGACATCAAGATCCAACTTTTCTTTAAATATTTACTTATTTTTTTACTAGCAATAATACTATTAGTATCAGCCGGCAACTTATTAATACTTTTTATTGGCTGGGAAGGAGTAGGAATTATATCTTATCTTTTAATTGGGTGATATTTTACACGGAGCAACGCCGGAGCAGCCGCTCTTCAAGCGGTACTGTATAACCGAATTGGAGACATTGGATTTTTATTTGCCATATTTTGACTTATTTCATCTTATGACTCAATTGACCTTAACTTTATCTTCTCAATGAATAACTCCACCCCCCTTCTACTAGCCTTCATTATTGCAGCCGCTAGTAAGTCAGCTCAATTTGGACTTCACCCATGACTCGCCTCCGCCATAGAAGGCCCCACCCCAGTATCAGCCCTACTTCACTCCAGCACAATGGTTGTTGCTGGGGTTTTTTT-ACTTATTCGCATTCATCCAATAATTAAAGATAACCAAACTGCCCTAACAACCTGTCTATGTCTTGGAGCTATTTCAACCGCATTTGCAGCTACATGTGCCCTCACCCAAAATGATATTAAAAAAATCATTGCCTTTTCAACATCAAGCCAACTCGGCCTTATAGTCGTAGCTATTGGCCTAAATATACCTCACCTAGCATTTTTTCACATCTGTACACATGCCTTCTTCAAGGCAATATTATTTTTATGCTCAGGATCAATTATTCATAACCTTAATGATGAACAAGACATTCGAAAAATGGGAGGCCTACAAAAAACCCTCCCATTCACCACAACATGTGTTACAGTTGGAAGCTTGGCCCTGATGGGAACCCCTTATCTTGCAGGCTTCTTTTCAAAAGACGCCATTATTGAAGCAATTAACACCTCCAATGTTAATGCATGGGCTTTGACCTTAACAATTATTGCCACCTCATTCACAGCCGTTTATAGCCTTCGAGTAATCTTCTTTGCATCAATACAGCACCCTCGCTTTTCTCCTGCCTCTTCTATTAATGAAAATAATCCAACAATTATTAACCCAATTAAACGTCTTGCCCTAGGTAGTGTAATTGCTGGACTATTGTTAAATCAAATTATTCTTCCATCTTCCCCTGTTACCATAACCATGCCAACCTATTTAAAGATAACCGCAATTATTGTAACCGTCCTAGGATTTATTATTGCCCTAGATCTAGCTAGTATCTCTTGAACAAAGGCCCCTGAACAAACAAATGTTTCAAAAACAATCAATACCTCTTTTTACCCGACCATTATTCATCGACTCATTCCCTCTTACGCCATAAACCTCAGCTTACGTGTTTCATCTCACCTAATTGACACCCTTTGACTAGAAAAAATTGGACCAAAAGGCTTAGCAGAACTCCAACTGCCCCCAATCATAAAAAATCAAGAAATCCAACGAGGGTTAATCAAAATTTACCTCTCCATCTTCATTTTTACCACTATTCTATGTCTAATTGTCTTACAGCTCGCAAGACACCACTATAATGGCCCCGAACCACCTCTAATACTGCAAACAACGTTAATAAAAGAGCCCACCCTACCACTATTAAAACCCCTCCCCCTCAGAAAAACATTGTTGCCACCCCAAATCAATCCCCCACATATACTCCTATATTAGCTACCCCTGCAATCCCCTCATCAACACCCCCAATAACTCATCAAGCCCCCAACAATAAAACATAAGCAGTAATGTATGATCAAACAACCCCTCCCCCCCAAGCCTCTGGATAAGGTTCCGCAACTAAAGCAGCAGAGTAAGCAAACACCACTATTATTCCACCAAGATATACTAAAAACAAAACTAAGCATAAAAAAGAAACACCACCATCCATCAGAATTAAACACCCTGCCCCTGCCGAACCTACTAATCCAAGTGCAGCATAATAGGGAGAAGGATTTGAAGCTACCGCTAATAATCCAACAATCAACCCCAACTCAAATAATATAATCATAATTCCTACAAGGATTTTAACCTAGACTTACAGTCTGAAAAACTGTTGTTGTATTCAACTATAAGAACACTAATGGCCCCAGTACTTCGCAAAACCCATCCTCTAGTAAAAATTATTAATAACTCGTTTATTGATCTTCCAGCACCAGTCAATCTTTCATCGCTATGAAACTTTGGCTCTCTGTTAGGAGTTTGCTTAATTGCCCAAATCGCAACCGGCTTATTTCTAGCAATGCACTATACTGCTGATACATCCATAGCTTTTTCATCCGTAGCCCACATCTGCCGAGACGTAAATAACGGATGATTACTTCGCAACCTTCATGCAAACGGAGCCTCATTCTTCTTCATCTGCATCTACCTTCACATTGGACGAGGGATATACTACGGCTCATACCTTTTTAAAGAAACCTGAAATATCGGAGTAATTCTCCTTTTCCTCGTTATAGCTACAGCATTTGTAGGCTATGTTCTTCCATGAGGACAAATGTCCTTCTGAGGCGCAACAGTTATCACAAACCTCCTCTCTGCCGCCCCATACATTGGGACCGAACTTGTTCAATGAATTTGAGGAGGTTTTTCAGTAGACAATGCCACCCTAACACGATTTTTTACTTTTCACTTTATTCTCCCATTTATCATTGCAGGTGCTTCCATACTTCACCTTCTTTTTCTTCATCAGACAGGGTCCTCAAACCCAACAGGACTTAACTCAAACTTTGACAAAATTCCATTTCACGCTTACTACTCCTATAAAGACATCTTCGGCTTCGCGTTAATACTAGCCTTCTTAGCCCTCCTATCCACCTTCGCCCCCAACCTCTTAGGTGATCCTGATAATTTTACCCCGGCAAACCCTTTAGTTACACCACCCCATATTAAACCAGAATGATACTTCTTATTTGCCTACGCCATTCTTCGCTCAATCCCAAATAAACTAGGAGGGGTCCTCGCTCTTTTATTTTCTATTATAATTCTCCTGCTTATACCTCTTCTCCACACTTCTAACCAACGAACCCTTATATTCCGCCCTTTGGCAAAACTATTCTTCTGAACGTTAGTAGCCAACACTCTTATTTTAACCTGAATTGGAGGACAGCCAGTAGAAGATCCCTACATCATAATTGGCCAACTAGCTTCCGTCTCTTACTTCACCATCTTCATTATTTTTATCCCCCTTCTAGGACTCATAGAGAACAAACTAGCTCGTCTTAACAGAACTTTTTCATTGGAAGTTGTTGTCCCACTATCATTAACTTTTTCCTGTATTAAACATATTCACCAAACACTTATTACACCCATATATTAATTTTATACAGTCCTTATATCTCAACAATAGACTTTCGCGGTCCTATAAATAATCTATGCTAGAACACAGCCTATATGATGATGTATGATATAGTACATATTATGTATGCATGAAGGACATATTATGTATAATCGAGCATTCATCTTATTTCCCCATGCATATCATTTCCCATCATTATTAATATTTCCACATATGTAAACTTAACATAAATGAATAACAACTACTAGCAATATTACAGTCCTTATATCTCAACAATAGACTTTCGCGGTCCTATAAATAATCTATGCTAGAACACAGCCTATATGATGATATATGATATAGTACATATTATGTATGCATGAAGGACATATTATGTATAATCGAGCATTCATCTTATTTCCCCATGCATATCATTTCCCATCATTATTAATATTTCCACATATGTAAACTTAACATAAATGAATAACAATTACTAGCAATATTGTAATACATTCGTTTCACGAAGATGGAATGGATATTAATGAATGAAGACTATGTCTCTACAGTTTAGCCTTCCCTTGAATTAAGAACACTTATATTACTTAGACAAAGTTAAACTCAAGTATTTTCCTTATTTCATGAATGATTTAAGGACATACAATTTATTCTATCGAGCAATCTCAGTCATTTTCACCATTCAAGTGATAACCAATTAAATCTGATTAATCAACAATCTCTTTATCAGCAGTAAAATATAATCAACTTAAACCCAATTACATA-CGCTCATAAAATTTTGAACTGGACCTTAATAGTCCCAGTCAATACGAATAATACTTATAAATTAACTTGAATAATAAACAACCATGGTCTATCTCATTAAAGAAATATAAATGTGTAACATACATTACTAATCTT-ACAACATGAATATTCTTCTCCCAAACTCTTAAAATTCAACATCAAGACTGTCTTTATCCCCTATCGTACCTTAAAGAGGCCTCAGAGAAATCAAGGACTTGGTAGATCTTAACCTCCAATGGACCTACCACAAGAGTGACAGTAATCCCGCTTCAGGAGGCATCTGACGGAACTGAATCTATGGACTTTTATAGCATAATCGGTCTATACTGAAATCTAAAGAGCCTCCCTCTTTATGAGATCTGGTACCTTAAAGACCTTAACCTGGCCTTACTTGAAACTGGTAAGCATTGATGGGTTTTTATATATAGGAGCTTTCCCCTGGCATCTCATAGTGGGGTAATGGCACATTAACAAGGTTGTCCCACTTAATGCAAGCGTGATTGTCTAGCATAAAAAGAAGGTTAGCATGTAGTGAATGTTTATTAGACATAACATATTTTGCCATATTTTTTTTAACCCTATTTTTTCTATTCCCCCCGGGAGTCCACTCTTCCACCTAAAATTTTTACATTTGCTAAAACCCGTCGGGGCCCCCCCC-TCCCCAAAAAATAGCTCAACAGCTCATTTTATTTATATACTCTTGAAAACCACCTATTCAACTTTTCCAAACAATCTAATTTACCTACACACCATTTTTACTCTTTTAAGGAGCTTTCACCAATTTAAAATTCATGTATATATATATATATATATATA----TTAAATAAAAATTCTTAATATTAGCTAATCAACGTCCACTAGCTTATATCTGAATTAAATCTCCTTATTTCTCCACTATAATAAAAAATAAAATACATGTATATATATATAT--GTATAAATTGACCACATCTTTGTCTTTCAAGGACATCTTCAATTTTTTTATATAGTACTTGCAAAAATCTTCT
>RM0265S
GCTTTTGAAGGAAAATAGTTTTCCCCTGGTCTTAGGCTCCAGTAACTCTTGGTGCAAATCCAAGTAAAAGCTGCTTCAGTAGCTTAAACATTAAAGCATTGGTCTTGTAAACCAAAGAATGAAGAATAAACCCTTCCTGAGGCTCAGGACAGAGAGAATTTAACTCCCACAGCTAACCCCCAAAGCTAGCATTCTATTTAAATTATATCCTGTTTAAATAGCTTAAATAAAGCATAGCACTGAAAATGCTAAGATGGACCCTAAAAGGTCCTTTAAACACAAAGGTTTGGTCCTGGCCTTGAGGTCAGTTATTACTTAATATACACATGCAAGTATCCGCTCCCCTGTGAGAACGCCCTTTAACCCCTTTTAGGGACAAGGAGCTGGTATCAGGCACGAAAATCTGCCCAAAACACCTAGCCACGCCACACCCACAAGGGAATTCAGCAGTGATTAACATTGAGTATTAGCGCAAGCTAGACTCAGTTAAAGTAAGACAGAGCCGGCTAATCTGGTGCCAGCCGCCGCGGTTACACCACGTGACTCAAATTGACCTCCTCCGGCGTAAAGCGTGATTAAAGTTACCCCTTTCTAGAGTTAAACTAAAACTAAGCTGTGACACGCCTGTTTATTAAGAAACCCAAAAACGAAAGTTACTCTAATATAATCAACTTGAACTCACGACAGCTGGGATACAAACTGGGATTAGATACCCCACTATGCCCAGCCGTAAACTTTAACTTACACTCAAATCGCCAGGGAACTACGAGCTAAGCTTAAAACCCAAAGGACTTGACGGTACCCCATATCCCCCTAGAGGAGCCTGTCCTATAATCGATAATCCACGTTTAACCTCACCATTTTTTGTTAATCAGCCTGTATACCTCCGTCGTCAGCTTACCACGTGAGCGCCAATTAGTGAGCTTAATGTCTTTCACCAACACGTCAGGTCAAGGTGCAGCAAATGAAATGGGAAGAGATGGGCTACACTTTCTATATTAGAAAAAACGAAAAACTATTTATGAAAACTAGTTGGAAGGCGGATTTAGCAGTAAAAAGGAATCAGAATGTCCATTTTAACCCGGCACTGGGGTGTGTACACACCGCCCGTCACCCTCTTCAGGGCTTCTTACCTAGTTCTTAACAAACTAAAGCATAACAGAAGAGGCAAGTCGTAACATGGTAAGTATACCGGAAGGTGTGCTTGGAAACGTAATGTAGCTTAATTAAAGCATCTCGCTTACACCGAGAAAATGTCCGTGAAAACCAGACCATTTCGAGCTAAAAACCTAGCCCAACTAAACATGAATATCCTCAAATTAATTTATTTTTAATAATAAATCATTTTGTTATTTTAGTAAAGGAGATTGAAAAATTTATTGGAGCTATAATAACAGTACCGCAAGGGAACGGTGAAATATGAAATGAAAAATTTTTAAGCAAGAAAAAGTAAAGACTACTCCTTGTACCTTTTGCATCATGGTTTAACTAGTCCAATCAAGCACAACGTATTTAAGTTTGACTTCCCGAAACTAAGTGAGCTACTTCAAGGCAGCTGATAGAGCGAACCCGTCTCTGTAGCAAAAGAGTGGGATGATCTTCAAGTAGCGGTGACAGACCTAACGAGCTTAGTGATAGCTGGTTACTCAAGAAATGGATCTAAGTCCAACCTGAAATTCATTCTAGTCCACCAAAACAACCACCTGAATTTCAGCGTAATTCAAATAAGGTACAGCCTATTTGAAACAGGATACAACCTAAATTAATGGATAAGACTAGCTCAATACACAACCAAGTGGGCCTAAAAGCAGCCACCTTTTAAATAGCGTCAAAGCTTAATTGTTATTTTTGCCTAATTACTTAATTATTATCTTAATCCTCTATTAATACTGAGTAATTCTATATTATTATAGAAATTTTTATGTTAAAACTAGTAACAAGAAGAAGACTCTTCTCTTTAATGTAAGTGTAAATCAGAAAGGACAAACCACTGATAATTAACGTCACTGAAACCAAAGTAGAAACTCATCAAGAAAAATCTACTTTCATTAACGTTAACCTAACACAAGGACATTTCAAGAAAGATTAAAAGAAAAAGAAGGAACTCGGCAAACATTAACCTCGCCTGTTTACCAAAAACATCGCCTCTTGATTCTTATAAGAGGTCCAGCCTGCCCAGTGACCATGTTCAACGGCCGCGGTATCCTAACCGTGCGAAGGTAGCGTAATCACTTGTTCTTTAANTGTGGACTAGTATGAATGGCACCACGAAGGTTATACTGTCTCCTTTTTCTAATCAGTGAAACTAATCTCCCCGTGAAGAAGCGAGGATATACCTACAAGACGAGAAGACCCTATGGAGCTTTAAACAACACAGCAATTACCTGCTAAACTAAGAAGTTTCTGAACATTTTCAATCTTTTAAGTAATCTGACTGCAAGTTTTTGGTTGGGGTGACCACGGAGCATAACACAACCTCCATGTTGAAAGAATTCTTTCTAAGCCAAGAACAACCTTTCTAAGCATCAATATATTGACATCCATTGACCCAATACATTTGACCAACGAACCAAGTTACCCTAGGGATAACAGCGCAATCCACTTCAAGAGCTCCTATCGACAAGTGGGTTTACGACCTCGATGTTGGATCAGGGTATCCCAGTGGTGCAGCCGCTACTAAAGGTTCGTTTGTTCAACGATTAAAACCCTACGTGATCTGAGTTCAGACCGGAGTAATCCAGGTCAGTTTCTATCTATACATGAGTTTCTTCTAGTACGAAAGGACCGGAGAAACGCGGCCCATATTTTTTACAAGCCGCAGCTACTAAATTATGATTTAAACTCAATAATATTGTAGCCCATAATTTTACTCAAGACAAGAGTAGTTAACGTAGCAAAACCTGGTATTGCAAAAGACCTAAACCCTTTCTATAGAAGTTCAAATCTTCTCGTTAACTTTGAACCTTTATTTAATTATTTCTACACTTTGTTATATTGCACCAATTCTTCTGGCAGTTGCTTTTCTTACCCTAATTGAACGCAAAGTGCTTGGCTACATGCAGCACCGAAAAGGCCCTAACATTGTTGGTCCAATAGGCCTCCTTCAACCAATTGCAGACGGAGTAAAACTATTTATTAAAGAACCAATTCGGCCATCTACCTCATCTCAAACACTATTTCTTCTAGCCCCTGTAATAGCTCTATCATTAGCAATAATCATTTGGACCCCCATTCCTATACCAATTTCACTCTCTGATATAAACTTAGGAGTTATATTTCTCCTAGCCCTTTCTAGCCTTACCGTCTATTCCATCCTGGGTTCAGGCTGAGCCTCAAATTCTAAATATGCCCTAATTGGAGCTTTACGAGCAGTAGCACAAACTATTTCATACGAAGTAACTCTAGCCCTTATTCTCCTTTGCACTATTTTGCTATCAGGAAACTTCTCCCTTCAAAACTTTAGCATCACCCAAGAACCCATATGATTAATTATCCCAACATGACCCCTAGCTATAATATGATATATCTCCACCCTAGCAGAGACAAACCGAGCCCCATTTGACCTCACTGAAGGAGAATCTGAGTTAGTATCAGGGTTTAACGTAGAATACGCAGGGGGACCATTTGCCCTATTTTTTCTTGCCGAATACGCTAACATCTTGATGATAAACACAGTTTCTGCTATTATTTTTCTAGGATCCTCCACCCTTCTCCTCCTAACATTTACTACAACATCACTAATACTAAAATCCGCTATTCTTTCTATGGTTTTCCTCTGAATTCGAGCCTCCTACCCACGATTCCGCTATGATCAACTTATACACCTAGTTTGAAAAAACTTCCTCCCCCTTACCTTAGCATTAACAATTTGATATATTTCATTTCCAATTTCACTCTTACTTACCCCACCAATTTTATGGAAGCGTGCCTGAAAGCTAAGGGCCTCCTTGATAGGGAGGACCATAGGAGTTCAAACCTCCTCACTTCCTTAGAAAGATAGGAATTGAACCTATAACTGGGAGATCAAAACTCCCTGTAATTCCGTTTTACCACTTTCTAGTAAAGTCAGCTAAATAAGCTTTTGGGCCCATACCCCAAACATGTTGGTTAAACCCCCTCCTTTACTAATTAATCCATATGCTCTATCAGTAATTGTCTCAAGCCTCGCCCTAGGCACTATCTTAACATTGTCAAGTTATCATTGAATTTTAGCATGAATTGGCCTTGAAATTAATACACTAGCTATTATTCCAATAATAACCAAAACCCCTCATCCACGAGCCATTGAAGCCGCAACAAAATACTTCTTAACACAAGCCGCAGCATCAGCCCTTATTTTATTTTCTAGCATCCTTAATGCATATATTTTAGGAGAGTGATCTATTAATTCACCAACTCACCCCATTTCAGCTACCCTCCTGTCAATTGCCATTGCAATAAAACTCGGAATTGCCCCATTTCATTTTTGACTCCCAGAGGTACTTCAAGGATCCACCCTACAAACAGGCCTGATTCTTTCTACATGACAAAAATTAGCTCCAATAGCCCTTCTTCTTCAACTATCACAATCAGTAAACCTAAACCTTATACTCACTTTAGGCCTTTTGTCAACTATTATTGGAGGATGGGGTGGAATTAATCAAACTCAAATCCGAAAAGTATTAGCCTTCTCTTCTGTAGCCCACTTAGGATGAATATTAGCAATCCTTAAAATCTCTCCACAATTAACACTTTTAAACTTTTTTCTTTATATTCTAATAACATCTACACTTTTCTTAACCTTTATATCATTAAACACAAAAAA-TATGTATGAACTCTCGACCTCCTGATCCAAAACCCCAGCGCTCACAGCACTCTCTATACTTTCCCTGCTATCACTAAGTGGACTACCCCCACTAACAGGATTTATACCAAAATGACTTATTGCCCAAGAAATGGTAAAACAAGACATAATTATATTTGCGCTATTAATTTTACTTTCCACACTTCTCAGCCTATTCTTTTACCTACGCCTTACATATTCTATATCTCTTACCCTAGCACCAAGCTTATCCTCCTCCCCCTCACTATGATTTAATCCCCCAAAAAA-CACTTTAGCCACACCTATAGTTATGTCTCTTTTACTCCTCCCTGTTACCCCCATTATTATAGCCGTAATATANAAACTTAGGATAACCTAGACCAAGAGCCTTCAAAGCCCTAAGTAGAAGTTAAAATCTTCTAGTTTCTGTAAGACTTGCAGGACATTATCCTGCATCTTCTGAATGCAAATCAGATACTTTTATTAAGCTAAAGCCTTCTAGAAAGACGGGCCTTGATCCCGTAAAATTTTAGTTAACAGCTAAACGCTCAATCCAGCGAGCTTCATTCTACTTCTCCCGATTTTTTTAAAAACGGGAGAAGCCCCGGCAGAACTTCTTCTGCTTCTCCAGATTTGCAATCTGGCGTGTGACACCCCAGGACCTGATAAGAGGAGGACTTTAACCTCCCTTGGTGGAGCTACAAGCCACCGCCTAACCCTCGGCCATCTTACCCGTGATAATTACCCGCTGACTATTTTCAACCAATCACAAGGATATTGGTACCCTATACCTAATCTTTGGTGCCTGAGCAGGAATAGTGGGAACTGCCCTCAGTCTTCTTATCCGAGCTGAACTGAGTCAGCCAGGCTCCCTCCTTGGTGATGACCAAATTTATAATGTTATCGTTACCGCACATGCTTTCGTCATAATTTTCTTTATGGTTATGCCAATTCTAATCGGCGGCTTTGGCAACTGACTTGTTCCTTTAATAATCGGAGCCCCCGATATAGCTTTTCCTCGTATAAATAACATAAGCTTCTGATTACTCCCCCCATCCTTTTTACTTCTTCTGGCCTCCGCTGGGGTAGAAGCTGGGGCTGGAACTGGCTGAACTGTTTATCCTCCACTAGCCGGAAATCTCGCCCATGCGGGACCATCTGTAGATTTAACTATCTTTTCCCTTCACTTGGCAGGTGTTTCATCCATTCTAGGTGCAATTAATTTTATTACCACAACCTTAAATATGAAACCTCCTTCAATAACTCAATATCAAACACCTTTATTTGTGTGGTCTGTGCTAATTACCGCCGTTCTATTACTTCTCTCCTTACCAGTTCTTGCAGCAGGAATTACTATACTCTTAACTGATCGTAACCTAAATACAACATTCTTTGATCCTGCTGGAGGAGGTGACCCCATTTTATACCAACACCTCTTTTGATTCTTCGGACACCCAGAGGTTTATATTCTTATTCTTCCTGGCTTTGGTATTATTTCACATGTAGTAACATTTTACTCAAGTAAAAAAGAGCCATTTGGTTATATAGGAATGGTTTGAGCAATAATGTCAATTGGCCTCCTAGGCTTTATTGTTTGAGCTCACCACATGTTTACAACAGATCTAAATGTTGATACCCGAGCCTATTTTACATCTGCAACAATAATTATTGCCATCCCAACAGGAGTTAAAGTATTTAGCTGACTAGCCACAATGCATGGCGGAGTAATTAAATGAGATGCTCCAATACTATGGGCCCTAGGGTTTATTTTCCTATTTACAGTCGGTGGGCTAACTGGGATTGTTCTAGCAAATTCATCACTAGACATTGTTCTCCATGATACTTACTATGTTGTTGCTCACTTCCATTATGTACTATCAATGGGAGCCGTATTTGCTATCATAGCTGGATTTGTACACTGATTCCCATTATTTTCAGGATATACTCTTCACGAGACCTGAGCAAAAATTCACTTTGGAGTAATATTTACTGGGGTAAACCTAACCTTCTTCCCTCAACACTTTCTCGGATTAGCAGGCATGCCTCGACGATACTCAGACTATCCAGACGCATATACACTATGAAACACTGTCTCTTCTATTGGTTCCCTAATTTCATTAGTAGCTGTAGTTATTATAATGTTTATTATCTGAGAAGCTTTCTCATCTAAACGTCATCTGATTTCTGCCAGTATAACTTCAACTAATGTGGAGTGACTTTATGGATTCCCCCCTCTTCATCATACATTTGAAGAAGCTTCTTTTTCCCAAACCAATTAATCGAGAAAGGAGGGAATTGAACCCCCATCCACTGGTTTCAAGCCAGGTACATAACCACTCTGTCACTTTCTTAGAGGGATTNGTTAAATAATAACACTGCCTTGTCAAGACAAAATTACGAGTTAAATTCTCGTATTCCTCTAATGGCACACCCACTTCAATTAGGATTCCAAGACGCAGCATCCCCAATTATGGAGGAACTATTACACTTCCACGATCATACATTAATAGCAGTGTTCTTAATTAGCACTCTCGTTTTATATATTATTTCGACCCTTATAAGCACTAAACTCTCTAATACAAATACAATTGACGCACAAGAAATTGAAATAGTATGAACAATTATACCAGCCATCATTTTAATCGTGATTGCCCTTCCGTCACTTCGTATTTTATATTTAATGGATGAAGTTAGTAACCCAGATGTTACAGTTAAAGCTATTGGTCACCAATGATACTGAAGCTATGAGTATTCTGACTTTAACGATCTTAGCTTTGACTCTTATATAGTTCCCACTAAAGACCTTCTCCCCGGACAATTTCGACTTCTAGAAGTTGACAACCGAATAACCACCCCTGTCGGAATAACCACTCGAACCCTGATTACAGCAGAGGATGTTCTTCACTCATGAGCCGTCCCATCTTTAGGGGTAAAATTAGACGCAATCCCAGGACGGCTAAATCAAACCTCATTTATTATCTCACGACCTGGTGTTTACTACGGACAATGCTCTGAAATTTGTGGAGCAAACCACAGCTTTATGCCAATTGTTGTTGAATCTTTACCTATTAAGGAATTTTTAAACTGATCTTCTGCCTCAGTAAACGCCTCATTAAGANGCTATAGGACTAAGCAACAGCCTTTTAAGCTGTAGATAGGTGACTTCCAACCACCCTTAATGGCATGCCACAACTTGACCCAGCCCCATGATTCTTTATTTTATTTACTGCCTGAACAGTGTTTATTATATTTTCACCTATAAAAACCTCCAACTATACTCACCTAAATGACCCAACACCTAAAACTTTTAAAGGTCTTAATAAACCGTGATCTTGACCGTGACCATAAACCTGTTTAGCCAATTTGCCTCACCTTCACTACTTGGAATCCCACTTATTTTAATTGCCTTTTTAGTCCCATGATTTCTATTTCCAACCCCATGTAACCGATGAACTACAAACCGCTTAGTAACTATTCAAACATGATTTGTGAAAACCTTCACAAAACAAATCTTTCTCCCACTAAATTTTCCAGGACATAAATGAGCACTTATTCTCACGTCGTTAATGATTTTTCTTCTTGGAATAAATTTACTGGGCCTTCTTCCCTACACTTTTACCCCTACCACACAACTTTCACTTAATTTAGGACTCGCAATCCCCCTATGATTAGCCACAGTAGCTATTGGGTTTCGAAATCAACTTACAGCATCTCTAGGTCATTTTCTACCCGAAGGCACGCCTACCCTGTTAATTCCAATTTTAATTATTATCGAAACAATTAGCTTATTTATCCGACCAATAGCACTTGGGGTCCGACTTACTGCTAACCTAACAGCAGGCCACCTTCTTATTCAACTTATTTCAACCGCTACCATGGCCCTATTATTCTCAAACCCTATTGTTTCTTCACTAACATTTGCTACCCTTCTTCTCCTTACTATATTAGAGATTGCAGTCGCTATAATTCAAGCATACGTATTTGTCCTTCTCTTAAGCCTATATCTTCAAGAAAATACTTAATGGCACATCAAGCACATGCTTTTCACATAGTAGACCCAAGCCCATGACCACTTACAGGGGCAACAGCCGCCTTTATACTTACTACCGGCCTAGCAATATGATTTCACTACGGTTCAACCTGAATTATATTTATAGGACTTACACTTATACTCCTTACTATATATCAATGATGACGAGATGTTGTTCGTGAGGGCACATTTCAGGGTCATCACACAATTCCAGTCCAAAAAGGACTTCGTTATGGCATAATTCTATTTATCACCTCTGAAGTATTCTTTTTTATTGGATTTTTTTGAGCATTTTATAATGCCAGCTTAGCCCCAACCTTTGAAGTTGGAGAATGCTGACCACCCGCTGGTATCTCCCCATTAAATCCTTTTGAAGTCCCTCTATTAAATACAGCAGTCCTTCTTGCTTCAGGGGTCACAGTTACTTGAGCTCACCATAGTATTATGCAGGGAAACCGTAAAGAAGCAATTCAATCTCTCGCCTTAACTATTATTTTAGGAATATACTTTACAGCCCTACAAGCCATAGAATACTACGAAGCCCCTTTTACTATTGCAGACGGAATCTACGGATCAACATTTTTTGTGGCTACCGGCTTCCACGGGCTTCACGTTATTATTGGCTCACTATTTTTACTAACTTGCCTTCTGCGACAAATCAACTTTCACTTTACTGCACAACACCATTTTGGATTTGAAGCAGCTGCCTGATACTGACATTTTGTTGATGTAGTTTGACTTTTCTTATACGTCTCAATTTATTGATGAGGCTCATATTTTCTTAGTATAAATGAGTACTGATGACTTCCAATCATTAAGCCTTGGTTAAACCCCAGGAGAAAATAATGTCTCTATTTGTATTTATTACCCTAGCAATTGTTCTAATTTTAGCCACTGTTAGCTTCTGGTTACCAATAATTAATCCAGACTCAGAAAAACTCTCACCTTATGAATGTGGCTTTGACCCACTTGGATCAGCCCGACTACCATATTCTATGCGATTTTTCCTAGTAGCTATTCTTTTTTTACTATTTGATTTAGAAATTGCCCTTCTCCTCCCCACCCCCTGGGCAGCGCAACTTCCTCACCCCACATTATCAATTTTTTGAGCATCAATTATTCTTATTCTTTTAACTTTAGGTTTTATTTACGAATGACTTCAAGGAGGCCTAGAATGAGCTGAATGAGGAGTTAGTCTAAAAAAGACAGCTGATTTCGGCTCAGCAAATTATGGTTTAACCCCATAACACCTTTATGTTAACAAACGAGTCCTGATTACTTTCCTCTACATTTATATTAAGTCTTATTGGCCTATCATTTCACCGGGCACACTTACTCTCAGCATTACTCTGTTTAGAAGGAATAATACTATCAATTTTTATTGGACTCAGCCTATGAGCCTTAAAATTTACCTTAATTGCTCCACTAATATATCCTATTGTTATGTTAACAATATCTGCATGTGAAGCAGGCCTTGGCTTATCCCTTATAATTGCCACCGCCCGATCCCACGGATCTGATAATTTAAATACGCTTAATCTTCTACAATGCTAATAATTTCCATTCCATTAGCCACCCTTCTTCTCTCAACCTGACTGGCCCCTTCAAAGCGGTTGTGAGAAATTATAACAACCCAGTCCTTAATTATTGCCGTTATATCAACAGCCTGATTAGCCACTCAGGAGGCTTACCCATTTTTAAACAATTATCTATTTATTGATGAAATCTCATCTCCCCTTCTAGTACTTACCTGCTGACTTACAGCTCCAACACTACTTGCTAGTCAGAGTAAACTCTCCAAAGAACCCCTACCACGACAACGAACATACATTTTTACTATCATTGTACTCCAAATAACAACCCTCCTTGCATTTTTGGCGGACAACATAATCTTATTTTTTATTATATTTGAAGCAACTATAATTCCTACTTTAATTGTTATTACTCGATGAGGAGCCCAAAAAGAACGCATACTAGCCGGAACCTATTTAATCTTTTATACTTTATTTGGCTCTATGGCCCTCCTTACTGCCCTACTTTACTTCCATGAAACATTCGGAACAATATCAATCTCATTAATAAAATCTTTTTTTGTAGCCCAAACTTTTTCTTCCTGTTCAACAGCATGATGAATCGCTTGCTTTATTGCCTTTCTAGTAAAAATACCACTCTATGGTGTTCACCTCTGACTTCCAAAAGCGCACGTTGAAGCCCCTATTGCTGGATCAATAATTTTAGCAGGAACTTTACTAAAACTTGGTGGCTACGGAATTTTACGAATAAATATTTTTATAAATGACTCCCTCCTGCCCCTAGCAAAACCTCTTATTGTTTTTTCACTGTTTGGTGTTCTTTTATCAGCCATTTTATGTTCCCGCCAAACGGATTTAAAATCCCTAATTGCTTTTTCATCAGTAAGCCATATAGGATTAGTAATTGCCGCATCAATAATTAAGACAGAATGAAGCATTGCCGGCTCAATAGTCCTAATAATTTCCCACGGACTAGTTTCATCAGCCTTATTTTGCCTAGCTAACACTTCATATGAGCGCACCAACACCCGCACCCTTATTCTCCTTCAAGGGACCCAAATTGTTTTTCCACTAGCAGCAGCCTGATGACTTCTGGCTGCCCTAATAAATCTAGCTCTTCCACCATCCCCAAATTTTATTGGAGAGATATCAATTTTAACATCATTATTTCAATGATCAAACATAACACTCATTTTAACAGGATTAGGAATTATTTTTACCACAGCCTACTCCTTATATATATTTTGAGCTTCACAACGAGAGCACCTTCCATCCCACCTAAACTCTTTTCCACCAATGCAAACTCGAGAACATATTTTACTTGCCTTACATATCCTTCCAGCCCTACTCCTAATACTGAAACCCACCTTAATATTTTAAGTGAATATAGTTTATTAAAAATACTAGCTTGTGATTCTAGAGAAGGGGACTAATAACCCCCTATTCACCGAGCCTGACTGGATCAACGAGAACTGCTAATTACTCGCCACTATGGTTCAATTCCATAGCAGACTCGCCCTCGCAATTATTCAAATAACATTTTGAACATTTGCCATGAGTTTTCCTATTATTGCACTAACATCATACTTAATTAGCATGCTATCCCTTATTATTCCTTTATTTAACCCAAACTCAGCAGAATTTCACTTCAAAACAAAGACCGCCATTAAAACAGCTTTCTTTGTCTCAACTATTCCTGCCATCTTAATAATTAATGAAAATTCTTTATCCACCATTATTTCATGAAAGTGGTTTAATATTATAATAACCCCTTTCAACTTAACAATTCAACTTGACCAATACTCAATTCTTTTCATCCCAATCGCTCTAATAGTCTCATGAAGCATTATTGAGTATTCTCTTTGGTACATGCATGATGACATCAAGATCCAACTTTTCTTTAAATATTTACTTATTTTTTTACTAGCAATAATACTATTAGTATCAGCCGGCAACTTATTAATACTTTTTATTGGCTGGGAAGGAGTAGGAATTATATCTTATCTTTTAATTGGGTGATATTTTACACGGAGCAACGCCGGAGCAGCCGCTCTTCAAGCGGTACTGTATAACCGAATTGGAGACATTGGATTTTTATTTGCCATATTTTGACTTATTTCATCTTATGACTCAATTGACCTTAACTTTATCTTCTCAATGAATAACTCCACCCCCCTTCTACTAGCCTTCATTATTGCAGCCGCTAGTAAGTCAGCTCAATTTGGACTTCACCCATGACTCGCCTCCGCCATAGAAGGCCCCACCCCAGTATCAGCCCTACTTCACTCCAGCACAATGGTTGTTGCTGGGGTTTTTTT-ACTTATTCGCATTCATCCAATAATTAAAGATAACCAAACTGCCCTAACAACCTGTCTATGTCTTGGAGCTATTTCAACCGCATTTGCAGCTACATGTGCCCTCACCCAAAATGATATTAAAAAAATCATTGCCTTTTCAACATCAAGCCAACTCGGCCTTATAGTCGTAGCTATTGGCCTAAATATACCTCACCTAGCATTTTTTCACATCTGTACACATGCCTTCTTCAAGGCAATATTATTTTTATGCTCAGGATCAATTATTCATAACCTTAATGATGAACAAGACATTCGAAAAATGGGAGGCCTACAAAAAACCCTCCCATTCACCACAACATGTGTTACAGTTGGAAGCTTGGCCCTGATGGGAACCCCTTATCTTGCAGGCTTCTTTTCAAAAGACGCCATTATTGAAGCAATTAACACCTCCAATGTTAATGCATGGGCTTTGACCTTAACAATTATTGCCACCTCATTCACAGCCGTTTATAGCCTTCGAGTAATCTTCTTTGCATCAATACAGCACCCTCGCTTTTCTCCTGCCTCTTCTATTAATGAAAATAATCCAACAATTATTAACCCAATTAAACGTCTTGCCCTAGGTAGTGTAATTGCTGGACTATTGTTAAATCAAATTATTCTTCCATCTTCCCCTGTTACCATAACCATGCCAACCTATTTAAAGATAACCGCAATTATTGTAACCGTCCTAGGATTTATTATTGCCCTAGATCTAGCTAGTATCTCTTGAACAAAGGCCCCTGAACAAACAAATGTTTCAAAAACAATCAATACCTCTTTTTACCCGACCATTATTCATCGACTCATTCCCTCTTACGCCATAAACCTCAGCTTACGTGTTTCATCTCACCTAATTGACACCCTTTGACTAGAAAAAATTGGACCAAAAGGCTTAGCAGAACTCCAACTGCCCCCAATCATAAAAAATCAAGAAATCCAACGAGGGTTAATCAAAATTTACCTCTCCATCTTCATTTTTACCACTATTCTATGTCTAATTGTCTTACAGCTCGCAAGACACCACTATAATGGCCCCGAACCACCTCTAATACTGCAAACAACGTTAATAAAAGAGCCCACCCTACCACTATTAAAACCCCTCCCCCTCAGAAAAACATTGTTGCCACCCCAAATCAATCCCCCACATATACTCCTATATTAGCTACCCCTGCAATCCCCTCATCAACACCCCCAATAACTCATCAAGCCCCCAACAATAAAACATAAGCAGTAATGTATGATCAAACAACCCCTCCCCCCCAAGCCTCTGGATAAGGTTCCGCAACTAAAGCAGCAGAGTAAGCAAACACCACTATTATTCCACCAAGATATACTAAAAACAAAACTAAGCATAAAAAAGAAACACCACCATCCATCAGAATTAAACACCCTGCCCCTGCCGAACCTACTAATCCAAGTGCAGCATAATAGGGAGAAGGATTTGAAGCTACCGCTAATAATCCAACAATCAACCCCAACTCAAATAATATAATCATAATTCCTACAAGGATTTTAACCTAGACTTACAGTCTGAAAAACTGTTGTTGTATTCAACTATAAGAACACTAATGGCCCCAGTACTTCGCAAAACCCATCCTCTAGTAAAAATTATTAATAACTCGTTTATTGATCTTCCAGCACCAGTCAATCTTTCATCGCTATGAAACTTTGGCTCTCTGTTAGGAGTTTGCTTAATTGCCCAAATCGCAACCGGCTTATTTCTAGCAATGCACTATACTGCTGATACATCCATAGCTTTTTCATCCGTAGCCCACATCTGCCGAGACGTAAATAACGGATGATTACTTCGCAACCTTCATGCAAACGGAGCCTCATTCTTCTTCATCTGCATCTACCTTCACATTGGACGAGGGATATACTACGGCTCATACCTTTTTAAAGAAACCTGAAATATCGGAGTAATTCTCCTTTTCCTCGTTATAGCTACAGCATTTGTAGGCTATGTTCTTCCATGAGGACAAATGTCCTTCTGAGGCGCAACAGTTATCACAAACCTCCTCTCTGCCGCCCCATACATTGGGACCGAACTTGTTCAATGAATTTGAGGAGGTTTTTCAGTAGACAATGCCACCCTAACACGATTTTTTACTTTTCACTTTATTCTCCCATTTATCATTGCAGGTGCTTCCATACTTCACCTTCTTTTTCTTCATCAGACAGGGTCCTCAAACCCAACAGGACTTAACTCAAACTTTGACAAAATTCCATTTCACGCTTACTACTCCTATAAAGACATCTTCGGCTTCGCGTTAATACTAGCCTTCTTAGCCCTCCTATCCACCTTCGCCCCCAACCTCTTAGGTGATCCTGATAATTTTACCCCGGCAAACCCTTTAGTTACACCACCCCATATTAAACCAGAATGATACTTCTTATTTGCCTACGCCATTCTTCGCTCAATCCCAAATAAACTAGGAGGGGTCCTCGCTCTTTTATTTTCTATTATAATTCTCCTGCTTATACCTCTTCTCCACACTTCTAACCAACGAACCCTTATATTCCGCCCTTTGGCAAAACTATTCTTCTGAACGTTAGTAGCCAACACTCTTATTTTAACCTGAATTGGAGGACAGCCAGTAGAAGATCCCTACATCATAATTGGCCAACTAGCTTCCGTCTCTTACTTCACCATCTTCATTATTTTTATCCCCCTTCTAGGACTCATAGAGAACAAACTAGCTCGTCTTAACAGAACTTTTTCATTGGAAGTTGTTGTCCCACTATCATTAACTTTTTCCTGTATTAAACATATTCACCAAACACTTATTACACCCATATATTAATTTTATACAGTCCTTATATCTCAACAATAGACTTTCGCGGTCCTATAAATAATCTATGCTAGAACACAGCCTATATGATGATGTATGATATAGTACATATTATGTATGCATGAAGGACATATTATGTATAATCGAGCATTCATCTTATTTCCCCATGCATATCATTTCCCATCATTATTAATATTTCCACATATGTAAACTTAACATAAATGAATAACAACTACTAGCAATATTACAGTCCTTATATCTCAACAATAGACTTTCGCGGTCCTATAAATAATCTATGCTAGAACACAGCCTATATGATGATATATGATATAGTACATATTATGTATGCATGAAGGACATATTATGTATAATCGAGCATTCATCTTATTTCCCCATGCATATCATTTCCCATCATTATTAATATTTCCACATATGTAAACTTAACATAAATGAATAACAATTACTAGCAATATTGTAATACATTCGTTTCACGAAGATGGAATGGATATTAATGAATGAAGACTATGTCTCTACAGTTTAGCCTTCCCTTGAATTAAGAACACTTATATTACTTAGACAAAGTTAAACTCAAGTATTTTCCTTATTTCATGAATGATTTAAGGACATACAATTTATTCTATCGAGCAATCTCAGTCATTTTCACCATTCAAGTGATAACCAATTAAATCTGATTAATCAACAATCTCTTTATCAGCAGTAAAATATAATCAACTTAAACCCAATTACATA-CGCTCATAAAATTTTGAACTGGACCTTAATAGTCCCAGTCAATACGAATAATACTTATAAATTAACTTGAATAATAAACAACCATGGTCTATCTCATTAAAGAAATATAAATGTGTAACATACATTACTAATCTT-ACAACATGAATATTCTTCTCCCAAACTCTTAAAATTCAACATCAAGACTGTCTTTATCCCCTATCGTACCTTAAAGAGGCCTCAGAGAAATCAAGGACTTGGTAGATCTTAACCTCCAATGGACCTACCACAAGAGTGACAGTAATCCCGCTTCAGGAGGCATCTGACGGAACTGAATCTATGGACTTTTATAGCATAATCGGTCTATACTGAAATCTAAAGAGCCTCCCTCTTTATGAGATCTGGTACCTTAAAGACCTTAACCTGGCCTTACTTGAAACTGGTAAGCATTGATGGGTTTTTATATATAGGAGCTTTCCCCTGGCATCTCATAGTGGGGTAATGGCACATTAACAAGGTTGTCCCACTTAATGCAAGCGTGATTGTCTAGCATAAAAAGAAGGTTAGCATGTAGTGAATGTTTATTAGACATAACATATTTTGCCATATTTTTTTTAACCCTATTTTTTCTATTCCCCCCGGGAGTCCACTCTTCCACCTAAAATTTTTACATTTGCTAAAACCCGTCGGGGCCCCCCCC-TCCCCAAAAAATAGCTCAACAGCTCATTTTATTTATATACTCTTGAAAACCACCTATTCAACTTTTCCAAACAATCTAATTTACCTACACACCATTTTTACTCTTTTAAGGAGCTTTCACCAATTTAAAATTCATGTATATATATATATATATATA------TTAAATAAAAATTCTTAATATTAGCTAATCAACGTCCACTAGCTTATATCTGAATTAAATCTCCTTATTTCTCCACTATAATAAAAAATAAAATACATGTATATATATATAT--GTATAAATTGACCACATCTTTGTCTTTCAAGGACATCTTCAATTTTTTTATATAGTACTTGCAAAAATCTTCT
>RMF010S
GCTTTTGAAGGAAAATAGTTTTCCCCTGGTCTTAGGCTCCAGTAACTCTTGGTGCAAATCCAAGTAAAAGCTGCTTCAGTAGCTTAAACATTAAAGCATTGGTCTTGTAAACCAAAGAATGAAGAATAAACCCTTCCTGAGGCTCAGGACAGAGAGAATTTAACTCCCACAGCTAACCCCCAAAGCTAGCATTCTATTTAAATTATATCCTGTTTAAATAGCTTAAATAAAGCATAGCACTGAAAATGCTAAGATGGACCCTAAAAGGTCCTTTAAACACAAAGGTTTGGTCCTGGCCTTGAGGTCAGTTATTACTTAATATACACATGCAAGTATCCGCTCCCCTGTGAGAACGCCCTTTAACCCCTTTTAGGGACAAGGAGCTGGTATCAGGCACGAAAATCTGCCCAAAACACCTAGCCACGCCACACCCACAAGGGAATTCAGCAGTGATTAACATTGAGTATTAGCGCAAGCTAGACTCAGTTAAAGTAAGACAGAGCCGGCTAATCTGGTGCCAGCCGCCGCGGTTACACCACGTGACTCAAATTGACCCCCTCCGGCGTAAAGCGTGATTAAAGTTACCCCTTTCTAGAGTTAAACTAAAACTAAGCTGTGACACGCCTGTTTATTAAGAAACCCAAAAACGAAAGTTACTCTAATATAATCAACTTGAACTCACGACAGCTGGGATACAAACTGGGATTAGATACCCCACTATGCCCAGCCGTAAACTTTAACTTACACTCAAATCGCCAGGGAACTACGAGCTAAGCTTAAAACCCAAAGGACTTGACGGTACCCCATATCCCCCTAGAGGAGCCTGTCCTATAATCGATAATCCACGTTTAACCTCACCATTTTTTGTTAATCAGCCTGTATACCTCCGTCGTCAGCTTACCACGTGAGCGCCAATTAGTGAGCTTAATGTCTTTCACCAACACGTCAGGTCAAGGTGCAGCAAATGAAATGGGAAGAGATGGGCTACACTTTCTATATTAGAAAAAACGAAAAACTATTTATGAAAACTAGTTGGAAGGCGGATTTAGCAGTAAAAAGGAATCAGAATGTCCATTTTAACCCGGCACTGGGGTGTGTACACACCGCCCGTCACCCTCTTCAGGGCTTCTTACCTAGTTCTTAACAAACTAAAGCATAACAGAAGAGGCAAGTCGTAACATGGTAAGTATACCGGAAGGTGTGCTTGGAAACGTAATGTAGCTTAATTAAAGCATCTCGCTTACACCGAGAAAATGTCCGTGAAAACCAGACCATTTCGAGCTAAAAACCTAGCCCAACTAAACATGAATATCCTCAAATTAATTTATTTTTAATAATAAATCATTTTGTTATTTTAGTAAAGGAGATTGAAAAATTTATTGGAGCTATAATAACAGTACCGCAAGGGAACGGTGAAATATAAAATGAAAAATTTTTAAGCAAGAAAAAGTAAAGACTACTCCTTGTACCTTTTGCATCATGGTTTAACTAGTCCAATCAAGCACAACGTATTTAAGTTTGACTTCCCGAAACTAAGTGAGCTACTTCAAGGCAGCTGATAGAGCGAACCCGTCTCTGTAGCAAAAGAGTGGGATGATCTTCAAGTAGCGGTGACAGACCTAACGAGCTTAGTGATAGCTGGTTACTCAAGAAATGGATCTAAGTCCAACCTGAAATTCATTCTAGTCCACCAAAACAACCACCTGAATTTCAGCGTAATTCAAATAAGGTACAGCCTATTTGAAACAGGATACAACCTAAATTAATGGATAAGACTAGCTTAATACACAACCAAGTGGGCCTAAAAGCAGCCACCTTTTAAATAGCGTCAAAGCTTAATTGTTATTTTTACCTAATTACTTAATTATTATCTTAATCCTCTATTAATACTGAGTAATTCTATATTATTATAGAAATTTTTATGTTAAAACTAGTAACAAGAAGAAGACTCTTCTCTTTAATGTAAGTGTAAATCAGAAAGGACAAACCACTGATAATTAACGTCACTGAAACCAAAGTAGAAACTCATCAAGAAAAATCTACTTTCATTAACGTTAACCTAACACAAGAACATTTCAAGAAAGATTAAAAGAAAAAGAAGGAACTCGGCAAACATTAACCTCGCCTGTTTACCAAAAACATCGCCTCTTGACTCTTATAAGAGGTCCAGCCTGCCCAGTGACCATGTTCAACGGCCGCGGTATCCTAACCGTGCGAAGGTAGCGTAATCACTTGTTCTTTAANTGTGGACTAGTATGAATGGCACCACGAAGGTTATACTGTCTCCTTTTTCTAATCAGTGAAACTAATCTCCCCGTGAAGAAGCGAGGATATACCTATAAGACGAGAAGACCCTATGGAGCTTTAAACAACACAGCAATTACCTGCTAAACTAAGAAGTTTCTGAACATTTTCAATCTTTTAAGTAATCTGACTGCAAGTTTTTGGTTGGGGTGACCACGGAGCATAACACAACCTCCATGTTGAAAGAATTCTTTCTAAGCCAAGAACAACCTTTCTAAGCATCAATATATTGACATCCATTGACCCAATACATTTGACCAACGAACCAAGTTACCCTAGGGATAACAGCGCAATCCACTTCAAGAGCTCCTATCGACAAGTGGGTTTACGACCTCGATGTTGGATCAGGGTATCCCAGTGGTGCAGCCGCTACTAAAGGTTCGTTTGTTCAACGATTAAAACCCTACGTGATCTGAGTTCAGACCGGAGTAATCCAGGTCAGTTTCTATCTATACATGAGTTTCTTCTAGTACGAAAGGACCGGAGAAACGCGGCCCATATTTCTTACAAGCCGTAGCTACTAAATTATGATTTAAACTCAATAATATCGTAGCCCATAATTTTACTCAAGACAAGAGTAGTTAACGTAGCAAAACCTGGTATTGCAAAAGACCTAAACCCTTTCTATAGAAGTTCAAATCTTCTCGTTAACTTTGAACCTTTATTTAATTATTTCTACACTTTGTTATATCGCACCAATTCTTCTGGCAGTTGCTTTTCTTACCCTAATTGAACGCAAAGTGCTTGGCTACATGCAGCACCGAAAAGGCCCTAACATTGTTGGTCCAATAGGCCTCCTTCAACCAATTGCAGACGGAGTAAAACTATTTATTAAAGAGCCAATTCGGCCATCTACCTCATCTCAAACACTATTTCTTCTAGCCCCTGTAATAGCTCTATCATTAGCAATAATCATTTGGACCCCCATTCCTATACCAATTTCACTCTCTGATATAAACTTAGGAGTTATATTTCTCCTAGCCCTTTCTAGCCTTACCGTCTATTCCATCCTGGGTTCAGGCTGAGCCTCAAATTCTAAATATGCCCTAATTGGAGCTTTACGAGCAGTAGCACAAACTATTTCATACGAAGTAACTCTAGCCCTTATTCTTCTCTGCACTATTTTGCTATCAGGAAACTTCTCCCTTCAAAACTTTAGCATCACCCAAGAACCCATATGATTAATTATCCCAACATGACCCCTGGCTATAATATGATATATCTCCACCCTAGCAGAGACAAACCGAGCCCCATTTGACCTCACTGAAGGAGAATCTGAGTTAGTATCAGGGTTTAACGTAGAATACGCAGGGGGACCATTTGCCCTATTTTTTCTTGCCGAATACGCTAATATCTTGATGATAAACACAATTTCTGCTATTATTTTTCTAGGATCCTCCACCCTTCTCCTCTTAACATTTACTACAACATCACTAATACTAAAATCCGCTATTCTTTCTATGATTTTCCTCTGAATTCGAGCCTCCTACCCACGATTCCGCTATGATCAACTTATACACCTAGTTTGAAAAAACTTCCTCCCCCTTACCTTAGCATTAACAATTTGATATATTTCATTTCCAATTTCACTCTTACTTACCCCACCAATTTTATGGAAGCGTGCCTGAAAGCTAAGGGCCTCCTTGATAGGGAGGACCATAGGAGTTCAAACCTCCTCACTTCCTTAGAAAGATAGGAATTGAACCTATAACTGGGAGATCAAAACTCCCTGTAATTCCGTTTTACCACTTTCTAGTAAAGTCAGCTAAATAAGCTTTTGGGCCCATACCCCAAACATGTTGGTTAAACCCCCTCCTTTACTAATTAATCCATATGCTCTATCAGTAATTGTTTCAAGCCTCGCCCTAGGCACTATCTTAACATTGTCAAGTTATCATTGAATTTTAGCATGAATTGGCCTTGAAATTAATACACTAGCTATTATTCCAATAATAACCAAAACCCCTCATCCACGAGCCATTGAAGCCGCAACAAAGTACTTCTTAACACAAGCCGCAGCATCAGCCCTTATTTTATTTTCTAGCATCCTTAATGCATATATTTTAGGAGAGTGATCTATTAATTCACCAACTCACCCCATTTCAGCTACCCTCCTATCAATTGCCATTGCAATAAAACTCGGAATTGCCCCATTTCATTTTTGACTCCCAGAGGTACTTCAAGGATCCACCCTACAAACAGGCCTTATTCTTTCTACATGACAAAAATTAGCTCCAATAGCCCTTCTTCTTCAACTATCACAATCAGTAAACCTAAACCTTATACTCACTTTAGGCCTTTTGTCAACTATTATTGGAGGATGGGGTGGAATTAATCAAACTCAAATCCGAAAAGTATTAGCCTTCTCTTCTGTAGCCCACTTAGGATGAATATTAGCAATCCTTAAAATCTCCCCACAATTAACACTTTTAAACTTTTTTCTTTATATTCTAATAACATCTACACTTTTCTTAACCTTTATATCATTAAACACAAAAAA-TATGTATGAACTCTCGACCTCCTGATCCAAAACCCCAGCGCTCACAGCACTCTCTATACTTTCCCTGCTATCACTAAGTGGACTACCCCCACTAACAGGATTTATACCAAAATGACTTATTGCCCAAGAAATGGTAAAACAAGACATAATTATATTTGCGCTATTAATTTTACTTTCCACACTTCTCAGCCTATTCTTTTACCTACGCCTTACATATTCTATATCTCTTACCCTAGCACCAAGCTTATCCTCCTCCCCCTCACTATGATTTAATACCCCAAAAAA-CACTTTAGCCACACCTATAGTTATGTCTCTTTTGCTCCTCCCTGTTACCCCCATTATTATAGCCGTAATATANAAACTTAGGATAACCTAGACCAAGAGCCTTCAAAGCCCTAAGTAGAAGTTAAAATCTTCTAGTTTCTGTAAGACTTGCAGGACATTATCCTGCATCTTCTGAATGCAAATCAGATACTTTTATTAAGCTAAAGCCTTCTAGAAAGACGGGCCTTGATCCCGTAAAATTTTAGTTAACAGCTAAACGCTCAATCCAGCGAGCTTCATTCTACTTCTCCCGATTTTTTTAAAAACGGGAGAAGCCCCGGCAGAACTTCTTCTGCTTCTCCAGATTTGCAATCTGGCGTGTGACACCCCAGGACCTGATAAGAGGAGGACTTTAACCTCCCTTGGTGGAGCTACAAGCCACCGCCTAACCCTCGGCCATCTTACCCGTGATAATTACCCGCTGACTATTTTCAACCAATCACAAGGATATTGGTACCCTATACCTAATCTTTGGTGCCTGAGCAGGAATAGTGGGAACTGCCCTCAGTCTTCTTATCCGAGCTGAACTGAGTCAGCCAGGCTCCCTCCTTGGTGATGACCAAATTTATAATGTTATTGTTACCGCACATGCTTTCGTCATAATTTTCTTTATGGTTATGCCAATTCTAATCGGCGGCTTTGGCAACTGACTTGTTCCTTTAATAATCGGAGCCCCCGATATGGCTTTTCCTCGTATAAACAACATAAGCTTCTGATTACTCCCCCCATCCTTTTTACTTCTTCTGGCCTCCGCTGGGGTAGAAGCTGGGGCTGGAACTGGCTGAACTGTTTATCCTCCACTAGCCGGAAATCTCGCCCATGCGGGACCATCTGTAGATTTAACTATCTTTTCCCTTCACTTGGCAGGTGTCTCATCCATTCTAGGTGCAATTAATTTTATTACCACAACCTTAAATATGAAACCTCCTTCAATAACTCAATATCAAACACCTTTATTTGTATGGTCTGTGCTAATTACTGCCGTTCTATTACTTCTCTCCTTACCAGTTCTTGCAGCAGGAATTACTATACTCTTAACTGATCGTAACCTAAATACAACATTCTTTGATCCTGCTGGAGGAGGTGACCCTATTTTATACCAACACCTCTTTTGATTCTTCGGACACCCAGAGGTTTATATTCTTATTCTCCCTGGCTTTGGTATTATTTCGCATGTAGTAACATTTTACTCAAGTAAAAAAGAGCCATTTGGTTATATAGGAATGGTTTGAGCAATAATGTCAATTGGCCTCCTAGGCTTTATTGTTTGAGCTCACCACATGTTTACAACAGACCTAAATGTCGATACCCGAGCCTATTTTACATCTGCAACAATAATTATTGCCATCCCAACAGGAGTTAAAGTATTTAGCTGACTAGCCACAATGCATGGCGGAGTAATTAAATGAGATGCTCCAATACTATGGGCCCTAGGGTTTATTTTCCTATTTACAGTCGGTGGGTTAACTGGGATTGTTCTAGCAAATTCATCACTAGACATTGTACTCCATGATACTTACTATGTTGTTGCTCACTTCCATTATGTACTATCTATGGGAGCCGTATTTGCTATCATAGCTGGATTTGTACATTGATTCCCATTATTTTCAGGATATACTCTTCACGAGACCTGAGCAAAAATTCACTTTGGAGTAATATTTACTGGGGTAAACCTAACCTTCTTCCCTCAACACTTTCTCGGATTAGCAGGTATGCCTCGACGATACTCAGACTATCCAGACGCATATACACTATGAAACACTGTCTCTTCTATTGGTTCCCTAATTTCATTAGTAGCTGTAGTTATTATAATGTTTATTATCTGAGAAGCTTTCTCATCTAAACGTCATCTGATTTCTGCCAGTATAACTTCAACTAATGTGGAGTGACTTTATGGATTCCCCCCTCTTCATCATACATTTGAAGAAGCTTCTTTTTCCCAAACCAATTAATCGAGAAAGGAGGGAATTGAACCCCCATCCACTGGTTTCAAGCCAGGTACATAACCACTCTGTCACTTTCTTAGAGGGATTNGTTAAATAATAACACTGCCTTGTCAAGACAAAATTACGAGTTAAATTCTCGTATTCCTCTAATGGCACACCCACTTCAATTAGGATTCCAAGACGCAGCATCCCCAATTATGGAGGAACTATTACACTTCCACGATCATACATTAATAGCAGTGTTCTTAATTAGCACTCTCGTTTTATATATTATTTCGACCCTTATAAGCACTAAACTCTCTAATACAAATACAATTGACGCACAAGAAATCGAAATAGTATGAACAATTATACCAGCCATCATTTTAATTGTGATTGCCCTTCCGTCACTTCGTATTTTATATTTAATGGATGAAGTTAGTAACCCAGATGTTACAGTTAAAGCTATTGGTCACCAATGATACTGAAGCTATGAGTATTCTGACTTTAACGATCTTAGCTTTGACTCTTATATAGTTCCCACTAAAGACCTTCTCCCCGGACAATTTCGACTTCTAGAAGTTGACAACCGAATAACCACCCCTGTCGGAATAACCACTCGAACCCTGATTACAGCAGAGGATGTTCTTCACTCATGAGCCGTCCCATCTTTAGGGGTAAAATTAGACGCAATCCCAGGACGGCTAAATCAAACCTCATTTATTATTTCACGACCTGGTGTTTACTACGGACAATGCTCTGAAATTTGTGGAGCAAACCACAGCTTTATGCCAATTGTTGTTGAATCTTTACCTATTAAGGAATTTTTAAACTGATCTTCTGCCTCAGTAAACGCCTCATTAAGANGCTATAGGACTAAGCAACAGCCTTTTAAGCTGTAGATAGGTGACTTCCAACCACCCTTAATGGCATGCCACAACTTGACCCAGCCCCATGATTCTTTATTTTATTTACTGCCTGAACAGTGTTTATTATATTTTCACCTATAAAAACCTCCAACTATACTCATCTAAATGACCCAGCACCTAAAACTTTTAAAGGTCTTAATAAACCGTGATCTTGACCGTGACCATAAACCTGTTTAGCCAATTTGCCTCACCTACACTACTTGGAATGCCACTTATTTTAATTGCCTTTTTGGTCCCATGATTTCTATTTCCAACCCCATGTAACCGATGAACTACAAACCGCTTAGTAACTATTCAAACATGATTTGTGAAAACCTTCACAAAACAAATCTTTCTCCCACTAAATTTTCCAGGACATAAATGAGCACTTATTCTCACATCGTTAATGATTTTTCTTCTTGGAATAAATTTACTGGGCCTTCTTCCCTACACTTTTACCCCTACCACACAACTTTCACTTAATTTAGGACTCGCAATCCCCCTATGATTAGCCACAGTAGCCATTGGGTTTCGAAATCAACTTACAGCATCTCTAGGTCATTTTCTACCCGAAGGCACGCCTACCCTGTTAATTCCAATTTTAATTATTATCGAAACAATTAGCTTATTTATCCGACCAATAGCACTTGGGGTCCGACTTACTGCTAACCTAACAGCAGGCCACCTTCTTATTCAACTTATTTCAACCGCTACCATGGCCCTATTATTCTCAAACCCTATTGTTTCTTCACTAACATTTGCTACCCTTCTTCTCCTTACTATATTAGAGATTGCAGTCGCTATAATTCAAGCATACGTATTTGTCCTTCTCTTAAGCCTATATCTTCAAGAAAATACTTAATGGCACATCAAGCACATGCTTTTCACATAGTAGACCCAAGCCCATGACCACTTACAGGGGCAACAGCCGCCTTTATACTTACTACCGGCCTAGCAATATGATTTCACTACGGTTCAACCTGAATTATATTTATAGGACTTACACTTATACTACTTACTATATATCAATGATGACGAGATGTTGTTCGTGAGGGCACATTTCAGGGTCATCACACAATTCCAGTCCAAAAAGGACTTCGTTATGGCATAATTCTATTTATCACCTCTGAAGTGTTCTTTTTTATTGGATTTTTTTGAGCATTTTATAATGCCAGCTTAGCCCCAACCTTTGAAGTTGGAGAATGCTGACCACCCGCTGGTATCTCCCCATTAAATCCTTTTGAGGTCCCTCTATTAAATACAGCAGTCCTTCTTGCTTCAGGGGTCACAGTTACTTGAGCTCATCATAGTATTATGCAGGGAAACCGTAAAGAAGCAATTCAGTCTCTCGCCTTAACTATTATTTTAGGAATATACTTTACAGCCCTACAAGCCATAGAATACTACGAAGCCCCTTTTACTATTGCAGACGGAATCTACGGATCAACATTTTTTGTGGCTACCGGCTTCCACGGGCTTCACGTTATTATTGGCTCACTATTTTTACTAACTTGCCTTCTGCGACAAATCAACTTTCACTTTACTGCACAACACCATTTTGGGTTTGAAGCAGCTGCCTGATACTGACATTTTGTTGATGTAGTTTGACTTTTCTTATACGTCTCAATTTATTGATGAGGCTCATATTTTCTTAGTATAAATGAGTACTGATGACTTCCAATCATTAAGCCTTGGTTAAACCCCAGGAGAAAATAATGTCTCTATTTGTATTTATTACCCTAGCAATTGTTCTAATTTTAGCCACTGTTAGCTTCTGGTTACCAATAATTAATCCAGACTCAGAAAAACTTTCACCTTATGAATGTGGCTTTGACCCACTTGGATCAGCCCGACTACCATATTCTATGCGATTTTTCCTAGTAGCTATTCTTTTTCTACTATTTGATTTAGAAATTGCCCTTCTCCTTCCCACCCCCTGGGCAGCGCAACTTCCTCACCCCACATTATCAATTTTTTGAGCATCAATTATTCTTATTCTTTTAACTTTAGGTTTTATTTACGAATGACTTCAAGGAGGCCTAGAATGAGCTGAATGAGGAGTTAGTCTAAAAAAGACAGCTGATTTCGGCTCAGCAAATTATGGTTTAACCCCATAACACCTTTATGTTAACAAACGAGTCCTGATTACTTTCCTCTACATTTATATTAAGTCTTATTGGCCTATCATTTCACCGGGCACACTTACTCTCAGCATTACTCTGTTTAGAAGGAATAATACTATCAATTTTTATTGGACTCAGCCTATGAGCCTTAAAATTTACCTTAATTGCTCCACTAATATATCCTATTGTTGTGTTAACAATATCTGCATGTGAAGCAGGCCTTGGCTTATCCCTTATAATTGCCACCGCCCGATCCCACGGATCTGATAATTTAAATACGCTTAATCTTCTACAATGCTAATAATTTCAATTCCATTAGCCACCCTTCTTCTCTCAACCTGACTGGCCCCTTCAAAGCGGTTGTGAGAAATTATAACAACCCAGTCCTTAATTATTGCCGTTATATCAACAGCCTGATTAGCCACTCAGGAGGCTTACCCATTTTTAAACAATTATCTATTTATTGATGAAATCTCATCTCCCCTTCTAGTACTTACCTGCTGACTTACAGCTCCAACACTACTTGCTAGTCAGAGTAAACTCTCCAAAGAACCCCTACCACGACAACGAACATACATTTTTACTATCATTGTACTCCAAATAACAACCCTCCTTGCATTTTTGGCGGACAACATAATCTTATTTTTTATTATATTTGAAGCAACTATAATTCCTACTTTAATTGTTATTACTCGATGAGGAGCCCAAAAAGAACGTATACTAGCCGGAACCTATTTAATCTTTTATACTTTATTTGGCTCTATGGCCCTCCTTACTGCCCTACTTTACTTCCATGAGACATTCGGAACGATATCAATCTCATTAATAAAATCTTTTTTTGTAGCCCAAACTTTTTCTTCCTGTTCAACAGCATGATGAATCGCTTGCTTTATTGCCTTTCTAGTAAAAATACCACTCTATGGTGTTCACCTCTGACTTCCAAAAGCGCACGTTGAAGCCCCTATTGCTGGATCAATAATTTTAGCAGGAACTTTACTAAAACTTGGTGGCTACGGAATTTTACGAATAAATATTTTTATAAATGACTCCCTCCTGCCCCTAGCAAAACCTCTTATTGTTTTTTCACTGTTTGGTGTTCTTCTATCAGCCATTTTATGTTCCCGCCAAACGGATTTAAAATCCCTAATTGCTTTTTCATCAGTAAGCCATATAGGATTAGTAATTGCCGCATCAATAATTAAGACAGAATGAAGCATTGCCGGCTCAATAGTTCTAATAATTTCCCACGGACTAGTTTCATCAGCCTTATTTTGCCTAGCTAACACTTCATATGAACGCACCAACACCCGCACCCTTATTCTCCTTCAAGGGACCCAAATTGTTTTTCCACTAGCAGCAGCCTGATGACTTCTGGCTGCCCTAATAAATCTAGCTCTTCCACCATCCCCAAATTTTATTGGAGAAATATCAATTTTAACATCATTATTTCAATGATCAAACATAACACTCATTTTAACAGGATTAGGAATTATTTTTACCACAGCCTACTCCTTATATATATTTTGAGCTTCACAACGAGAGCACCTTCCATCCCACCTAAACTCTTTCCCACCAATGCAAACTCGAGAACATATTTTACTTGCCTTACACATCCTCCCAGCCCTACTCCTAATACTGAAACCCACCTTAATATTTTAAGTGAATATAGTTTATTAAAAATACTAGCTTGTGATTCTAGAGAAGGGGACTAATAACCCCCTATTCACCGAGCCTGACTGGATCAACGAGAACTGCTAATTACTCGCCACTATGGTTCAATTCCATAGCAGACTCGCCCTCGCAATTATTCAAATAACATTTTGAACATTTGCCATGAGTTTTCCTATTATTGCACTAACATCATACTTAATTAGCATGCTATCCCTTATTATTCCTTTATTTAACCCAAACTCAGCAGAATTTCACTTCAAAACAAAGACTGCCATTAAAACAGCTTTCTTTGTCTCAACTATTCCTGCCATCTTAATAATTAATGAAAATTCTTTATCCACCATTATTTCATGAAAGTGGTTTAATATTATAATAACCCCTTTCAACTTAACAATTCAACTTGACCAATACTCAATTCTTTTCATCCCAATCGCTCTAATAGTCTCATGAAGCATTATTGAGTATTCTCTTTGGTACATACATGATGACATCAAGATCCAACTTTTCTTTAAATATTTACTTATTTTTTTACTAGCAATGATACTATTAGTATCAGCCGGCAACTTATTAATACTTTTTATTGGCTGGGAAGGAGTAGGAATTATATCTTATCTTTTAATTGGGTGATATTTTACACGGAGCAACGCCGGAGCAGCCGCTCTTCAAGCGGTACTGTATAACCGAATCGGAGACATTGGATTTTTATTTGCCATATTTTGACTTATTTCATCTTATGACTCAATTGACCTTAACTTTATCTTCTCAATGAATAACTCCACCCCCCTTCTACTAGCCTTCATTATTGCAGCCGCTAGTAAGTCAGCTCAATTTGGACTTCACCCATGACTCGCCTCCGCCATAGAAGGCCCCACCCCAGTATCAGCCCTACTTCACTCCAGTACAATGGTTGTTGCTGGGGTTTTTTT-ACTCATTCGCATTCATCCAATAATTAAAGATAACCAAACTGCCCTAACAACCTGTCTATGTCTTGGAGCTATTTCAACCGCATTTGCAGCTACATGTGCCCTCACCCAAAATGATATTAAAAAAATCATTGCCTTTTCAACATCAAGCCAACTCGGCCTTATAGTCGTAGCTATTGGCCTAAATATACCTCACCTAGCATTTTTTCACATCTGTACACATGCCTTCTTCAAGGCAATATTATTTTTATGCTCAGGATCAATTATTCATAACCTTAATGATGAACAAGACATTCGAAAAATGGGAGGCCTACAAAAAACCCTCCCATTCACCACAACATGTGTTACAGTTGGAAGCTTGGCCCTGATGGGAACCCCTTATCTTGCAGGCTTCTTTTCAAAAGACGCCATTATTGAAGCAATTAACACCTCCAATGTTAATGCATGGGCTTTGACCTTAACAATTATTGCCACCTCATTCACAGCCGTTTATAGCCTTCGAGTAATCTTCTTTGCATCAATGCAGCACCCTCGCTTTTCTCCTGCCTCTTCTATTAATGAAAATAATCCAACAATTATTAACCCAATTAAACGTCTTGCCCTAGGTAGTGTAATTGCTGGACTATTATTAAATCAAATTATTCTTCCATCTTCCCCTGTTACCATAACCATGCCAACCTATTTAAAGATAACCGCAATTATTGTAACCGTCCTAGGATTTATTATTGCCCTAGATCTAGCTAATATCTCTTGAACAAAGACCCCTGAACAAACAAATGTTTCAAAAACAATCAATACCTCTTTTTACCCGACCACTATTCATCGACTCATTCCCTCTTACGCCATAAACCTCAGCTTACGTGTTTCATCTCACCTAATTGACACCCTTTGACTAGAAAAAATTGGACCAAAAGGCTTAGCAGAACTCCAACTGCCCCCAATCATAAAAAATCAAGAAATCCAACGAGGGTTAATCAAAATTTACCTCTCCATCTTCATTTTTACCACTATTCTATGTCTAATTGTCTTACAGCTCGCAAGACACCACTATAATGGCCCCGAACCACCTCTAATACTGCAAACAACGTTAATAAAAGAGCCCACCCTACCACTATTAAAACCCCTCCCCCTCAGAAAAACATTGTTGCCACCCCAAATCAATCCCCCACATATACTCCTATATTAGCTACCCCTGCAATCCCCTCACCAACACCCCCAATAACTCATCAAGCCCCCAACAATAAAACATAAGCAGTAATGTATGATCAAACAACCCCTCCCCCCCAAGCCTCTGGATAAGGTTCCGCAACTAAAGCAGCAGAGTAAGCAAACACCACTATTATTCCACCAAGATATACTAAAAACAAAACTAAGCATAAAAAAGAAACACCACCATCCATCAGAATTAAACACCCTGCCCCTGCCGAACCTACTAATCCAAGTGCAGCATAAAAGGGAGAAGGATTTGAAGCTACCGCCAATAATCCAACAATCAACCCCAACTCAAATAATATAGTCATAATTCCTACAAGGATTTTAACCTAGACTTACAGTCTGAAAAACTGTTGTTGTATTCAACTATAAGAACACTAATGGCCCCAGTACTTCGCAAAACCCATCCTCTAGTAAAAATTATTAATAACTCGTTTATTGATCTTCCAGCACCAGTCAATCTTTCATCGCTATGAAACTTTGGCTCTCTGCTAGGAGTTTGCTTAATTGCCCAAATCGCAACCGGCTTATTTCTAGCAATGCACTATACTGCTGATACATCCATAGCTTTTTCATCGGTAGCCCACATCTGCCGAGACGTAAATAACGGATGATTACTTCGCAACCTTCATGCAAACGGAGCCTCATTCTTCTTCATCTGCATCTACCTTCACATTGGACGAGGGATATACTACGGCTCATACCTTTTTAAAGAAACCTGAAATATCGGAGTAATTCTCCTTTTCCTCGTTATAGCTACAGCATTTGTAGGCTATGTTCTTCCATGAGGACAAATGTCCTTCTGAGGTGCAACAGTTATCACAAACCTCCTCTCTGCCGCCCCATACATTGGAACCGAACTTGTTCAATGAATTTGAGGAGGTTTTTCAGTAGACAATGCCACCCTAACACGATTTTTTACTTTTCACTTTATTCTCCCATTTATCATTGCAGGCGCTTCCATACTTCACCTTCTTTTTCTTCATCAGACAGGGTCCTCAAACCCAACAGGACTTAACTCAAACTTTGACAAAATTCCATTTCACGCCTACTACTCCTATAAAGACATCTTCGGCTTCGCGTTAATACTAGCCTTCTTAGCCCTCCTATCCACCTTCGCCCCCAACCTCCTAGGTGATCCTGATAATTTTACCCCAGCAAACCCTTTAGTTACCCCACCCCATATTAAACCAGAATGATACTTCTTATTTGCCTACGCCATTCTTCGCTCAATCCCAAACAAACTAGGAGGGGTCCTCGCTCTTTTATTTTCTATTATAATCCTCCTGCTTATACCTCTTCTCCACACTTCTAACCAACGAACCCTTATATTCCGCCCTTTGGCAAAACTATTTTTCTGAACATTAGTAGCCAACACTCTTATTTTAACCTGAATTGGAGGACAGCCAGTAGAAGATCCCTACATCATAATTGGCCAACTAGCTTCCGTCTCTTACTTCACCATCTTCATTATTTTTATCCCCCTCCTAGGACTCATAGAGAACAAACTAGCCCGTCTTAACAGAACTTTTTCATTGGAAGTTGTTGTCCCACTATCATTAACTTTTTCCTGTATTAAACATATTCACCAAACACTTATTACACCCATATATTAATTTTATACAGTCCTTATATCTCAACAATAGACTTTCGCGGTCCTATAAATAATCTATGCTAGAACACAGCCTATATGATGATGTATGATATAGTACATATTATGTATGCATGAAGGACATATTATGTATAATCGAGCATTCATCTTATTTCCCCATGCATATCATTTCCCATCATTATTAATATTTCCACATATGTAAACTTAACATAAATGAATAACAACTACTAGCAATATTACAGTCCTTATATCTCAACAATAGACTTTCGCGGTCCTATAAATAATCTATGCTAGAACACAGCCTATATGATGATATATGATATAGTACATATTATGTATGCATGAAGGACATATTATGTATAATCGAGCATTCATCTTATTTCCCCATGCATATCATTTCCCATCATTATTAATATTTCCACATATGTAAATTTAACATAAATGAATAACAATTACTAGCAATATTGTAATATATTCGTTTCACGAAGATGGAATGGATATTAATGAATAAAGACTACGTCTCTACAGTTTAGCCTTCCCTTGAATTAAGAACACTTATATTACTTAGACAAAGTTAAACTCAAGTATTCTCCTTATTTCATGAATGATTTAAGGACATACAATTTATTCTATCGAGCAATCTCAGTCATTTTCACCATTCAAGTGATAACCAATTAAATCTGATTAATCAACAATCTCTTTATCAGCAGTAAAATATAATCAACTTAAACCCAATTACATA-CGCTCATAAAATTTTGAACTGGACCTTAATAGTCCCAGTCAATACGAATAATACTTATAAATTAACTTGAATAATAAACAACCATGGTCTATCTCATTAAAGAAATATAAATGTGTAACATACATTACTAATCTTTACAACATGAATATTCTTCTCCCAAACTCTTAAAATTCAACATCAAGACTGTCTTTATCCCCTATCGTACCTTAAAGAGGCCTCAGAGAAATCAAGGACTTGGTAGATCTTAACCTCCAATGGACCTACCACAAGAGTGACAGTAATCCCGCTTCAGGAGACATCTGACGGAACTGAATCTATGGACTTTTATAGCATAATCGGTCTATACTGAAATCTAAAGAGCCTCCCTCTTTATGAGATCTGGTACCTTAAAGACCTTAACCTGGCCTTACTTGAAACTGGTAAGCATTGATGGGTTTTTATATATAGGAGCTTTCCCCTGGCATCTCATAGTGGGGTAATGGCACATTAACAAGGTTGTCCCACTTAATGCAAGCGTGATTGTCTAGCATAAAAAGAAGGTTAGCATGTAGTGAATGTTTATTAGACATAACATATTTTGCCATATTTTTTTTAACCCTATTTTTTCTATTCCCCCCGGGAGTCCACTCTTCCACCTAAAATTTTTACATTTGCTAAAACCCGTCGGGGCCCCCCCC-TCCCCAAAAAATAGCTCAACAGCTCATTTTATTTATATACTCTTGAAAACCACCTATTCAACTTTTCCAAACAATCTAATTTACCTACACACCATTTTTACTCTTTTAAGGAGCTTTCACCAATTTAAAATTCATGTATATATATATATATATATATA----TTAAATAAAAATTCTTAATATTAGCTAATCAACGTCCACTAGCTTATATCTGAATTAAATCTCCTTATTTCTCCACTATAATAAAAAATAAAATACATGTATATATATATAT--GTATAAATTGACCACATCTTTGTCTTTCAAGGACATCTTCAATTTTTTTATATAGTACTTGCAAAAATCTTCT
>RMF017S
GCTTTTGAAGGAAAATAGTTTTCCCCTGGTCTTAGGCTCCAGTAACTCTTGGTGCAAATCCAAGTAAAAGCTGCTTCAGTAGCTTAAACATTAAAGCATTGGTCTTGTAAACCAAAGAATGAAGAATAAACCCTTCCTGAGGCTCAGGACAGAGAGAATTTAACTCCCACAGCTAACCCCCAAAGCTAGCATTCTATTTAAATTATATCCTGTTTAAATAGCTTAAATAAAGCATAGCACTGAAAATGCTAAGATGGACCCTAAAAGGTCCTTTAAACACAAAGGTTTGGTCCTGGCCTTGAGGTCAGTTATTACTTAATATACACATGCAAGTATCCGCTCCCCTGTGAGAACGCCCTTTAACCCCTTTTAGGGACAAGGAGCTGGTATCAGGCACGAAAATCTGCCCAAAACACCTAGCCACGCCACACCCACAAGGGAATTCAGCAGTGATTAACATTGAGTATTAGCGCAAGCTAGACTCAGTTAAAGTAAGACAGAGCCGGCTAATCTGGTGCCAGCCGCCGCGGTTACACCACGTGACTCAAATTGACCCCCTCCGGCGTAAAGCGTGATTAAAGTTACCCCTTTCTAGAGTTAAACTAAAACTAAGCTGTGACACGCCTGTTTATTAAGAAACCCAAAAACGAAAGTTACTCTAATATAATCAACTTGAACTCACGACAGCTGGGATACAAACTGGGATTAGATACCCCACTATGCCCAGCCGTAAACTTTAACTTACACTCAAATCGCCAGGGAACTACGAGCTAAGCTTAAAACCCAAAGGACTTGACGGTACCCCATATCCCCCTAGAGGAGCCTGTCCTATAATCGATAATCCACGTTTAACCTCACCATTTTTTGTTAATCAGCCTGTATACCTCCGTCGTCAGCTTACCACGTGAGCGCCAATTAGTGAGCTTAATGTCTTTCACCAACACGTCAGGTCAAGGTGCAGCAAATGAAATGGGAAGAGATGGGCTACACTTTCTATATTAGAAAAAACGAAAAACTATTTATGAAAACTAGTTGGAAGGCGGATTTAGCAGTAAAAAGGAATCAGAATGTCCATTTTAACCCGGCACTGGGGTGTGTACACACCGCCCGTCACCCTCTTCAGGGCTTCTTACCTAGTTCTTAACAAACTAAAGCATAACAGAAGAGGCAAGTCGTAACATGGTAAGTATACCGGAAGGTGTGCTTGGAAACGTAATGTAGCTTAATTAAAGCATCTCGCTTACACCGAGAAAATGTCCGTGAAAACCAGACCATTTCGAGCTAAAAACCTAGCCCAACTAAACATGAATATCCTCAAATTAATTTATTTTTAATAATAAATCATTTTGTTATTTTAGTAAAGGAGATTGAAAAATTTATTGGAGCTATAATAACAGTACCGCAAGGGAACGGTGAAATATAAAATGAAAAATTTTTAAGCAAGAAAAAGTAAAGACTACTCCTTGTACCTTTTGCATCATGGTTTAACTAGTCCAATCAAGCACAACGTATTTAAGTTTGACTTCCCGAAACTAAGTGAGCTACTTCAAGGCAGCTGATAGAGCGAACCCGTCTCTGTAGCAAAAGAGTGGGATGATCTTCAAGTAGCGGTGACAGACCTAACGAGCTTAGTGATAGCTGGTTACTCAAGAAATGGATCTAAGTCCAACCTGAAATTCATTCTAGTCCACCAAAACAACCACCTGAATTTCAGCGTAATTCAAATAAGGTACAGCCTATTTGAAACAGGATACAACCTAAATTAATGGATAAGACTAGCTTAATACACAACCAAGTGGGCCTAAAAGCAGCCACCTTTTAAATAGCGTCAAAGCTTAATTGTTATTTTTGCCTAATTACTTAATTATTATCTTAATCCTCTATTAATACTGAGTAATTCTATATTATTATAGAAATTTTTATGTTAAAACTAGTAACAAGAAGAAGACTCTTCTCTTTAATGTAAGTGTAAATCAGAAAGGACAAACCACTGATAATTAACGTCACTGAAACCAAAGTAGAAACTCATCAAGAAAAATCTACTTTCATTAACGTTAACCTAACACAAGAACATTTCAAGAAAGATTAAAAGAAAAAGAAGGAACTCGGCAAACATTAACCTCGCCTGTTTACCAAAAACATCGCCTCTTGACTCTTATAAGAGGTCCAGCCTGCCCAGTGACCATGTTCAACGGCCGCGGTATCCTAACCGTGCGAAGGTAGCGTAATCACTTGTTCTTTAANTGTGGACTAGTATGAATGGCACCACGAAGGTTATACTGTCTCCTTTTTCTAATCAGTGAAACTAATCTCCCCGTGAAGAAGCGAGGATATACCTATAAGACGAGAAGACCCTATGGAGCTTTAAACAACACAGCAATTACCTGCTAAACTAAGAAGTTTCTGAACATTTTCAATCTTTTAAGTAATCTGACTGCAAGTTTTTGGTTGGGGTGACCACGGAGCATAACACAACCTCCATGTTGAAAGAATTCTTTCTAAGCCAAGAACAACCTTTCTAAGCATCAATATATTGACATCCATTGACCCAATACATTTGACCAACGAACCAAGTTACCCTAGGGATAACAGCGCAATCCACTTCAAGAGCTCCTATCGACAAGTGGGTTTACGACCTCGATGTTGGATCAGGGTATCCCAGTGGTGCAGCCGCTACTAAAGGTTCGTTTGTTCAACGATTAAAACCCTACGTGATCTGAGTTCAGACCGGAGTAATCCAGGTCAGTTTCTATCTATACATGAGTTTCTTCTAGTACGAAAGGACCGGAGAAACGCGGCCCATATTTCTTACAAGCCGTAGCTACTAAATTATGATTTAAACTCAATAATATCGTAGCCCATAATTTTACTCAAGACAAGAGTAGTTAACGTAGCAAAACCTGGTATTGCAAAAGACCTAAACCCTTTCTATAGAAGTTCAAATCTTCTCGTTAACTTTGAACCTTTATTTAATTATTTCTACACTTTGTTATATCGCACCAATTCTTCTGGCAGTTGCTTTTCTTACCCTAATTGAACGCAAAGTGCTTGGCTACATGCAGCACCGAAAAGGCCCTAACATTGTTGGTCCAATAGGCCTCCTTCAACCAATTGCAGACGGAGTAAAACTATTTATTAAAGAGCCAATTCGGCCATCTACCTCATCTCAAACACTATTTCTTCTAGCCCCTGTAATAGCTCTATCATTAGCAATAATCATTTGGACCCCCATTCCTATACCAATTTCACTCTCTGATATAAACTTAGGAGTTATATTTCTCCTAGCCCTTTCTAGCCTTACCGTCTATTCCATCCTGGGTTCAGGCTGAGCCTCAAATTCTAAATATGCCCTAATTGGAGCTTTACGAGCAGTAGCACAAACTATTTCATACGAAGTAACTCTAGCCCTTATTCTTCTCTGCACTATTTTGCTATCAGGAAACTTCTCCCTTCAAAACTTTAGCATCACCCAAGAACCCATATGATTAATTATCCCAACATGACCCCTGGCTATAATATGATATATCTCCACCCTAGCAGAGACAAACCGAGCCCCATTTGACCTCACTGAAGGAGAATCTGAGTTAGTATCAGGGTTTAACGTAGAATACGCAGGGGGACCATTTGCCCTATTTTTTCTTGCCGAATACGCTAATATCTTGATGATAAACACAATTTCTGCTATTATTTTTCTAGGATCCTCCACCCTTCTCCTCTTAACATTTACTACAACATCACTAATACTAAAATCCGCTATTCTTTCTATGGTTTTCCTCTGAATTCGAGCCTCCTACCCACGATTCCGCTATGATCAACTTATACACCTAGTTTGAAAAAACTTCCTCCCCCTTACCTTAGCATTAACAATTTGATATATTTCATTTCCAATTTCACTCTTACTTACCCCACCAATTTTATGGAAGCGTGCCTGAAAGCTAAGGGCCTCCTTGATAGGGAGGACCATAGGAGTTCAAACCTCCTCACTTCCTTAGAAAGATAGGAATTGAACCTATAACTGGGAGATCAAAACTCCCTGTAATTCCGTTTTACCACTTTCTAGTAAAGTCAGCTAAATAAGCTTTTGGGCCCATACCCCAAACATGTTGGTTAAACCCCCTCCTTTACTAATTAATCCATATGCTCTATCAGTAATTGTTTCAAGCCTCGCCCTAGGCACTATCTTAACATTGTCAAGTTATCATTGAATTTTAGCATGAATTGGCCTTGAAATTAATACACTAGCTATTATTCCAATAATAACCAAAACCCCTCATCCACGAGCCATTGAAGCCGCAACAAAGTACTTCTTAACACAAGCCGCAGCATCAGCCCTTATTTTATTTTCTAGCATCCTTAATGCATATATTTTAGGAGAGTGATCTATTAATTCACCAACTCACCCCATTTCAGCTACCCTCCTATCAATTGCCATTGCAATAAAACTCGGAATTGCCCCATTTCATTTTTGACTCCCAGAGGTACTTCAAGGATCCACCCTACAAACAGGCCTTATTCTTTCTACATGACAAAAATTAGCTCCAATAGCCCTTCTTCTTCAACTATCACAATCAGTAAACCTAAACCTTATACTCACTTTAGGCCTTTTGTCAACTATTATTGGAGGATGGGGTGGAATTAATCAAACTCAAATCCGAAAAGTATTAGCCTTCTCTTCTGTAGCCCACTTAGGATGAATATTAGCAATCCTTAAAATCTCTCCACAATTAACACTTTTAAACTTTTTTCTTTATATTCTAATAACATCTACACTTTTCTTAACCTTTATATCACTAAACACAAAAAA-TATGTATGAACTCTCGACCTCCTGATCCAAAACCCCAGCGCTCACAGCACTCTCTATACTTTCCCTGCTATCACTAAGTGGACTACCCCCACTAACAGGATTTATACCAAAATGACTTATTGCCCAAGAAATGGTAAAACAAGACATAATTATATTTGCGCTATTAATTTTACTTTCCACACTTCTCAGCCTATTCTTTTACCTACGCCTTACATATTCTATATCTCTTACCCTAGCACCAAGCTTATCCTCCTCCCCCTCACTATGATTTAATCCCCCAAAAAA-CACTTTAGCCACACCTATAGTTATGTCTCTTTTACTCCTCCCTGTTACCCCCATTATTATAGCCGTAATATANAAACTTAGGATAACCTAGACCAAGAGCCTTCAAAGCCCTAAGTAGAAGTTAAAATCTTCTAGTTTCTGTAAGACTTGCAGGACATTATCCTGCATCTTCTGAATGCAAATCAGATACTTTTATTAAGCTAAAGCCTTCTAGAAAGACGGGCCTTGATCCCGTAAAATTTTAGTTAACAGCTAAACGCTCAATCCAGCGAGCTTCATTCTACTTCTCCCGATTTTTTTAAAAACGGGAGAAGCCCCGGCAGAACTTCTTCTGCTTCTCCAGATTTGCAATCTGGCGTGTGACACCCCAGGACCTGATAAGAGGAGGACTTTAACCTCCCTTGGTGGAGCTACAAGCCACCGCCTAACCCTCGGCCATCTTACCCGTGATAATTACCCGCTGACTATTTTCAACCAATCACAAGGATATTGGTACCCTATACCTAATCTTTGGTGCCTGAGCAGGAATAGTGGGAACTGCCCTCAGTCTTCTTATCCGAGCTGAACTGAGTCAGCCAGGCTCCCTCCTTGGTGATGACCAAATTTATAATGTTATTGTTACCGCACATGCTTTCGTCATAATTTTCTTTATGGTTATGCCAATTCTAATCGGCGGCTTTGGCAACTGACTTGTTCCTTTAATAATCGGAGCCCCCGATATGGCTTTTCCTCGTATAAACAACATAAGCTTCTGATTACTCCCCCCATCCTTTTTACTTCTTCTGGCCTCCGCTGGGGTAGAAGCTGGGGCTGGAACTGGCTGAACTGTTTATCCTCCACTAGCCGGAAATCTTGCCCATGCAGGACCATCTGTAGATTTAACTATCTTTTCCCTTCACTTGGCAGGTGTCTCATCCATTCTAGGTGCAATTAATTTTATTACCACAACCTTAAATATGAAACCTCCTTCAATAACTCAATATCAAACACCTTTATTTGTATGGTCTGTGCTAATTACTGCCGTTCTATTACTTCTCTCCTTACCAGTTCTTGCAGCAGGAATTACTATACTCTTAACTGATCGTAACCTAAATACAACATTCTTTGATCCTGCTGGAGGAGGTGACCCTATTTTATACCAACACCTCTTTTGATTCTTCGGACACCCAGAGGTTTATATTCTTATTCTCCCTGGCTTTGGTATTATTTCGCATGTAGTAACATTTTACTCAAGTAAAAAAGAGCCATTTGGTTATATAGGAATGGTTTGAGCAATAATGTCAATTGGCCTCCTAGGCTTTATTGTTTGAGCTCACCACATGTTTACAACAGACCTAAATGTCGATACCCGAGCCTATTTTACATCTGCAACAATAATTATTGCCATCCCAACAGGAGTTAAAGTATTTAGCTGACTAGCCACAATGCATGGCGGAGTAATTAAATGAGATGCTCCAATACTATGGGCCCTAGGGTTTATTTTCCTATTTACAGTCGGTGGGTTAACTGGGATTGTTCTAGCAAATTCATCACTAGACATTGTACTCCATGATACTTACTATGTTGTTGCTCACTTCCATTATGTACTATCTATGGGAGCCGTATTTGCTATCATAGCTGGATTTGTACATTGATTCCCATTATTTTCAGGATATACTCTTCACGAGACCTGAGCAAAAATTCACTTTGGAGTAATATTTACTGGGGTAAACCTAACCTTCTTCCCTCAACACTTTCTCGGATTAGCAGGTATGCCTCGACGATACTCAGACTATCCAGACGCATATACACTATGAAACACTGTCTCTTCTATTGGTTCCCTAATTTCATTAGTAGCTGTAGTTATTATAATGTTTATTATCTGAGAAGCTTTCTCATCTAAACGTCATCTGATTTCTGCCAGTATAACTTCAACTAATGTGGAGTGACTTTATGGATTCCCCCCTCTTCATCATACATTTGAAGAAGCTTCTTTTTCCCAAACCAATTAATCGAGAAAGGAGGGAATTGAACCCCCATCCACTGGTTTCAAGCCAGGTACATAACCACTCTGTCACTTTCTTAGAGGGATTNGTTAAATAATAACACTGCCTTGTCAAGACAAAATTACGAGTTAAATTCTCGTATTCCTCTAATGGCACACCCACTTCAATTAGGATTCCAAGACGCAGCATCCCCAATTATGGAGGAACTATTACACTTCCACGATCATACATTAATAGCAGTGTTCTTAATTAGCACTCTCGTTTTATATATTATTTCGACCCTTATAAGCACTAAACTCTCTAATACAAATACAATTGACGCACAAGAAATCGAAATAGTATGAACAATTATACCAGCCATCATTTTAATTGTGATTGCCCTTCCGTCACTTCGTATTTTATATTTAATGGATGAAGTTAGTAACCCGGATGTTACAGTTAAAGCTATTGGTCACCAATGATACTGAAGCTATGAGTATTCTGACTTTAACGATCTTAGCTTTGACTCTTATATAGTTCCCACTAAAGACCTTCTCCCCGGACAATTTCGACTTCTAGAAGTTGACAACCGAATAACCACCCCTGTCGGAATAACCACTCGAACCCTGATTACAGCAGAGGATGTTCTTCACTCATGAGCCGTCCCATCTTTAGGGGTAAAATTAGACGCAATCCCAGGACGGCTAAATCAAACCTCATTTATTATTTCACGACCTGGTGTTTACTACGGACAATGCTCTGAAATTTGTGGAGCAAACCACAGCTTTATGCCAATTGTTGTTGAATCTTTACCTATTAAGGAATTTTTAAACTGATCTTCTGCCTCAGTAAACGCCTCATTAAGANGCTATAGGACTAAGCAACAGCCTTTTAAGCTGTAGATAGGTGACTTCCAACCACCCTTAATGACATGCCACAACTTGACCCAGCCCCATGATTCTTTATTTTATTTACTGCCTGAACAGTGTTTATTATATTTTCACCTATAAAAACCTCCAACTATACTCATCTAAATGACCCAGCACCTAAAACTTTTAAAGGTCTTAATAAACCGTGATCTTGACCGTGACCATAAACCTGTTTAGCCAATTTGCCTCACCTACACTACTTGGAATGCCACTTATTTTAATTGCCTTTTTGGTCCCATGATTTCTATTTCCAACCCCATGTAACCGATGAACTACAAACCGCTTAGTAACTATTCAAACATGATTTGTGAAAACCTTCACAAAACAAATCTTTCTCCCACTAAATTTTCCAGGACATAAATGAGCACTTATTCTCACGTCGTTAATGATCTTTCTTCTTGGAATAAATTTACTGGGCCTTCTTCCCTACACTTTTACCCCTACCACACAACTTTCACTTAATTTAGGACTCGCAATCCCCCTATGATTAGCCACAGTAGCCATTGGGTTTCGAAATCAACTTACAGCATCTCTAGGTCATTTTTTACCCGAAGGCACGCCTACCCTGTTAATTCCAATTTTAATTATCATCGAAACAATTAGCTTATTTATCCGACCAATAGCACTTGGGGTCCGACTTACTGCTAACCTAACAGCAGGCCACCTTCTTATTCAACTTATTTCAACCGCTACCATGGCCCTATTATTCTCAAACCCTATTGTTTCTTCACTAACATTTGCTACCCTTCTTCTCCTTACTATATTAGAGATTGCAGTCGCTATAATTCAAGCATACGTATTTGTCCTTCTCTTAAGCCTATATCTTCAAGAAAATACTTAATGGCACATCAAGCACATGCTTTTCACATAGTAGACCCAAGCCCATGACCACTTACAGGGGCAACAGCCGCCTTTATACTTACTACCGGCCTAGCAATATGATTTCACTACGGTTCAACCTGAATTATATTTATAGGACTTACACTTATACTACTTACTATATATCAATGATGACGAGATGTTGTTCGTGAGGGCACATTTCAGGGTCATCACACAATTCCAGTCCAAAAAGGACTTCGTTATGGCATAATTCTATTTATCACCTCTGAAGTGTTCTTTTTTATTGGATTTTTTTGAGCATTTTATAATGCCAGCTTAGCCCCAACCTTTGAAGTTGGAGAATGCTGACCACCCGCTGGTATCTCCCCATTAAATCCTTTTGAGGTCCCTCTATTAAATACAGCAGTCCTTCTTGCTTCAGGGGTCACAGTTACTTGAGCTCATCATAGTATTATGCAGGGAAACCGTAAAGAAGCAATTCAGTCTCTCGCCTTAACTATTATTTTAGGAATATACTTTACAGCCCTACAAGCCATAGAATACTACGAAGCCCCTTTTACTATTGCAGACGGAATCTACGGATCAACATTTTTTGTGGCTACCGGCTTCCACGGGCTTCACGTTATTATTGGCTCACTATTTTTACTAACTTGCCTTCTGCGACAAATCAACTTTCACTTTACTGCACAACACCATTTTGGGTTTGAAGCAGCTGCCTGATACTGACATTTTGTTGATGTAGTTTGACTTTTCTTATACGTCTCAATTTATTGATGAGGCTCATATTTTCTTAGTATAAATGAGTACTGATGACTTCCAATCATTAAGCCTTGGTTAAACCCCAGGAGAAAATAATGTCTCTATTTGTATTTATTACCCTAGCAATTGTTCTAATTTTAGCCACTGTTAGCTTCTGGTTACCAATAATTAATCCAGACTCAGAAAAACTTTCACCTTATGAATGTGGCTTTGACCCACTTGGATCAGCCCGACTACCATATTCTATGCGATTTTTCCTAGTAGCTATTCTTTTTCTACTATTTGATTTAGAAATTGCCCTTCTCCTTCCCACCCCCTGGGCAGCGCAACTTCCTCACCCCACATTATCAATTTTTTGAGCATCAATTATTCTTATTCTTTTAACTTTAGGTTTTATTTACGAATGACTTCAAGGAGGCCTAGAATGAGCTGAATGAGGAGTTAGTCTAAAAAAGACAGCTGATTTCGGCTCAGCAAATTATGGTTTAACCCCATAACACCTTTATGTTAACAAACGAGTCCTGATTACTTTCCTCTACATTTATATTAAGTCTTATTGGCCTATCATTTCACCGGGCACACTTACTCTCAGCATTACTCTGTTTAGAAGGAATAATACTATCAATTTTTATTGGACTCAGCCTATGAGCCTTAAAATTTACCTTAATTGCTCCACTAATATATCCTATTGTTGTGTTAACAATATCTGCATGTGAAGCAGGCCTTGGCTTATCCCTTATAATTGCCACCGCCCGATCCCACGGATCTGATAATTTAAATACGCTTAATCTTCTACAATGCTAATAATTTCAATTCCATTAGCCACCCTTCTTCTCTCAACCTGACTGGCCCCTTCAAAGCGGTTGTGAGAAATTATAACAACCCAGTCCTTAATTATTGCCGTTATATCAACAGCCTGATTAGCCACTCAGGAGGCTTACCCATTTTTAAACAATTATCTATTTATTGATGAAATCTCATCTCCCCTTCTAGTACTTACCTGCTGACTTACAGCTCCAACACTACTTGCTAGTCAGAGTAAACTCTCCAAAGAACCCCTACCACGACAACGAACATACATTTTTACTATCATTGTACTCCAAATAACAACCCTCCTTGCATTTTTGGCGGACAACATAATCTTATTTTTTATTATATTTGAAGCAACTATAATTCCTACTTTAATTGTTATTACTCGATGAGGAGCCCAAAAAGAACGTATACTAGCCGGAACCTATTTAATCTTTTATACTTTATTTGGCTCTATGGCCCTCCTTACTGCCCTACTTTACTTCCATGAGACATTCGGAACGATATCAATCTCATTAATAAAATCTTTTTTTGTAGCCCAAACTTTTTCTTCCTGTTCAACAGCATGATGAATCGCTTGCTTTATTGCCTTTCTAGTAAAAATACCACTCTATGGTGTTCACCTCTGACTTCCAAAAGCGCACGTTGAAGCCCCTATTGCTGGATCAATAATTTTAGCAGGAACTTTACTAAAACTTGGTGGCTACGGAATTTTACGAATAAATATTTTTATAAATGACTCCCTCCTGCCCCTAGCAAAACCTCTTATTGTTTTTTCACTGTTTGGTGTTCTTCTATCAGCCATTTTATGTTCCCGCCAAACGGATTTAAAATCCCTAATTGCTTTTTCATCAGTAAGCCATATAGGATTAGTAATTGCCGCATCAATAATTAAGACAGAATGAAGCATTGCCGGCTCAATAGTTCTAATAATTTCCCACGGACTAGTTTCATCAGCCTTATTTTGCCTAGCTAACACTTCATATGAACGCACCAACACCCGCACCCTTATTCTCCTTCAAGGGACCCAAATTGTTTTTCCACTAGCAGCAGCCTGATGACTTCTGGCTGCCCTAATAAATCTAGCTCTTCCACCATCCCCAAATTTTATTGGAGAAATATCAATTTTAACATCATTATTTCAATGATCAAACATAACACTCATTTTAACAGGATTAGGAATTATTTTTACCACAGCCTACTCCTTATATATATTTTGAGCTTCACAACGAGAGCACCTTCCATCCCACCTAAACTCTTTCCCACCAATGCAAACTCGAGAACATATTTTACTTGCCTTACATATCCTTCCAGCCCTACTCCTAATACTGAAACCCACCTTAATATTTTAAGTGAATATAGTTTATTAAAAATACTAGCTTGTGATTCTAGAGAAGGGGACTAATAACCCCCTATTCACCGAGCCTGACTGGATCAACGAGAACTGCTAATTACTCGCCACTATGGTTCAATTCCATAGCAGACTCGCCCTCGCAATTATTCAAATAACATTTTGAACATTTGCCATGAGTTTTCCTATTATTGCACTAACATCATACTTAATTAGCATGCTATCCCTTATTATTCCTTTATTTAACCCAAACTCAGCAGAATTTCACTTCAAAACAAAGACTGCCATTAAAACAGCTTTCTTTGTCTCAACTATTCCTGCCATCTTAATAATTAATGAAAATTCTTTATCCACCATTATTTCATGAAAGTGGTTTAATATTATAATAACCCCTTTCAACTTAACAATTCAACTTGACCAATACTCAATTCTTTTCATCCCAATCGCTCTAATAGTCTCATGAAGCATTATTGAGTATTCTCTTTGGTACATACATGATGACATCAAGATCCAACTTTTCTTTAAATATTTACTTATTTTTTTACTAGCAATGATACTATTAGTATCAGCCGGCAACTTATTAATACTTTTTATTGGCTGGGAAGGAGTAGGAATTATATCTTATCTTTTAATTGGGTGATATTTTACACGGAGCAACGCCGGAGCAGCCGCTCTTCAAGCGGTACTGTATAACCGAATTGGAGACATTGGATTTTTATTTGCCATATTTTGACTTATTTCATCTTATGACTCAATTGACCTTAACTTTATCTTCTCAATGAATAACTCCACCCCCCTTCTACTAGCCTTCATTATTGCAGCCGCTAGTAAGTCAGCTCAATTTGGACTTCACCCATGACTCGCCTCTGCCATAGAAGGCCCCACCCCAGTATCAGCCCTACTTCACTCCAGTACAATGGTTGTTGCTGGGGTTTTTTT-ACTCATTCGCATTCATCCAATAATTAAAGATAACCAAACTGCCCTAACAACCTGTCTATGTCTTGGAGCTATTTCAACCGCATTTGCAGCTACATGTGCCCTCACCCAAAATGATATTAAAAAAATCATTGCCTTTTCAACATCAAGCCAACTCGGCCTTATAGTCGTAGCTATTGGCCTAAATATACCTCACCTAGCATTTTTTCACATCTGTACACATGCCTTCTTCAAGGCAATATTATTTTTATGCTCAGGATCAATTATTCATAACCTTAATGATGAACAAGACATTCGAAAAATGGGAGGCCTACAAAAAACCCTCCCATTCACCACAACATGTGTTACAGTTGGAAGCTTGGCCCTGATGGGAACCCCTTATCTTGCAGGCTTCTTTTCAAAAGACGCCATTATTGAAGCAATTAACACCTCCAATGTTAATGCATGGGCTTTGACCTTAACAATTATTGCCACCTCATTCACAGCCGTTTATAGCCTTCGAGTAATCTTCTTTGCATCAATGCAGCACCCTCGCTTTTCTCCTGCCTCTTCTATTAATGAAAATAATCCAACAATTATTAACCCAATTAAACGTCTTGCCCTAGGTAGTGTAATTGCTGGACTATTATTAAATCAAATTATTCTTCCATCTTCCCCTGTTACCATAACCATGCCAACCTATTTAAAGATAACCGCAATTATTGTAACCGTCCTAGGATTTATTATTGCCCTAGATCTAGCTAATATCTCTTGAACAAAGACCCCTGAACAAACAAATGTTTCAAAAACAATCAATACCTCTTTTTACCCGACCACTATTCATCGACTCATTCCCTCTTACGCCATAAACCTCAGCTTACGTGTTTCATCTCACCTAATTGACACCCTTTGACTAGAAAAAATTGGTCCAAAAGGCTTAGCAGAACTCCAACTGCCCCCAATCATAAAAAATCAAGAAATCCAACGAGGGTTAATCAAAATTTACCTCTCCATCTTCATTTTTACCACTATTCTATGTCTAATTGTCTTACAGCTCGCAAGACACCACTATAATGGCCCCGAACCACCTCTAATACTGCAAACAACGTTAATAAAAGAGCCCACCCTACCACTATTAAAACCCCTCCCCCTCAGAAAAACATTGTTGCCACCCCAAATCAATCCCCCACATATACTCCTATATTAGCTACCCCTGCAATCCCCTCACCAACACCCCCAATAACTCATCAAGCCCCCAACAATAAAACATAAGCAGTAATGTATGATCAAACAACCCCTCCCCCCCAAGCCTCTGGATAAGGTTCCGCAACTAAAGCAGCAGAGTAAGCAAACACCACTATTATTCCACCAAGATATACTAAAAACAAAACTAAGCATAAAAAAGAAACACCACCATCCATCAGAATTAAACACCCTGCCCCTGCCGAACCTACTAATCCAAGTGCAGCATAAAAGGGAGAAGGATTTGAAGCTACCGCCAATAATCCAACAATCAACCCCAACTCAAATAATATAGTCATAATTCCTACAAGGATTTTAACCTAGACTTACAGTCTGAAAAACTGTTGTTGTATTCAACTATAAGAACACTAATGGCCCCAGTACTTCGCAAAACCCATCCTCTAGTAAAAATTATTAATAACTCGTTTATTGATCTTCCAGCACCAGTCAATCTTTCATCGCTATGAAACTTTGGCTCTCTGTTAGGAGTTTGCTTAATTGCCCAAATCGCAACCGGCTTATTTCTAGCAATGCACTATACTGCTGATACATCCATAGCTTTTTCATCTGTAGCCCACATCTGCCGAGACGTAAATAACGGATGATTACTTCGCAACCTTCATGCAAACGGAGCCTCATTCTTCTTCATCTGCATCTACCTTCACATTGGACGAGGGATATACTACGGCTCATACCTTTTTAAAGAAACCTGAAATATCGGAGTAATTCTCCTTTTCCTCGTTATAGCTACAGCATTTGTAGGCTATGTTCTTCCATGAGGACAAATGTCCTTCTGAGGTGCAACAGTTATCACAAACCTCCTCTCTGCCGCCCCATACATTGGAACCGAACTTGTTCAATGAATTTGAGGAGGTTTTTCAGTAGACAATGCCACCCTAACACGATTTTTTACTTTTCACTTTATTCTCCCATTTATCATTGCAGGCGCTTCCATACTTCACCTTCTTTTTCTTCATCAGACAGGGTCCTCAAACCCAACAGGACTTAACTCAAACTTTGACAAAATTCCATTTCACGCCTACTACTCCTATAAAGACATCTTCGGCTTCGCGTTAATACTAGCCTTCTTAGCCCTCCTATCCACCTTCGCCCCCAACCTCCTAGGTGATCCTGATAATTTTACCCCGGCAAACCCTTTAGTTACACCACCCCATATTAAACCAGAATGATACTTCTTATTTGCCTACGCCATTCTTCGCTCAATCCCAAACAAACTAGGAGGGGTCCTCGCTCTTTTATTTTCTATTATAATCCTCCTGCTTATACCTCTTCTCCACACTTCTAACCAACGAACCCTTATATTCCGCCCTTTGGCAAAACTATTTTTCTGAACATTAGTAGCCAACACTCTTATTTTAACCTGAATTGGAGGACAGCCAGTAGAAGATCCCTACATCATAATTGGCCAACTAGCTTCCGTCTCTTACTTCACCATCTTCATTATTTTTATCCCCCTCCTAGGACTCATAGAGAACAAACTAGCCCGTCTTAACAGAATTTTTTCATTGGAAGTTGTTGTCCCACTATCATTAACTTTTTCCTGTATTAAACATATTCACCAAACACTTATTACACCCATATATTAATTTTATACAGTCCTTATATCTCAACAATAGACTTTCGCGGTCCTATAAATAATCTATGCTAGAACACAGCCTATATGATGATGTATGATATAGTACATATTATGTATGCATGAAGGACATATTATGTATAATCGAGCATTCATCTTATTTCCCCATGCATATCATTTCCCATCATTATTAATATTTCCACATATGTAAACTTAACATAAATGAATAACAACTACTAGCAATATTACAGTCCTTATATCTCAACAATAGACTTTCGCGGTCCTATAAATAATCTATGCTAGAACACAGCCTATATGATGATATATGATATAGTACATATTATGTATGCATGAAGGACATATTATGTATAATCGAGCATTCATCTTATTTCCCCATGCATATCATTTCCCATCATTATTAATATTTCCACATATGTAAACTTAACATAAATGAATAACAATTACTAGCAATATTGTAATACATTCGTTTCACGAAGATGGAATGGATATTAATGAATGAAGACTATGTCTCTACAGTTTAGCCTTCCCTTGAATTAAGAACACTTATATTACTTAGACAAAGTTAAACTCAAGTATTTTCCTTATTTCATGAATGATTTAAGGACATACAATTTATTCTATCGAGCAATCTCAGTCATTTTCACCATTCAAGTGATAACCAATTAAATCTGATTAATCAACAATCTCTTTATCAGCAGTAAAATATAATCAACTTAAACCCAATTACATA-CGCTCATAAAATTTTGAACTGGACCTTAATAGTCCCAGTCAATACGAATAATACTTATAAATTAACTTGAATAATAAACAACCATGGTCTATCTCATTAAAGAAATATAAATGTGTAACATACATTACTAATCTT-ACAACATGAATATTCTTCTCCCAAACTCTTAAAGTTCAACATCAAGACTGTCTTTATCCCCTATCGTACCTTAAAGAGGCCTCAGAGAAATCAAGGACTTGGTAGATCTTAACCTCCAATGGACCTACCACAAGAGTGACAGTAATCCCGCTTCAGGAGACATCTGACGGAACTGAATCTATGGACTTTTATAGCATAATCGGTCTATACTGAAATCTAAAGAGCCTCTCTCCTTATGAGATCTGGTACCTTAAAGACCTTAACCTGGCCTTACTTGAAACTGGTAAGCATTGATGGGTTTTTATATATAGGAGCTTTCCCCTGGCATCTCATAGTGGGGTAATGGCACATTAACAAGGTTGTCCCACTTAATGCAAGCGTGATTGTCTAGCATAAAAAGAAGGTTAGCATGTAGTGAATGTTTATTAGACATAACATATTTTGCCATATTTTTTTTAACCCTATTTTTTCTATTCCCCCCGGGAGTCCACTCTTCCACCTAAAATTTTTACATTTGCTAAAACCCGTCGGGGCCCCCCCC-TCCCCAAAAAATAGCTCAACAGCTCATTTTATTTATATACTCTTGAAAACCACCTATTCAACTTTTCCAAACAATCTAATTTACCTACACACCATTTTTACTCTTTTAAGGAGCTTTCACCAATTTAAAATTCATGTATATATATATATATATATATA----TTAAATAAAAATTCTTAATATTAGCTAATCAACGTCCACTAGCTTATATCTGAATTAAATCTCCTTATTTCTCCACTATAATAAAAAATAAAATACATGTATATATATATAT--GTATAAATTGACCACATCTTTGTCTTTCAAGGACATCTTCAATTTTTTTATATAGTACTTGCAAAAATCTTCT
>RMF022S
GCTTTTGAAGGAAAATAGTTTTCCCCTGGTCTTAGGCTCCAGTAACTCTTGGTGCAAATCCAAGTAAAAGCTGCTTCAGTAGCTTAAACATTAAAGCATTGGTCTTGTAAACCAAAGAATGAAGAATAAACCCTTCCTGAGGCTCAGGACAGAGAGAATTTAACTCCCACAGCTAACCCCCAAAGCTAGCATTCTATTTAAATTATATCCTGTTTAAATAGCTTAAATAAAGCATAGCACTGAAAATGCTAAGATGGACCCTAAAAGGTCCTTTAAACACAAAGGTTTGGTCCTGGCCTTGAGGTCAGTTATTACTTAATATACACATGCAAGTATCCGCTCCCCTGTGAGAACGCCCTTTAACCCCTTTTAGGGACAAGGAGCTGGTATCAGGCACGAAAATCTGCCCAAAACACCTAGCCACGCCACACCCACAAGGGAATTCAGCAGTGATTAACATTGAGTATTAGCGCAAGCTAGACTCAGTTAAAGTAAGACAGAGCCGGCTAATCTGGTGCCAGCCGCCGCGGTTACACCACGTGACTCAAATTGACCCCCTCCGGCGTAAAGCGTGATTAAAGTTACCCCTTTCTAGAGTTAAACTAAAACTAAGCTGTGACACGCCTGTTTATTAAGAAACCCAAAAACGAAAGTTACTCTAATATAATCAACTTGAACTCACGACAGCTGGGATACAAACTGGGATTAGATACCCCACTATGCCCAGCCGTAAACTTTAACTTACACTCAAATCGCCAGGGAACTACGAGCTAAGCTTAAAACCCAAAGGACTTGACGGTACCCCATATCCCCCTAGAGGAGCCTGTCCTATAATCGATAATCCACGTTTAACCTCACCATTTTTTGTTAATCAGCCTGTATACCTCCGTCGTCAGCTTACCACGTGAGCGCCAATTAGTGAGCTTAATGTCTTTCACCAACACGTCAGGTCAAGGTGCAGCAAATGAAATGGGAAGAGATGGGCTACACTTTCTATATTAGAAAAAACGAAAAACTATTTATGAAAACTAGTTGGAAGGCGGATTTAGCAGTAAAAAGGAATCAGAATGTCCATTTTAACCCGGCACTGGGGTGTGTACACACCGCCCGTCACCCTCTTCAGGGCTTCTTACCTAGTTCTTAACAAACTAAAGCATAACAGAAGAGGCAAGTCGTAACATGGTAAGTATACCGGAAGGTGTGCTTGGAAACGTAATGTAGCTTAATTAAAGCATCTCGCTTACACCGAGAAAATGTCCGTGAAAACCAGACCATTTCGAGCTAAAAACCTAGCCCAACTAAACATGAATATCCTCAAATTAATTTATTTTTAATAATAAATCATTTTGTTATTTTAGTAAAGGAGATTGAAAAATTTATTGGAGCTATAATAACAGTACCGCAAGGGAACGGTGAAATATAAAATGAAAAATTTTTAAGCAAGAAAAAGTAAAGACTACTCCTTGTACCTTTTGCATCATGGTTTAACTAGTCCAATCAAGCACAACGTATTTAAGTTTGACTTCCCGAAACTAAGTGAGCTACTTCAAGGCAGCTGATAGAGCGAACCCGTCTCTGTAGCAAAAGAGTGGGATGATCTTCAAGTAGCGGTGACAGACCTAACGAGCTTAGTGATAGCTGGTTACTCAAGAAATGGATCTAAGTCCAACCTGAAATTCATTCTAGTCCACCAAAACAACCACCTGAATTTCAGCGTAATTCAAATAAGGTACAGCCTATTTGAAACAGGATACAACCTAAATTAATGGATAAGACTAGCTTAATACACAACCAAGTGGGCCTAAAAGCAGCCACCTTTTAAATAGCGTCAAAGCTTAATTGTTATTTTTGCCTAATTACTTAATTATTATCTTAATCCTCTATTAATACTGAGTAATTCTATATTATTATAGAAATTTTTATGTTAAAACTAGTAACAAGAAGAAGACTCTTCTCTTTAATGTAAGTGTAAATCAGAAAGGACAAACCACTGATAATTAACGTCACTGAAACCAAAGTAGAAACTCATCAAGAAAAATCTACTTTCATTAACGTTAACCTAACACAAGAACATTTCAAGAAAGATTAAAAGAAAAAGAAGGAACTCGGCAAACATTAACCTCGCCTGTTTACCAAAAACATCGCCTCTTGACTCTTATAAGAGGTCCAGCCTGCCCAGTGACCATGTTCAACGGCCGCGGTATCCTAACCGTGCGAAGGTAGCGTAATCACTTGTTCTTTAANTGTGGACTAGTATGAATGGCACCACGAAGGTTATACTGTCTCCTTTTTCTAATCAGTGAAACTAATCTCCCCGTGAAGAAGCGAGGATATACCTATAAGACGAGAAGACCCTATGGAGCTTTAAACAACACAGCAATTACCTGCTAAACTAAGAAGTTTCTGAACATTTTCAATCTTTTAAGTAATCTGACTGCAAGTTTTTGGTTGGGGTGACCACGGAGCATAACACAACCTCCATGTTGAAAGAATTCTTTCTAAGCCAAGAACAACCTTTCTAAGCATCAATATATTGACATCCATTGACCCAATACATTTGACCAACGAACCAAGTTACCCTAGGGATAACAGCGCAATCCACTTCAAGAGCTCCTATCGACAAGTGGGTTTACGACCTCGATGTTGGATCAGGGTATCCCAGTGGTGCAGCCGCTACTAAAGGTTCGTTTGTTCAACGATTAAAACCCTACGTGATCTGAGTTCAGACCGGAGTAATCCAGGTCAGTTTCTATCTATACATGAGTTTCTTCTAGTACGAAAGGACCGGAGAAACGCGGCCCATATTTCTTACAAGCCGTAGCTACTAAATTATGATTTAAACTCAATAATATCGTAGCCCATAATTTTACTCAAGACAAGAGTAGTTAACGTAGCAAAACCTGGTATTGCAAAAGACCTAAACCCTTTCTATAGAAGTTCAAATCTTCTCGTTAACTTTGAACCTTTATTTAATTATTTCTACACTTTGTTATATCGCACCAATTCTTCTGGCAGTTGCTTTTCTTACCCTAATTGAACGCAAAGTGCTTGGCTACATGCAGCACCGAAAAGGCCCTAACATTGTTGGTCCAATAGGCCTCCTTCAACCAATTGCAGACGGAGTAAAACTATTTATTAAAGAGCCAATTCGGCCATCTACCTCATCTCAAACACTATTTCTTCTAGCCCCTGTAATAGCTCTATCATTAGCAATAATCATTTGGACCCCCATTCCTATACCAATTTCACTCTCTGATATAAACTTAGGAGTTATATTTCTCCTAGCCCTTTCTAGCCTTACCGTCTATTCCATCCTGGGTTCAGGCTGAGCCTCAAATTCTAAATATGCCCTAATTGGAGCTTTACGAGCAGTAGCACAAACTATTTCATACGAAGTAACTCTAGCCCTTATTCTTCTCTGCACTATTTTGCTATCAGGAAACTTCTCCCTTCAAAACTTTAGCATCACCCAAGAACCCATATGATTAATTATCCCAACATGACCCCTGGCTATAATATGATATATCTCCACCCTAGCAGAGACAAACCGAGCCCCATTTGACCTCACTGAAGGAGAATCTGAGTTAGTATCAGGGTTTAACGTAGAATACGCAGGGGGACCATTTGCCCTATTTTTTCTTGCCGAATACGCTAATATCTTGATGATAAACACAATTTCTGCTATTATTTTTCTAGGATCCTCCACCCTTCTCCTCTTAACATTTACTACAACATCACTAATACTAAAATCCGCTATTCTTTCTATGGTTTTCCTCTGAATTCGAGCCTCCTACCCACGATTCCGCTATGATCAACTTATACACCTAGTTTGAAAAAACTTCCTCCCCCTTACCTTAGCATTAACAATTTGATATATTTCATTTCCAATTTCACTCTTACTTACCCCACCAATTTTATGGAAGCGTGCCTGAAAGCTAAGGGCCTCCTTGATAGGGAGGACCATAGGAGTTCAAACCTCCTCACTTCCTTAGAAAGATAGGAATTGAACCTATAACTGGGAGATCAAAACTCCCTGTAATTCCGTTTTACCACTTTCTAGTAAAGTCAGCTAAATAAGCTTTTGGGCCCATACCCCAAACATGTTGGTTAAACCCCCTCCTTTACTAATTAATCCATATGCTCTATCAGTAATTGTTTCAAGCCTCGCCCTAGGCACTATCTTAACATTGTCAAGTTATCATTGAATTTTAGCATGAATTGGCCTTGAAATTAATACACTAGCTATTATTCCAATAATAACCAAAACCCCTCATCCACGAGCCATTGAAGCCGCAACAAAGTACTTCTTAACACAAGCCGCAGCATCAGCCCTTATTTTATTTTCTAGCATCCTTAATGCATATATTTTAGGAGAGTGATCTATTAATTCACCAACTCACCCCATTTCAGCTACCCTCCTATCAATTGCCATTGCAATAAAACTCGGAATTGCCCCATTTCATTTTTGACTCCCAGAGGTACTTCAAGGATCCACCCTACAAACAGGCCTTATTCTTTCTACATGACAAAAATTAGCTCCAATAGCCCTTCTTCTTCAACTATCACAATCAGTAAACCTAAACCTTATACTCACTTTAGGCCTTTTGTCAACTATTATTGGAGGATGGGGTGGAATTAATCAAACTCAAATCCGAAAAGTATTAGCCTTCTCTTCTGTAGCCCACTTAGGATGAATATTAGCAATCCTTAAAATCTCTCCACAATTAACACTTTTAAACTTTTTTCTTTATATTCTAATAACATCTACACTTTTCTTAACCTTTATATCACTAAACACAAAAAA-TATGTATGAACTCTCGACCTCCTGATCCAAAACCCCAGCGCTCACAGCACTCTCTATACTTTCCCTGCTATCACTAAGTGGACTACCCCCACTAACAGGATTTATACCAAAATGACTTATTGCCCAAGAAATGGTAAAACAAGACATAATTATATTTGCGCTATTAATTTTACTTTCCACACTTCTCAGCCTATTCTTTTACCTACGCCTTACATATTCTATATCTCTTACCCTAGCACCAAGCTTATCCTCCTCCCCCTCACTATGATTTAATCCCCCAAAAAA-CACTTTAGCCACACCTATAGTTATGTCTCTTTTACTCCTCCCTGTTACCCCCATTATTATAGCCGTAATATANAAACTTAGGATAACCTAGACCAAGAGCCTTCAAAGCCCTAAGTAGAAGTTAAAATCTTCTAGTTTCTGTAAGACTTGCAGGACATTATCCTACATCTTCTGAATGCAAATCAGATACTTTTATTAAGCTAAAGCCTTCTAGAAAGACGGGCCTTGATCCCGTAAAATTTTAGTTAACAGCTAAACGCTCAATCCAGCGAGCTTCATTCTACTTCTCCCGATTTCT--AAAAACGGGAGAAGCCCCGGCAGAACTTCTTCTGCTTCTCCAGATTTGCAATCTGGCGTGTGACACCCCAGGACCTGATAAGAGGAGGACTTTAACCTCCCTTGGTGGAGCTACAAGCCACCGCCTAACCCTCGGCCATCTTACCCGTGATAATTACCCGCTGACTATTTTCAACCAATCACAAGGATATTGGTACCCTATACCTAATCTTTGGTGCCTGAGCAGGAATAGTGGGAACTGCCCTCAGTCTTCTTATCCGAGCTGAACTGAGTCAGCCAGGCTCCCTCCTTGGTGATGACCAAATTTATAATGTTATTGTTACCGCACATGCTTTCGTCATAATTTTCTTTATGGTTATGCCAATTCTAATCGGCGGCTTTGGCAACTGACTTGTTCCTTTAATAATCGGAGCCCCCGATATGGCTTTTCCTCGTATAAACAACATAAGCTTCTGATTACTCCCCCCATCCTTTTTACTTCTTCTGGCCTCCGCTGGGGTAGAAGCTGGGGCTGGAACTGGCTGAACTGTTTATCCTCCACTAGCCGGAAATCTTGCCCATGCAGGACCATCTGTAGATTTAACTATCTTTTCCCTTCACTTGGCAGGTGTCTCATCCATTCTAGGTGCAATTAATTTTATTACCACAACCTTAAATATGAAACCTCCTTCAATAACTCAATATCAAACACCTTTATTTGTATGGTCTGTGCTAATTACTGCCGTTCTATTACTTCTCTCCTTACCAGTTCTTGCAGCAGGAATTACTATACTCTTAACTGATCGTAACCTAAATACAACATTCTTTGATCCTGCTGGAGGAGGTGACCCTATTTTATACCAACACCTCTTTTGATTCTTCGGACACCCAGAGGTTTATATTCTTATTCTCCCTGGCTTTGGTATTATTTCGCATGTAGTAACATTTTACTCAAGTAAAAAAGAGCCATTTGGTTATATAGGAATGGTTTGAGCAATAATGTCAATTGGCCTCCTAGGCTTTATTGTTTGAGCTCACCACATGTTTACAACAGACCTAAATGTCGATACCCGAGCCTATTTTACATCTGCAACAATAATTATTGCCATCCCAACAGGAGTTAAAGTATTTAGCTGACTAGCCACAATGCATGGCGGAGTAATTAAATGAGATGCTCCAATACTATGGGCCCTAGGGTTTATTTTCCTATTTACAGTCGGTGGGTTAACTGGGATTGTTCTAGCAAATTCATCACTAGACATTGTACTCCATGATACTTACTATGTTGTTGCTCACTTCCATTATGTACTATCTATGGGAGCCGTATTTGCTATCATAGCTGGATTTGTACATTGATTCCCATTATTTTCAGGATATACTCTTCACGAGACCTGAGCAAAAATTCACTTTGGAGTAATATTTACTGGGGTAAACCTAACCTTCTTCCCTCAACACTTTCTCGGATTAGCAGGTATGCCTCGACGATACTCAGACTATCCAGACGCATATACACTATGAAACACTGTCTCTTCTATTGGTTCCCTAATTTCATTAGTAGCTGTAGTTATTATAATGTTTATTATCTGAGAAGCTTTCTCATCTAAACGTCATCTGATTTCTGCCAGTATAACTTCAACTAATGTGGAGTGACTTTATGGATTCCCCCCTCTTCATCATACATTTGAAGAAGCTTCTTTTTCCCAAACCAATTAATCGAGAAAGGAGGGAATTGAACCCCCATCCACTGGTTTCAAGCCAGGTACATAACCACTCTGTCACTTTCTTAGAGGGATTNGTTAAATAATAACACTGCCTTGTCAAGACAAAATTACGAGTTAAATTCTCGTATTCCTCTAATGGCACACCCACTTCAATTAGGATTCCAAGACGCAGCATCCCCAATTATGGAGGAACTATTACACTTCCACGATCATACATTAATAGCAGTGTTCTTAATTAGCACTCTCGTTTTATATATTATTTCGACCCTTATAAGCACTAAACTCTCTAATACAAATACAATTGACGCACAAGAAATCGAAATAGTATGAACAATTATACCAGCCATCATTTTAATTGTGATTGCCCTTCCGTCACTTCGTATTTTATATTTAATGGATGAAGTTAGTAACCCGGATGTTACAGTTAAAGCTATTGGTCACCAATGATACTGAAGCTATGAGTATTCTGACTTTAACGATCTTAGCTTTGACTCTTATATAGTTCCCACTAAAGACCTTCTCCCCGGACAATTTCGACTTCTAGAAGTTGACAACCGAATAACCACCCCTGTCGGAATAACCACTCGAACCCTGATTACAGCAGAGGATGTTCTTCACTCATGAGCCGTCCCATCTTTAGGGGTAAAATTAGACGCAATCCCAGGACGGCTAAATCAAACCTCATTTATTATTTCACGACCTGGTGTTTACTACGGACAATGCTCTGAAATTTGTGGAGCAAACCACAGCTTTATGCCAATTGTTGTTGAATCTTTACCTATTAAGGAATTTTTAAACTGATCTTCTGCCTCAGTAAACGCCTCATTAAGANGCTATAGGACTAAGCAACAGCCTTTTAAGCTGTAGATAGGTGACTTCCAACCACCCTTAATGACATGCCACAACTTGACCCAGCCCCATGATTCTTTATTTTATTTACTGCCTGAACAGTGTTTATTATATTTTCACCTATAAAAACCTCCAACTATACTCATCTAAATGACCCAGCACCTAAAACTTTTAAAGGTCTTAATAAACCGTGATCTTGACCGTGACCATAAACCTGTTTAGCCAATTTGCCTCACCTACACTACTTGGAATGCCACTTATTTTAATTGCCTTTTTGGTCCCATGATTTCTATTTCCAACCCCATGTAACCGATGAACTACAAACCGCTTAGTAACTATTCAAACATGATTTGTGAAAACCTTCACAAAACAAATCTTTCTCCCACTAAATTTTCCAGGACATAAATGAGCACTTATTCTCACGTCGTTAATGATCTTTCTTCTTGGAATAAATTTACTGGGCCTTCTTCCCTACACTTTTACCCCTACCACACAACTTTCACTTAATTTAGGACTCGCAATCCCCCTATGATTAGCCACAGTAGCCATTGGGTTTCGAAATCAACTTACAGCATCTCTAGGTCATTTTTTACCCGAAGGCACGCCTACCCTGTTAATTCCAATTTTAATTATCATCGAAACAATTAGCTTATTTATCCGACCAATAACACTTGGGGTCCGACTTACTGCTAACCTAACAGCAGGCCACCTTCTTATTCAACTTATTTCAACCGCTACCATGGCCCTATTATTCTCAAACCCTATTGTTTCTTCACTAACATTTGCTACCCTTCTTCTCCTTACTATATTAGAGATTGCAGTCGCTATAATTCAAGCATACGTATTTGTCCTTCTCTTAAGCCTATATCTTCAAGAAAATACTTAATGGCACATCAAGCACATGCTTTTCACATAGTAGACCCAAGCCCATGACCACTTACAGGGGCAACAGCCGCCTTTATACTTACTACCGGCCTAGCAATATGATTTCACTACGGTTCAACCTGAATTATATTTATAGGACTTACACTTATACTACTTACTATATATCAATGATGACGAGATGTTGTTCGTGAGGGCACATTTCAGGGTCATCACACAATTCCAGTCCAAAAAGGACTTCGTTATGGCATAATTCTATTTATCACCTCTGAAGTGTTCTTTTTTATTGGATTTTTTTGAGCATTTTATAATGCCAGCTTAGCCCCAACCTTTGAAGTTGGAGAATGCTGACCACCCGCTGGTATCTCCCCATTAAATCCTTTTGAGGTCCCTCTATTAAATACAGCAGTCCTTCTTGCTTCAGGGGTCACAGTTACTTGAGCTCATCATAGTATTATGCAGGGAAACCGTAAAGAAGCAATTCAGTCTCTCGCCTTAACTATTATTTTAGGAATATACTTTACAGCCCTACAAGCCATAGAATACTACGAAGCCCCTTTTACTATTGCAGACGGAATCTACGGATCAACATTTTTTGTGGCTACCGGCTTCCACGGGCTTCACGTTATTATTGGCTCACTATTTTTACTAACTTGCCTTCTGCGACAAATCAACTTTCACTTTACTGCACAACACCATTTTGGGTTTGAAGCAGCTGCCTGATACTGACATTTTGTTGATGTAGTTTGACTTTTCTTATACGTCTCAATTTATTGATGAGGCTCATATTTTCTTAGTATAAATGAGTACTGATGACTTCCAATCATTAAGCCTTGGTTAAACCCCAGGAGAAAATAATGTCTCTATTTGTATTTATTACCCTAGCAATTGTTCTAATTTTAGCCACTGTTAGCTTCTGGTTACCAATAATTAATCCAGACTCAGAAAAACTTTCACCTTATGAATGTGGCTTTGACCCACTTGGATCAGCCCGACTACCATATTCTATGCGATTTTTCCTAGTAGCTATTCTTTTTCTACTATTTGATTTAGAAATTGCCCTTCTCCTTCCCACCCCCTGGGCAGCGCAACTTCCTCACCCCACATTATCAATTTTTTGAGCATCAATTATTCTTATTCTTTTAACTTTAGGTTTTATTTACGAATGACTTCAAGGAGGCCTAGAATGAGCTGAATGAGGAGTTAGTCTAAAAAAGACAGCTGATTTCGGCTCAGCAAATTATGGTTTAACCCCATAACACCTTTATGTTAACAAACGAGTCCTGATTACTTTCCTCTACATTTATATTAAGTCTTATTGGCCTATCATTTCACCGGGCACACTTACTCTCAGCATTACTCTGTTTAGAAGGAATAATACTATCAATTTTTATTGGACTCAGCCTATGAGCCTTAAAATTTACCTTAATTGCTCCACTAATATATCCTATTGTTGTGTTAACAATATCTGCATGTGAAGCAGGCCTTGGCTTATCCCTTATAATTGCCACCGCCCGATCCCACGGATCTGATAATTTAAATACGCTTAATCTTCTACAATGCTAATAATTTCAATTCCATTAGCCACCCTTCTTCTCTCAACCTGACTGGCCCCTTCAAAGCGGTTGTGAGAAATTATAACAACCCAGTCCTTAATTATTGCCGTTATATCAACAGCCTGATTAGCCACTCAGGAGGCTTACCCATTTTTAAACAATTATCTATTTATTGATGAAATCTCATCTCCCCTTCTAGTACTTACCTGCTGACTTACAGCTCCAACACTACTTGCTAGTCAGAGTAAACTCTCCAAAGAACCCCTACCACGACAACGAACATACATTTTTACTATCATTGTACTCCAAATAACAACCCTCCTTGCATTTTTGGCGGACAACATAATCTTATTTTTTATTATATTTGAAGCAACTATAATTCCTACTTTAATTGTTATTACTCGATGAGGAGCCCAAAAAGAACGTATACTAGCCGGAACCTATTTAATCTTTTATACTTTATTTGGCTCTATGGCCCTCCTTACTGCCCTACTTTACTTCCATGAGACATTCGGAACGATATCAATCTCATTAATAAAATCTTTTTTTGTAGCCCAAACTTTTTCTTCCTGTTCAACAGCATGATGAATCGCTTGCTTTATTGCCTTTCTAGTAAAAATACCACTCTATGGTGTTCACCTCTGACTTCCAAAAGCGCACGTTGAAGCCCCTATTGCTGGATCAATAATTTTAGCAGGAACTTTACTAAAACTTGGTGGCTACGGAATTTTACGAATAAATATTTTTATAAATGACTCCCTCCTGCCCCTAGCAAAACCTCTTATTGTTTTTTCACTGTTTGGTGTTCTTCTATCAGCCATTTTATGTTCCCGCCAAACGGATTTAAAATCCCTAATTGCTTTTTCATCAGTAAGCCATATAGGATTAGTAATTGCCGCATCAATAATTAAGACAGAATGAAGCATTGCCGGCTCAATAGTTCTAATAATTTCCCACGGACTAGTTTCATCAGCCTTATTTTGCCTAGCTAACACTTCATATGAACGCACCAACACCCGCACCCTTATTCTCCTTCAAGGGACCCAAATTGTTTTTCCACTAGCAGCAGCCTGATGACTTCTGGCTGCCCTAATAAATCTAGCTCTTCCACCATCCCCAAATTTTATTGGAGAAATATCAATTTTAACATCATTATTTCAATGATCAAACATAACACTCATTTTAACAGGATTAGGAATTATTTTTACCACAGCCTACTCCTTATATATATTTTGAGCTTCACAACGAGAGCACCTTCCATCCCACCTAAACTCTTTCCCACCAATGCAAACTCGAGAACATATTTTACTTGCCTTACATATCCTTCCAGCCCTACTCCTAATACTGAAACCCACCTTAATATTTTAAGTGAATATAGTTTATTAAAAATACTAGCTTGTGATTCTAGAGAAGGGGACTAATAACCCCCTATTCACCGAGCCTGACTGGATCAACGAGAACTGCTAATTACTCGCCACTATGGTTCAATTCCATAGCAGACTCGCCCTCGCAATTATTCAAATAACATTTTGAACATTTGCCATGAGTTTTCCTATTATTGCACTAACATCATACTTAATTAGCATGCTATCCCTTATTATTCCTTTATTTAACCCAAACTCAGCAGAATTTCACTTCAAAACAAAGACTGCCATTAAAACAGCTTTCTTTGTCTCAACTATTCCTGCCATCTTAATAATTAATGAAAATTCTTTATCCACCATTATTTCATGAAAGTGGTTTAATATTATAATAACCCCTTTCAACTTAACAATTCAACTTGACCAATACTCAATTCTTTTCATCCCAATCGCTCTAATAGTCTCATGAAGCATTATTGAGTATTCTCTTTGGTACATACATGATGACATCAAGATCCAACTTTTCTTTAAATATTTACTTATTTTTTTACTAGCAATGATACTATTAGTATCAGCCGGCAACTTATTAATACTTTTTATTGGCTGGGAAGGAGTAGGAATTATATCTTATCTTTTAATTGGGTGATATTTTACACGGAGCAACGCCGGAGCAGCCGCTCTTCAAGCGGTACTGTATAACCGAATTGGAGACATTGGATTTTTATTTGCCATATTTTGACTTATTTCATCTTATGACTCAATTGACCTTAACTTTATCTTCTCAATGAATAACTCCACCCCCCTTCTACTAGCCTTCATTATTGCAGCCGCTAGTAAGTCAGCTCAATTTGGACTTCACCCATGACTCGCCTCTGCCATAGAAGGCCCCACCCCAGTATCAGCCCTACTTCACTCCAGTACAATGGTTGTTGCTGGGGTTTTTTT-ACTCATTCGCATTCATCCAATAATTAAAGATAACCAAACTGCCCTAACAACCTGTCTATGTCTTGGAGCTATTTCAACCGCATTTGCAGCTACATGTGCCCTCACCCAAAATGATATTAAAAAAATCATTGCCTTTTCAACATCAAGCCAACTCGGCCTTATAGTCGTAGCTATTGGCCTAAATATACCTCACCTAGCATTTTTTCACATCTGTACACATGCCTTCTTCAAGGCAATATTATTTTTATGCTCAGGATCAATTATTCATAACCTTAATGATGAACAAGACATTCGAAAAATGGGAGGCCTACAAAAAACCCTCCCATTCACCACAACATGTGTTACAGTTGGAAGCTTGGCCCTGATGGGAACCCCTTATCTTGCAGGCTTCTTTTCAAAAGACGCCATTATTGAAGCAATTAACACCTCCAATGTTAATGCATGGGCTTTGACCTTAACAATTATTGCCACCTCATTCACAGCCGTTTATAGCCTTCGAGTAATCTTCTTTGCATCAATGCAGCACCCTCGCTTTTCTCCTGCCTCTTCTATTAATGAAAATAATCCAACAATTATTAACCCAATTAAACGTCTTGCCCTAGGTAGTGTAATTGCTGGACTATTATTAAATCAAATTATTCTTCCATCTTCCCCTGTTACCATAACCATGCCAACCTATTTAAAGATAACCGCAATTATTGTAACCGTCCTAGGATTTATTATTGCCCTAGATCTAGCTAATATCTCTTGAACAAAGACCCCTGAACAAACAAATGTTTCAAAAACAATCAATACCTCTTTTTACCCGACCACTATTCATCGACTCATTCCCTCTTACGCCATAAACCTCAGCTTACGTGTTTCATCTCACCTAATTGACACCCTTTGACTAGAAAAAATTGGTCCAAAAGGCTTAGCAGAACTCCAACTGCCCCCAATCATAAAAAATCAAGAAATCCAACGAGGGTTAATCAAAATTTACCTCTCCATCTTCATTTTTACCACTATTCTATGTCTAATTGTCTTACAGCTCGCAAGACACCACTATAATGGCCCCGAACCACCTCTAATACTGCAAACAACGTTAATAAAAGAGCCCACCCTACCACTATTAAAACCCCTCCCCCTCAGAAAAACATTGTTGCCACCCCAAATCAATCCCCCACATATACTCCTATATTAGCTACCCCTGCAATCCCCTCACCAACACCCCCAATAACTCATCAAGCCCCCAACAATAAAACATAAGCAGTAATGTATGATCAAACAACCCCTCCCCCCCAAGCCTCTGGATAAGGTTCCGCAACTAAAGCAGCAGAGTAAGCAAACACCACTATTATTCCACCAAGATATACTAAAAACAAAACTAAGCATAAAAAAGAAACACCACCATCCATCAGAATTAAACACCCTGCCCCTGCCGAACCTACTAATCCAAGTGCAGCATAAAAGGGAGAAGGATTTGAAGCTACCGCCAATAATCCAACAATCAACCCCAACTCAAATAATATAGTCATAATTCCTACAAGGATTTTAACCTAGACTTACAGTCTGAAAAACTGTTGTTGTATTCAACTATAAGAACACTAATGGCCCCAGTACTTCGCAAAACCCATCCTCTAGTAAAAATTATTAATAACTCGTTTATTGATCTTCCAGCACCAGTCAATCTTTCATCGCTATGAAACTTTGGCTCTCTGTTAGGAGTTTGCTTAATTGCCCAAATCGCAACCGGCTTATTTCTAGCAATGCACTATACTGCTGATACATCCATAGCTTTTTCATCTGTAGCCCACATCTGCCGAGACGTAAATAACGGATGATTACTTCGCAACCTTCATGCAAACGGAGCCTCATTCTTCTTCATCTGCATCTACCTTCACATTGGACGAGGGATATACTACGGCTCATACCTTTTTAAAGAAACCTGAAATATCGGAGTAATTCTCCTTTTCCTCGTTATAGCTACAGCATTTGTAGGCTATGTTCTTCCATGAGGACAAATGTCCTTCTGAGGTGCAACAGTTATCACAAACCTCCTCTCTGCCGCCCCATACATTGGAACCGAACTTGTTCAATGAATTTGAGGAGGTTTTTCAGTAGACAATGCCACCCTAACACGATTTTTTACTTTTCACTTTATTCTCCCATTTATCATTGCAGGCGCTTCCATACTTCACCTTCTTTTTCTTCATCAGACAGGGTCCTCAAACCCAACAGGACTTAACTCAAACTTTGACAAAATTCCATTTCACGCCTACTACTCCTATAAAGACATCTTCGGCTTCGCGTTAATACTAGCCTTCTTAGCCCTCCTATCCACCTTCGCCCCCAACCTCCTAGGTGATCCTGATAATTTTACCCCGGCAAACCCTTTAGTTACACCACCCCATATTAAACCAGAATGATACTTCTTATTTGCCTACGCCATTCTTCGCTCAATCCCAAACAAACTAGGAGGGGTCCTCGCTCTTTTATTTTCTATTATAATCCTCCTGCTTATACCTCTTCTCCACACTTCTAACCAACGAACCCTTATATTCCGCCCTTTGGCAAAACTATTTTTCTGAACATTAGTAGCCAACACTCTTATTTTAACCTGAATTGGAGGACAGCCAGTAGAAGATCCCTACATCATAATTGGCCAACTAGCTTCCGTCTCTTACTTCACCATCTTCATTATTTTTATCCCCCTCCTAGGACTCATAGAGAACAAACTAGCCCGTCTTAACAGAATTTTTTCATTGGAAGTTGTTGTCCCACTATCATTAACTTTTTCCTGTATTAAACATATTCACCAAACACTTATTACACCCATATATTAATTTTATACAGTCCTTATATCTCAACAATAGACTTTCGCGGTCCTATAAATAATCTATGCTAGAACACAGCCTATATGATGATGTATGATATAGTACATATTATGTATGCATGAAGGACATATTATGTATAATCGAGCATTCATCTTATTTCCCCATGCATATCATTTCCCATCATTATTAATATTTCCACATATGTAAACTTAACATAAATGAATAACAACTACTAGCAATATTACAGTCCTTATATCTCAACAATAGACTTTCGCGGTCCTATAAATAATCTATGCTAGAACACAGCCTATATGATGATATATGATATAGTACATATTATGTATGCATGAAGGACATATTATGTATAATCGAGCATTCATCTTATTTCCCCATGCATATCATTTCCCATCATTATTAATATTTCCACATATGTAAATTTAACATAAATGAATAACAATTACTAGCAATATTGTAATATATTCGTTTCACGAAGATGGAATGGATATTAATGAATAAAGACTACGTCTCTACAGTTTAGCCTTCCCTTGAATTAAGAACACTTATATTACTTAGACAAAGTTAAACTCAAGTATTCTCCTTATTTCATGAATGATTTAAGGACATACAATTTATTCTATCGAGCAATCTCAGTCATTTTCACCATTCAAGTGATAACCAATTAAATCTGATTAATCAACAATCTCTTTATCAGCAGTAAAATATAATCAACTTAAACCCAATTACATA-CGCTCATAAAATTTTGAACTGGACCTTAATAGTCCCAGTCAATACGAATAATACTTATAAATTAACTTGAATAATAAACAACCATGGTCTATCTCATTAAAGAAATATAAATGTGTAACATACATTACTAATCTTTACAACATGAATATTCTTCTCCCAAACTCTTAAAGTTCAACATCAAGACTGTCTTTATCCCCTATCGTACCTTAAAGAGGCCTCAGAGAAATCAAGGACTTGGTAGATCTTAACCTCCAATGGACCTACCACAAGAGTGACAGTAATCCCGCTTCAGGAGACATCTGACGGAACTGAATCTATGGACTTTTATAGCATAATCGGTCTATACTGAAATCTAAAGAGCCTCTCTCTTTATGAGATCTGGTACCTTAAAGACCTTAACCTGGCCTTACTTGAAACTGGTAAGCATTGATGGGTTTTTATATATAGGAGCTTTCCCCTGGCATCTCATAGTGGGGTAATGGCACATTAACAAGGTTGTCCCACTTAATGCAAGCGTGATTGTCTAGCATAAAAAGAAGGTTAGCATGTAGTGAATGTTTATTAGACATAACATATTTTGCCATATTTTTTTTAACCCTATTTTTTCTATTCCCCCCGGGAGTCCACTCTTCCACCTAAAATTTTTACATTTGCTAAAACCCGTCGGGGCCCCCCCC-TCCCCAAAAAATAGCTCAACAGCTCATTTTATTTATATACTCTTGAAAACCACCTATTCAACTTTTCCAAACAATCTAATTTACCTACACACCATTTTTACTCTTTTAAGGAGCTTTCACCAATTTAAAATTCATGTATATATATATATATATATATA----TTAAATAAAAATTCTTAATATTAGCTAATCAACGTCCACTAGCTTATATCTGAATTAAATCTCCTTATTTCTCCACTATAATAAAAAATAAAATACATGTATATATATATAT--GTATAAATTGACCACATCTTTGTCTTTCAAGGACATCTTCAATTTTTTTATATAGTACTTGCAAAAATCTTCT
>RMF028S
GCTTTTGAAGGAAAATAGTTTTCCCCTGGTCTTAGGCTCCAGTAACTCTTGGTGCAAATCCAAGTAAAAGCTGCTTCAGTAGCTTAAACATTAAAGCATTGGTCTTGTAAACCAAAGAATGAAGAATAAACCCTTCCTGAGGCTCAGGACAGAGAGAATTTAACTCCCACAGCTAACCCCCAAAGCTAGCATTCTATTTAAATTATATCCTGTTTAAATAGCTTAAATAAAGCATAGCACTGAAAATGCTAAGATGGACCCTAAAAGGTCCTTTAAACACAAAGGTTTGGTCCTGGCCTTGAGGTCAGTTATTACTTAATATACACATGCAAGTATCCGCTCCCCTGTGAGAACGCCCTTTAACCCCTTTTAGGGACAAGGAGCTGGTATCAGGCACGAAAATCTGCCCAAAACACCTAGCCACGCCACACCCACAAGGGAATTCAGCAGTGATTAACATTGAGTATTAGCGCAAGCTAGACTCAGTTAAAGTAAGACAGAGCCGGCTAATCTGGTGCCAGCCGCCGCGGTTACACCACGTGACTCAAATTGACCTCCTCCGGCGTAAAGCGTGATTAAAGTTACCCCTTTCTAGAGTTAAACTAAAACTAAGCTGTGACACGCCTGTTTATTAAGAAACCCAAAAACGAAAGTTACTCTAATATAATCAACTTGAACTCACGACAGCTGGGATACAAACTGGGATTAGATACCCCACTATGCCCAGCCGTAAACTTTAACTTACACTCAAATCGCCAGGGAACTACGAGCTAAGCTTAAAACCCAAAGGACTTGACGGTACCCCATATCCCCCTAGAGGAGCCTGTCCTATAATCGATAATCCACGTTTAACCTCACCATTTTTTGTTAATCAGCCTGTATACCTCCGTCGTCAGCTTACCACGTGAGCGCCAATTAGTGAGCTTAATGTCTTTCACCAACACGTCAGGTCAAGGTGCAGCAAATGAAATGGGAAGAGATGGGCTACACTTTCTATATTAGAAAAAACGAAAAACTATTTATGAAAACTAGTTGGAAGGCGGATTTAGCAGTAAAAAGGAATCAGAATGTCCATTTTAACCCGGCACTGGGGTGTGTACACACCGCCCGTCACCCTCTTCAGGGCTTCTTACCTAGTTCTTAACAAACTAAAGCATAACAGAAGAGGCAAGTCGTAACATGGTAAGTATACCGGAAGGTGTGCTTGGAAACGTAATGTAGCTTAATTAAAGCATCTCGCTTACACCGAGAAAATGTCCGTGAAAACCAGACCATTTCGAGCTAAAAACCTAGCCCAACTAAACATGAATATCCTCAAATTAATTTATTTTTAATAATAAATCATTTTGTTATTTTAGTAAAGGAGATTGAAAAATTTATTGGAGCTATAATAACAGTACCGCAAGGGAACGGTGAAATATGAAATGAAAAATTTTTAAGCAAGAAAAAGTAAAGACTACTCCTTGTACCTTTTGCATCATGGTTTAACTAGTCCAATCAAGCACAACGTATTTAAGTTTGACTTCCCGAAACTAAGTGAGCTACTTCAAGGCAGCTGATAGAGCGAACCCGTCTCTGTAGCAAAAGAGTGGGATGATCTTCAAGTAGCGGTGACAGACCTAACGAGCTTAGTGATAGCTGGTTACTCAAGAAATGGATCTAAGTCCAACCTGAAATTCATTCTAGTCCACCAAAACAACCACCTGAATTTCAGCGTAATTCAAATAAGGTACAGCCTATTTGAAACAGGATACAACCTAAATTAATGGATAAGACTAGCTCAATACACAACCAAGTGGGCCTAAAAGCAGCCACCTTTTAAATAGCGTCAAAGCTTAATTGTTATTTTTGCCTAATTACTTAATTATTATCTTAATCCTCTATTAATACTGAGTAATTCTATATTATTATAGAAATTTTTATGTTAAAACTAGTAACAAGAAGAAGACTCTTCTCTTTAATGTAAGTGTAAATCAGAAAGGACAAACCACTGATAATTAACGTCACTGAGACCAAAGTAGAAACTCATCAAGAAAAATCTACTTTCATTAACGTTAACCTAACACAAGGACATTTCAAGAAAGATTAAAAGAAAAAGAAGGAACTCGGCAAACATTAACCTCGCCTGTTTACCAAAAACATCGCCTCTTGACTCTTATAAGAGGTCCAGCCTGCCCAGTGACCATGTTCAACGGCCGCGGTATCCTAACCGTGCGAAGGTAGCGTAATCACTTGTTCTTTAANTGTGGACTAGTATGAATGGCACCACGAAGGTTATACTGTCTCCTTTTTCTAATCAGTGAAACTAATCTCCCCGTGAAGAAGCGAGGATATACCTATAAGACGAGAAGACCCTATGGAGCTTTAAACAACACAGCAATTACCTGCTAAACTAAGAAGTTTCTGAACATTTTCAATCTTTTAAGTAATCTGACTGCAAGTTTTTGGTTGGGGTGACCACGGAGCATAACACAACCTCCATGTTGAAAGAATTCTTTCTAAGCCAAGAACAACCTTTCTAAGCATCAATATATTGACATCCATTGACCCAATACATTTGACCAACGAACCAAGTTACCCTAGGGATAACAGCGCAATCCACTTCAAGAGCTCCTATCGACAAGTGGGTTTACGACCTCGATGTTGGATCAGGGTATCCCAGTGGTGCAGCCGCTACTAAAGGTTCGTTTGTTCAACGATTAAAACCCTACGTGATCTGAGTTCAGACCGGAGTAATCCAGGTCAGTTTCTATCTATACATGAGTTTCTTCTAGTACGAAAGGACCGGAGAAACGCGGCCCATATTTCTTACAAGCCGCAGCTACTAAATTATGATTTAAACTCAATAATATTGTAGCCCATAATTTTACTCAAGACAAGAGTAGTTAACGTAGCAAAACCTGGTATTGCAAAAGACCTAAACCCTTTCTATAGAAGTTCAAATCTTCTCGTTAACTTTGAACCTTTATTTAATTATTTCTACACTTTGTTATATTGCACCAATTCTTCTGGCAGTTGCTTTTCTTACCCTAATTGAACGCAAAGTGCTTGGCTACATGCAGCACCGAAAAGGCCCTAACATTGTTGGTCCAATAGGCCTCCTTCAACCAATTGCAGACGGAGTAAAACTATTTATTAAAGAACCAATTCGGCCATCTACCTCATCTCAAACACTATTTCTTCTAGCCCCTGTAATAGCTCTATCATTAGCAATAATCATTTGGACCCCTATTCCTATACCAATTTCACTCTCTGATATAAACTTAGGAGTTATATTTCTCCTAGCCCTTTCTAGCCTTACCGTCTATTCCATCCTAGGTTCAGGCTGAGCCTCAAATTCTAAATACGCCCTAATTGGAGCTTTACGAGCAGTAGCACAAACTATTTCATACGAAGTAACTCTAGCCCTTATTCTCCTTTGCACTATTTTGCTATCAGGAAACTTCTCCCTTCAAAACTTTAGCATCACCCAAGAACCCATATGATTAATTATCCCAACATGACCCCTAGCTATAATATGATATATCTCCACCCTAGCAGAGACAAACCGAGCCCCATTTGACCTCACTGAAGGAGAATCTGAGTTAGTATCAGGGTTTAACGTAGAATACGCAGGGGGACCATTTGCCCTATTTTTTCTTGCCGAATACGCTAACATCTTGATGATAAACACAATTTCTGCTATTATTTTTTTAGGATCCTCCACCCTTCTCCTCTTAACATTTACTACAACATCACTAATACTAAAATCCGCTATTCTTTCTATGGTTTTCCTCTGAATTCGAGCCTCCTACCCACGATTTCGCTATGATCAACTTATACATCTAGTTTGAAAAAACTTCCTCCCCCTTACCTTAGCATTAACAATTTGATATATTTCATTTCCAATTTCACTCTTACTTACCCCACCAATTTTATGGAAGCGTGCCTGAAAGCTAAGGGCCTCCTTGATAGGGAGGACCATAGGAGTTCAAACCTCCTCACTTCCTTAGAAAGATAGGAATTGAACCTATAACTGGGAGATCAAAACTCCCTGTAATTCCGTTTTACCACTTTCTAGTAAAGTCAGCTAAATAAGCTTTTGGGCCCATACCCCAAACATGTTGGTTAAACCCCCTCCTTTACTAATTAATCCATATGCTCTATCAGTAATTGTCTCAAGCCTCGCCCTAGGCACTATCTTAACATTGTCAAGTTATCATTGAATTTTAGCATGAATTGGCCTTGAAATTAATACACTAGCTATTATTCCAATAATAACCAAAACCCCTCATCCACGAGCCATTGAAGCCGCAACAAAATACTTCTTAACACAAGCCGCAGCATCAGCCCTTATTTTATTTTCTAGCATCCTTAATGCATATATTTTAGGAGAGTGATCTATTAATTCACCAACTCACCCCATTTCAGCTACCCTCCTGTCAATTGCCATTGCAATAAAACTCGGAATTGCCCCATTTCATTTTTGACTCCCAGAGGTACTTCAAGGATCCACCCTACAAACAGGCCTGATTCTTTCTACATGACAAAAATTAGCTCCAATAGCCCTTCTTCTTCAACTATCACAATCAGTAAACCTAAACCTTATACTCACTTTAGGCCTTTTGTCAACTATTATTGGAGGATGGGGTGGAATTAATCAAACTCAAATCCGAAAAGTATTAGCCTTCTCTTCTGTAGCCCACTTAGGATGAATATTAGCAATCCTTAAAATCTCTCCACAATTAACACTTTTAAACTTTTTTCTTTATATTCTAATAACATCTACACTTTTCTTAACCTTTATATCATTAAACACAAAAAA-TATGTATGAACTCTCGACCTCCTGATCCAAAACCCCAGCGCTCACAGCACTCTCTATACTTTCCCTGCTATCACTAAGTGGACTACCCCCACTAACAGGATTTATACCAAAATGACTTATTGCCCAAGAAATGGTAAAACAAGACATAATTATATTTGCGCTATTAATTTTACTTTCCACACTTCTCAGCCTATTCTTTTACCTACGCCTTACATATTCTATATCTCTTACCCTAGCACCAAGCTTATCCTCCTCCCCCTCACTATGATTTAATCCCCCAAAAAA-CACTTTAGCCACACCTATAGTTATGTCTCTTTTACTCCTCCCTGTTACCCCCATTATTATAGCCGTAATATANAAACTTAGGATAACCTAGACCAAGAGCCTTCAAAGCCCTAAGTAGAAGTTAAAATCTTCTAGTTTCTGTAAGACTTGCAGGACATTATCCTGCATCTTCTGAATGCAAATCAGATACTTTTATTAAGCTAAAGCCTTCTAGAAAGACGGGCCTTGATCCCGTAAAATTTTAGTTAACAGCTAAACGCTCAATCCAGCGAGCTTCATTCTACTTCTCCCGATTTTTTTAAAAACGGGAGAAGCCCCGGCAGAACTTCTTCTGCTTCTCCAGATTTGCAATCTGGCGTGTGACACCCCAGGACCTGATAAGAGGAGGACTTTAACCTCCCTTGGTGGAGCTACAAGCCACCGCCTAACCCTCGGCCATCTTACCCGTGATAATTACCCGCTGACTATTTTCAACCAATCACAAGGATATTGGTACCCTATACCTAATCTTTGGTGCCTGAGCAGGAATAGTGGGAACTGCCCTCAGTCTTCTTATCCGAGCTGAACTGAGTCAGCCAGGCTCCCTCCTTGGTGATGACCAAATTTATAATGTTATCGTTACCGCACATGCTTTCGTCATAATTTTCTTTATGGTTATGCCAATTCTAATCGGCGGCTTTGGCAACTGACTTGTTCCTTTAATAATCGGAGCCCCCGATATAGCTTTTCCTCGTATAAATAACATAAGCTTCTGATTACTCCCCCCATCCTTTTTACTTCTTCTGGCCTCCGCTGGGGTAGAAGCTGGGGCTGGAACTGGCTGAACTGTTTATCCTCCACTAGCCGGAAATCTCGCCCATGCAGGACCATCTGTAGATTTAACTATCTTTTCCCTTCACTTGGCAGGTGTTTCATCCATTCTAGGTGCAATTAATTTTATTACCACAACCTTAAATATGAAACCTCCTTCAATAACTCAATATCAAACACCTTTATTTGTGTGGTCTGTGCTAATTACCGCCGTTCTATTACTTCTCTCCTTACCAGTTCTTGCAGCAGGAATTACTATACTCTTAACTGATCGTAACCTAAATACAACATTCTTTGATCCTGCTGGAGGAGGTGACCCCATTTTATACCAACACCTCTTTTGATTCTTCGGACACCCAGAGGTTTATATTCTTATTCTCCCTGGCTTTGGTATTATTTCACATGTAGTAACATTTTACTCAAGTAAAAAAGAGCCATTTGGTTATATAGGAATGGTTTGAGCAATAATGTCAATTGGCCTCCTAGGCTTTATTGTTTGAGCTCACCACATGTTTACAACAGACCTAAATGTTGATACCCGAGCCTATTTTACATCTGCAACAATAATTATTGCCATCCCAACAGGAGTTAAAGTATTTAGCTGACTAGCCACAATGCATGGCGGAGTAATTAAATGAGATGCTCCAATACTATGGGCCCTAGGGTTTATTTTCCTATTTACAGTCGGTGGGCTAACTGGGATTGTTCTAGCAAATTCATCACTAGACATTGTTCTCCATGATACTTACTATGTTGTTGCTCACTTCCATTATGTACTATCTATGGGAGCCGTATTTGCTATCATAGCTGGATTTGTACACTGATTCCCATTATTTTCAGGATATACTCTTCACGAGACCTGAGCAAAAATTCACTTTGGAGTAATATTTACTGGGGTAAACCTAACCTTCTTCCCTCAACACTTTCTCGGATTAGCAGGCATGCCTCGACGATACTCAGACTATCCAGACGCATATACACTATGAAACACTGTCTCTTCTATTGGTTCCCTAATTTCATTAGTAGCTGTAGTTATTATAATGTTTATTATCTGAGAAGCTTTCTCATCTAAACGTCATCTGATTTCTGCCAGTATAACTTCAACTAATGTGGAGTGACTTTATGGATTCCCCCCTCTTCATCATACATTTGAAGAAGCTTCTTTTTCCCAAACCAATTAATCGAGAAAGGAGGGAATTGAACCCCCATCCACTGGTTTCAAGCCAGGTACATAACCACTCTGTCACTTTCTTAGAGGGATTNGTTAAATAATAACACTGCCTTGTCAAGACAAAATTACGAGTTAAATTCTCGTATTCCTCTAATGGCACACCCACTTCAATTAGGATTCCAAGACGCAGCATCCCCAATTATGGAGGAACTATTACACTTCCACGATCATACATTAATAGCAGTGTTCTTAATTAGCACTCTCGTTTTATATATTATTTCGACCCTTATAAGCACTAAACTCTCTAATACAAATACAATTGACGCACAAGAAATTGAAATAGTATGAACAATTATACCAGCCATCATTTTAATCGTGATTGCCCTTCCGTCACTTCGTATTTTATATTTAATGGATGAAGTTAGTAACCCAGATGTTACAGTTAAAGCTATTGGTCACCAATGATACTGAAGCTATGAGTATTCTGACTTTAACGATCTTAGCTTTGACTCTTATATAGTTCCCACTAAAGACCTTCTCCCCGGACAATTTCGACTTCTAGAAGTTGACAACCGAATAACCACCCCTGTCGGAATAACCACTCGAACCCTGATTACAGCAGAGGATGTTCTTCACTCATGAGCCGTCCCATCTTTAGGGGTAAAATTAGACGCAATCCCAGGACGGCTAAATCAAACCTCATTTATTATCTCACGACCTGGTGTTTACTACGGACAATGCTCTGAAATTTGTGGAGCAAACCACAGCTTTATGCCAATTGTTGTTGAATCTTTACCTATTAAGGAATTTTTAAACTGATCTTCTGCCTCAGTAAACGCCTCATTAAGANGCTATAGGACTAAGCAACAGCCTTTTAAGCTGTAGATAGGTGACTTCCAACCACCCTTAATGGCATGCCACAACTTGACCCAGCCCCATGATTCTTTATTTTATTTACTGCCTGAACAGTGTTTATTATATTTTCACCTATAAAAACCTCCAACTATACTCACCTAAATGACCCAACACCTAAAACTTTTAAAGGTCTTAATAAACCGTGATCTTGACCGTGACCATAAACCTGTTTAGCCAATTTGCCTCACCTTCACTACTTGGAATCCCACTTATTTTAATTGCCTTTTTAGTCCCATGATTTCTATTTCCAACCCCATGTAACCGATGAACTACAAACCGCTTAGTAACTATTCAAACATGATTTGTGAAAACCTTCACAAAACAAATCTTTCTCCCACTAAATTTTCCAGGACATAAATGAGCACTTATTCTCACGTCGTTAATGATTTTTCTTCTTGGAATAAATTTACTGGGCCTTCTTCCCTACACTTTTACCCCTACCACACAACTTTCACTTAATTTAGGACTCGCAATCCCCCTATGATTAGCCACAGTAGCTATTGGGTTTCGAAATCAACTTACAGCATCTCTAGGTCATTTTCTACCCGAAGGCACGCCTACCCTGTTAATTCCAATTTTAATTATTATCGAAACAATTAGCTTATTTATCCGACCAATAGCACTTGGGGTCCGACTTACTGCTAACCTAACAGCAGGCCACCTTCTTATTCAACTTATTTCAACCGCTACCATGGCCCTATTATTCTCAAACCCTATTGTTTCATCACTAACATTTGCTACCCTTCTTCTCCTTACTATATTAGAGATTGCAGTCGCTATAATTCAAGCATACGTATTTGTCCTTCTCTTAAGCCTATATCTTCAAGAAAATACTTAATGGCACACCAAGCACATGCTTTTCACATAGTAGACCCAAGCCCATGACCACTTACAGGGGCAACAGCCGCCTTTATACTTACTACCGGCCTAGCAATATGATTTCACTACGGTTCAACCTGAATTATATTTATAGGACTTACACTTATACTCCTTACTATATATCAATGATGACGAGATGTTGTTCGTGAGGGCACATTTCAGGGTCATCACACAATTCCAGTCCAAAAAGGACTTCGTTATGGCATAATTCTATTTATCACCTCTGAAGTATTCTTTTTTATTGGATTTTTTTGAGCATTTTATAATGCCAGCTTAGCCCCAACCTTTGAAGTTGGAGAATGCTGACCACCCGCTGGTATCTCCCCATTAAATCCTTTTGAAGTCCCTCTATTAAATACAGCAGTCCTTCTTGCTTCAGGGGTCACAGTTACTTGAGCTCATCATAGTATTATGCAGGGAAACCGTAAAGAAGCAATTCAATCTCTCGCCTTAACTATTATTTTAGGAATATATTTTACAGCCCTACAAGCCATAGAATACTACGAAGCCCCTTTTACTATTGCAGACGGAATCTACGGATCAACATTTTTTGTGGCTACCGGCTTCCACGGGCTTCACGTTATTATTGGCTCACTATTTTTACTAACTTGCCTTCTGCGACAAATCAACTTTCACTTTACTGCACAACACCATTTTGGATTTGAAGCAGCTGCCTGATACTGACATTTTGTTGATGTAGTTTGACTTTTCTTATACGTCTCAATTTATTGATGAGGCTCATATTTTCTTAGTATAAATGAGTACTGATGACTTCCAATCATTAAGCCTTGGTTAAACCCCAGGAGAAAATAATGTCTCTATTTGTATTTATTACCCTAGCAATTGTTCTAATTTTAGCCACTGTTAGCTTCTGGTTACCAATAATTAACCCAGACTCAGAAAAACTCTCACCTTATGAATGTGGCTTTGACCCACTTGGATCAGCCCGACTACCATATTCTATGCGATTTTTCCTAGTAGCTATTCTTTTTTTACTATTTGATTTAGAAATTGCCCTCCTCCTTCCCACCCCCTGGGCAGCGCAACTTCCTCACCCCACATTATCAATTTTTTGAGCATCAATTATTCTTATTCTTTTAACTTTAGGTTTTATTTACGAATGACTTCAAGGAGGCCTAGAATGAGCTGAATGAGGAGTTAGTCTAAAAAAGACAGCTGATTTCGGCTCAGCAAATTATGGTTTAACCCCATAACACCTTTATGTTAACAAACGAGTCCTGATTACTTTCCTCTACATTTATATTAAGTCTTATTGGCCTATCATTTCACCGGGCACACTTACTCTCAGCATTACTCTGTTTAGAAGGAATAATACTATCAATTTTTATTGGACTCAGCCTATGAGCCTTAAAATTTACCTTAATTGCTCCACTAATATATCCTATTGTTATGTTAACAATATCTGCATGTGAAGCAGGCCTTGGCTTATCCCTTATAATTGCCACCGCCCGATCCCACGGATCTGATAATTTAAATACGCTTAATCTTCTACAATGCTAATAATTTCCATTCCATTAGCCACCCTTCTTCTCTCAACCTGACTGGCCCCTTCAAAGCGGTTGTGAGAAATTATAACAACCCAGTCCTTAATTATTGCCGTTATATCAACAGCCTGATTAGCCACTCAGGAGGCTTACCCATTTTTAAATAATTATCTATTTATTGATGAAATCTCATCTCCCCTTCTAGTACTTACCTGCTGACTTACAGCTCCAACACTACTTGCTAGTCAGAGTAAACTCTCCAAAGAACCCCTACCACGACAACGAACATACATTTTTACTATCATTGTACTCCAAATAACAACCCTCCTTGCATTTTTGGCGGACAACATAATCTTATTTTTTATTATATTTGAAGCAACTATAATTCCTACTTTAATTGTTATTACTCGATGAGGAGCCCAAAAAGAACGCATACTAGCCGGAACCTATTTAATCTTTTATACTTTATTTGGCTCTATGGCCCTCCTTACTGCCCTACTTTACTTCCATGAAACATTCGGAACAATATCAATCTCATTAATAAAATCTTTTTTTGTAGCCCAAACTTTTTCTTCCTGTTCAACAGCATGATGAATCGCTTGCTTTATTGCCTTTCTAGTAAAAATACCACTCTATGGTGTTCACCTCTGACTTCCAAAAGCGCACGTTGAAGCCCCTATTGCTGGATCAATAATTTTAGCAGGAACTTTACTAAAACTTGGTGGCTACGGAATTTTACGAATAAATATTTTTATAAATGACTCCCTCCTGCCCCTAGCAAAACCTCTTATTGTTTTTTCACTGTTTGGTGTTCTTTTATCAGCCATTTTATGTTCCCGCCAAACGGATTTAAAATCCCTAATTGCTTTTTCATCAGTAAGCCATATAGGATTAGTAATTGCCGCATCAATAATTAAGACAGAATGAAGCATTGCCGGCTCAATAGTCCTAATAATTTCCCACGGACTAGTTTCATCAGCCTTATTTTGCCTAGCTAACACTTCATATGAGCGCACCAACACCCGCACCCTTATTCTCCTTCAAGGGACCCAAATTGTTTTTCCACTAGCAGCAGCCTGATGACTTCTGGCTGCCCTAATAAATCTAGCTCTTCCACCATCCCCAAATTTTATTGGAGAAATATCAATTTTAACATCATTATTTCAATGATCAAACATAACACTCATTTTAACAGGATTAGGAATTATTTTTACCACAGCCTACTCCTTATATATATTCTGAGCTTCACAACGAGAGCACCTCCCATCCCACCTAAACTCTTTTCCACCAATGCAAACTCGAGAACATATTTTACTTGCCTTACACATCCTTCCAGCCCTACTCCTAATACTGAAACCCACCTTAATATTTTAAGTGAATATAGTTTATTAAAAATACTAGCTTGTGATTCTAGAGAAGGGGACTAATAACCCCCTATTCACCGAGCCTGACTGGATCAACGAGAACTGCTAATTACTCGCCACTATGGTTCAATTCCATAGCAGACTCGCCCTCGCAATTATTCAAATAACATTTTGAACATTTGCCATGAGTTTTCCTATTATTGCACTAACATCATACTTAATTAGCATGCTATCCCTTATTATTCCTTTATTTAACCCAAACTCAGCAGAATTTCACTTCAAAACAAAGACCGCCATTAAAACAGCTTTCTTTGTCTCAACTATTCCTGCCATCTTAATAATTAATGAAAATTCTTTATCCACCATTATTTCATGAAAGTGGTTTAATATTATAATAACCCCTTTCAACTTAACAATTCAACTTGACCAATACTCAATTCTTTTCATCCCAATCGCTCTAATAGTCTCATGAAGCATTATTGAGTATTCTCTTTGGTACATGCATGATGACATCAAGATCCAACTTTTCTTTAAATATTTACTTATTTTTTTACTAGCAATGATACTATTAGTATCAGCCGGCAACTTATTAATACTTTTTATTGGCTGGGAAGGAGTAGGAATTATATCTTATCTTTTAATTGGGTGATATTTTACACGGAGCAACGCCGGAGCAGCCGCTCTTCAAGCGGTACTGTATAACCGAATCGGAGACATTGGATTTTTATTTGCCATATTCTGACTTATTTCATCTTATGACTCAATTGACCTTAACTTTATCTTCTCAATGAATAACTCCACCCCCCTTCTACTAGCCTTCATTATTGCAGCCGCTAGTAAGTCAGCTCAATTTGGACTTCACCCATGACTCGCCTCCGCCATAGAAGGCCCCACCCCAGTATCAGCCCTACTTCACTCCAGCACAATGGTTGTTGCTGGAGTTTTTTT-ACTTATTCGCATTCATCCAATAATTAAAGATAACCAAACTGCCCTAACAACCTGTCTATGTCTTGGAGCTATTTCAACCGCATTTGCAGCTACATGTGCCCTCACCCAAAATGATATTAAAAAAATCATTGCCTTTTCAACATCAAGCCAACTCGGCCTTATAGTCGTAGCTATTGGCCTAAATATACCTCACCTAGCATTTTTTCACATCTGTACACATGCCTTCTTCAAGGCAATATTATTTTTATGCTCAGGATCAATTATTCATAACCTTAATGATGAACAAGACATTCGAAAAATGGGAGGCCTACAAAAAACCCTCCCATTCACCACAACATGTGTTACAGTTGGAAGCTTGGCCCTGATGGGAACCCCTTATCTTGCAGGCTTCTTTTCAAAAGACGCCATTATTGAAGCAATTAACACCTCCAATGTTAATGCATGGGCTTTGACCTTAACAATTATTGCCACCTCATTCACAGCCGTTTATAGCCTTCGAGTAATCTTCTTTGCATCAATACAGCACCCTCGCTTTTCTCCTGCCTCTTCTATTAATGAAAATAATCCAACAATTATTAACCCAATTAAACGTCTTGCCCTAGGTAGTGTAATTGCTGGACTATTGTTAAATCAAATTATTCTTCCATCTTCCCCTGTTACCATAACCATGCCAACCTATTTAAAGATAACCGCAATTATTGTAACCGTCCTAGGATTTATTATTGCCCTAGATCTAGCTAATATCTCTTGAACAAAGGCCCCTGAACAAACAAATGTTTCAAAAACAATCAATACCTCTTTTTACCCGACCACTATTCATCGACTCATTCCCTCTTACGCCATAAACCTCAGCTTACGTGTTTCATCTCACCTAATTGACACCCTTTGACTAGAAAAAATTGGACCAAAAGGCTTAGCAGAACTCCAACTGCCCCCAATCATAAAAAATCAAGAAATCCAACGAGGGTTAATCAAAATTTACCTCTCCATCTTCATTTTTACCACTATTCTATGTCTAATTGTCTTACAGCTCGCAAGACACCACTATAATGGCCCCGAACCACCTCTAATACTGCAAACAACGTTAATAAAAGAGCCCACCCTACCACTATTAAAACCCCTCCCCCTCAGAAAAACATTGTTGCCACCCCAAATCAATCCCCCACATATACTCCTATATTAGCTACCCCTGCAATCCCCTCATCAACACCCCCAATAACTCATCAAGCCCCCAACAATAAAACATAAGCAGTAATGTATGATCAAACAACCCCTCCCCCCCAAGCCTCTGGATAAGGTTCCGCAACTAAAGCAGCAGAGTAAGCAAACACCACTATTATTCCACCAAGATATACTAAAAACAAAACTAAGCATAAAAAAGAAACACCACCATCCATCAGAATTAAACACCCTGCCCCTGCCGAACCTACTAATCCAAGTGCAGCATAATAGGGAGAAGGATTTGAAGCTACCGCTAATAATCCAACAATCAACCCCAACTCAAATAATATAGTCATAATTCCTACAAGGATTTTAACCTAGACTTACAGTCTGAAAAACTGTTGTTGTATTCAACTATAAGAACACTAATGGCCCCAGTACTTCGCAAAACCCATCCTCTAGTAAAAATTATTAATAACTCGTTTATTGATCTTCCAGCACCAGTCAATCTTTCATCGCTATGAAACTTTGGCTCTCTGTTAGGAGTTTGCTTAATTGCCCAAATCGCAACCGGCTTATTTCTAGCAATGCACTATACTGCTGATACATCCATAGCTTTTTCATCTGTAGCCCACATCTGCCGAGACGTAAATAACGGATGATTACTTCGCAACCTTCATGCAAACGGAGCCTCATTCTTCTTCATCTGCATCTACCTTCACATTGGACGAGGGATATACTACGGCTCATACCTTTTTAAAGAAACCTGAAATATCGGAGTAATTCTCCTTTTCCTCGTTATAGCTACAGCATTTGTAGGCTATGTTCTTCCATGAGGACAAATGTCCTTCTGAGGCGCAACAGTTATCACAAACCTCCTCTCTGCCGCCCCATACATTGGGACCGAACTTGTTCAATGAATTTGAGGAGGTTTTTCAGTAGACAATGCCACCCTAACACGATTTTTTACTTTTCACTTTATTCTCCCATTTATCATTGCAGGTGCTTCCATACTTCACCTTCTTTTTCTTCATCAGACAGGGTCCTCAAACCCAACAGGACTTAACTCAAACTTTGACAAAATTCCATTTCACGCTTACTACTCCTATAAAGACATCTTCGGCTTCGCGTTAATACTAGCCTTCTTAGCCCTCCTATCCACCTTCGCCCCCAACCTCTTGGGTGATCCTGATAATTTTACCCCGGCAAACCCTTTAGTTACACCACCCCATATTAAACCAGAATGATACTTCTTATTTGCCTACGCCATTCTTCGCTCAATCCCAAATAAACTAGGAGGGGTCCTCGCTCTTTTATTTTCTATTATAATTCTCCTGCTTATACCTCTTCTCCACACTTCTAACCAACGAACCCTTATATTCCGCCCTTTGGCAAAACTATTCTTCTGAACGTTAGTAGCCAACACTCTTATTTTAACCTGAATTGGAGGACAGCCAGTAGAAGATCCCTACATCATAATTGGCCAACTAGCTTCCGTCTCTTACTTCACCATCTTCATTATTTTTATCCCCCTTCTAGGACTCATAGAGAACAAACTAGCTCGTCTTAACAGAACTTTTTCATTGGAAGTTGTTGTCCCACTATCATTAACTTTTTCCTGTATTAAACATATTCACCAAACACTTATTACACCCATATATTAATTTTATACAGTCCTTATATCTCAACAATAGACTTTCGCGGTCCTATAAATAATCTATGCTAGAACACAGCCTATATGATGATGTATGATATAGTACATATTATGTATGCATGAAGGACATATTATGTATAATCGAGCATTCATCTTATTTCCCCATGCATATCATTTCCCATCATTATTAATATTTCCACATATGTAAACTTAACATAAATGAATAACAACTACTAGCAATATTACAGTCCTTATACCTCAACAATAGACTTTCGCGGTCCTATAAATAATCTATGCTAGAACACAGCCTATATGATGATATATGATATAGTACATATTATGTATGCATGAAGGACATATTATGTATAATCGAGCATTCATCTTATTTCCCCATGCATATCATTTCCCATCATTATTAATATTTCCACATATGTAAACTTAACATAAATGAATAACAATTACTAGCAATATTGTAATACATTCGTTTCACGAAGATGGAATGGATATTAATGAATGAAGACTATGTCTCTACAGTTTAGCCTTCCCTTGAATTAAGAACACTTATATTACTTAGACAAAGTTAAACTCAAGTATTTTCCTTATTTCATGAATGATTTAAGGACATACAATTTATTCTATCGAGCAATCTCAGTCATTTTCACCATTCAAGTGATAACCAATTAAATCTGATTAATCAACAATCTCTTTATCAGCAGTAAAATATAATCAACTTAAACCCAATTACATA-CGCTCATAAAATTTTGAACTGGACCTTAATAGTCCCAGTCAATACGAATAATACTTATAAATTAACTTGAATAATAAACAACCATGGTCTATCTCATTAAAGAAATATAAATGTGTAACATACATTACTAATCTT-ACAACATGAATATTCTTCTCCCAAACTCTTAAAATTCAACATCAAGACTGTCTTTATCCCCTATCGTACCTTAAAGAGGCCTCAGAGAAATCAAGGACTTGGTAGATCTTAACCTCCAATGGACCTACCACAAGAGTGACAGTAATCCCGCTTCAGGAGGCATCTGACGGAACTGAATCTATGGACTTTTATAGCATAATCGGTCTATACTGAAATCTAAAGAGCCTCCCTCTTTATGAGATCTGGTACCTTAAAGACCTTAACCTGGCCTTACTTGAAACTGGTAAGCATTGATGGGTTTTTATATATAGGAGCTTTCCCCTGGCATCTCATAGTGGGGTAATGGCACATTAACAAGGTTGTCCCACTTAATGCAAGCGTGATTGTCTAGCATAAAAAGAAGGTTAGCATGTAGTGAATGTTTATTAGACATAACATATTTTGCCATATTTTTTTTAACCCTATTTTTTCTATTCCCCCCGGGAGTCCACTCTTCCACCTAAAATTTTTACATTTGCTAAAACCCGTCGGGGCCCCCCCC-TCCCCAAAAAATAGCTCAACAGCTCATTTTATTTATATACTCTTGAAAACCACCTATTCAACTTTTCCAAACAATCTAATTTACCTACACACCATTTTTACTCTTTTAAGGAGCTTTCACCAATTTAAAATTCATGTATATATATATATATATATATA----TTAAATAAAAATTCTTAATATTAGCTAATCAACGTCCACTAGCTTATATCTGAATTAAATCTCCTTATTTCTCCACTATAATAAAAAATAAAATACATGTATATATATATAT--GTATAAATTGACCACATCTTTGTCTTTCAAGGACATCTTCAATTTTTTTATATAGTACTTGCAAAAATCTTCT
>RMF046S
GCTTTTGAAGGAAAATAGTTTTCCCCTGGTCTTAGGCTCCAGTAACTCTTGGTGCAAATCCAAGTAAAAGCTGCTTCAGTAGCTTAAACATTAAAGCATTGGTCTTGTAAACCAAAGAATGAAGAATAAACCCTTCCTGAGGCTCAGGACAGAGAGAATTTAACTCCCACAGCTAACCCCCAAAGCTAGCATTCTATTTAAATTATATCCTGTTTAAATAGCTTAAATAAAGCATAGCACTGAAAATGCTAAGATGGACCCTAAAAGGTCCTTTAAACACAAAGGTTTGGTCCTGGCCTTGAGGTCAGTTATTACTTAATATACACATGCAAGTATCCGCTCCCCTGTGAGAACGCCCTTTAACCCCTTTTAGGGACAAGGAGCTGGTATCAGGCACGAAAATCTGCCCAAAACACCTAGCCACGCCACACCCACAAGGGAATTCAGCAGTGATTAACATTGAGTATTAGCGCAAGCTAGACTCAGTTAAAGTAAGACAGAGCCGGCTAATCTGGTGCCAGCCGCCGCGGTTACACCACGTGACTCAAATTGACCTCCTCCGGCGTAAAGCGTGATTAAAGTTATCCCTTTCTAGAGTTAAACTAAAACTAAGCTGTGACACGCCTGTTTATTAAGAAACCCAAAAACGAAAGTTACTCTAATATAATCAACTTGAACTCACGACAGCTGGGATACAAACTGGGATTAGATACCCCACTATGCCCAGCCGTAAACTTTAACTTACACTCAAATCGCCAGGGAACTACGAGCTAAGCTTAAAACCCAAAGGACTTGACGGTACCCCATATCCCCCTAGAGGAGCCTGTCCTATAATCGATAATCCACGTTTAACCTCACCATTTTTTGTTAATCAGCCTGTATACCTCCGTCGTCAGCTTACCACGTGAGCGCCAATTAGTGAGCTTAATGTCTTTCACCAACACGTCAGGTCAAGGTGCAGCAAATGAAATGGGAAGAGATGGGCTACACTTTCTATATTAGAAAAAACGAAAAACTATTTATGAAAACTAGTTGGAAGGCGGATTTAGCAGTAAAAAGGAATCAGAATGTCCATTTTAACCCGGCACTGGGGTGTGTACACACCGCCCGTCACCCTCTTCAGGGCTTCTTACCTAGTTCTTAACAAACTAAAGCATAACAGAAGAGGCAAGTCGTAACATGGTAAGTATACCGGAAGGTGTGCTTGGAAACGTAATGTAGCTTAATTAAAGCATCTCGCTTACACCGAGAAAATGTCCGTGAAAACCAGACCATTTCGAGCTAAAAACCTAGCCCAACTAAACATGAATATCCTCAAATTAATTTATTTTTAATAATAAATCATTTTGTTATTTTAGTAAAGGAGATTGAAAAATTTATTGGAGCTATAATAACAGTACCGCAAGGGAACGGTGAAATATGAAATGAAAAATTTTTAAGCAAGAAAAAGTAAAGACTACTCCTTGTACCTTTTGCATCATGGTTTAACTAGTCCAATCAAGCACAACGTATTTAAGTTTGACTTCCCGAAACTAAGTGAGCTACTTCAAGGCAGCTGATAGAGCGAACCCGTCTCTGTAGCAAAAGAGTGGGATGATCTTCAAGTAGCGGTGACAGACCTAACGAGCTTAGTGATAGCTGGTTACTCAAGAAATGGATCTAAGTCCAACCTGAAATTCATTCTAGTCCACCAAAACAACCACCTGAATTTCAGCGTAATTCAAATAAGGTACAGCCTATTTGAAACAGGATACAACCTAAATTAATGGATAAGACTAGCTCAATACACAACCAAGTGGGCCTAAAAGCAGCCACCTTTTAAATAGCGTCAAAGCTTAATTGTTATTTTTGCCTAATTACTTAATTATTATCTTAATCCTCTATTAATACTGAGTAATTCTATATTATTATAGAAATTTTTATGTTAAAACTAGTAACAAGAAGAAGACTCTTCTCTTTAATGTAAGTGTAAATCAGAAAGGACAAACCACTGATAATTAACGTCACTGAAACCAAAGTAGAAACTCATCAAGAAAAATCTACTTTCATTAACGTTAACCTAACACAAGGTCATTTCAAGAAAGATTAAAAGAAAAAGAAGGAACTCGGCAAACATTAACCTCGCCTGTTTACCAAAAACATCGCCTCTTGACTCTTATAAGAGGTCCAGCCTGCCCAGTGACCATGTTCAACGGCCGCGGTATCCTAACCGTGCGAAGGTAGCGTAATCACTTGTTCTTTAANTGTGGACTAGTATGAATGGCACCACGAAGGTTATACTGTCTCCTTTTTCTAATCAGTGAAACTAATCTCCCCGTGAAGAAGCGAGGATATACCTATAAGACGAGAAGACCCTATGGAGCTTTAAACAACACAGCAATTACCTGCTAAACTAAGAAGTTTCTGAACATTTTCAATCTTTTAAGTAATCTGACTGCAAGTTTTTGGTTGGGGTGACCACGGAGCATAACACAACCTCCATGTTGAAAGAATTCTTTCTAAGCCAAGAACAACCTTTCTAAGCATCAATATATTGACATCCATTGACCCAATACATTTGACCAACGAACCAAGTTACCCTAGGGATAACAGCGCAATCCACTTCAAGAGCCCCTATCGACAAGTGGGTTTACGACCTCGATGTTGGATCAGGGTATCCCAGTGGTGCAGCCGCTACTAAAGGTTCGTTTGTTCAACGATTAAAACCCTACGTGATCTGAGTTCAGACCGGAGTAATCCAGGTCAGTTTCTATCTATACATGAGTTTCTTCTAGTACGAAAGGACCGGAGAAACGCGGCCCATATTTCTTACAAGCCGCAGCTACTAAATTATGATTTAAACTCAATAATATTGTAGCCCATAATTTTACTCAAGACAAGAGTAGTTAACGTAGCAAAACCTGGTATTGCAAAAGACCTAAACCCTTTCTATAGAAGTTCAAATCTTCTCGTTAACTTTGAACCTTTATTTAATTATTTCTACACTTTGTTATATTGCACCAATTCTTCTGGCAGTTGCTTTTCTTACCCTAATTGAACGCAAAGTGCTTGGCTACATGCAGCACCGAAAAGGCCCTAACATTGTTGGTCCAATAGGCCTCCTTCAACCAATTGCAGACGGAGTAAAACTATTTATTAAAGAACCAATTCGGCCATCTACCTCATCTCAAACACTATTTCTTCTAGCCCCTGTAATAGCTCTATCATTAGCAATAATCATTTGGACCCCTATTCCTATACCAATTTCACTCTCTGATATAAACTTAGGAGTTATATTTCTCCTAGCCCTTTCTAGCCTTACCGTCTATTCCATCCTAGGTTCAGGCTGAGCCTCAAATTCTAAATATGCCCTAATTGGAGCTTTACGAGCAGTAGCACAAACTATTTCATACGAAGTAACTCTAGCCCTTATTCTCCTTTGCACTATTTTGCTATCAGGAAACTTCTCCCTTCAAAACTTTAGCATCACCCAAGAACCCATATGATTAATTATACCAACATGACCCCTAGCTATAATATGATATATCTCCACCCTAGCAGAGACAAACCGAGCCCCATTTGACCTCACTGAAGGAGAATCTGAGTTAGTATCAGGGTTTAACGTAGAATACGCAGGGGGACCATTTGCCCTATTTTTTCTTGCCGAATACGCTAACATCTTGATGATAAACACAATTTCTGCTATTATTTTTTTAGGATCCTCCACCCTTCTCCTCTTAACATTTACTACAACATCACTAATACTAAAATCCGCTATTCTTTCTATGGTTTTCCTCTGAATTCGAGCCTCCTACCCACGATTCCGCTATGATCAACTTATACATCTAGTTTGAAAAAACTTCCTCCCCCTTACCTTAGCATTAACAATTTGATATATTTCATTTCCAATTTCACTCTTACTTACCCCACCAATTTTATGGAAGCGTGCCTGAAAGCTAAGGGCCTCCTTGATAGGGAGGACCATAGGAGTTCAAACCTCCTCACTTCCTTAGAAAGATAGGAATTGAACCTATAACTGGGAGATCAAAACTCCCTGTAATTCCGTTTTACCACTTTCTAGTAAAGTCAGCTAAATAAGCTTTTGGGCCCATACCCCAAACATGTTGGTTAAACCCCCTCCTTTACTAATTAATCCATATGCTCTATCAGTAATTGTCTCAAGCCTCGCCCTAGGCACTATCTTAACATTGTCAAGTTATCATTGAATTTTAGCATGAATTGGCCTTGAAATTAATACACTAGCTATTATTCCAATAATAACCAAAACCCCTCATCCACGAGCCATTGAAGCCGCAACAAAATACTTCTTAACACAAGCCGCAGCATCAGCCCTTATTTTATTTTCTAGCATCCTTAATGCATATATTTTAGGAGAGTGATCTATTAATTCACCAACTCACCCCATTTCAGCTACCCTTCTGTCAATTGCCATTGCAATAAAACTCGGAATTGCCCCATTTCATTTTTGACTCCCAGAGGTACTTCAAGGATCCACCCTACAAACAGGCCTGATTCTTTCTACATGACAAAAATTAGCTCCAATAGCCCTTCTTCTTCAACTATCACAATCAGTAAACCTAAACCTTATACTCACTTTAGGCCTTTTGTCAACTATTATTGGAGGATGGGGTGGAATTAATCAAACTCAAATCCGAAAAGTATTAGCCTTCTCTTCTGTAGCCCACTTAGGATGAATATTAGCAATCCTTAAAATCTCTCCACAATTAACACTTTTAAACTTTTTTCTTTATATTCTAATAACATCTACACTTTTCTTAACCTTTATATCATTAAACACAAAAAA-TATGTATGAACTCTCGACCTCCTGATCCAAAACCCCAGCGCTCACAGCACTCTCTATACTTTCCCTGCTATCACTAAGTGGACTACCCCCACTAACAGGATTTATACCAAAATGACTTATTGCCCAAGAAATGGTAAAACAAGACATAATTATATTTGCGCTATTAATTTTACTTTCCACACTTCTCAGCCTATTCTTTTACCTACGCCTTACATATTCTATATCTCTTACCCTAGCACCAAGCTTATCCTCCTCCCCCTCACTATGATTTAATCCCCCAAAAAA-CACTTTAGCCACACCTATAGTTATGTCTCTTTTACTCCTCCCTGTTACCCCCATTATTATAGCCGTAATATANAAACTTAGGATAACCTAGACCAAGAGCCTTCAAAGCCCTAAGTAGAAGTTAAAATCTTCTAGTTTCTGTAAGACTTGCAGGACATTATCCTGCATCTTCTGAATGCAAATCAGATACTTTTATTAAGCTAAAGCCTTCTAGAAAGACGGGCCTTGATCCCGTAAAATTTTAGTTAACAGCTAAACGCTCAATCCAGCGAGCTTCATTCTACTTCTCCCGATTTTTT-AAAAACGGGAGAAGCCCCGGCAGAACTTCTTCTGCTTCTCCAGATTTGCAATCTGGCGTGTGACACCCCAGGACCTGATAAGAGGAGGACTTTAACCTCCCTTGGTGGAGCTACAAGCCACCGCCTAACCCTCGGCCATCTTACCCGTGATAATTACCCGCTGACTATTTTCAACCAATCACAAGGATATTGGTACCCTATACCTAATCTTTGGTGCCTGAGCAGGAATAGTGGGAACTGCCCTCAGTCTTCTTATCCGAGCTGAACTGAGTCAGCCAGGCTCCCTCCTTGGTGATGACCAAATTTATAATGTTATCGTTACCGCACATGCTTTCGTCATAATTTTCTTTATGGTTATGCCAATTCTAATCGGCGGCTTTGGCAACTGACTTGTTCCTTTAATAATCGGAGCCCCCGATATAGCTTTTCCTCGTATAAATAACATAAGCTTCTGATTACTCCCCCCATCCTTTTTACTTCTTCTGGCCTCCGCTGGGGTAGAAGCTGGGGCTGGAACTGGCTGAACTGTTTATCCTCCACTAGCCGGAAATCTCGCCCATGCAGGACCATCTGTAGATTTAACTATCTTTTCCCTTCACTTGGCAGGTGTTTCATCCATTCTAGGTGCAATTAATTTTATTACCACAACCTTAAATATGAAACCTCCTTCAATAACTCAATATCAAACACCTTTATTTGTGTGGTCTGTGCTAATTACCGCCGTTCTATTACTTCTCTCCTTACCAGTTCTTGCAGCAGGAATTACTATACTCTTAACTGATCGTAACCTAAATACAACATTCTTTGATCCTGCTGGAGGAGGTGACCCCATTTTATACCAACACCTCTTTTGATTCTTCGGACACCCAGAGGTTTATATTCTTATTCTCCCTGGCTTTGGTATTATTTCACATGTAGTAACATTTTACTCAAGTAAAAAAGAGCCATTTGGTTATATAGGAATGGTTTGAGCAATAATGTCAATTGGCCTCCTAGGCTTTATTGTTTGAGCTCACCACATGTTTACAACAGACCTAAATGTTGATACCCGAGCCTATTTTACATCTGCAACAATAATTATTGCCATCCCAACAGGAGTTAAAGTATTTAGCTGACTAGCCACAATGCATGGCGGAGTAATTAAATGAGATGCTCCAATACTATGGGCCCTAGGGTTTATTTTCCTATTTACAGTCGGTGGGCTAACTGGGATTGTTCTAGCAAATTCATCACTAGACATTGTTCTCCATGATACTTACTATGTTGTTGCTCACTTCCATTATGTACTATCTATGGGAGCCGTATTTGCTATCATAGCTGGATTTGTACACTGATTCCCATTATTTTCAGGATATACTCTTCACGAGACCTGAGCAAAAATTCACTTTGGAGTAATATTTACTGGGGTAAACCTAACCTTCTTCCCTCAACACTTTCTCGGATTAGCAGGCATGCCTCGACGATACTCAGACTATCCAGACGCATATACACTATGAAACACTGTCTCTTCTATTGGCTCCCTAATTTCATTAGTAGCTGTAGTTATTATAATGTTTATTATCTGAGAAGCTTTCTCATCTAAACGTCATCTGATTTCTGCCAGTATAACTTCAACTAATGTGGAGTGACTTTATGGATTCCCCCCTCTTCATCATACATTTGAAGAAGCTTCTTTTTCCCAAACCAATTAATCGAGAAAGGAGGGAATTGAACCCCCATCCACTGGTTTCAAGCCAGGTACATAACCACTCTGTCACTTTCTTAGAGGGATTNGTTAAATAATAACACTGCCTTGTCAAGACAAAATTACGAGTTAAATTCTCGTATTCCTCTAATGGCACACCCACTTCAATTAGGATTCCAAGACGCAGCATCCCCAATTATGGAGGAACTATTACACTTCCACGATCATACATTAATAGCAGTGTTCTTAATTAGCACTCTCGTTTTATATATTATTTCGACCCTTATAAGCACTAAACTCTCTAATACAAATACAATTGACGCACAAGAAATTGAAATAGTATGAACAATTATACCAGCCATCATTTTAATCGTGATTGCCCTTCCGTCACTTCGTATTTTATATTTAATGGATGAAGTTAGTAACCCAGATGTTACAGTTAAAGCTATTGGTCACCAATGATACTGAAGCTATGAGTATTCTGACTTTAACGATCTTAGCTTTGACTCTTATATAGTTCCCACTAAAGACCTTCTCCCCGGACAATTTCGACTTCTAGAAGTTGACAACCGAATAACCACCCCTGTCGGAATAACCACTCGAACCCTGATTACAGCAGAGGATGTTCTTCACTCATGAGCCGTCCCATCTTTAGGGGTAAAATTAGACGCAATCCCAGGACGGCTAAATCAAACCTCATTTATTATCTCACGACCTGGTGTTTACTACGGACAATGCTCTGAAATTTGTGGAGCAAACCACAGCTTTATGCCAATTGTTGTTGAATCTTTACCTATTAAGGAATTTTTAAACTGATCTTCTGCCTCAGTAAACGCCTCATTAAGANGCTATAGGACTAAGCAACAGCCTTTTAAGCTGTAGATAGGTGACTTCCAACCACCCTTAATGGCATGCCACAACTTGACCCAGCCCCATGATTCTTTATTTTATTTACTGCCTGAACAGTGTTTATTATATTTTCACCTATAAAAACCTCCAACTATACTCACCTAAATGACCCAACACCTAAAACTTTTAAAGGTCTTAATAAACCGTGATCTTGACCGTGACCATAAACCTGTTTAGCCAATTTGCCTCACCTTCACTACTTGGAATCCCACTTATTTTAATTGCCTTTTTAGTCCCATGATTTCTATTTCCAACCCCATGTAACCGATGAACTACAAACCGCTTAGTAACTATTCAAACATGATTTGTGAAAACCTTCACAAAACAAATCTTTCTCCCACTAAATTTTCCAGGACATAAATGAGCACTTATTCTCACGTCGTTAATGATTTTTCTTCTTGGAATAAATTTACTGGGCCTTCTTCCCTACACTTTTACCCCTACCACACAACTTTCACTTAATTTAGGACTCGCAATCCCCCTATGATTAGCCACAGTAGCTATTGGGTTTCGAAATCAACTTACAGCATCTCTAGGTCATTTTCTACCCGAAGGCACGCCTACCCTGTTAATTCCAATTTTAATTATTATCGAAACAATTAGCTTATTTATCCGACCAATAGCACTTGGGGTCCGACTTACTGCTAACCTAACAGCAGGCCACCTTCTTATTCAACTTATTTCAACCGCTACCATGGCCCTATTATTCTCAAACCCTATTGTTTCTTCACTAACATTTGCTACCCTTCTTCTCCTTACTATATTAGAGATTGCAGTCGCTATAATTCAAGCATACGTATTTGTCCTTCTCTTAAGCCTATATCTTCAAGAAAATACTTAATGGCACATCAAGCACATGCTTTTCACATAGTAGACCCAAGCCCATGACCACTTACAGGGGCAACAGCCGCCTTTATACTTACTACCGGCCTAGCAATATGATTTCACTACGGTTCAACCTGAATTATATTTATAGGACTTACACTTATACTCCTTACTATATATCAATGATGACGAGATGTTGTTCGTGAGGGCACATTTCAGGGTCATCACACAATTCCAGTCCAAAAAGGACTTCGTTATGGCATAATTCTATTTATCACCTCTGAAGTATTCTTTTTTATTGGATTTTTTTGAGCATTTTATAATGCCAGCTTAGCCCCAACCTTTGAAGTTGGAGAATGCTGACCACCCGCTGGTATCTCCCCATTAAATCCTTTTGAAGTCCCTCTATTAAATACAGCAGTCCTTCTTGCTTCAGGGGTCACAGTTACTTGAGCTCATCATAGTATTATGCAGGGAAACCGTAAAGAAGCAATTCAATCTCTCGCCTTAACTATTATTTTAGGAATATACTTTACAGCCCTACAAGCCATAGAATACTACGAAGCCCCTTTTACTATTGCAGACGGAATCTACGGATCAACATTTTTTGTGGCTACCGGCTTCCACGGGCTTCACGTTATTATTGGCTCACTATTTTTACTAACTTGCCTTCTGCGACAAATCAACTTTCACTTTACTGCACAACACCATTTTGGATTTGAAGCAGCTGCCTGATACTGACATTTTGTTGATGTAGTTTGACTTTTCTTATACGTCTCAATTTATTGATGAGGCTCATATTTTCTTAGTATAAATGAGTACTGATGACTTCCAATCATTAAGCCTTGGTTAAACCCCAGGAGAAAATAATGTCTCTATTTGTATTTATTACCCTAGCAATTGTTCTAATTTTAGCCACTGTTAGCTTCTGGTTACCAATAATTAACCCAGACTCAGAAAAACTCTCACCTTATGAATGTGGCTTTGACCCACTTGGGTCAGCCCGACTACCATATTCTATGCGATTTTTCCTAGTAGCTATTCTTTTTTTACTATTTGATTTAGAAATTGCCCTCCTCCTTCCCACCCCCTGGGCAGCGCAACTTCCTCACCCCACATTATCAATTTTTTGAGCATCAATTATTCTTATTCTTTTAACTTTAGGTTTTATTTACGAATGACTTCAAGGAGGCCTAGAATGAGCTGAATGAGGAGTTAGTCTAAAAAAGACAGCTGATTTCGGCTCAGCAAATTATGGTTTAACCCCATAACACCTTTATGTTAACAAACGAGTCCTGATTACTTTCCTCTACATTTATATTAAGTCTTATTGGCCTATCATTTCACCGGGCACACTTACTCTCAGCATTACTCTGTTTAGAAGGAATAATACTATCAATTTTCATTGGACTCAGCCTATGAGCCTTAAAATTTACCTTAATTGCTCCACTAATATATCCTATTGTTATGTTAACAATATCTGCATGTGAAGCAGGCCTTGGCTTATCCCTTATAATTGCCACCGCCCGATCCCACGGATCTGATAATTTAAATACGCTTAATCTTCTACAATGCTAATAATTTCCATTCCATTAGCCACCCTTCTTCTCTCAACCTGACTGGCCCCTTCAAAGCGGTTGTGAGAAATTATAACAACCCAGTCCTTAATTATTGCCGTTATATCAACAGCCTGATTAGCCACTCAGGAGGCTTACCCATTTTTAAACAATTATCTATTTATTGATGAAATCTCATCTCCCCTTCTAGTACTTACCTGCTGACTTACAGCTCCAACACTACTTGCTAGTCAGAGTAAACTCTCCAAAGAACCCCTACCACGACAACGAACATACATTTTTACTATCATTGTACTCCAAATAACAACCCTCCTTGCATTTTTGGCGGACAACATAATCTTATTTTTTATTATATTTGAAGCAACTATAATTCCTACTTTAATTGTTATTACTCGATGAGGAGCCCAAAAAGAACGCATACTAGCCGGAACCTATTTAATCTTTTATACTTTATTTGGCTCTATGGCCCTCCTTACTGCCCTACTTTACTTCCATGAAACATTCGGAACAATATCAATCTCATTAATAAAATCTTTTTTTGTAGCCCAAACTTTTTCTTCCTGTTCAACAGCATGATGAATCGCTTGCTTTATTGCCTTTCTAGTAAAAATACCACTCTATGGTGTTCACCTCTGACTTCCAAAAGCGCACGTTGAAGCCCCTATTGCTGGATCAATAATTTTAGCAGGAACTTTACTAAAACTTGGTGGCTACGGAATTTTACGAATAAATATTTTTATAAATGACTCCCTCCTGCCCCTAGCAAAACCTCTTATTGTTTTTTCACTGTTTGGTGTTCTTTTATCAGCCATTTTATGTTCCCGCCAAACGGATTTAAAATCCCTAATTGCTTTTTCATCAGTAAGCCATATAGGATTAGTAATTGCCGCATCAATAATTAAGACAGAATGAAGCATTGCCGGCTCAATAGTCCTAATAATTTCCCACGGACTAGTTTCATCAGCCTTATTTTGCCTAGCTAACACTTCATATGAGCGCACCAACACCCGCACCCTTATTCTCCTTCAAGGGACCCAAATTGTTTTTCCACTAGCAGCAGCCTGATGACTTCTGGCTGCCCTAATAAATCTAGCTCTTCCACCATCCCCAAATTTTATTGGAGAAATATCAATTTTAACATCATTATTTCAATGATCAAACATAACACTCATTTTAACAGGATTAGGAATTATTTTTACCACAGCCTACTCCTTATATATATTTTGAGCTTCACAACGAGAGCACCTTCCATCCCACCTAAACTCTTTTCCACCAATGCAAACTCGAGAACATATTTTACTTGCCTTACACATCCTTCCAGCCCTACTCCTAATACTGAAACCCACCTTAATATTTTAAGTGAATATAGTTTATTAAAAATACTAGCTTGTGATTCTAGAGAAGGGGACTAATAACCCCCTATTCACCGAGCCTGACTGGATCAACGAGAACTGCTAATTACTCGCCACTATGGTTCAATTCCATAGCAGACTCGCCCTCGCAATTATTCAAATAACATTTTGAACATTTGCCATGAGTTTTCCTATTATTGCACTAACATCATACTTAATTAGCATGCTATCCCTTATTATTCCTTTATTTAACCCAAACTCAGCAGAATTTCACTTCAAAACAAAGACCGCCATTAAAACAGCTTTCTTTGTCTCAACTATTCCTGCCATCTTAATAATTAATGAAAATTCTTTATCCACCATTATTTCATGAAAGTGGTTTAATATTATAATAACCCCTTTCAACTTAACAATTCAACTTGACCAATACTCAATTCTTTTCATCCCAATCGCTCTAATAGTCTCATGAAGCATTATTGAGTATTCTCTTTGGTACATGCATGATGACATCAAGATCCAACTTTTCTTTAAATATTTACTTATTTTTTTACTAGCAATGATACTATTAGTATCAGCCGGCAACTTATTAATACTTTTTATTGGCTGGGAAGGAGTAGGAATTATATCTTATCTTTTAATTGGGTGATATTTTACACGGAGCAACGCCGGAGCAGCCGCTCTTCAAGCGGTACTGTATAACCGAATCGGAGACATTGGATTTTTATTTGCCATATTTTGACTTATTTCATCTTATGACTCAATTGACCTTAACTTTATCTTCTCAATGAATAACTCCACCCCCCTTCTACTAGCCTTCATTATTGCAGCCGCTAGTAAGTCAGCTCAATTTGGACTTCACCCATGACTCGCCTCCGCCATAGAAGGCCCCACCCCAGTATCAGCCCTACTTCACTCCAGCACAATGGTTGTTGCTGGAGTTTTTTT-ACTTATTCGCATTCATCCAATAATTAAAGATAACCAAACTGCCCTAACAACCTGTCTATGTCTTGGAGCTATTTCAACCGCATTTGCAGCTACATGTGCCCTCACCCAAAATGATATTAAAAAAATCATTGCCTTTTCAACATCAAGCCAACTCGGCCTTATAGTCGTAGCTATTGGCCTAAATATACCTCACCTAGCATTTTTTCACATCTGTACACATGCCTTCTTCAAGGCAATATTATTTTTATGCTCAGGATCAATTATTCATAACCTTAATGATGAACAAGACATTCGAAAAATGGGAGGCCTACAAAAAACCCTCCCATTCACCACAACATGTGTTACAGTTGGAAGCTTGGCCCTGATGGGAACCCCTTATCTTGCAGGCTTCTTTTCAAAAGACGCCATTATTGAAGCAATTAACACCTCCAATGTTAATGCATGGGCTTTGACCTTAACAATTATTGCCACCTCATTCACAGCCGTTTATAGCCTTCGAGTAATCTTCTTTGCATCAATACAGCACCCTCGCTTTTCTCCTGCCTCTTCTATTAATGAAAATAATCCAACAATTATTAACCCAATTAAACGTCTTGCCCTAGGTAGTGTAATTGCTGGACTATTGTTAAATCAAATTATTCTTCCATCTTCCCCTGTTACCATAACCATGCCAACCTATTTAAAGATAACCGCAATTATTGTAACTGTCCTAGGATTTATTATTGCCCTAGATCTAGCTAATATCTCTTGAACAAAGGCCCCTGAACAAACAAATGTTTCAAAAACAATCAATACCTCTTTTTACCCGACCACTATTCATCGACTCATTCCCTCTTACGCCATAAACCTCAGCTTACGTGTTTCATCCCACCTAATTGACACCCTTTGACTAGAAAAAATTGGACCAAAAGGCTTAGCAGAACTCCAACTGCCCCCAATCATAAAAAATCAAGAAATCCAACGAGGGTTAATCAAAATTTACCTCTCCATCTTCATTTTTACCACTATTCTATGTCTAATTGTCTTACAGCTCGCAAGACACCACTATAATGGCCCCGAACCACCTCTAATACTGCAAACAACGTTAATAAAAGAGCCCACCCTACCACTATTAAAACCCCTCCCCCTCAGAAAAACATTGTTGCCACCCCAAATCAATCCCCCACATATACTCCTATATTAGCTACCCCTGCAATCCCCTCATCAACACCCCCAATAACTCATCAAGCCCCCAACAATAAAACATAAGCAGTAATGTATGATCAAACAACCCCTCCCCCCCAAGCCTCTGGATAAGGTTCCGCAACTAAAGCAGCAGAGTAAGCAAACACCACTATTATTCCACCAAGATATACTAAAAACAAAACTAAGCATAAAAAAGAAACACCACCATCCATCAGAATTAAACACCCTGCCCCTGCCGAACCTACTAATCCAAGTGCAGCATAATAGGGAGAAGGATTTGAAGCTACCGCTAATAATCCAACAATCAACCCCAACTCAAATAATATAGTCATAATTCCTACAAGGATTTTAACCTAGACTTACAGTCTGAAAAACTGTTGTTGTATTCAACTATAAGAACACTAATGGCCCCAGTACTTCGCAAAACCCATCCTCTAGTAAAAATTATTAATAACTCGTTTATTGATCTTCCAGCACCAGTCAATCTTTCATCGCTATGAAACTTTGGCTCTCTGTTAGGAGTTTGCTTAATTGCCCAAATCGCAACCGGCTTATTTCTAGCAATGCACTATACTGCTGATACATCCATAGCTTTTTCATCTGTAGCCCACATCTGCCGAGACGTAAATAACGGATGATTACTTCGCAACCTTCATGCAAACGGAGCCTCATTCTTCTTCATCTGCATCTACCTTCACATTGGACGAGGGATATACTACGGCTCATACCTTTTTAAAGAAACCTGAAATATCGGAGTAATTCTCCTTTTCCTCGTTATAGCTACAGCATTTGTAGGCTATGTTCTTCCATGAGGACAAATGTCCTTCTGAGGCGCAACAGTTATCACAAACCTCCTCTCTGCCGCCCCATACATTGGGACCGAACTTGTTCAATGAATTTGAGGGGGTTTTTCAGTAGACAATGCCACCCTAACACGATTTTTTACTTTTCACTTTATTCTCCCATTTATCATTGCAGGTGCTTCCATACTTCACCTTCTTTTTCTTCATCAGACAGGGTCCTCAAACCCAACAGGACTTAACTCAAACTTTGACAAAATTCCATTTCACGCTTACTACTCCTATAAAGACATCTTCGGCTTCGCGTTAATACTAGCCTTCTTAGCCCTCCTATCCACCTTCGCCCCCAACCTCTTAGGTGATCCTGATAATTTTACCCCGGCAAACCCTTTAGTTACACCACCCCATATTAAACCAGAATGATACTTCTTATTTGCCTACGCCATTCTTCGCTCAATCCCAAATAAACTAGGAGGGGTCCTCGCTCTTTTATTTTCTATTATAATTCTCCTGCTTATACCTCTTCTCCACACTTCTAACCAACGAACCCTTATATTCCGCCCTTTGGCAAAACTATTCTTCTGAACGTTAGTAGCCAACACTCTTATTTTAACCTGAATTGGAGGACAGCCAGTAGAAGATCCCTACATCATAATTGGCCAACTAGCTTCCGTCTCTTACTTCACCATCTTCGTTATTTTTATCCCCCTTCTAGGACTCATAGAGAACAAACTAGCTCGTCTTAACAGAACTTTTTCATTGGAAGTTGTTGTCCCACTATCATTAACTTTTTCCTGTATTAAACATATTCACCAAACACTTATTACACCCATATATTAATTTTATACAGTCCTTATATCTCAACAATAGACTTTCGCGGTCCTATAAATAATCTATGCTAGAACACAGCCTATATGATGATGTATGATATAGTACATATTATGTATGCATGAAGGACATATTATGTATAATCGAGCATTCATCTTATTTCCCCATGCATATCATTTCCCATCATTATTAATATTTCCACATATGTAAACTTAACATAAATGAATAACAACTACTAGCAATATTACAGTCCTTATATCTCAACAATAGACTTTCGCGGTCCTATAAATAATCTATGCTAGAACACAGCCTATATGATGATATATGATATAGTACATATTATGTATGCATGAAGGACATATTATGTATAATCGAGCATTCATCTTATTTCCCCATGCATATCATTTCCCATCATTATTAATATTTCCACATATGTAAACTTAACATAAATGAATAACAATTACTAGCAATATTGTAATACATTCGTTTCACGAAGATGGAATGGATATTAATGAATGAAGACTATGTCTCTACAGTTTAGCCTTCCCTTGAATTAAGAACACTTATATTACTTAGACAAAGTTAAACTCAAGTATTTTCCTTATTTCATGAATGATTTAAGGACATACAATTTATTCTATCGAGCAATCTCAGTCATTTTCACCATTCAAGTGATAACCAATTAAATCTGATTAATCAACAATCTCTTTATCAGCAGTAAAATATAATCAACTTAAACCCAATTACATA-CGCTCATAAAATTTTGAACTGGACCTTAATAGTCCCAGTCAATACGAATAATACTTATAAATTAACTTGAATAATAAACAACCATGGTCTATCTCATTAAAGAAATATAAATGTGTAACATACATTACTAATCTT-ACAACATGAATATTCTTCTCCCAAACTCTTAAAATTCAACATCAAGACTGTCTTTATCCCCTATCGTACCTTAAAGAGGCCTCAGAGAAATCAAGGACTTGGTAGATCTTAACCTCCAATGGACCTACCACAAGAGTGACAGTAATCCCGCTTCAGGAGGCATCTGACGGAACTGAATCTATGGACTTTTATAGCATAATCGGTCTATACTGAAATCTAAAGAGCCTCCCTCTTTATGAGATCTGGTACCTTAAAGACCTTAACCTGGCCTTACTTGAAACTGGTAAGCATTGATGGGTTTTTATATATAGGAGCTTTCCCCTGGCATCTCATAGTGGGGTAATGGCACATTAACAAGGTTGTCCCACTTAATGCAAGCGTGATTGTCTAGCATAAAAAGAAGGTTAGCATGTAGTGAATGTTTATTAGACATAACATATTTTGCCATATTTTTTTTAACCCTATTTTTTCTATTCCCCCCGGGAGTCCACTCTTCCACCTAAAATTTTTACATTTGCTAAAACCCGTCGGGGCCCCCCCC-TCCCCAAAAAATAGCTCAACAGCTCATTTTATTTATATACTCTTGAAAACCACCTATTCAACTTTTCCAAACAATCTAATTTACCTACACACCATTTTTACTCTTTTAAGGAGCTTTCACCAATTTAAAATTCATGTATATATATATATATATATATA----TTAAATAAAAATTCTTAATATTAGCTAATCAACGTCCACTAGCTTATATCTGAATTAAATCTCCTTATTTCTCCACTATAATAAAAAATAAAATACATGTATATATATATAT--GTATAAATTGACCACATCTTTGTCTTTCAAGGACATCTTCAATTTTTTTATATAGTACTTGCAAAAATCTTCT
>RMF047S
GCTTTTGAAGGAAAATAGTTTTCCCCTGGTCTTAGGCTCCAGTAACTCTTGGTGCAAATCCAAGTAAAAGCTGCTTCAGTAGCTTAAACATTAAAGCATTGGTCTTGTAAACCAAAGAATGAAGAATAAACCCTTCCTGAGGCTCAGGACAGAGAGAATTTAACTCCCACAGCTAACCCCCAAAGCTAGCATTCTATTTAAATTATATCCTGTTTAAATAGCTTAAATAAAGCATAGCACTGAAAATGCTAAGATGGACCCTAAAAGGTCCTTTAAACACAAAGGTTTGGTCCTGGCCTTGAGGTCAGTTATTACTTAATATACACATGCAAGTATCCGCTCCCCTGTGAGAACGCCCTTTAACCCCTTTTAGGGACAAGGAGCTGGTATCAGGCACGAAAATCTGCCCAAAACACCTAGCCACGCCACACCCACAAGGGAATTCAGCAGTGATTAACATTGAGTATTAGCGCAAGCTAGACTCAGTTAAAGTAAGACAGAGCCGGCTAATCTGGTGCCAGCCGCCGCGGTTACACCACGTGACTCAAATTGACCCCCTCCGGCGTAAAGCGTGATTAAAGTTACCCCTTTCTAGAGTTAAACTAAAACTAAGCTGTGACACGCCTGTTTATTAAGAAACCCAAAAACGAAAGTTACTCTAATATAATCAACTTGAACTCACGACAGCTGGGATACAAACTGGGATTAGATACCCCACTATGCCCAGCCGTAAACTTTAACTTACACTCAAATCGCCAGGGAACTACGAGCTAAGCTTAAAACCCAAAGGACTTGACGGTACCCCATATCCCCCTAGAGGAGCCTGTCCTATAATCGATAATCCACGTTTAACCTCACCATTTTTTGTTAATCAGCCTGTATACCTCCGTCGTCAGCTTACCACGTGAGCGCCAATTAGTGAGCTTAATGTCTTTCACCAACACGTCAGGTCAAGGTGCAGCAAATGAAATGGGAAGAGATGGGCTACACTTTCTATATTAGAAAAAACGAAAAACTATTTATGAAAACTAGTTGGAAGGCGGATTTAGCAGTAAAAAGGAATCAGAATGTCCATTTTAACCCGGCACTGGGGTGTGTACACACCGCCCGTCACCCTCTTCAGGGCTTCTTACCTAGTTCTTAACAAACTAAAGCATAACAGAAGAGGCAAGTCGTAACATGGTAAGTATACCGGAAGGTGTGCTTGGAAACGTAATGTAGCTTAATTAAAGCATCTCGCTTACACCGAGAAAATGTCCGTGAAAACCAGACCATTTCGAGCTAAAAACCTAGCCCAACTAAACATGAATATCCTCAAATTAATTTATTTTTAATAATAAATCATTTTGTTATTTTAGTAAAGGAGATTGAAAAATTTATTGGAGCTATAATAACAGTACCGCAAGGGAACGGTGAAATATAAAATGAAAAATTTTTAAGCAAGAAAAAGTAAAGACTACTCCTTGTACCTTTTGCATCATGGTTTAACTAGTCCAATCAAGCACAACGTATTTAAGTTTGACTTCCCGAAACTAAGTGAGCTACTTCAAGGCAGCTGATAGAGCGAACCCGTCTCTGTAGCAAAAGAGTGGGATGATCTTCAAGTAGCGGTGACAGACCTAACGAGCTTAGTGATAGCTGGTTACTCAAGAAATGGATCTAAGTCCAACCTGAAATTCATTCTAGTCCACCAAAACAACCACCTGAATTTCAGCGTAATTCAAATAAGGTACAGCCTATTTGAAACAGGATACAACCTAAATTAATGGATAAGACTAGCTTAATACACAACCAAGTGGGCCTAAAAGCAGCCACCTTTTAAATAGCGTCAAAGCTTAATTGTTATTTTTGCCTAATTACTTAATTATTATCTTAATCCTCTATTAATACTGAGTAATTCTATATTATTATAGAAATTTTTATGTTAAAACTAGTAACAAGAAGAAGACTCTTCTCTTTAATGTAAGTGTAAATCAGAAAGGACAAACCACTGATAATTAACGTCACTGAAACCAAAGTAGAAACTCATCAAGAAAAATCTACTTTCATTAACGTTAACCTAACACAAGAACATTTCAAGAAAGATTAAAAGAAAAAGAAGGAACTCGGCAAACATTAACCTCGCCTGTTTACCAAAAACATCGCCTCTTGACTCTTATAAGAGGTCCAGCCTGCCCAGTGACCATGTTCAACGGCCGCGGTATCCTAACCGTGCGAAGGTAGCGTAATCACTTGTTCTTTAANTGTGGACTAGTATGAATGGCACCACGAAGGTTATACTGTCTCCTTTTTCTAATCAGTGAAACTAATCTCCCCGTGAAGAAGCGAGGATATACCTATAAGACGAGAAGACCCTATGGAGCTTTAAACAACACAGCAATTACCTGCTAAACTAAGAAGTTTCTGAACATTTTCAATCTTTTAAGTAATCTGACTGCAAGTTTTTGGTTGGGGTGACCACGGAGCATAACACAACCTCCATGTTGAAAGAATTCTTTCTAAGCCAAGAACAACCTTTCTAAGCATCAATATATTGACATCCATTGACCCAATACATTTGACCAACGAACCAAGTTACCCTAGGGATAACAGCGCAATCCACTTCAAGAGCTCCTATCGACAAGTGGGTTTACGACCTCGATGTTGGATCAGGGTATCCCAGTGGTGCAGCCGCTACTAAAGGTTCGTTTGTTCAACGATTAAAACCCTACGTGATCTGAGTTCAGACCGGAGTAATCCAGGTCAGTTTCTATCTATACACGAGTTTCTTCTAGTACGAAAGGACCGGAGAAACGCGGCCCATATTTTTTACAAGCCGTAGCTACTAAATTATGATTTAAACTCAATAATATTGTAGCCCATAATTTTACTCAAGACAAGAGTAGTTAACGTAGCAAAACCTGGTATTGCAAAAGACCTAAACCCTTTCTATAGAAGTTCAAATCTTCTCGTTAACTTTGAACCTTTATTTAATTATTTCTACACTTTGTTATATCGCACCAATTCTTCTGGCAGTTGCTTTTCTTACCCTAATTGAACGCAAAGTGCTTGGCTACATGCAGCACCGAAAAGGCCCTAACATTGTTGGTCCAATAGGCCTCCTTCAACCAATTGCAGACGGAGTAAAACTATTTATTAAAGAGCCAATTCGGCCATCTACCTCATCTCAAACACTATTTCTTCTAGCCCCTGTAATAGCTCTATCATTAGCAATAATCATTTGGACCCCCATTCCTATACCAATTTCACTCTCTGATATAAACTTAGGAGTTATATTTCTCCTAGCCCTTTCTAGCCTTACCGTCTATTCCATCCTGGGTTCAGGCTGAGCCTCAAATTCTAAATATGCCCTAATTGGAGCTTTACGAGCAGTAGCACAAACTATTTCATACGAAGTAACTCTAGCCCTTATTCTTCTCTGCACTATTTTGCTATCAGGAAACTTCTCCCTTCAAAACTTTAGCATCACCCAAGAACCCATATGATTAATTATCCCAACATGACCCCTGGCTATAATATGATATATCTCCACCCTAGCAGAGACAAACCGAGCCCCATTTGACCTCACTGAAGGAGAATCTGAGTTAGTATCAGGGTTTAACGTAGAATACGCAGGGGGACCATTTGCCCTATTTTTTCTTGCCGAATACGCTAATATCTTGATGATAAACACAATTTCTGCTATTATTTTTCTAGGATCCTCCACCCTTCTCCTCTTAACATTTACTACAACATCACTAATACTAAAATCCGCTATTCTTTCTATGGTTTTCCTCTGAATTCGAGCCTCCTACCCACGATTCCGCTATGATCAACTTATACACCTAGTTTGAAAAAACTTCCTCCCCCTTACCTTAGCATTAACAATTTGATATATTTCATTTCCAATTTCACTCTTACTTACCCCACCAATTTTATGGAAGCGTGCCTGAAAGCTAAGGGCCTCCTTGATAGGGAGGACCATAGGAGTTCAAACCTCCTCACTTCCTTAGAAAGATAGGAATTGAACCTATAACTGGGAGATCAAAACTCCCTGTAATTCCGTTTTACCACTTTCTAGTAAAGTCAGCTAAATAAGCTTTTGGGCCCATACCCCAAACATGTTGGTTAAACCCCCTCCTTTACTAATTAATCCATATGCTCTATCAGTAATTGTTTCAAGCCTCGCCCTAGGCACTATCTTAACATTGTCAAGTTATCATTGAATTTTAGCATGAATTGGCCTTGAAATTAATACACTAGCTATTATTCCAATAATAACCAAAACCCCTCATCCACGAGCCATTGAAGCCGCAACAAAGTACTTCTTAACACAAGCCGCAGCATCAGCCCTTATTTTATTTTCTAGCATCCTTAATGCATATATTTTAGGAGAGTGATCTATTAATTCACCAACTCACCCCATTTCAGCTACCCTCCTATCAATTGCCATTGCAATAAAACTCGGAATTGCCCCATTTCATTTTTGACTCCCAGAGGTACTTCAAGGATCCACCCTACAAACAGGCCTTATTCTTTCTACATGACAAAAATTAGCTCCAATAGCCCTTCTTCTTCAACTATCACAATCAGTAAACCTAAACCTTATACTCACTTTAGGCCTTTTGTCAACTATTATTGGAGGATGGGGTGGAATTAATCAAACTCAAATCCGAAAAGTATTAGCCTTCTCTTCTGTAGCCCACTTAGGATGAATATTAGCAATCCTTAAAATCTCCCCACAATTAACACTTTTAAACTTTTTTCTTTATATTCTAATAACATCTACACTTTTCTTAACCTTTATATCATTAAACACAAAAAA-TATGTATGAACTCTCGACCTCCTGATCCAAAACCCCAGCGCTCACAGCACTCTCTATACTTTCCCTGCTATCACTAAGTGGACTACCCCCACTAACAGGATTTATACCAAAATGACTTATTGCCCAAGAAATGGTAAAACAAGACATAATTATATTTGCGCTATTAATTTTACTTTCCACACTTCTCAGCCTATTCTTTTACCTACGCCTTACATATTCTATATCTCTTACCCTAGCACCAAGCTTATCCTCCTCCCCCTCACTATGATTTAATCCCCCAAAAAA-CACTTTAGCCACACCTATAGTTATATCTCTTTTGCTCCTCCCTGTTACCCCCATTATTATAGCCGTAATATANAAACTTAGGATAACCTAGACCAAGAGCCTTCAAAGCCCTAAGTAGAAGTTAAAATCTTCTAGTTTCTGTAAGACTTGCAGGACATTATCCTACATCTTCTGAATGCAAATCAGATACTTTTATTAAGCTAAAGCCTTCTAGAAAGACGGGCCTTGATCCCGTAAAATTTTAGTTAACAGCTAAACGCTCAATCCAGCGAGCTTCATTCTACTTCTCCCGATTTCT--AAAAACGGGAGAAGCCCCGGCAGAACTTCTTCTGCTTCTCCAGATTTGCAATCTGGCGTGTGACACCCCAGGACCTGATAAGAGGAGGACTTTAACCTCCCTTGGTGGAGCTACAAGCCACCGCCTAACCCTCGGCCATCTTACCCGTGATAATTACCCGCTGACTATTTTCAACCAATCACAAGGATATTGGTACCCTATACCTAATCTTTGGTGCCTGAGCAGGAATAGTGGGAACTGCCCTCAGTCTTCTTATCCGAGCTGAACTGAGTCAGCCAGGCTCCCTCCTTGGTGATGACCAAATTTATAATGTTATTGTTACCGCACATGCTTTCGTCATAATTTTCTTTATGGTTATGCCAATTCTAATCGGCGGCTTTGGCAACTGACTTGTTCCTTTAATAATCGGAGCCCCCGATATGGCTTTTCCTCGTATAAACAACATAAGCTTCTGATTACTCCCCCCATCCTTTTTACTTCTTCTGGCCTCCGCTGGGGTAGAAGCTGGGGCTGGAACTGGCTGAACTGTTTATCCTCCACTAGCCGGAAATCTTGCCCATGCAGGACCATCTGTAGATTTAACTATCTTTTCCCTTCACTTGGCAGGTGTCTCATCCATTCTAGGTGCAATTAATTTTATTACCACAACCTTAAATATGAAACCTCCTTCAATAACTCAATATCAAACACCTTTATTTGTATGGTCTGTGCTAATTACTGCCGTTCTATTACTTCTCTCCTTACCAGTTCTTGCAGCAGGAATTACTATACTCTTAACTGATCGTAACCTAAATACAACATTCTTTGATCCTGCTGGAGGAGGTGACCCTATTTTATACCAACACCTCTTTTGATTCTTCGGACACCCAGAGGTTTATATTCTTATTCTCCCTGGCTTTGGTATTATTTCGCATGTAGTAACATTTTACTCAAGTAAAAAAGAGCCATTTGGTTATATAGGAATGGTTTGAGCAATAATGTCAATTGGCCTCCTAGGCTTTATTGTTTGAGCTCACCACATGTTTACAACAGACCTAAATGTCGATACCCGAGCCTATTTTACATCTGCAACAATAATTATTGCCATCCCAACAGGAGTTAAAGTATTTAGCTGACTAGCCACAATACATGGCGGAGTAATTAAATGAGATGCTCCAATACTATGGGCCCTAGGGTTTATTTTCCTATTTACAGTCGGTGGGTTAACTGGGATTGTTCTAGCAAATTCATCACTAGACATTGTACTCCATGATACTTACTATGTTGTTGCTCACTTCCATTATGTACTATCTATGGGAGCCGTATTTGCTATCATAGCTGGATTTGTACATTGATTCCCATTATTTTCAGGATATACTCTTCACGAGACCTGAGCAAAAATTCACTTTGGAGTAATATTTACTGGGGTAAACCTAACCTTCTTCCCTCAACACTTTCTCGGATTAGCAGGTATGCCTCGACGATACTCAGACTATCCAGACGCATATACACTATGAAACACTGTCTCTTCTATTGGTTCCCTAATTTCATTAGTAGCTGTAGTTATTATAATGTTTATTATCTGAGAAGCTTTCTCATCTAAACGTCATCTGATTTCTGCCAGTATAACTTCAACTAATGTGGAGTGACTTTATGGATTCCCCCCTCTTCATCATACATTTGAAGAAGCTTCTTTTTCCCAAACCAATTAATCGAGAAAGGAGGGAATTGAACCCCCATCCACTGGTTTCAAGCCAGGTACATAACCACTCTGTCACTTTCTTAGAGGGATTNGTTAAATAATAACACTGCCTTGTCAAGACAAAATTACGAGTTAAATTCTCGTATTCCTCTAATGGCACACCCACTTCAATTAGGATTCCAAGACGCAGCATCCCCAATTATGGAGGAACTATTACACTTCCACGATCATACATTAATAGCAGTGTTCTTAATTAGCACTCTCGTTTTATATATTATTTCGACCCTTATAAGCACTAAACTCTCTAATACAAATACAATTGACGCACAAGAAATCGAAATAGTATGAACAATTATACCAGCCATCATTTTAATTGTGATTGCCCTTCCGTCACTTCGTATTTTATATTTAATGGATGAAGTTAGTAACCCGGATGTTACAGTTAAAGCTATTGGTCACCAATGATACTGAAGCTATGAGTATTCTGACTTTAACGATCTTAGCTTTGACTCTTATATAGTTCCCACTAAAGACCTTCTCCCCGGACAATTTCGACTTCTAGAAGTTGACAACCGAATAACCACCCCTGTCGGAATAACCACTCGAACCCTGATTACAGCAGAGGATGTTCTTCACTCATGAGCCGTCCCATCTTTAGGGGTAAAATTAGACGCAATCCCAGGACGGCTAAATCAAACCTCATTTATTATTTCACGACCTGGTGTTTACTACGGACAATGCTCTGAAATTTGTGGAGCAAACCACAGCTTTATGCCAATTGTTGTTGAATCTTTACCTATTAAGGAATTTTTAAACTGATCTTCTGCCTCAGTAAACGCCTCATTAAGANGCTATAGGACTAAGCAACAGCCTTTTAAGCTGTAGATAGGTGACTTCCAACCACCCTTAATGGCATGCCACAACTTGACCCAGCCCCATGATTCTTTATTTTATTTACTGCCTGAACAGTGTTTATTATATTTTCACCTATAAAAACCTCCAACTATACTCATCTAAATGACCCAGCACCTAAAACTTTTAAAGGTCTTAATAAACCGTGATCTTGACCGTGACCATAAACCTGTTTAGCCAATTTGCCTCACCTTCACTACTTGGAATCCCACTTATTTTAATTGCCTTTTTGGTCCCATGATTTCTATTTCCAACCCCATGTAACCGATGAACTACAAACCGCTTAGTAACTATTCAAACATGATTTGTGAAAACCTTCACAAAACAAATCTTTCTCCCACTAAATTTTCCAGGACATAAATGAGCACTTATTCTCACGTCGTTAATGATCTTTCTTCTTGGAATAAATTTACTGGGCCTTCTTCCCTACACTTTTACCCCTACCACACAACTTTCACTTAATTTAGGACTCGCAATCCCCCTATGATTAGCCACAGTAGCCATTGGGTTTCGAAATCAACTTACAGCATCTCTAGGTCATTTTTTACCCGAAGGCACGCCTACCCTGTTAATTCCAATTTTAATTATCATCGAAACAATTAGCTTATTTATCCGACCAATAGCACTTGGGGTCCGACTTACTGCTAACCTAACAGCAGGCCACCTTCTTATTCAACTTATTTCAACCGCTACCATGGCCCTATTATTCTCAAACCCTATTGTTTCTTCACTAACATTTGCTACCCTTCTTCTCCTTACTATATTAGAGATTGCAGTCGCTATAATTCAAGCATACGTATTTGTCCTTCTCTTAAGCCTATATCTTCAAGAAAATACTTAATGGCACATCAAGCACATGCTTTTCACATAGTAGACCCAAGCCCATGACCACTTACAGGGGCAACAGCCGCCTTTATACTTACTACCGGCCTAGCAATATGATTTCACTACGGTTCAACCTGAATTATATTTATAGGACTTACACTTATACTACTTACTATATATCAATGATGACGAGATGTTGTTCGTGAGGGCACATTTCAGGGTCATCACACAATTCCAGTCCAAAAAGGACTTCGTTATGGCATAATTCTATTTATCACCTCTGAAGTGTTCTTTTTTATTGGATTTTTTTGAGCATTTTATAATGCCAGCTTAGCCCCAACCTTTGAAGTTGGAGAATGCTGACCACCCGCTGGTATCTCCCCATTAAATCCTTTTGAGGTCCCTCTATTAAATACAGCAGTCCTTCTTGCTTCAGGGGTCACAGTTACTTGAGCTCATCATAGTATTATGCAGGGAAACCGTAAAGAAGCAATTCAGTCTCTCGCCTTAACTATTATTTTAGGAATATACTTTACAGCCCTACAAGCCATAGAATACTACGAAGCCCCTTTTACTATTGCAGACGGAATCTACGGATCAACATTTTTTGTGGCTACCGGCTTCCACGGGCTTCACGTTATTATTGGCTCACTATTTTTACTAACTTGCCTTCTGCGACAAATCAACTTTCACTTTACTGCACAACACCATTTTGGGTTTGAAGCAGCTGCCTGATACTGACATTTTGTTGATGTAGTTTGACTTTTCTTATACGTCTCAATTTATTGATGAGGCTCATATTTTCTTAGTATAAATGAGTACTGATGACTTCCAATCATTAAGCCTTGGTTAAACCCCAGGAGAAAATAATGTCTCTATTTGTATTTATTACCCTAGCAATTGTTCTAATTTTAGCCACTGTTAGCTTCTGGTTACCAATAATTAATCCAGACTCAGAAAAACTTTCACCTTATGAATGTGGCTTTGACCCACTCGGATCAGCCCGACTACCATATTCTATGCGATTTTTCCTAGTAGCTATTCTTTTTCTACTATTTGATTTAGAAATTGCCCTTCTCCTTCCCACCCCCTGGGCAGCGCAACTTCCTCACCCCACATTATCAATTTTTTGAGCATCAATTATTCTTATTCTTTTAACTTTAGGTTTTATTTACGAATGACTTCAAGGAGGCCTAGAATGAGCTGAATGAGGAGTTAGTCTAAAAAAGACAGCTGATTTCGGCTCAGCAAATTATGGTTTAACCCCATAACACCTTTATGTTAACAAACGAGTCCTGATTACTTTCCTCTACATTTATATTAAGTCTTATTGGCCTATCATTTCACCGGGCACACTTACTCTCAGCATTACTCTGTTTAGAAGGAATAATACTATCAATTTTTATTGGACTCAGCCTATGAGCCTTAAAATTTACCTTAATTGCTCCACTAATATATCCTATTGTTGTGTTAACAATATCTGCATGTGAAGCAGGCCTTGGCTTATCCCTTATAATTGCCACCGCCCGATCCCACGGATCTGATAATTTAAATACGCTTAATCTTCTACAATGCTAATAATTTTAATTCCATTAGCCACCCTTCTTCTCTCAACCTGACTGGCCCCTTCAAAGCGGTTGTGAGAAATTATAACAACCCAGTCCTTAATTATTGCCGTTATATCAACAGCCTGATTAGCCACTCAGGAGGCTTACCCATTTTTAAACAATTATCTATTTATTGATGAAATCTCATCTCCCCTTCTAGTACTTACCTGCTGACTTACAGCTCCAACACTACTTGCTAGTCAGAGTAAACTCTCCAAAGAACCCCTACCACGACAACGAACATACATTTTTACTATCATTGTACTCCAAATAACAACCCTCCTTGCATTTTTGGCGGACAACATAATCTTATTTTTTATTATATTTGAAGCAACTATAATTCCTACTTTAATTGTTATTACTCGATGAGGAGCCCAAAAAGAACGTATACTAGCCGGAACCTATTTAATCTTTTATACTTTATTTGGCTCTATGGCCCTCCTTACTGCCCTACTTTACTTCCATGAGACATTCGGAACGATATCAATCTCATTAATAAAATCTTTTTTTGTAGCCCAAACTTTTTCTTCCTGTTCAACAGCATGATGAATCGCTTGCTTTATTGCCTTTCTAGTAAAAATACCACTCTATGGTGTTCACCTCTGACTTCCAAAAGCGCACGTTGAAGCCCCTATTGCTGGATCAATAATTTTAGCAGGAACTTTACTAAAACTTGGTGGCTACGGAATTTTACGAATAAATATTTTTATAAATGACTCCCTCCTGCCCCTAGCAAAACCTCTTATTGTTTTTTCACTGTTTGGTGTTCTTCTATCAGCCATTTTATGTTCCCGCCAAACGGATTTAAAATCCCTAATTGCTTTTTCATCAGTAAGCCATATAGGATTAGTAATTGCCGCATCAATAATTAAGACAGAATGAAGCATTGCCGGCTCAATAGTTCTAATAATTTCCCACGGACTAGTTTCATCAGCCTTATTTTGCCTAGCTAACACTTCATATGAACGCACCAACACCCGCACCCTTATTCTCCTTCAAGGGACCCAAATTGTTTTTCCACTAGCAGCAGCCTGATGACTTCTGGCTGCCCTAATAAATCTAGCTCTTCCACCATCCCCAAATTTTATTGGAGAAATATCAATTTTAACATCATTATTTCAATGATCAAACATAACACTCATTTTAACAGGATTAGGAATTATTTTTACCACAGCCTACTCCTTATATATATTTTGAGCTTCACAACGAGAGCACCTTCCATCCCACCTAAACTCTTTCCCACCAATGCAAACTCGAGAACATATTTTACTTGCCTTACACATCCTCCCAGCCCTACTCCTAATACTGAAACCCACCTTAATATTTTAAGTGAATATAGTTTATTAAAAATACTAGCTTGTGATTCTAGAGAAGGGGACTAATAACCCCCTATTCACCGAGCCTGACTGGATCAACGAGAACTGCTAATTACTCGCCACTATGGTTCAATTCCATAGCAGACTCGCCCTCGCAATTATTCAAATAACATTTTGAACATTTGCCATGAGTTTTCCTATTATTGCACTAACATCATACTTAATTAGCATGCTATCCCTTATTATTCCTTTATTTAACCCAAACTCAGCAGAATTTCACTTCAAAACAAAGACTGCCATTAAAACAGCTTTCTTTGTCTCAACTATTCCTGCCATCTTAATAATTAATGAAAATTCTTTATCCACCATTATTTCATGAAAGTGGTTTAATATTATAATAACCCCTTTCAACTTAACAATTCAACTTGACCAATACTCAATTCTTTTCATCCCAATCGCTCTAATAGTCTCATGAAGCATTATTGAGTATTCTCTTTGGTACATACATGATGACATCAAGATCCAACTTTTCTTTAAATATTTACTTATTTTTTTACTAGCAATGATACTATTAGTATCAGCCGGCAACTTATTAATACTTTTTATTGGCTGGGAAGGAGTAGGAATTATATCTTATCTTTTAATTGGGTGATATTTTACACGGAGCAACGCCGGAGCAGCCGCTCTTCAAGCGGTACTGTATAACCGAATCGGAGACATTGGATTTTTATTTGCCATATTTTGACTTATTTCATCTTATGACTCAATTGACCTTAACTTTATCTTCTCAATGAATAACTCCACCCCCCTTCTACTAGCCTTCATTATTGCAGCCGCTAGTAAGTCAGCTCAATTTGGACTTCACCCATGACTCGCCTCTGCCATAGAAGGCCCCACCCCAGTATCAGCCCTACTTCACTCCAGCACAATGGTTGTTGCTGGGGTTTTTTT-ACTTATTCGCATTCATCCAATAATTAAAGATAACCAAACTGCCCTAACAACCTGTCTATGTCTTGGAGCTATTTCAACCGCATTTGCAGCTACATGTGCCCTCACCCAAAATGATATTAAAAAAATCATTGCCTTTTCAACATCAAGCCAACTCGGCCTTATAGTCGTAGCTATTGGCCTAAATATACCTCACCTAGCATTTTTTCACATCTGTACACATGCCTTCTTCAAGGCAATATTATTTTTATGCTCAGGATCAATTATTCATAACCTTAATGATGAACAAGACATTCGAAAAATGGGAGGCCTACAAAAAACCCTCCCATTCACCACAACATGTGTTACAGTTGGAAGCTTGGCCCTGATGGGAACCCCTTATCTTGCAGGCTTCTTTTCAAAAGACGCCATTATTGAAGCAATTAACACCTCCAATGTTAATGCATGGGCTTTGACCTTAACAATTATTGCCACCTCATTCACAGCCGTTTATAGCCTTCGAGTAATCTTCTTTGCATCAATGCAGCACCCTCGCTTTTCTCCTGCCTCTTCTATTAATGAAAATAATCCAACAATTATTAACCCAATTAAACGTCTTGCCCTAGGTAGTGTAATTGCTGGACTATTATTAAATCAAATTATTCTTCCATCTTCCCCTGTTACCATAACCATGCCAACCTATTTAAAGATAACCGCAATTATTGTAACCGTCCTAGGATTTATTATTGCCCTAGATCTAGCTAATATCTCTTGAACAAAGACCCCTGAACAAACAAATGTTTCAAAAACAATCAATACCTCTTTTTACCCGACCACTATTCATCGACTCATTCCCTCTTACGCCATAAACCTCAGCTTACGTATTTCATCTCACCTAATTGACACCCTTTGACTAGAAAAAATTGGTCCAAAAGGCTTAGCAGAACTCCAACTGCCCCCAATCATAAAAAATCAAGAAATCCAACGAGGGTTAATCAAAATTTACCTCTCCATCTTCATTTTTACCACTATTCTATGTCTAATTGTCTTACAGCTCGCAAGACACCACTATAATGGCCCCGAACCACCTCTAATACTGCAAACAACGTTAATAAAAGAGCCCACCCTACCACTATTAAAACCCCTCCCCCTCAGAAAAACATTGTTGCCACCCCAAATCAATCCCCCACATATACTCCTATATTAGCTACCCCTGCAATCCCCTCACCAACACCCCCAATAACTCATCAAGCCCCCAACAATAAAACATAAGCAGTAATGTATGATCAAACAACCCCTCCCCCCCAAGCCTCTGGATAAGGTTCCGCAACTAAAGCAGCAGAGTAAGCAAACACCACTATTATTCCACCAAGATATACTAAAAACAAAACTAAGCATAAAAAAGAAACACCACCATCCATCAGAATTAAACACCCTGCCCCTGCCGAACCTACTAATCCAAGTGCAGCATAAAAGGGAGAAGGATTTGAAGCTACCGCCAATAATCCAACAATCAACCCCAACTCAAATAATATAGTCATAATTCCTACAAGGATTTTAACCTAGACTTACAGTCTGAAAAACTGTTGTTGTATTCAACTATAAGAACACTAATGGCCCCAGTACTTCGCAAAACCCATCCTCTAGTAAAAATTATTAATAACTCGTTTATTGATCTTCCAGCACCAGTCAATCTTTCATCGCTATGAAACTTTGGCTCTCTGTTAGGAGTTTGCTTAATTGCCCAAATCGCAACCGGCTTATTTCTAGCAATGCACTATACTGCTGATACATCCATAGCTTTTTCATCTGTAGCCCACATCTGCCGAGACGTAAATAACGGATGATTACTTCGCAACCTTCATGCAAACGGAGCCTCATTCTTCTTCATCTGCATCTACCTTCACATTGGACGAGGGATATACTACGGCTCATACCTTTTTAAAGAAACCTGAAATATCGGAGTAATTCTCCTTTTCCTCGTTATAGCTACAGCATTTGTAGGCTATGTTCTTCCATGAGGACAAATGTCCTTCTGAGGTGCAACAGTTATCACAAACCTCCTCTCTGCCGCCCCATACATTGGAACCGAACTTGTTCAATGAATTTGAGGAGGTTTTTCAGTAGACAATGCCACCCTAACACGATTTTTTACTTTTCACTTTATTCTCCCATTTATCATTGCAGGCGCTTCCATACTTCACCTTCTTTTTCTTCATCAGACAGGGTCCTCAAACCCAACAGGACTTAACTCAAACTTTGACAAAATTCCATTTCACGCCTACTACTCCTATAAAGACATCTTCGGCTTCGCGTTAATACTAGCCTTCTTAGCCCTCCTATCCACCTTCGCCCCCAACCTCCTAGGTGATCCTGATAATTTTACCCCAGCAAACCCTTTAGTTACCCCACCCCATATTAAACCAGAATGATACTTCTTATTTGCCTACGCCATTCTTCGCTCAATCCCAAACAAACTAGGAGGGGTCCTCGCTCTTTTATTTTCTATTATAATCCTCCTGCTTATACCTCTTCTCCACACTTCTAACCAACGAACCCTTATATTCCGCCCTTTGGCAAAACTATTTTTCTGAACATTAGTAGCCAACACTCTTATTTTAACCTGAATTGGAGGACAGCCAGTAGAAGATCCCTACATCATAATTGGCCAACTAGCTTCCGTCTCTTACTTCACCATCTTCATTATTTTTATCCCCCTCCTAGGACTCATAGAGAACAAACTAGCCCGTCTTAACAGAATTTTTTCATTGGAAGTTGTTGTCCCACTATCATTAACTTTTTCCTGTATTAAACATATTCACCAAACACTTATTACACCCATATATTAATTTTATACAGTCCTTATATCTCAACAATAGACTTTCGCGGTCCTATAAATAATCTATGCTAGAACACAGCCTATATGATGATGTATGATATAGTACATATTATGTATGCATGAAGGACATATTATGTATAATCGAGCATTCATCTTATTTCCCCATGCATATCATTTCCCATCATTATTAATATTTCCACATATGTAAACTTAACATAAATGAATAACAACTACTAGCAATATTACAGTCCTTATATCTCAACAATAGACTTTCGCGGTCCTATAAATAATCTATGCTAGAACACAGCCTATATGATGATATATGATATAGTACATATTATGTATGCATGAAGGACATATTATGTATAATCGAGCATTCATCTTATTTCCCCATGCATATCATTTCCCATCATTATTAATATTTCCACATATGTAAACTTAACATAAATGAATAACAATTACTAGCAATATTGTAATACATTCGTTTCACGAAGATGGAATGGATATTAATGAATGAAGACTATGTCTCTACAGTTTAGCCTTCCCTTGAATTAAGAACACTTATATTACTTAGACAAAGTTAAACTCAAGTATTTTCCTTATTTCATGAATGATTTAAGGACATACAATTTATTCTATCGAGCAATCTCAGTCATTTTCACCATTCAAGTGATAACCAATTAAATCTGATTAATCAACAATCTCTTTATCAGCAGTAAAATATAATCAACTTAAACCCAATTACATA-CGCTCATAAAATTTTGAACTGGACCTTAATAGTCCCAGTCAATACGAATAATACTTATAAATTAACTTGAATAATAAACAACCATGGTCTATCTCATTAAAGAAATATAAATGTGTAACATGCATTACTAATCTTTACAACATGAATATTCTTCTCCCAAACTCTTAAAGTTCAACATCAAGACTGTCTTTATCCCCTATCGTACCTTAAAGAGGCCTCAGAGAAATCAAGGACTTGGTAGATCTTAACCTCCAATGGACCTACCACAAGAGTGACAGTAATCCCGCTTCAGGAGGCATCTGACGGAACTGAATCTATGGACTTTTATAGCATAATCGGTCTATACTGAAATCTAAAGAGCCTCTCTCCTTATGAGATCTGGTACCTTAAAGACCTTAACCTGGCCTTACTTGAAACTGGTAAGCATTGATGGGTTTTTATATATAGGAGCTTTCCCCTGGCATCTCATAGTGGGGTAATGGCACATTAACAAGGTTGTCCCACTTAATGCAAGCGTGATTGTCTAGCATAAGAAGAAGGTTAGCATGTAGTGAATGTTTATTAGACATAACATATTTTGCCATATTTTTTTTAACCCTATTTTTTCTATTCCCCCCGGGAGTCCACTCTTCCACCTAAAATTTTTACATTTGCTAAAACCCGTCGGGGCCCCCCCC-TCCCCAAAAAATAGCTCAACAGCTCATTTTATTTATATACTCTTGAAAACCACCTATTCAACTTTTCCAAACAATCTAATTTACCTACACACCATTTTTACTCTTTTAAGGAGCTTTCACCAATTTAAAATTCATGTATATATATATATATATATATA----TTAAATAAAAATTCTTAATATTAGCTAATCAACGTCCACTAGCTTATATCTGAATTAAATCTCCTTATTTCTCCACTATAATAAAAAATAAAATACATGTATATATATATAT--GTATAAATTGACCACATCTTTGTCTTTCAAGGACATCTTCAATTTTTTTATATAGTACTTGCAAAAATCTTCT
>RMF048S
GCTTTTGAAGGAAAATAGTTTTCCCCTGGTCTTAGGCTCCAGTAACTCTTGGTGCAAATCCAAGTAAAAGCTGCTTCAGTAGCTTAAACATTAAAGCATTGGTCTTGTAAACCAAAGAATGAAGAATAAACCCTTCCTGAGGCTCAGGACAGAGAGAATTTAACTCCCACAGCTAACCCCCAAAGCTAGCATTCTATTTAAATTATATCCTGTTTAAATAGCTTAAATAAAGCATAGCACTGAAAATGCTAAGATGGACCCTAAAAGGTCCTTTAAACACAAAGGTTTGGTCCTGGCCTTGAGGTCAGTTATTACTTAATATACACATGCAAGTATCCGCTCCCCTGTGAGAACGCCCTTTAACCCCTTTTAGGGACAAGGAGCTGGTATCAGGCACGAAAATCTGCCCAAAACACCTAGCCACGCCACACCCACAAGGGAATTCAGCAGTGATTAACATTGAGTATTAGCGCAAGCTAGACTCAGTTAAAGTAAGACAGAGCCGGCTAATCTGGTGCCAGCCGCCGCGGTTACACCACGTGACTCAAATTGACCTCCTCCGGCGTAAAGCGTGATTAAAGTTATCCCTTTCTAGAGTTAAACTAAAACTAAGCTGTGACACGCCTGTTTATTAAGAAACCCAAAAACGAAAGTTACTCTAATATAATCAACTTGAACTCACGACAGCTGGGATACAAACTGGGATTAGATACCCCACTATGCCCAGCCGTAAACTTTAACTTACACTCAAATCGCCAGGGAACTACGAGCTAAGCTTAAAACCCAAAGGACTTGACGGTACCCCATATCCCCCTAGAGGAGCCTGTCCTATAATCGATAATCCACGTTTAACCTCACCATTTTTTGTTAATCAGCCTGTATACCTCCGTCGTCAGCTTACCACGTGAGCGCCAATTAGTGAGCTTAATGTCTTTCACCAACACGTCAGGTCAAGGTGCAGCAAATGAAATGGGAAGAGATGGGCTACACTTTCTATATTAGAAAAAACGAAAAACTATTTATGAAAACTAGTTGGAAGGCGGATTTAGCAGTAAAAAGGAATCAGAATGTCCATTTTAACCCGGCACTGGGGTGTGTACACACCGCCCGTCACCCTCTTCAGGGCTTCTTACCTAGTTCTTAACAAACTAAAGCATAACAGAAGAGGCAAGTCGTAACATGGTAAGTATACCGGAAGGTGTGCTTGGAAACGTAATGTAGCTTAATTAAAGCATCTCGCTTACACCGAGAAAATGTCCGTGAAAACCAGACCATTTCGAGCTAAAAACCTAGCCCAACTAAACATGAATATCCTCAAATTAATTTATTTTTAATAATAAATCATTTTGTTATTTTAGTAAAGGAGATTGAAAAATTTATTGGAGCTATAATAACAGTACCGCAAGGGAACGGTGAAATATGAAATGAAAAATTTTTAAGCAAGAAAAAGTAAAGACTACTCCTTGTACCTTTTGCATCATGGTTTAACTAGTCCAATCAAGCACAACGTATTTAAGTTTGACTTCCCGAAACTAAGTGAGCTACTTCAAGGCAGCTGATAGAGCGAACCCGTCTCTGTAGCAAAAGAGTGGGATGATCTTCAAGTAGCGGTGACAGACCTAACGAGCTTAGTGATAGCTGGTTACTCAAGAAATGGATCTAAGTCCAACCTGAAATTCATTCTAGTCCACCAAAACAACCACCTGAATTTCAGCGTAATTCAAATAAGGTACAGCCTATTTGAAACAGGATACAACCTAAATTAATGGATAAGACTAGCTCAATACACAACCAAGTGGGCCTAAAAGCAGCCACCTTTTAAATAGCGTCAAAGCTTAATTGTTATTTTTGCCTAATTACTTAATTATTATCTTAATCCTCTATTAATACTGAGTAATTCTATATTATTATAGAAATTTTTATGTTAAAACTAGTAACAAGAAGAAGACTCTTCTCTTTAATGTAAGTGTAAATCAGAAAGGACAAACCACTGATAATTAACGTCACTGAAACCAAAGTAGAAACTCATCAAGAAAAATCTACTTTCATTAACGTTAACCTAACACAAGGTCATTTCAAGAAAGATTAAAAGAAAAAGAAGGAACTCGGCAAACATTAACCTCGCCTGTTTACCAAAAACATCGCCTCTTGACTCTTATAAGAGGTCCAGCCTGCCCAGTGACCATGTTCAACGGCCGCGGTATCCTAACCGTGCGAAGGTAGCGTAATCACTTGTTCTTTAANTGTGGACTAGTATGAATGGCACCACGAAGGTTATACTGTCTCCTTTTTCTAATCAGTGAAACTAATCTCCCCGTGAAGAAGCGAGGATATACCTATAAGACGAGAAGACCCTATGGAGCTTTAAACAACACAGCAATTACCTGCTAAACTAAGAAGTTTCTGAACATTTTCAATCTTTTAAGTAATCTGACTGCAAGTTTTTGGTTGGGGTGACCACGGAGCATAACACAACCTCCATGTTGAAAGAATTCTTTCTAAGCCAAGAACAACCTTTCTAAGCATCAATATATTGACATCCATTGACCCAATACATTTGACCAACGAACCAAGTTACCCTAGGGATAACAGCGCAATCCACTTCAAGAGCCCCTATCGACAAGTGGGTTTACGACCTCGATGTTGGATCAGGGTATCCCAGTGGTGCAGCCGCTACTAAAGGTTCGTTTGTTCAACGATTAAAACCCTACGTGATCTGAGTTCAGACCGGAGTAATCCAGGTCAGTTTCTATCTATACATGAGTTTCTTCTAGTACGAAAGGACCGGAGAAACGCGGCCCATATTTCTTACAAGCCGCAGCTACTAAATTATGATTTAAACTCAATAATATTGTAGCCCATAATTTTACTCAAGACAAGAGTAGTTAACGTAGCAAAACCTGGTATTGCAAAAGACCTAAACCCTTTCTATAGAAGTTCAAATCTTCTCGTTAACTTTGAACCTTTATTTAATTATTTCTACACTTTGTTATATTGCACCAATTCTTCTGGCAGTTGCTTTTCTTACCCTAATTGAACGCAAAGTGCTTGGCTACATGCAGCACCGAAAAGGCCCTAACATTGTTGGTCCAATAGGCCTCCTTCAACCAATTGCAGACGGAGTAAAACTATTTATTAAAGAACCAATTCGGCCATCTACCTCATCTCAAACACTATTTCTTCTAGCCCCTGTAATAGCTCTATCATTAGCAATAATCATTTGGACCCCTATTCCTATACCAATTTCACTCTCTGATATAAACTTAGGAGTTATATTTCTCCTAGCCCTTTCTAGCCTTACCGTCTATTCCATCCTAGGTTCAGGCTGAGCCTCAAATTCTAAATATGCCCTAATTGGAGCTTTACGAGCAGTAGCACAAACTATTTCATACGAAGTAACTCTAGCCCTTATTCTCCTTTGCACTATTTTGCTATCAGGAAACTTCTCCCTTCAAAACTTTAGCATCACCCAAGAACCCATATGATTAATTATACCAACATGACCCCTAGCTATAATATGATATATCTCCACCCTAGCAGAGACAAACCGAGCCCCATTTGACCTCACTGAAGGAGAATCTGAGTTAGTATCAGGGTTTAACGTAGAATACGCAGGGGGACCATTTGCCCTATTTTTTCTTGCCGAATACGCTAACATCTTGATGATAAACACAATTTCTGCTATTATTTTTTTAGGATCCTCCACCCTTCTCCTCTTAACATTTACTACAACATCACTAATACTAAAATCCGCTATTCTTTCTATGGTTTTCCTCTGAATTCGAGCCTCCTACCCACGATTCCGCTATGATCAACTTATACATCTAGTTTGAAAAAACTTCCTCCCCCTTACCTTAGCATTAACAATTTGATATATTTCATTTCCAATTTCACTCTTACTTACCCCACCAATTTTATGGAAGCGTGCCTGAAAGCTAAGGGCCTCCTTGATAGGGAGGACCATAGGAGTTCAAACCTCCTCACTTCCTTAGAAAGATAGGAATTGAACCTATAACTGGGAGATCAAAACTCCCTGTAATTCCGTTTTACCACTTTCTAGTAAAGTCAGCTAAATAAGCTTTTGGGCCCATACCCCAAACATGTTGGTTAAACCCCCTCCTTTACTAATTAATCCATATGCTCTATCAGTAATTGTCTCAAGCCTCGCCCTAGGCACTATCTTAACATTGTCAAGTTATCATTGAATTTTAGCATGAATTGGCCTTGAAATTAATACACTAGCTATTATTCCAATAATAACCAAAACCCCTCATCCACGAGCCATTGAAGCCGCAACAAAATACTTCTTAACACAAGCCGCAGCATCAGCCCTTATTTTATTTTCTAGCATCCTTAATGCATATATTTTAGGAGAGTGATCTATTAATTCACCAACTCACCCCATTTCAGCTACCCTTCTGTCAATTGCCATTGCAATAAAACTCGGAATTGCCCCATTTCATTTTTGACTCCCAGAGGTACTTCAAGGATCCACCCTACAAACAGGCCTGATTCTTTCTACATGACAAAAATTAGCTCCAATAGCCCTTCTTCTTCAACTATCACAATCAGTAAACCTAAACCTTATACTCACTTTAGGCCTTTTGTCAACTATTATTGGAGGATGGGGTGGAATTAATCAAACTCAAATCCGAAAAGTATTAGCCTTCTCTTCTGTAGCCCACTTAGGATGAATATTAGCAATCCTTAAAATCTCTCCACAATTAACACTTTTAAACTTTTTTCTTTATATTCTAATAACATCTACACTTTTCTTAACCTTTATATCATTAAACACAAAAAA-TATGTATGAACTCTCGACCTCCTGATCCAAAACCCCAGCGCTCACAGCACTCTCTATACTTTCCCTGCTATCACTAAGTGGACTACCCCCACTAACAGGATTTATACCAAAATGACTTATTGCCCAAGAAATGGTAAAACAAGACATAATTATATTTGCGCTATTAATTTTACTTTCCACACTTCTCAGCCTATTCTTTTACCTACGCCTTACATATTCTATATCTCTTACCCTAGCACCAAGCTTATCCTCCTCCCCCTCACTATGATTTAATCCCCCAAAAAA-CACTTTAGCCACACCTATAGTTATGTCTCTTTTACTCCTCCCTGTTACCCCCATTATTATAGCCGTAATATANAAACTTAGGATAACCTAGACCAAGAGCCTTCAAAGCCCTAAGTAGAAGTTAAAATCTTCTAGTTTCTGTAAGACTTGCAGGACATTATCCTGCATCTTCTGAATGCAAATCAGATACTTTTATTAAGCTAAAGCCTTCTAGAAAGACGGGCCTTGATCCCGTAAAATTTTAGTTAACAGCTAAACGCTCAATCCAGCGAGCTTCATTCTACTTCTCCCGATTTTTT-AAAAACGGGAGAAGCCCCGGCAGAACTTCTTCTGCTTCTCCAGATTTGCAATCTGGCGTGTGACACCCCAGGACCTGATAAGAGGAGGACTTTAACCTCCCTTGGTGGAGCTACAAGCCACCGCCTAACCCTCGGCCATCTTACCCGTGATAATTACCCGCTGACTATTTTCAACCAATCACAAGGATATTGGTACCCTATACCTAATCTTTGGTGCCTGAGCAGGAATAGTGGGAACTGCCCTCAGTCTTCTTATCCGAGCTGAACTGAGTCAGCCAGGCTCCCTCCTTGGTGATGACCAAATTTATAATGTTATCGTTACCGCACATGCTTTCGTCATAATTTTCTTTATGGTTATGCCAATTCTAATCGGCGGCTTTGGCAACTGACTTGTTCCTTTAATAATCGGAGCCCCCGATATAGCTTTTCCTCGTATAAATAACATAAGCTTCTGATTACTCCCCCCATCCTTTTTACTTCTTCTGGCCTCCGCTGGGGTAGAAGCTGGGGCTGGAACTGGCTGAACTGTTTATCCTCCACTAGCCGGAAATCTCGCCCATGCAGGACCATCTGTAGATTTAACTATCTTTTCCCTTCACTTGGCAGGTGTTTCATCCATTCTAGGTGCAATTAATTTTATTACCACAACCTTAAATATGAAACCTCCTTCAATAACTCAATATCAAACACCTTTATTTGTGTGGTCTGTGCTAATTACCGCCGTTCTATTACTTCTCTCCTTACCAGTTCTTGCAGCAGGAATTACTATACTCTTAACTGATCGTAACCTAAATACAACATTCTTTGATCCTGCTGGAGGAGGTGACCCCATTTTATACCAACACCTCTTTTGATTCTTCGGACACCCAGAGGTTTATATTCTTATTCTCCCTGGCTTTGGTATTATTTCACATGTAGTAACATTTTACTCAAGTAAAAAAGAGCCATTTGGTTATATAGGAATGGTTTGAGCAATAATGTCAATTGGCCTCCTAGGCTTTATTGTTTGAGCTCACCACATGTTTACAACAGACCTAAATGTTGATACCCGAGCCTATTTTACATCTGCAACAATAATTATTGCCATCCCAACAGGAGTTAAAGTATTTAGCTGACTAGCCACAATGCATGGCGGAGTAATTAAATGAGATGCTCCAATACTATGGGCCCTAGGGTTTATTTTCCTATTTACAGTCGGTGGGCTAACTGGGATTGTTCTAGCAAATTCATCACTAGACATTGTTCTCCATGATACTTACTATGTTGTTGCTCACTTCCATTATGTACTATCTATGGGAGCCGTATTTGCTATCATAGCTGGATTTGTACACTGATTCCCATTATTTTCAGGATATACTCTTCACGAGACCTGAGCAAAAATTCACTTTGGAGTAATATTTACTGGGGTAAACCTAACCTTCTTCCCTCAACACTTTCTCGGATTAGCAGGCATGCCTCGACGATACTCAGACTATCCAGACGCATATACACTATGAAACACTGTCTCTTCTATTGGCTCCCTAATTTCATTAGTAGCTGTAGTTATTATAATGTTTATTATCTGAGAAGCTTTCTCATCTAAACGTCATCTGATTTCTGCCAGTATAACTTCAACTAATGTGGAGTGACTTTATGGATTCCCCCCTCTTCATCATACATTTGAAGAAGCTTCTTTTTCCCAAACCAATTAATCGAGAAAGGAGGGAATTGAACCCCCATCCACTGGTTTCAAGCCAGGTACATAACCACTCTGTCACTTTCTTAGAGGGATTNGTTAAATAATAACACTGCCTTGTCAAGACAAAATTACGAGTTAAATTCTCGTATTCCTCTAATGGCACACCCACTTCAATTAGGATTCCAAGACGCAGCATCCCCAATTATGGAGGAACTATTACACTTCCACGATCATACATTAATAGCAGTGTTCTTAATTAGCACTCTCGTTTTATATATTATTTCGACCCTTATAAGCACTAAACTCTCTAATACAAATACAATTGACGCACAAGAAATTGAAATAGTATGAACAATTATACCAGCCATCATTTTAATCGTGATTGCCCTTCCGTCACTTCGTATTTTATATTTAATGGATGAAGTTAGTAACCCAGATGTTACAGTTAAAGCTATTGGTCACCAATGATACTGAAGCTATGAGTATTCTGACTTTAACGATCTTAGCTTTGACTCTTATATAGTTCCCACTAAAGACCTTCTCCCCGGACAATTTCGACTTCTAGAAGTTGACAACCGAATAACCACCCCTGTCGGAATAACCACTCGAACCCTGATTACAGCAGAGGATGTTCTTCACTCATGAGCCGTCCCATCTTTAGGGGTAAAATTAGACGCAATCCCAGGACGGCTAAATCAAACCTCATTTATTATCTCACGACCTGGTGTTTACTACGGACAATGCTCTGAAATTTGTGGAGCAAACCACAGCTTTATGCCAATTGTTGTTGAATCTTTACCTATTAAGGAATTTTTAAACTGATCTTCTGCCTCAGTAAACGCCTCATTAAGANGCTATAGGACTAAGCAACAGCCTTTTAAGCTGTAGATAGGTGACTTCCAACCACCCTTAATGGCATGCCACAACTTGACCCAGCCCCATGATTCTTTATTTTATTTACTGCCTGAACAGTGTTTATTATATTTTCACCTATAAAAACCTCCAACTATACTCACCTAAATGACCCAACACCTAAAACTTTTAAAGGTCTTAATAAACCGTGATCTTGACCGTGACCATAAACCTGTTTAGCCAATTTGCCTCACCTTCACTACTTGGAATCCCACTTATTTTAATTGCCTTTTTAGTCCCATGATTTCTATTTCCAACCCCATGTAACCGATGAACTACAAACCGCTTAGTAACTATTCAAACATGATTTGTGAAAACCTTCACAAAACAAATCTTTCTCCCACTAAATTTTCCAGGACATAAATGAGCACTTATTCTCACGTCGTTAATGATTTTTCTTCTTGGAATAAATTTACTGGGCCTTCTTCCCTACACTTTTACCCCTACCACACAACTTTCACTTAATTTAGGACTCGCAATCCCCCTATGATTAGCCACAGTAGCTATTGGGTTTCGAAATCAACTTACAGCATCTCTAGGTCATTTTCTACCCGAAGGCACGCCTACCCTGTTAATTCCAATTTTAATTATTATCGAAACAATTAGCTTATTTATCCGACCAATAGCACTTGGGGTCCGACTTACTGCTAACCTAACAGCAGGCCACCTTCTTATTCAACTTATTTCAACCGCTACCATGGCCCTATTATTCTCAAACCCTATTGTTTCTTCACTAACATTTGCTACCCTTCTTCTCCTTACTATATTAGAGATTGCAGTCGCTATAATTCAAGCATACGTATTTGTCCTTCTCTTAAGCCTATATCTTCAAGAAAATACTTAATGGCACATCAAGCACATGCTTTTCACATAGTAGACCCAAGCCCATGACCACTTACAGGGGCAACAGCCGCCTTTATACTTACTACCGGCCTAGCAATATGATTTCACTACGGTTCAACCTGAATTATATTTATAGGACTTACACTTATACTCCTTACTATATATCAATGATGACGAGATGTTGTTCGTGAGGGCACATTTCAGGGTCATCACACAATTCCAGTCCAAAAAGGACTTCGTTATGGCATAATTCTATTTATCACCTCTGAAGTATTCTTTTTTATTGGATTTTTTTGAGCATTTTATAATGCCAGCTTAGCCCCAACCTTTGAAGTTGGAGAATGCTGACCACCCGCTGGTATCTCCCCATTAAATCCTTTTGAAGTCCCTCTATTAAATACAGCAGTCCTTCTTGCTTCAGGGGTCACAGTTACTTGAGCTCATCATAGTATTATGCAGGGAAACCGTAAAGAAGCAATTCAATCTCTCGCCTTAACTATTATTTTAGGAATATACTTTACAGCCCTACAAGCCATAGAATACTACGAAGCCCCTTTTACTATTGCAGACGGAATCTACGGATCAACATTTTTTGTGGCTACCGGCTTCCACGGGCTTCACGTTATTATTGGCTCACTATTTTTACTAACTTGCCTTCTGCGACAAATCAACTTTCACTTTACTGCACAACACCATTTTGGATTTGAAGCAGCTGCCTGATACTGACATTTTGTTGATGTAGTTTGACTTTTCTTATACGTCTCAATTTATTGATGAGGCTCATATTTTCTTAGTATAAATGAGTACTGATGACTTCCAATCATTAAGCCTTGGTTAAACCCCAGGAGAAAATAATGTCTCTATTTGTATTTATTACCCTAGCAATTGTTCTAATTTTAGCCACTGTTAGCTTCTGGTTACCAATAATTAACCCAGACTCAGAAAAACTCTCACCTTATGAATGTGGCTTTGACCCACTTGGGTCAGCCCGACTACCATATTCTATGCGATTTTTCCTAGTAGCTATTCTTTTTTTACTATTTGATTTAGAAATTGCCCTCCTCCTTCCCACCCCCTGGGCAGCGCAACTTCCTCACCCCACATTATCAATTTTTTGAGCATCAATTATTCTTATTCTTTTAACTTTAGGTTTTATTTACGAATGACTTCAAGGAGGCCTAGAATGAGCTGAATGAGGAGTTAGTCTAAAAAAGACAGCTGATTTCGGCTCAGCAAATTATGGTTTAACCCCATAACACCTTTATGTTAACAAACGAGTCCTGATTACTTTCCTCTACATTTATATTAAGTCTTATTGGCCTATCATTTCACCGGGCACACTTACTCTCAGCATTACTCTGTTTAGAAGGAATAATACTATCAATTTTCATTGGACTCAGCCTATGAGCCTTAAAATTTACCTTAATTGCTCCACTAATATATCCTATTGTTATGTTAACAATATCTGCATGTGAAGCAGGCCTTGGCTTATCCCTTATAATTGCCACCGCCCGATCCCACGGATCTGATAATTTAAATACGCTTAATCTTCTACAATGCTAATAATTTCCATTCCATTAGCCACCCTTCTTCTCTCAACCTGACTGGCCCCTTCAAAGCGGTTGTGAGAAATTATAACAACCCAGTCCTTAATTATTGCCGTTATATCAACAGCCTGATTAGCCACTCAGGAGGCTTACCCATTTTTAAACAATTATCTATTTATTGATGAAATCTCATCTCCCCTTCTAGTACTTACCTGCTGACTTACAGCTCCAACACTACTTGCTAGTCAGAGTAAACTCTCCAAAGAACCCCTACCACGACAACGAACATACATTTTTACTATCATTGTACTCCAAATAACAACCCTCCTTGCATTTTTGGCGGACAACATAATCTTATTTTTTATTATATTTGAAGCAACTATAATTCCTACTTTAATTGTTATTACTCGATGAGGAGCCCAAAAAGAACGCATACTAGCCGGAACCTATTTAATCTTTTATACTTTATTTGGCTCTATGGCCCTCCTTACTGCCCTACTTTACTTCCATGAAACATTCGGAACAATATCAATCTCATTAATAAAATCTTTTTTTGTAGCCCAAACTTTTTCTTCCTGTTCAACAGCATGATGAATCGCTTGCTTTATTGCCTTTCTAGTAAAAATACCACTCTATGGTGTTCACCTCTGACTTCCAAAAGCGCACGTTGAAGCCCCTATTGCTGGATCAATAATTTTAGCAGGAACTTTACTAAAACTTGGTGGCTACGGAATTTTACGAATAAATATTTTTATAAATGACTCCCTCCTGCCCCTAGCAAAACCTCTTATTGTTTTTTCACTGTTTGGTGTTCTTTTATCAGCCATTTTATGTTCCCGCCAAACGGATTTAAAATCCCTAATTGCTTTTTCATCAGTAAGCCATATAGGATTAGTAATTGCCGCATCAATAATTAAGACAGAATGAAGCATTGCCGGCTCAATAGTCCTAATAATTTCCCACGGACTAGTTTCATCAGCCTTATTTTGCCTAGCTAACACTTCATATGAGCGCACCAACACCCGCACCCTTATTCTCCTTCAAGGGACCCAAATTGTTTTTCCACTAGCAGCAGCCTGATGACTTCTGGCTGCCCTAATAAATCTAGCTCTTCCACCATCCCCAAATTTTATTGGAGAAATATCAATTTTAACATCATTATTTCAATGATCAAACATAACACTCATTTTAACAGGATTAGGAATTATTTTTACCACAGCCTACTCCTTATATATATTTTGAGCTTCACAACGAGAGCACCTTCCATCCCACCTAAACTCTTTTCCACCAATGCAAACTCGAGAACATATTTTACTTGCCTTACACATCCTTCCAGCCCTACTCCTAATACTGAAACCCACCTTAATATTTTAAGTGAATATAGTTTATTAAAAATACTAGCTTGTGATTCTAGAGAAGGGGACTAATAACCCCCTATTCACCGAGCCTGACTGGATCAACGAGAACTGCTAATTACTCGCCACTATGGTTCAATTCCATAGCAGACTCGCCCTCGCAATTATTCAAATAACATTTTGAACATTTGCCATGAGTTTTCCTATTATTGCACTAACATCATACTTAATTAGCATGCTATCCCTTATTATTCCTTTATTTAACCCAAACTCAGCAGAATTTCACTTCAAAACAAAGACCGCCATTAAAACAGCTTTCTTTGTCTCAACTATTCCTGCCATCTTAATAATTAATGAAAATTCTTTATCCACCATTATTTCATGAAAGTGGTTTAATATTATAATAACCCCTTTCAACTTAACAATTCAACTTGACCAATACTCAATTCTTTTCATCCCAATCGCTCTAATAGTCTCATGAAGCATTATTGAGTATTCTCTTTGGTACATGCATGATGACATCAAGATCCAACTTTTCTTTAAATATTTACTTATTTTTTTACTAGCAATGATACTATTAGTATCAGCCGGCAACTTATTAATACTTTTTATTGGCTGGGAAGGAGTAGGAATTATATCTTATCTTTTAATTGGGTGATATTTTACACGGAGCAACGCCGGAGCAGCCGCTCTTCAAGCGGTACTGTATAACCGAATCGGAGACATTGGATTTTTATTTGCCATATTTTGACTTATTTCATCTTATGACTCAATTGACCTTAACTTTATCTTCTCAATGAATAACTCCACCCCCCTTCTACTAGCCTTCATTATTGCAGCCGCTAGTAAGTCAGCTCAATTTGGACTTCACCCATGACTCGCCTCCGCCATAGAAGGCCCCACCCCAGTATCAGCCCTACTTCACTCCAGCACAATGGTTGTTGCTGGAGTTTTTTT-ACTTATTCGCATTCATCCAATAATTAAAGATAACCAAACTGCCCTAACAACCTGTCTATGTCTTGGAGCTATTTCAACCGCATTTGCAGCTACATGTGCCCTCACCCAAAATGATATTAAAAAAATCATTGCCTTTTCAACATCAAGCCAACTCGGCCTTATAGTCGTAGCTATTGGCCTAAATATACCTCACCTAGCATTTTTTCACATCTGTACACATGCCTTCTTCAAGGCAATATTATTTTTATGCTCAGGATCAATTATTCATAACCTTAATGATGAACAAGACATTCGAAAAATGGGAGGCCTACAAAAAACCCTCCCATTCACCACAACATGTGTTACAGTTGGAAGCTTGGCCCTGATGGGAACCCCTTATCTTGCAGGCTTCTTTTCAAAAGACGCCATTATTGAAGCAATTAACACCTCCAATGTTAATGCATGGGCTTTGACCTTAACAATTATTGCCACCTCATTCACAGCCGTTTATAGCCTTCGAGTAATCTTCTTTGCATCAATACAGCACCCTCGCTTTTCTCCTGCCTCTTCTATTAATGAAAATAATCCAACAATTATTAACCCAATTAAACGTCTTGCCCTAGGTAGTGTAATTGCTGGACTATTGTTAAATCAAATTATTCTTCCATCTTCCCCTGTTACCATAACCATGCCAACCTATTTAAAGATAACCGCAATTATTGTAACTGTCCTAGGATTTATTATTGCCCTAGATCTAGCTAATATCTCTTGAACAAAGGCCCCTGAACAAACAAATGTTTCAAAAACAATCAATACCTCTTTTTACCCGACCACTATTCATCGACTCATTCCCTCTTACGCCATAAACCTCAGCTTACGTGTTTCATCCCACCTAATTGACACCCTTTGACTAGAAAAAATTGGACCAAAAGGCTTAGCAGAACTCCAACTGCCCCCAATCATAAAAAATCAAGAAATCCAACGAGGGTTAATCAAAATTTACCTCTCCATCTTCATTTTTACCACTATTCTATGTCTAATTGTCTTACAGCTCGCAAGACACCACTATAATGGCCCCGAACCACCTCTAATACTGCAAACAACGTTAATAAAAGAGCCCACCCTACCACTATTAAAACCCCTCCCCCTCAGAAAAACATTGTTGCCACCCCAAATCAATCCCCCACATATACTCCTATATTAGCTACCCCTGCAATCCCCTCATCAACACCCCCAATAACTCATCAAGCCCCCAACAATAAAACATAAGCAGTAATGTATGATCAAACAACCCCTCCCCCCCAAGCCTCTGGATAAGGTTCCGCAACTAAAGCAGCAGAGTAAGCAAACACCACTATTATTCCACCAAGATATACTAAAAACAAAACTAAGCATAAAAAAGAAACACCACCATCCATCAGAATTAAACACCCTGCCCCTGCCGAACCTACTAATCCAAGTGCAGCATAATAGGGAGAAGGATTTGAAGCTACCGCTAATAATCCAACAATCAACCCCAACTCAAATAATATAGTCATAATTCCTACAAGGATTTTAACCTAGACTTACAGTCTGAAAAACTGTTGTTGTATTCAACTATAAGAACACTAATGGCCCCAGTACTTCGCAAAACCCATCCTCTAGTAAAAATTATTAATAACTCGTTTATTGATCTTCCAGCACCAGTCAATCTTTCATCGCTATGAAACTTTGGCTCTCTGTTAGGAGTTTGCTTAATTGCCCAAATCGCAACCGGCTTATTTCTAGCAATGCACTATACTGCTGATACATCCATAGCTTTTTCATCTGTAGCCCACATCTGCCGAGACGTAAATAACGGATGATTACTTCGCAACCTTCATGCAAACGGAGCCTCATTCTTCTTCATCTGCATCTACCTTCACATTGGACGAGGGATATACTACGGCTCATACCTTTTTAAAGAAACCTGAAATATCGGAGTAATTCTCCTTTTCCTCGTTATAGCTACAGCATTTGTAGGCTATGTTCTTCCATGAGGACAAATGTCCTTCTGAGGCGCAACAGTTATCACAAACCTCCTCTCTGCCGCCCCATACATTGGGACCGAACTTGTTCAATGAATTTGAGGGGGTTTTTCAGTAGACAATGCCACCCTAACACGATTTTTTACTTTTCACTTTATTCTCCCATTTATCATTGCAGGTGCTTCCATACTTCACCTTCTTTTTCTTCATCAGACAGGGTCCTCAAACCCAACAGGACTTAACTCAAACTTTGACAAAATTCCATTTCACGCTTACTACTCCTATAAAGACATCTTCGGCTTCGCGTTAATACTAGCCTTCTTAGCCCTCCTATCCACCTTCGCCCCCAACCTCTTAGGTGATCCTGATAATTTTACCCCGGCAAACCCTTTAGTTACACCACCCCATATTAAACCAGAATGATACTTCTTATTTGCCTACGCCATTCTTCGCTCAATCCCAAATAAACTAGGAGGGGTCCTCGCTCTTTTATTTTCTATTATAATTCTCCTGCTTATACCTCTTCTCCACACTTCTAACCAACGAACCCTTATATTCCGCCCTTTGGCAAAACTATTCTTCTGAACGTTAGTAGCCAACACTCTTATTTTAACCTGAATTGGAGGACAGCCAGTAGAAGATCCCTACATCATAATTGGCCAACTAGCTTCCGTCTCTTACTTCACCATCTTCGTTATTTTTATCCCCCTTCTAGGACTCATAGAGAACAAACTAGCTCGTCTTAACAGAACTTTTTCATTGGAAGTTGTTGTCCCACTATCATTAACTTTTTCCTGTATTAAACATATTCACCAAACACTTATTACACCCATATATTAATTTTATACAGTCCTTATATCTCAACAATAGACTTTCGCGGTCCTATAAATAATCTATGCTAGAACACAGCCTATATGATGATGTATGATATAGTACATATTATGTATGCATGAAGGACATATTATGTATAATCGAGCATTCATCTTATTTCCCCATGCATATCATTTCCCATCATTATTAATATTTCCACATATGTAAACTTAACATAAATGAATAACAACTACTAGCAATATTACAGTCCTTATATCTCAACAATAGACTTTCGCGGTCCTATAAATAATCTATGCTAGAACACAGCCTATATGATGATATATGATATAGTACATATTATGTATGCATGAAGGACATATTATGTATAATCGAGCATTCATCTTATTTCCCCATGCATATCATTTCCCATCATTATTAATATTTCCACATATGTAAACTTAACATAAATGAATAACAATTACTAGCAATATTGTAATACATTCGTTTCACGAAGATGGAATGGATATTAATGAATGAAGACTATGTCTCTACAGTTTAGCCTTCCCTTGAATTAAGAACACTTATATTACTTAGACAAAGTTAAACTCAAGTATTTTCCTTATTTCATGAATGATTTAAGGACATACAATTTATTCTATCGAGCAATCTCAGTCATTTTCACCATTCAAGTGATAACCAATTAAATCTGATTAATCAACAATCTCTTTATCAGCAGTAAAATATAATCAACTTAAACCCAATTACATA-CGCTCATAAAATTTTGAACTGGACCTTAATAGTCCCAGTCAATACGAATAATACTTATAAATTAACTTGAATAATAAACAACCATGGTCTATCTCATTAAAGAAATATAAATGTGTAACATACATTACTAATCTT-ACAACATGAATATTCTTCTCCCAAACTCTTAAAATTCAACATCAAGACTGTCTTTATCCCCTATCGTACCTTAAAGAGGCCTCAGAGAAATCAAGGACTTGGTAGATCTTAACCTCCAATGGACCTACCACAAGAGTGACAGTAATCCCGCTTCAGGAGGCATCTGACGGAACTGAATCTATGGACTTTTATAGCATAATCGGTCTATACTGAAATCTAAAGAGCCTCCCTCTTTATGAGATCTGGTACCTTAAAGACCTTAACCTGGCCTTACTTGAAACTGGTAAGCATTGATGGGTTTTTATATATAGGAGCTTTCCCCTGGCATCTCATAGTGGGGTAATGGCACATTAACAAGGTTGTCCCACTTAATGCAAGCGTGATTGTCTAGCATAAAAAGAAGGTTAGCATGTAGTGAATGTTTATTAGACATAACATATTTTGCCATATTTTTTTTAACCCTATTTTTTCTATTCCCCCCGGGAGTCCACTCTTCCACCTAAAATTTTTACATTTGCTAAAACCCGTCGGGGCCCCCCCC-TCCCCAAAAAATAGCTCAACAGCTCATTTTATTTATATACTCTTGAAAACCACCTATTCAACTTTTCCAAACAATCTAATTTACCTACACACCATTTTTACTCTTTTAAGGAGCTTTCACCAATTTAAAATTCATGTATATATATATATATATATATA----TTAAATAAAAATTCTTAATATTAGCTAATCAACGTCCACTAGCTTATATCTGAATTAAATCTCCTTATTTCTCCACTATAATAAAAAATAAAATACATGTATATATATATAT--GTATAAATTGACCACATCTTTGTCTTTCAAGGACATCTTCAATTTTTTTATATAGTACTTGCAAAAATCTTCT
>RMF049S
GCTTTTGAAGGAAAATAGTTTTCCCCTGGTCTTAGGCTCCAGTAACTCTTGGTGCAAATCCAAGTAAAAGCTGCTTCAGTAGCTTAAACATTAAAGCATTGGTCTTGTAAACCAAAGAATGAAGAATAAACCCTTCCTGAGGCTCAGGACAGAGAGAATTTAACTCCCACAGCTAACCCCCAAAGCTAGCATTCTATTTAAATTATATCCTGTTTAAATAGCTTAAATAAAGCATAGCACTGAAAATGCTAAGATGGACCCTAAAAGGTCCTTTAAACACAAAGGTTTGGTCCTGGCCTTGAGGTCAGTTATTACTTAATATACACATGCAAGTATCCGCTCCCCTGTGAGAACGCCCTTTAACCCCTTTTAGGGACAAGGAGCTGGTATCAGGCACGAAAATCTGCCCAAAACACCTAGCCACGCCACACCCACAAGGGAATTCAGCAGTGATTAACATTGAGTATTAGCGCAAGCTAGACTCAGTTAAAGTAAGACAGAGCCGGCTAATCTGGTGCCAGCCGCCGCGGTTACACCACGTGACTCAAATTGACCTCCTCCGGCGTAAAGCGTGATTAAAGTTACCCCTTTCTAGAGTTAAACTAAAACTAAGCTGTGACACGCCTGTTTATTAAGAAACCCAAAAACGAAAGTTACTCTAATATAATCAACTTGAACTCACGACAGCTGGGATACAAACTGGGATTAGATACCCCACTATGCCCAGCCGTAAACTTTAACTTACACTCAAATCGCCAGGGAACTACGAGCTAAGCTTAAAACCCAAAGGACTTGACGGTACCCCATATCCCCCTAGAGGAGCCTGTCCTATAATCGATAATCCACGTTTAACCTCACCATTTTTTGTTAATCAGCCTGTATACCTCCGTCGTCAGCTTACCACGTGAGCGCCAATTAGTGAGCTTAATGTCTTTCACCAACACGTCAGGTCAAGGTGCAGCAAATGAAATGGGAAGAGATGGGCTACACTTTCTATATTAGAAAAAACGAAAAACTATTTATGAAAACTAGTTGGAAGGCGGATTTAGCAGTAAAAAGGAATCAGAATGTCCATTTTAACCCGGCACTGGGGTGTGTACACACCGCCCGTCACCCTCTTCAGGGCTTCTTACCTAGTTCTTAACAAACTAAAGCATAACAGAAGAGGCAAGTCGTAACATGGTAAGTATACCGGAAGGTGTGCTTGGAAACGTAATGTAGCTTAATTAAAGCATCTCGCTTACACCGAGAAAATGTCCGTGAAAACCAGACCATTTCGAGCTAAAAACCTAGCCCAACTAAACATGAATATCCTCAAATTAATTTATTTTTAATAATAAATCATTTTGTTATTTTAGTAAAGGAGATTGAAAAATTTATTGGAGCTATAATAACAGTACCGCAAGGGAACGGTGAAATATGAAATGAAAAATTTTTAAGCAAGAAAAAGTAAAGACTACTCCTTGTACCTTTTGCATCATGGTTTAACTAGTCCAATCAAGCACAACGTATTTAAGTTTGACTTCCCGAAACTAAGTGAGCTACTTCAAGGCAGCTGATAGAGCGAACCCGTCTCTGTAGCAAAAGAGTGGGATGATCTTCAAGTAGCGGTGACAGACCTAACGAGCTTAGTGATAGCTGGTTACTCAAGAAATGGATCTAAGTCCAACCTGAAATTCATTCTAGTCCACCAAAACAACCACCTGAATTTCAGCGTAATTCAAATAAGGTACAGCCTATTTGAAACAGGATACAACCTAAATTAATGGATAAGACTAGCTCAATACACAACCAAGTGGGCCTAAAAGCAGCCACCTTTTAAATAGCGTCAAAGCTTAATTGTTATTTTTGCCTAATTACTTAATTATTATCTTAATCCTCTATTAATACTGAGTAATTCTATATTATTATAGAAATTTTTATGTTAAAACTAGTAACAAGAAGAAGACTCTTCTCTTTAATGTAAGTGTAAATCAGAAAGGACAAACCACTGATAATTAACGTCACTGAGACCAAAGTAGAAACTCATCAAGAAAAATCTACTTTCATTAACGTTAACCTAACACAAGGACATTTCAAGAAAGATTAAAAGAAAAAGAAGGAACTCGGCAAACATTAACCTCGCCTGTTTACCAAAAACATCGCCTCTTGACTCTTATAAGAGGTCCAGCCTGCCCAGTGACCATGTTCAACGGCCGCGGTATCCTAACCGTGCGAAGGTAGCGTAATCACTTGTTCTTTAANTGTGGACTAGTATGAATGGCACCACGAAGGTTATACTGTCTCCTTTTTCTAATCAGTGAAACTAATCTCCCCGTGAAGAAGCGAGGATATACCTATAAGACGAGAAGACCCTATGGAGCTTTAAACAACACAGCAATTACCTGCTAAACTAAGAAGTTTCTGAACATTTTCAATCTTTTAAGTAATCTGACTGCAAGTTTTTGGTTGGGGTGACCACGGAGCATAACACAACCTCCATGTTGAAAGAATTCTTTCTAAGCCAAGAACAACCTTTCTAAGCATCAATATATTGACATCCATTGACCCAATACATTTGACCAACGAACCAAGTTACCCTAGGGATAACAGCGCAATCCACTTCAAGAGCTCCTATCGACAAGTGGGTTTACGACCTCGATGTTGGATCAGGGTATCCCAGTGGTGCAGCCGCTACTAAAGGTTCGTTTGTTCAACGATTAAAACCCTACGTGATCTGAGTTCAGACCGGAGTAATCCAGGTCAGTTTCTATCTATACATGAGTTTCTTCTAGTACGAAAGGACCGGAGAAACGCGGCCCATATTTCTTACAAGCCGCAGCTACTAAATTATGATTTAAACTCAATAATATTGTAGCCCATAATTTTACTCAAGACAAGAGTAGTTAACGTAGCAAAACCTGGTATTGCAAAAGACCTAAACCCTTTCTATAGAAGTTCAAATCTTCTCGTTAACTTTGAACCTTTATTTAATTATTTCTACACTTTGTTATATTGCACCAATTCTTCTGGCAGTTGCTTTTCTTACCCTAATTGAACGCAAAGTGCTTGGCTACATGCAGCACCGAAAAGGCCCTAACATTGTTGGTCCAATAGGCCTCCTTCAACCAATTGCAGACGGAGTAAAACTATTTATTAAAGAACCAATTCGGCCATCTACCTCATCTCAAACACTATTTCTTCTAGCCCCTGTAATAGCTCTATCATTAGCAATAATCATTTGGACCCCTATTCCTATACCAATTTCACTCTCTGATATAAACTTAGGAGTTATATTTCTCCTAGCCCTTTCTAGCCTTACCGTCTATTCCATCCTAGGTTCAGGCTGAGCCTCAAATTCTAAATATGCCCTAATTGGAGCTTTACGAGCAGTAGCACAAACTATTTCATACGAAGTAACTCTAGCCCTTATTCTCCTTTGCACTATTTTGCTATCAGGAAACTTCTCCCTTCAAAACTTTAGCATCACCCAAGAACCCATATGATTAATTATCCCAACATGACCCCTAGCTATAATATGATATATCTCCACCCTAGCAGAGACAAACCGAGCCCCATTTGACCTCACTGAAGGAGAATCTGAGTTAGTATCAGGGTTTAACGTAGAATACGCAGGGGGACCATTTGCCCTATTTTTTCTTGCCGAATACGCTAACATCTTGATGATAAACACAATTTCTGCTATTATTTTTCTAGGATCCTCCACCCTTCTCCTCCTAACATTTACTACAACATCACTAATACTAAAATCCGCTATTCTTTCTATGGTTTTCCTCTGAATTCGAGCCTCCTACCCACGATTCCGCTATGATCAACTTATACATCTAGTTTGAAAAAACTTCCTCCCCCTTACCTTAGCATTAACAATTGGAAATATTTCATTTCCAATTTCACTCTTACTTACCCCACCAATTTTATGGAAGCGTGCCTGAAAGCTAAGGGCCTCCTTGATAGGGAGGACCATAGGAGTTCAAACCTCCTCACTTCCTTAGAAAGATAGGAATTGAACCTATAACTGGGAGATCAAAACTCCCTGTAATTCCGTTTTACCACTTTCTAGTAAAGTCAGCTAAATAAGCTTTTGGGCCCATACCCCAAACATGTTGGTTAAACCCCCTCCTTTACTAATTAATCCATATGCTCTATCAGTAATTGTCTCAAGCCTCGCCCTAGGCACTATCTTAACATTGTCAAGTTATCATTGAATTTTAGCATGAATTGGCCTTGAAATTAATACACTAGCTATTATTCCAATAATAACCAAAACCCCTCATCCACGAGCCATTGAAGCCGCAACAAAATACTTCTTAACACAAGCCGCAGCATCAGCCCTTATTTTATTTTCTAGCATCCTTAATGCATATATTTTAGGAGAGTGATCTATTAATTCACCAACTCACCCCATTTCAGCTACCCTCCTGTCAATTGCCATTGCAATAAAACTCGGAATTGCCCCATTTCATTTTTGACTCCCAGAGGTACTTCAAGGATCCACCCTACAAACAGGCCTGATTCTTTCTACATGACAAAAATTAGCTCCAATAGCCCTTCTTCTTCAACTATCACAATCAGTAAACCTAAACCTTATACTCACTTTAGGCCTTTTGTCAACTATTATTGGAGGATGGGGTGGAATTAATCAAACTCAAATCCGAAAAGTATTAGCCTTCTCTTCTGTAGCCCACTTAGGATGAATATTAGCAATCCTTAAAATCTCTCCACAATTAACACTTTTAAACTTTTTTCTTTATATTCTAATAACATCTACACTTTTCTTAACCTTTATATCATTAAACACAAAAAA-TATGTATGAACTCTCGACCTCCTGATCCAAAACCCCAGCGCTCACAGCACTCTCTATACTTTCCCTGCTATCACTAAGTGGACTACCCCCACTAACAGGATTTATACCAAAATGACTTATTGCCCAAGAAATGGTAAAACAAGACATAATTATATTTGCACTATTAATTTTACTTTCCACACTTCTCAGCCTATTCTTTTACCTACGCCTTACATATTCTATATCTCTTACCCTAGCACCAAGCTTATCCTCCTCCCCCTCACTATGATTTAATCCCCCAAAAAA-CACTTTAGCCACACCTATAGTTATGTCTCTTTTACTCCTCCCTGTTACCCCCATTATTATAGCCGTAATATANAAACTTAGGATAACCTAGACCAAGAGCCTTCAAAGCCCTAAGTAGAAGTTAAAATCTTCTAGTTTCTGTAAGACTTGCAGGACATTATCCTGCATCTTCTGAATGCAAATCAGATACTTTTATTAAGCTAAAGCCTTCTAGAAAGACGGGCCTTGATCCCGTAAAATTTTAGTTAACAGCTAAACGCTCAATCCAGCGAGCTTCATTCTACTTCTCCCGATTTTTT-AAAAACGGGAGAAGCCCTGGCAGAACTTCTTCTGCTTCTCCAGATTTGCAATCTGGCGTGTGACACCCCAGGACCTGATAAGAGGAGGACTTTAACCTCCCTTGGTGGAGCTACAAGCCACCGCCTAACCCTCGGCCATCTTACCCGTAATAATTACCCGCTGACTATTTTCAACCAATCACAAGGATATTGGTACCCTATACCTAATCTTTGGTGCCTGAGCAGGAATAGTGGGAACTGCCCTCAGTCTTCTTATCCGAGCTGAACTGAGTCAGCCAGGCTCCCTCCTTGGTGATGACCAAATTTATAATGTTATCGTTACCGCACATGCTTTCGTCATAATTTTCTTTATGGTTATGCCAATTCTAATCGGCGGCTTTGGCAACTGACTTGTTCCTTTAATAATCGGAGCCCCCGATATAGCTTTTCCTCGTATAAATAACATAAGCTTCTGATTACTCCCCCCATCCTTTTTACTTCTTCTGGCCTCCGCTGGGGTAGAAGCTGGGGCTGGAACTGGCTGAACTGTTTATCCTCCACTAGCCGGAAATCTCGCCCATGCAGGACCATCTGTAGATTTAACTATCTTTTCCCTTCACTTGGCAGGTGTTTCATCCATTCTAGGTGCAATTAATTTTATTACCACAACCTTAAATATGAAACCTCCTTCAATAACTCAATATCAAACACCTTTATTTGTGTGGTCTGTGCTAATTACCGCCGTTCTATTACTTCTCTCCTTACCAGTTCTTGCAGCAGGAATTACTATACTCTTAACTGATCGTAACCTAAATACAACATTCTTTGATCCTGCTGGAGGAGGTGACCCCATTTTATACCAACACCTCTTTTGATTCTTCGGACACCCAGAGGTTTATATTCTTATTCTCCCTGGCTTTGGTATTATTTCACATGTAGTAACATTTTACTCAAGTAAAAAAGAGCCATTTGGTTATATAGGAATGGTTTGAGCAATAATGTCAATTGGCCTCCTAGGCTTTATTGTTTGAGCTCACCACATGTTTACAACAGACCTAAATGTTGATACCCGAGCCTATTTTACATCTGCAACAATAATTATTGCCATCCCAACAGGAGTTAAAGTATTTAGCTGACTAGCCACAATGCATGGCGGAGTAATTAAATGAGATGCTCCAATACTATGGGCCCTAGGGTTTATTTTCCTATTTACAGTCGGTGGGCTAACTGGGATTGTTCTAGCAAATTCATCACTAGACATTGTTCTCCATGATACTTACTATGTTGTTGCTCACTTCCATTATGTACTATCTATGGGAGCCGTATTTGCTATCATAGCTGGATTTGTACACTGATTCCCATTATTTTCAGGATATACTCTTCACGAGACCTGAGCAAAAATTCACTTTGGAGTAATATTTACTGGGGTAAACCTAACCTTCTTCCCTCAACACTTTCTCGGATTAGCAGGCATGCCTCGACGATACTCAGACTATCCAGACGCATATACACTATGAAACACTGTCTCTTCTATTGGTTCCCTAATTTCATTAGTAGCTGTAGTTATTATAATGTTTATTATCTGAGAAGCTTTCTCATCTAAACGTCATCTGATTTCTGCCAGCATAACTTCAACTAATGTGGAGTGACTTTATGGATTCCCCCCTCTTCATCATACATTTGAAGAAGCTTCTTTTTCCCAAACCAATTAATCGAGAAAGGAGGGAATTGAACCCCCATCCACTGGTTTCAAGCCAGGTACATAACCACTCTGTCACTTTCTTAGAGGGATTNGTTAAATAATAACACTGCCTTGTCAAGACAAAATTACGAGTTAAATTCTCGTATTCCTCTAATGGCACACCCACTTCAATTAGGATTCCAAGACGCAGCATCCCCAATTATGGAGGAACTATTACACTTCCACGATCATACATTAATAGCAGTGTTCTTAATTAGCACTCTCGTTTTATATATTATTTCGACCCTTATAAGCACTAAACTCTCTAATACAAATACAATTGACGCACAAGAAATTGAAATAGTATGAACAATTATACCAGCCATCATTTTAATCGTGATTGCCCTTCCGTCACTTCGTATTTTATATTTAATGGATGAAGTTAGTAACCCAGATGTTACAGTTAAAGCTATTGGTCACCAATGATACTGAAGCTATGAGTATTCTGACTTTAACGATCTTAGCTTTGACTCTTATATAGTTCCCACTAAAGACCTTCTCCCCGGACAATTTCGACTTCTAGAAGTTGACAACCGAATAACCACCCCTGTCGGAATAACCACTCGAACCCTGATTACAGCAGAGGATGTTCTTCACTCATGAGCCGTCCCATCTTTAGGGGTAAAATTAGACGCAATCCCAGGACGGCTAAATCAAACCTCATTTATTATCTCACGACCTGGTGTTTACTACGGACAATGCTCTGAAATTTGTGGAGCAAACCACAGCTTTATGCCAATTGTTGTTGAATCTTTACCTATTAAGGAATTTTTAAACTGATCTTCTGCCTCAGTAAACGCCTCATTAAGANGCTATAGGACTAAGCAACAGCCTTTTAAGCTGTAGATAGGTGACTTCCAACCACCCTTAATGGCATGCCACAACTTGACCCAGCCCCATGATTCTTTATTTTATTTACTGCCTGAACAGTGTTTATTATATTTTCACCTATAAAAACCTCCAACTATACTCACCTAAATGACCCAACACCTAAAACTTTTAAAGGTCTTAATAAACCGTGATCTTGACCGTGACCATAAACCTGTTTAGCCAATTTGCCTCACCTTCACTACTTGGAATCCCACTTATTTTAATTGCCTTTTTAGTCCCATGATTTCTATTTCCAACCCCATGTAACCGATGAACTACAAACCGCTTAGTAACTATTCAAACATGATTTGTGAAAACCTTCACAAAACAAATCTTTCTCCCACTAAATTTTCCAGGACATAAATGAGCACTTATTCTCACGTCGTTAATGATTTTTCTTCTTGGAATAAATTTACTGGGCCTTCTTCCCTACACTTTTACCCCTACCACACAACTTTCACTTAATTTAGGACTCGCAATCCCCCTATGATTAGCCACAGTAGCTATTGGGTTTCGAAATCAACTTACAGCATCTCTAGGTCATTTTCTACCCGAAGGCACGCCTACCCTGTTAATTCCAATTTTAATTATTATCGAAACAATTAGCTTATTTATCCGACCAATAGCACTTGGGGTCCGACTTACTGCTAACCTAACAGCAGGCCACCTTCTTATTCAACTTATTTCAACCGCTACCATGGCCCTATTATTCTCAAACCCTATTGTTTCATCACTAACATTTGCTACCCTTCTTCTCCTTACTATATTAGAGATTGCAGTCGCTATAATTCAAGCATACGTATTTGTCCTTCTCTTAAGCCTATATCTTCAAGAAAATACTTAATGGCACATCAAGCACATGCTTTTCACATAGTAGACCCAAGCCCATGACCACTTACAGGGGCAACAGCCGCCTTTATACTTACTACCGGCCTAGCAATATGATTTCACTACGGTTCAACCTGAATTATATTTATAGGACTTACACTTATACTCCTTACTATATATCAATGATGACGAGATGTTGTTCGTGAGGGCACATTTCAGGGTCATCACACAATTCCAGTCCAAAAAGGACTTCGTTATGGCATAATTCTATTTATCACCTCTGAAGTATTCTTTTTTATTGGATTTTTTTGAGCATTTTATAATGCCAGCTTAGCCCCAACCTTTGAAGTTGGAGAATGCTGACCACCCGCTGGTATCTCCCCATTAAATCCTTTTGAAGTCCCTCTATTAAATACAGCAGTCCTTCTTGCTTCAGGGGTCACAGTTACTTGAGCTCATCATAGTATTATGCAGGGAAACCGTAAAGAAGCAATTCAATCTCTCGCCTTAACTATTATTTTAGGAATATACTTTACAGCCCTACAAGCCATAGAATACTACGAAGCCCCTTTTACTATTGCAGACGGAATCTACGGATCAACATTTTTTGTGGCTACCGGCTTCCACGGGCTTCACGTTATTATTGGCTCACTATTTTTACTAACTTGCCTTCTGCGACAAATCAACTTTCACTTTACTGCACAACACCATTTTGGATTTGAAGCAGCTGCCTGATACTGACATTTTGTTGATGTAGTTTGACTTTTCTTATACGTCTCAATTTATTGATGAGGCTCATATTTTCTTAGTATAAATGAGTACTGATGACTTCCAATCATTAAGCCTTGGTTAAACCCCAGGAGAAAATAATGTCTCTATTTGTATTTATTACCCTAGCAATTGTTCTAATTTTAGCCACTGTTAGCTTCTGGTTACCAATAATTAACCCAGACTCAGAAAAACTCTCACCTTATGAATGTGGCTTTGACCCACTTGGATCAGCCCGACTACCATATTCTATGCGATTTTTCCTAGTAGCTATTCTTTTTTTACTATTTGATTTAGAAATTGCCCTCCTCCTTCCCACCCCCTGGGCAGCGCAACTTCCTCACCCCACATTATCAATTTTTTGAGCATCAATTATTCTTATTCTTTTAACTTTAGGTTTTATTTACGAATGACTTCAAGGAGGCCTAGAATGAGCTGAATGAGGAGTTAGTCTAAAAAAGACAGCTGATTTCGGCTCAGCAAATTATGGTTTAACCCCATAACACCTTTATGTTAACAAACGAGTCCTGATTACTTTCCTCTACATTTATATTAAGTCTTATTGGCCTATCATTTCACCGGGCACACTTACTCTCAGCATTACTCTGTTTAGAAGGAATAATACTATCAATTTTTATTGGACTCAGCCTATGAGCCTTAAAATTTACCTTAATTGCTCCACTAATATATCCTATTGTTATGTTAACAATATCTGCATGTGAAGCAGGCCTTGGCTTATCCCTTATAATTGCCACCGCCCGATCCCACGGATCTGATAATTTAAATACGCTTAATCTTCTACAATGCTAATAATTTCCATTCCATTAGCCACCCTTCTTCTCTCAACCTGACTGGCCCCTTCAAAGCGGTTGTGAGAAATTATAACAACCCAGTCCTTAATTATTGCCGTTATATCAACAGCCTGATTAGCCACTCAGGAGGCTTACCCATTTTTAAACAATTATCTATTTATTGATGAAATCTCATCTCCCCTTCTAGTACTTACCTGCTGACTTACAGCTCCAACACTACTTGCTAGTCAGAGTAAACTCTCCAAAGAACCCCTACCACGACAACGAACATACATTTTTACTATCATTGTACTCCAAATAACAACCCTCCTTGCATTTTTGGCGGACAACATAATCTTATTTTTTATTATATTTGAAGCAACTATAATTCCTACTTTAATTGTTATTACTCGATGAGGAGCCCAAAAAGAACGCATACTAGCCGGAACCTATTTAATCTTTTATACTTTATTTGGCTCTATGGCCCTCCTTACTGCCCTACTTTACTTCCATGAAACATTCGGAACAATATCAATCTCATTAATAAAATCTTTTTTTGTAGCCCAAACTTTTTCTTCCTGTTCAACAGCATGATGAATCGCTTGCTTTATTGCCTTTCTAGTAAAAATACCACTCTATGGTGTTCACCTCTGACTTCCAAAAGCGCACGTTGAAGCCCCTATTGCTGGATCAATAATTTTAGCAGGAACTTTACTAAAACTTGGTGGCTACGGAATTTTACGAATAAATATTTTTATAAATGACTCCCTCCTGCCCCTAGCAAAACCTCTTATTGTTTTTTCACTGTTTGGTGTTCTTTTATCAGCCATTTTATGTTCCCGCCAAACGGATTTAAAATCCCTAATTGCTTTTTCATCAGTAAGCCATATAGGATTAGTAATTGCCGCATCAATAATTAAGACAGAATGAAGCATTGCCGGCTCAATAGTCCTAATAATTTCCCACGGACTAGTTTCATCAGCCTTATTTTGCCTAGCTAACACTTCATATGAGCGCACCAACACCCGCACCCTTATTCTCCTTCAAGGGACCCAAATTGTTTTTCCACTAGCAGCAGCCTGATGACTTCTGGCTGCCCTAATAAATCTAGCTCTTCCACCATCCCCAAATTTTATTGGAGAAATATCAATTTTAACATCATTATTTCAATGATCAAACATAACACTCATTTTAACAGGATTAGGAATTATTTTTACCACAGCCTACTCCTTATATATATTCTGAGCTTCACAACGAGAGCACCTCCCATCCCACCTAAACTCTTTTCCACCAATGCAAACTCGAGAACATATTTTACTTGCCTTACACATCCTTCCAGCCCTACTCCTAATACTGAAACCCACCTTAATATTTTAAGTGAATATAGTTTATTAAAAATACTAGCTTGTGATTCTAGAGAAGGGGACTAATAACCCCCTATTCACCGAGCCTGACTGGATCAACGAGAACTGCTAATTACTCGCCACTATGGTTCAATTCCATAGCAGACTCGCCCTCGCAATTATTCAAATAACATTTTGAACATTTGCCATGAGTTTTCCTATTATTGCACTAACATCATACTTAATTAGCATGCTATCCCTTATTATTCCTTTATTTAACCCAAACTCAGCAGAATTTCACTTCAAAACAAAGACCGCCATTAAAACAGCTTTCTTTGTCTCAACTATTCCTGCCATCTTAATAATTAATGAAAATTCTTTATCCACCATTATTTCATGAAAGTGGTTTAATATTATAATAACCCCTTTCAACTTAACAATTCAACTTGACCAATACTCAATTCTTTTCATCCCAATCGCTCTAATAGTCTCATGAAGCATTATTGAGTATTCTCTTTGGTACATGCATGATGACATCAAGATCCAACTTTTCTTTAAATATTTACTTATTTTTTTACTAGCAATGATACTATTAGTATCAGCCGGCAACTTATTAATACTTTTTATTGGCTGGGAAGGAGTAGGAATTATATCTTATCTTTTAATTGGGTGATATTTTACACGGAGCAACGCCGGAGCAGCCGCTCTTCAAGCGGTACTGTATAACCGAATCGGAGACATTGGATTTTTATTTGCCATATTTTGACTTATTTCATCTTATGACTCAATTGACCTTAACTTTATCTTCTCAATGAATAACTCCACCCCCCTTCTACTAGCCTTCATTATTGCAGCCGCTAGTAAGTCAGCTCAATTTGGACTTCACCCATGACTCGCCTCCGCCATAGAAGGCCCCACCCCAGTATCAGCCCTACTTCACTCCAGCACAATGGTTGTTGCTGGAGTTTTTTT-ACTTATTCGCATTCATCCAATAATTAAAGATAACCAAACTGCCCTAACAACCTGTCTATGTCTTGGAGCTATTTCAACCGCATTTGCAGCTACATGTGCCCTCACCCAAAATGATATTAAAAAAATCATTGCCTTTTCAACATCAAGCCAACTCGGCCTTATAGTCGTAGCTATTGGCCTAAATATACCTCACCTAGCATTTTTTCACATCTGTACACATGCCTTCTTCAAGGCAATATTATTTTTATGCTCAGGATCAATTATTCATAACCTTAATGATGAACAAGACATTCGAAAAATGGGAGGCCTACAAAAAACTCTCCCATTCACCACAACATGTGTCACAGTTGGAAGCTTGGCCCTGATGGGAACCCCTTATCTTGCAGGCTTCTTTTCAAAAGACGCCATTATTGAAGCAATTAACACCTCCAATGTTAATGCATGGGCTTTGACCTTAACAATTATTGCCACCTCATTCACAGCCGTTTATAGCCTTCGAGTAATCTTCTTTGCATCAATACAGCACCCTCGCTTTTCTCCTGCCTCTTCTATTAATGAAAATAATCCAACAATTATTAACCCAATTAAACGTCTTGCCCTAGGTAGTGTAATTGCTGGACTATTGTTAAATCAAATTATTCTTCCATCTTCCCCTGTTACCATAACCATGCCAACCTATTTAAAGATAACCGCAATTATTGTAACCGTCCTAGGATTTATTATTGCCCTAGATCTAGCTAATATCTCTTGAACAAAGGCCCCTGAACAAACAAATGTTTCAAAAACAATCAATACCTCTTTTTACCCGACCACTATTCATCGACTCATTCCCTCTTACGCCATAAACCTCAGCTTACGTGTTTCATCTCACCTAATTGACACCCTTTGACTAGAAAAAATTGGACCAAAAGGCTTAGCAGAACTCCAACTGCCCCCAATCATAAAAAATCAAGAAATCCAACGAGGGTTAATCAAAATTTACCTCTCCATCTTCATTTTTACCACTATTTTATGTCTAATTGTCTTACAGCTCGCAAGACACCACTATAATGGCCCCGAACCACCTCTAATACTGCAAACAACGTTAATAAAAGAGCCCACCCTACCACTATTAAAACCCCTCCCCCTCAGAAAAACATTGTTGCCACCCCAAATCAATCCCCCACATATACTCCTATATTAGCTACCCCTGCAATCCCCTCATCAACACCCCCAATAACTCATCAAGCCCCCAACAATAAAACATAAGCAGTAATGTATGATCAAACAACCCCTCCCCCCCAAGCCTCTGGATAAGGTTCCGCAACTAAAGCAGCAGAGTAAGCAAACACCACTATTATTCCACCAAGATATACTAAAAACAAAACTAAGCATAAAAAAGAAACACCACCATCCATCAGAATTAAACACCCTGCCCCTGCCGAACCTACTAATCCAAGTGCAGCATAATAGGGAGAAGGATTTGAAGCTACCGCTAATAATCCAACAATCAACCCCAACTCAAATAATATAGTCATAATTCCTACAAGGATTTTAACCTAGACTTACAGTCTGAAAAACTGTTGTTGTATTCAACTATAAGAACACTAATGGCCCCAGTACTTCGCAAAACCCATCCTCTAGTAAAAATTATTAATAACTCGTTTATTGATCTTCCAGCACCAGTCAATCTTTCATCGCTATGAAACTTTGGCTCTCTGTTAGGAGTTTGCTTAATTGCCCAAATCGCAACCGGCTTATTTCTAGCAATACACTATACTGCTGATACATCCATAGCTTTTTCATCTGTAGCCCACATCTGCCGAGACGTAAATAACGGATGATTACTTCGCAACCTTCATGCAAACGGAGCCTCATTCTTCTTCATCTGCATCTACCTTCACATTGGACGAGGGATATACTACGGCTCATACCTTTTTAAAGAAACCTGAAATATCGGAGTAATTCTCCTTTTCCTCGTTATAGCTACAGCATTTGTAGGCTATGTTCTTCCATGAGGACAAATGTCCTTCTGAGGCGCAACAGTTATCACAAACCTCCTCTCTGCCGCCCCATACATTGGGACCGAACTTGTTCAATGAATTTGAGGAGGTTTTTCAGTAGACAATGCCACCCTAATACGATTTTTTACTTTTCACTTTATTCTCCCATTTATCATTGCAGGTGCTTCCATACTTCACCTTCTTTTTCTTCATCAGACAGGGTCCTCAAACCCAACAGGACTTAACTCAAACTTTGACAAAATTCCATTTCACGCTTACTACTCCTATAAAGACATCTTCGGCTTCGCGTTAATACTAGCCTTCTTAGCCCTCCTATCCACCTTCGCCCCCAACCTCTTAGGTGATCCTGATAATTTTACCCCGGCAAACCCTTTAGTTACACCACCCCATATTAAACCAGAATGATACTTCTTATTTGCCTACGCCATTCTTCGCTCAATCCCAAATAAACTAGGAGGGGTCCTCGCTCTTTTATTTTCTATTATAATTCTCCTGCTTATACCTCTTCTCCACACTTCTAACCAACGAACCCTTATATTCCGCCCTTTGGCAAAACTATTCTTCTGAACGTTAGTAGCTAACACTCTTATTTTAACCTGAATTGGAGGACAGCCAGTAGAAGATCCCTACATCATAATTGGCCAACTAGCTTCCGTCTCTTACTTCACCATCTTCATTATTTTTATCCCCCTTCTAGGACTCATAGAGAACAAACTAGCTCGTCTTAACAGAACTTTTTCATTGGAAGTTGTTGTCCCACTATCATTAACTTTTTCCTGTATTAAACATATTCACCAAACACTTATTACACCCATATATTAATTTTATACAGTCCTTATATCTCAACAATAGACTTTCGCGGTCCTATAAATAATCTATGCTAGAACACAGCCTATATGATGATGTATGATATAGTACATATTATGTATGCATGAAGGACATATTATGTATAATCGAGCATTCATCTTATTTCCCCATGCATATCATTTCCCATCATTATTAATATTTCCACATATGTAAACTTAACATAAATGAATAACAACTACTAGCAATATTACAGTCCTTATATCTCAACAATAGACTTTCGCGGTCCTATAAATAATCTATGCTAGAACACAGCCTATATGATGATATATGATATAGTACATATTATGTATGCATGAAGGACATATTATGTATAATCGAGCATTCATCTTATTTCCCCATGCATATCATTTCCCATCATTATTAATATTTCCACATATGTAAACTTAACATAAATGAATAACAATTACTAGCAATATTGTAATACATTCGTTTCACGAAGATGGAATGGATATTAATGAATGAAGACTATGTCTCTACAGTTTAGCCTTCCCTTGAATTAAGAACACTTATATTACTTAGACAAAGTTAAACTCAAGTATTTTCCTTATTTCATGAATGATTTAAGGACATACAATTTATTCTATCGAGCAATCTCAGTCATTTTCACCATTCAAGTGATAACCAATTAAATCTGATTAATCAACAATCTCTTTATCAGCAGTAAAATATAATCAACTTAAACCCAATTACATA-CGCTCATAAAATTTTGAACTGGACCTTAATAGTCCCAGTCAATACGAATAATACTTATAAATTAACTTGAATAATAAACAACCATGGTCTATCTCATTAAAGAAATATGAATGTGTAACATACATTACTAATCTT-ACAACATGAATATTCTTCTCCCAAACTCTTAAAATTCAACATCAAGACTGTCTTTATCCCCTATCGTACCTTAAAGAGGCCTCAGAGAAATCAAGGACTTGGTAGATCTTAACCTCCAATGGACCTACCACAAGAGTGACAGTAATCCCGCTTCAGGAGGCATCTGACGGAACTGAATCTATGGACTTTTATAGCATAATCGGTCTATACTGAAATCTAAAGAGCCTCCCTCTTTATGAGATCTGGTACCTTAAAGACCTTAACCTGGCCTTACTTGAAACTGGTAAGCATTGATGGGTTTTTATATATAGGAGCTTTCCCCTGGCATCTCATAGTGGGGTAATGGCACATTAACAAGGTTGTCCCACTTAATGCAAGCGTGATTGTCTAGCATAAAAAGAAGGTTAGCATGTAGTGAATGTTTATTAGACATAACATATTTTGCCATATTTTTTTTAACCCTATTTTTTCTATTCCCCCCGGGAGTCCACTCTTCCACCTAAAATTTTTACATTTGCTAAAACCCGTCGGGGCCCCCCCC-TCCCCAAAAAATAGCTCAACAGCTCATTTTATTTATATACTCTTGAAAACCACCTATTCAACTTTTCCAAACAATCTAATTTACCTACACACCATTTTTACTCTTTTAAGGAGCTTTCACCAATTTAAAATTCATGTATATATATATATATATATATA----TTAAATAAAAATTCTTAATATTAGCTAATCAACGTCCACTAGCTTATATCTGAATTAAATCTCCTTATTTCTCCACTATAATAAAAAATAAAATACATGTATATATATATAT--GTATAAATTGACCACATCTTTGTCTTTCAAGGACATCTTCAATTTTTTTATATAGTACTTGCAAAAATCTTCT
>RMH006S
GCTTTTGAAGGAAAATAGTTTTCCCCTGGTCTTAGGCTCCAGTAACTCTTGGTGCAAATCCAAGTAAAAGCTGCTTCAGTAGCTTAAACATTAAAGCATTGGTCTTGTAAACCAAAGAATGAAGAATAAACCCTTCCTGAGGCTCAGGACAGAGAGAATTTAACTCCCACAGCTAACCCCCAAAGCTAGCATTCTATTTAAATTATATCCTGTTTAAATAGCTTAAATAAAGCATAGCACTGAAAATGCTAAGATGGACCCTAAAAGGTCCTTTAAACACAAAGGTTTGGTCCTGGCCTTGAGGTCAGTTATTACTTAATATACACATGCAAGTATCCGCTCCCCTGTGAGAACGCCCTTTAACCCCTTTTAGGGACAAGGAGCTGGTATCAGGCACGAAAATCTGCCCAAAACACCTAGCCACGCCACACCCACAAGGGAATTCAGCAGTGATTAACATTGAGTATTAGCGCAAGCTAGACTCAGTTAAAGTAAGACAGAGCCGGCTAATCTGGTGCCAGCCGCCGCGGTTACACCACGTGACTCAAATTGACCTCCTCCGGCGTAAAGCGTGATTAAAGTTACCCCTTTCTAGAGTTAAACTAAAACTAAGCTGTGACACGCCTGTTTATTAAGAAACCCAAAAACGAAAGTTACTCTAATATAATCAACTTGAACTCACGACAGCTGGGATACAAACTGGGATTAGATACCCCACTATGCCCAGCCGTAAACTTTAACTTACACTCAAATCGCCAGGGAACTACGAGCTAAGCTTAAAACCCAAAGGACTTGACGGTACCCCATATCCCCCTAGAGGAGCCTGTCCTATAATCGATAATCCACGTTTAACCTCACCATTTTTTGTTAATCAGCCTGTATACCTCCGTCGTCAGCTTACCACGTGAGCGCCAATTAGTGAGCTTAATGTCTTTCACCAACACGTCAGGTCAAGGTGCAGCAAATGAAATGGGAAGAGATGGGCTACACTTTCTATATTAGAAAAAACGAAAAACTATTTATGAAAACTAGTTGGAAGGCGGATTTAGCAGTAAAAAGGAATCAGAATGTCCATTTTAACCCGGCACTGGGGTGTGTACACACCGCCCGTCACCCTCTTCAGGGCTTCTTACCTAGTTCTTAACAAACTAAAGCATAACAGAAGAGGCAAGTCGTAACATGGTAAGTATACCGGAAGGTGTGCTTGGAAACGTAATGTAGCTTAATTAAAGCATCTCGCTTACACCGAGAAAATGTCCGTGAAAACCAGACCATTTCGAGCTAAAAACCTAGCCCAACTAAACATGAATATCCTCAAATTAATTTATTTTTAATAATAAATCATTTTGTTATTTTAGTAAAGGAGATTGAAAAATTTATTGGAGCTATAATAACAGTACCGCAAGGGAACGGTGAAATATGAAATGAAAAATTTTTAAGCAAGAAAAAGTAAAGACTACTCCTTGTACCTTTTGCATCATGGTTTAACTAGTCCAATCAAGCACAACGTATTTAAGTTTGACTTCCCGAAACTAAGTGAGCTACTTCAAGGCAGCTGATAGAGCGAACCCGTCTCTGTAGCAAAAGAGTGGGATGATCTTCAAGTAGCGGTGACAGACCTAACGAGCTTAGTGATAGCTGGTTACTCAAGAAATGGATCTAAGTCCAACCTGAAATTCATTCTAGTCCACCAAAACAACCACCTGAATTTCAGCGTAATTCAAATAAGGTACAGCCTATTTGAAACAGGATACAACCTAAATTAATGGATAAGACTAGCTCAATACACAACCAAGTGGGCCTAAAAGCAGCCACCTTTTAAATAGCGTCAAAGCTTAATTGTTATTTTTGCCTAATTACTTAATTATTATCTTAATCCTCTATTAATACTGAGTAATTCTATATTATTATAGAAATTTTTATGTTAAAACTAGTAACAAGAAGAAGACTCTTCTCTTTAATGTAAGTGTAAATCAGAAAGGACAAACCACTGATAATTAACGTCACTGAAACCAAAGTAGAAACTCATCAAGAAAAATCTACTTTCATTAACGTTAACCTAACACAAGGACATTTCAAGAAAGATTAAAAGAAAAAGAAGGAACTCGGCAAACATTAACCTCGCCTGTTTACCAAAAACATCGCCTCTTGATTCTTATAAGAGGTCCAGCCTGCCCAGTGACCATGTTCAACGGCCGCGGTATCCTAACCGTGCGAAGGTAGCGTAATCACTTGTTCTTTAANTGTGGACTAGTATGAATGGCACCACGAAGGTTATACTGTCTCCTTTTTCTAATCAGTGAAACTAATCTCCCCGTGAAGAAGCGAGGATATACCTACAAGACGAGAAGACCCTATGGAGCTTTAAACAACACAGCAATTACCTGCTAAACTAAGAAGTTTCTGAACATTTTCAATCTTTTAAGTAATCTGACTGCAAGTTTTTGGTTGGGGTGACCACGGAGCATAACACAACCTCCATGTTGAAAGAATTCTTTCTAAGCCAAGAACAACCTTTCTAAGCATCAATATATTGACATCCATTGACCCAATACATTTGACCAACGAACCAAGTTACCCTAGGGATAACAGCGCAATCCACTTCAAGAGCTCCTATCGACAAGTGGGTTTACGACCTCGATGTTGGATCAGGGTATCCCAGTGGTGCAGCCGCTACTAAAGGTTCGTTTGTTCAACGATTAAAACCCTACGTGATCTGAGTTCAGACCGGAGTAATCCAGGTCAGTTTCTATCTATACATGAGTTTCTTCTAGTACGAAAGGACCGGAGAAACGCGGCCCATATTTTTTACAAGCCGCAGCTACTAAATTATGATTTAAACTCAATAATATTGTAGCCCATAATTTTACTCAAGACAAGAGTAGTTAACGTAGCAAAACCTGGTATTGCAAAAGACCTAAACCCTTTCTATAGAAGTTCAAATCTTCTCGTTAACTTTGAACCTTTATTTAATTATTTCTACACTTTGTTATATTGCACCAATTCTTCTGGCAGTTGCTTTTCTTACCCTAATTGAACGCAAAGTGCTTGGCTACATGCAGCACCGAAAAGGCCCTAACATTGTTGGTCCAATAGGCCTCCTTCAACCAATTGCAGACGGAGTAAAACTATTTATTAAAGAACCAATTCGGCCATCTACCTCATCTCAAACACTATTTCTTCTAGCCCCTGTAATAGCTCTATCATTAGCAATAATCATTTGGACCCCCATTCCTATACCAATTTCACTCTCTGATATAAACTTAGGAGTTATATTTCTCCTAGCCCTTTCTAGCCTTACCGTCTATTCCATCCTGGGTTCAGGCTGAGCCTCAAATTCTAAATATGCCCTAATTGGAGCTTTACGAGCAGTAGCACAAACTATTTCATACGAAGTAACTCTAGCCCTTATTCTCCTTTGCACTATTTTGCTATCAGGAAACTTCTCCCTTCAAAACTTTAGCATCACCCAAGAACCCATATGATTAATTATCCCAACATGACCCCTAGCTATAATATGATATATCTCCACCCTAGCAGAGACAAACCGAGCCCCATTTGACCTCACTGAAGGAGAATCTGAGTTAGTATCAGGGTTTAACGTAGAATACGCAGGGGGACCATTTGCCCTATTTTTTCTTGCCGAATACGCTAACATCTTGATGATAAACACAGTTTCTGCTATTATTTTTCTAGGATCCTCCACCCTTCTCCTCCTAACATTTACTACAACATCACTAATACTAAAATCCGCTATTCTTTCTATGGTTTTCCTCTGAATTCGAGCCTCCTACCCACGATTCCGCTATGATCAACTTATACACCTAGTTTGAAAAAACTTCCTCCCCCTTACCTTAGCATTAACAATTTGATATATTTCATTTCCAATTTCACTCTTACTTACCCCACCAATTTTATGGAAGCGTGCCTGAAAGCTAAGGGCCTCCTTGATAGGGAGGACCATAGGAGTTCAAACCTCCTCACTTCCTTAGAAAGATAGGAATTGAACCTATAACTGGGAGATCAAAACTCCCTGTAATTCCGTTTTACCACTTTCTAGTAAAGTCAGCTAAATAAGCTTTTGGGCCCATACCCCAAACATGTTGGTTAAACCCCCTCCTTTACTAATTAATCCATATGCTCTATCAGTAATTGTCTCAAGCCTCGCCCTAGGCACTATCTTAACATTGTCAAGTTATCATTGAATTTTAGCATGAATTGGCCTTGAAATTAATACACTAGCTATTATTCCAATAATAACCAAAACCCCTCATCCACGAGCCATTGAAGCCGCAACAAAATACTTCTTAACACAAGCCGCAGCATCAGCCCTTATTTTATTTTCTAGCATCCTTAATGCATATATTTTAGGAGAGTGATCTATTAATTCACCAACTCACCCCATTTCAGCTACCCTCCTGTCAATTGCCATTGCAATAAAACTCGGAATTGCCCCATTTCATTTTTGACTCCCAGAGGTACTTCAAGGATCCACCCTACAAACAGGCCTGATTCTTTCTACATGACAAAAATTAGCTCCAATAGCCCTTCTTCTTCAACTATCACAATCAGTAAACCTAAACCTTATACTCACTTTAGGCCTTTTGTCAACTATTATTGGAGGATGGGGTGGAATTAATCAAACTCAAATCCGAAAAGTATTAGCCTTCTCTTCTGTAGCCCACTTAGGATGAATATTAGCAATCCTTAAAATCTCTCCACAATTAACACTTTTAAACTTTTTTCTTTATATTCTAATAACATCTACACTTTTCTTAACCTTTATATCATTAAACACAAAAAA-TATGTATGAACTCTCGACCTCCTGATCCAAAACCCCAGCGCTCACAGCACTCTCTATACTTTCCCTGCTATCACTAAGTGGACTACCCCCACTAACAGGATTTATACCAAAATGACTTATTGCCCAAGAAATGGTAAAACAAGACATAATTATATTTGCGCTATTAATTTTACTTTCCACACTTCTCAGCCTATTCTTTTACCTACGCCTTACATATTCTATATCTCTTACCCTAGCACCAAGCTTATCCTCCTCCCCCTCACTATGATTTAATCCCCCAAAAAA-CACTTTAGCCACACCTATAGTTATGTCTCTTTTACTCCTCCCTGTTACCCCCATTATTATAGCCGTAATATANAAACTTAGGATAACCTAGACCAAGAGCCTTCAAAGCCCTAAGTAGAAGTTAAAATCTTCTAGTTTCTGTAAGACTTGCAGGACATTATCCTGCATCTTCTGAATGCAAATCAGATACTTTTATTAAGCTAAAGCCTTCTAGAAAGACGGGCCTTGATCCCGTAAAATTTTAGTTAACAGCTAAACGCTCAATCCAGCGAGCTTCATTCTACTTCTCCCGATTTTTTTAAAAACGGGAGAAGCCCCGGCAGAACTTCTTCTGCTTCTCCAGATTTGCAATCTGGCGTGTGACACCCCAGGACCTGATAAGAGGAGGACTTTAACCTCCCTTGGTGGAGCTACAAGCCACCGCCTAACCCTCGGCCATCTTACCCGTGATAATTACCCGCTGACTATTTTCAACCAATCACAAGGATATTGGTACCCTATACCTAATCTTTGGTGCCTGAGCAGGAATAGTGGGAACTGCCCTCAGTCTTCTTATCCGAGCTGAACTGAGTCAGCCAGGCTCCCTCCTTGGTGATGACCAAATTTATAATGTTATCGTTACCGCACATGCTTTCGTCATAATTTTCTTTATGGTTATGCCAATTCTAATCGGCGGCTTTGGCAACTGACTTGTTCCTTTAATAATCGGAGCCCCCGATATAGCTTTTCCTCGTATAAATAACATAAGCTTCTGATTACTCCCCCCATCCTTTTTACTTCTTCTGGCCTCCGCTGGGGTAGAAGCTGGGGCTGGAACTGGCTGAACTGTTTATCCTCCACTAGCCGGAAATCTCGCCCATGCGGGACCATCTGTAGATTTAACTATCTTTTCCCTTCACTTGGCAGGTGTTTCATCCATTCTAGGTGCAATTAATTTTATTACCACAACCTTAAATATGAAACCTCCTTCAATAACTCAATATCAAACACCTTTATTTGTGTGGTCTGTGCTAATTACCGCCGTTCTATTACTTCTCTCCTTACCAGTTCTTGCAGCAGGAATTACTATACTCTTAACTGATCGTAACCTAAATACAACATTCTTTGATCCTGCTGGAGGAGGTGACCCCATTTTATACCAACACCTCTTTTGATTCTTCGGACACCCAGAGGTTTATATTCTTATTCTTCCTGGCTTTGGTATTATTTCACATGTAGTAACATTTTACTCAAGTAAAAAAGAGCCATTTGGTTATATAGGAATGGTTTGAGCAATAATGTCAATTGGCCTCCTAGGCTTTATTGTTTGAGCTCACCACATGTTTACAACAGATCTAAATGTTGATACCCGAGCCTATTTTACATCTGCAACAATAATTATTGCCATCCCAACAGGAGTTAAAGTATTTAGCTGACTAGCCACAATGCATGGCGGAGTAATTAAATGAGATGCTCCAATACTATGGGCCCTAGGGTTTATTTTCCTATTTACAGTCGGTGGGCTAACTGGGATTGTTCTAGCAAATTCATCACTAGACATTGTTCTCCATGATACTTACTATGTTGTTGCTCACTTCCATTATGTACTATCAATGGGAGCCGTATTTGCTATCATAGCTGGATTTGTACACTGATTCCCATTATTTTCAGGATATACTCTTCACGAGACCTGAGCAAAAATTCACTTTGGAGTAATATTTACTGGGGTAAACCTAACCTTCTTCCCTCAACACTTTCTCGGATTAGCAGGCATGCCTCGACGATACTCAGACTATCCAGACGCATATACACTATGAAACACTGTCTCTTCTATTGGTTCCCTAATTTCATTAGTAGCTGTAGTTATTATAATGTTTATTATCTGAGAAGCTTTCTCATCTAAACGTCATCTGATTTCTGCCAGTATAACTTCAACTAATGTGGAGTGACTTTATGGATTCCCCCCTCTTCATCATACATTTGAAGAAGCTTCTTTTTCCCAAACCAATTAATCGAGAAAGGAGGGAATTGAACCCCCATCCACTGGTTTCAAGCCAGGTACATAACCACTCTGTCACTTTCTTAGAGGGATTNGTTAAATAATAACACTGCCTTGTCAAGACAAAATTACGAGTTAAATTCTCGTATTCCTCTAATGGCACACCCACTTCAATTAGGATTCCAAGACGCAGCATCCCCAATTATGGAGGAACTATTACACTTCCACGATCATACATTAATAGCAGTGTTCTTAATTAGCACTCTCGTTTTATATATTATTTCGACCCTTATAAGCACTAAACTCTCTAATACAAATACAATTGACGCACAAGAAATTGAAATAGTATGAACAATTATACCAGCCATCATTTTAATCGTGATTGCCCTTCCGTCACTTCGTATTTTATATTTAATGGATGAAGTTAGTAACCCAGATGTTACAGTTAAAGCTATTGGTCACCAATGATACTGAAGCTATGAGTATTCTGACTTTAACGATCTTAGCTTTGACTCTTATATAGTTCCCACTAAAGACCTTCTCCCCGGACAATTTCGACTTCTAGAAGTTGACAACCGAATAACCACCCCTGTCGGAATAACCACTCGAACCCTGATTACAGCAGAGGATGTTCTTCACTCATGAGCCGTCCCATCTTTAGGGGTAAAATTAGACGCAATCCCAGGACGGCTAAATCAAACCTCATTTATTATCTCACGACCTGGTGTTTACTACGGACAATGCTCTGAAATTTGTGGAGCAAACCACAGCTTTATGCCAATTGTTGTTGAATCTTTACCTATTAAGGAATTTTTAAACTGATCTTCTGCCTCAGTAAACGCCTCATTAAGANGCTATAGGACTAAGCAACAGCCTTTTAAGCTGTAGATAGGTGACTTCCAACCACCCTTAATGGCATGCCACAACTTGACCCAGCCCCATGATTCTTTATTTTATTTACTGCCTGAACAGTGTTTATTATATTTTCACCTATAAAAACCTCCAACTATACTCACCTAAATGACCCAACACCTAAAACTTTTAAAGGTCTTAATAAACCGTGATCTTGACCGTGACCATAAACCTGTTTAGCCAATTTGCCTCACCTTCACTACTTGGAATCCCACTTATTTTAATTGCCTTTTTAGTCCCATGATTTCTATTTCCAACCCCATGTAACCGATGAACTACAAACCGCTTAGTAACTATTCAAACATGATTTGTGAAAACCTTCACAAAACAAATCTTTCTCCCACTAAATTTTCCAGGACATAAATGAGCACTTATTCTCACGTCGTTAATGATTTTTCTTCTTGGAATAAATTTACTGGGCCTTCTTCCCTACACCTTTACCCCTACCACACAACTTTCACTTAATTTAGGACTCGCAATCCCCCTATGATTAGCCACAGTAGCTATTGGGTTTCGAAATCAACTTACAGCATCTCTAGGTCATTTTCTACCCGAAGGCACGCCTACCCTGTTAATTCCAATTTTAATTATTATCGAAACAATTAGCTTATTTATCCGACCAATAGCACTTGGGGTCCGACTTACTGCTAACCTAACAGCAGGCCACCTTCTTATTCAACTTATTTCAACCGCTACCATGGCCCTATTATTCTCAAACCCTATTGTTTCTTCACTAACATTTGCTACCCTTCTTCTCCTTACTATATTAGAGATTGCAGTCGCTATAATTCAAGCATACGTATTTGTCCTTCTCTTAAGCCTATATCTTCAAGAAAATACTTAATGGCACATCAAGCACATGCTTTTCACATAGTAGACCCAAGCCCATGACCACTTACAGGGGCAACAGCCGCCTTTATACTTACTACCGGCCTAGCAATATGATTTCACTACGGTTCAACCTGAATTATATTTATAGGACTTACACTTATACTCCTTACTATATATCAATGATGACGAGATGTTGTTCGTGAGGGCACATTTCAGGGTCATCACACAATTCCAGTCCAAAAAGGACTTCGTTATGGCATAATTCTATTTATCACCTCTGAAGTATTCTTTTTTATTGGATTTTTTTGAGCATTTTATAATGCCAGCTTAGCCCCAACCTTTGAAGTTGGAGAATGCTGACCACCCGCTGGTATCTCCCCATTAAATCCTTTTGAAGTCCCTCTATTAAATACAGCAGTCCTTCTTGCTTCAGGGGTCACAGTTACTTGAGCTCACCATAGTATTATGCAGGGAAACCGTAAAGAAGCAATTCAATCTCTCGCCTTAACTATTATTTTAGGAATATACTTTACAGCCCTACAAGCCATAGAATACTACGAAGCCCCTTTTACTATTGCAGACGGAATCTACGGATCAACATTTTTTGTGGCTACCGGCTTCCACGGGCTTCACGTTATTATTGGCTCACTATTTTTACTAACTTGCCTTCTGCGACAAATCAACTTTCACTTTACTGCACAACACCATTTTGGATTTGAAGCAGCTGCCTGATACTGACATTTTGTTGATGTAGTTTGACTTTTCTTATACGTCTCAATTTATTGATGAGGCTCATATTTTCTTAGTATAAATGAGTACTGATGACTTCCAATCATTAAGCCTTGGTTAAACCCCAGGAGAAAATAATGTCTCTATTTGTATTTATTACCCTAGCAATTGTTCTAATTTTAGCCACTGTTAGCTTCTGGTTACCAATAATTAATCCAGACTCAGAAAAACTCTCACCTTATGAATGTGGCTTTGACCCACTTGGATCAGCCCGACTACCATATTCTATGCGATTTTTCCTAGTAGCTATTCTTTTTTTACTATTTGATTTAGAAATTGCCCTTCTCCTCCCCACCCCCTGGGCAGCGCAACTTCCTCACCCCACATTATCAATTTTTTGAGCATCAATTATTCTTATTCTTTTAACTTTAGGTTTTATTTACGAATGACTTCAAGGAGGCCTAGAATGAGCTGAATGAGGAGTTAGTCTAAAAAAGACAGCTGATTTCGGCTCAGCAAATTATGGTTTAACCCCATAACACCTTTATGTTAACAAACGAGTCCTGATTACTTTCCTCTACATTTATATTAAGTCTTATTGGCCTATCATTTCACCGGGCACACTTACTCTCAGCATTACTCTGTTTAGAAGGAATAATACTATCAATTTTTATTGGACTCAGCCTATGAGCCTTAAAATTTACCTTAATTGCTCCACTAATATATCCTATTGTTATGTTAACAATATCTGCATGTGAAGCAGGCCTTGGCTTATCCCTTATAATTGCCACCGCCCGATCCCACGGATCTGATAATTTAAATACGCTTAATCTTCTACAATGCTAATAATTTCCATTCCATTAGCCACCCTTCTTCTCTCAACCTGACTGGCCCCTTCAAAGCGGTTGTGAGAAATTATAACAACCCAGTCCTTAATTATTGCCGTTATATCAACAGCCTGATTAGCCACTCAGGAGGCTTACCCATTTTTAAACAATTATCTATTTATTGATGAAATCTCATCTCCCCTTCTAGTACTTACCTGCTGACTTACAGCTCCAACACTACTTGCTAGTCAGAGTAAACTCTCCAAAGAACCCCTACCACGACAACGAACATACATTTTTACTATCATTGTACTCCAAATAACAACCCTCCTTGCATTTTTGGCGGACAACATAATCTTATTTTTTATTATATTTGAAGCAACTATAATTCCTACTTTAATTGTTATTACTCGATGAGGAGCCCAAAAAGAACGCATACTAGCCGGAACCTATTTAATCTTTTATACTTTATTTGGCTCTATGGCCCTCCTTACTGCCCTACTTTACTTCCATGAAACATTCGGAACAATATCAATCTCATTAATAAAATCTTTTTTTGTAGCCCAAACTTTTTCTTCCTGTTCAACAGCATGATGAATCGCTTGCTTTATTGCCTTTCTAGTAAAAATACCACTCTATGGTGTTCACCTCTGACTTCCAAAAGCGCACGTTGAAGCCCCTATTGCTGGATCAATAATTTTAGCAGGAACTTTACTAAAACTTGGTGGCTACGGAATTTTACGAATAAATATTTTTATAAATGACTCCCTCCTGCCCCTAGCAAAACCTCTTATTGTTTTTTCACTGTTTGGTGTTCTTTTATCAGCCATTTTATGTTCCCGCCAAACGGATTTAAAATCCCTAATTGCTTTTTCATCAGTAAGCCATATAGGATTAGTAATTGCCGCATCAATAATTAAGACAGAATGAAGCATTGCCGGCTCAATAGTCCTAATAATTTCCCACGGACTAGTTTCATCAGCCTTATTTTGCCTAGCTAACACTTCATATGAGCGCACCAACACCCGCACCCTTATTCTCCTTCAAGGGACCCAAATTGTTTTTCCACTAGCAGCAGCCTGATGACTTCTGGCTGCCCTAATAAATCTAGCTCTTCCACCATCCCCAAATTTTATTGGAGAGATATCAATTTTAACATCATTATTTCAATGATCAAACATAACACTCATTTTAACAGGATTAGGAATTATTTTTACCACAGCCTACTCCTTATATATATTTTGAGCTTCACAACGAGAGCACCTTCCATCCCACCTAAACTCTTTTCCACCAATGCAAACTCGAGAACATATTTTACTTGCCTTACATATCCTTCCAGCCCTACTCCTAATACTGAAACCCACCTTAATATTTTAAGTGAATATAGTTTATTAAAAATACTAGCTTGTGATTCTAGAGAAGGGGACTAATAACCCCCTATTCACCGAGCCTGACTGGATCAACGAGAACTGCTAATTACTCGCCACTATGGTTCAATTCCATAGCAGACTCGCCCTCGCAATTATTCAAATAACATTTTGAACATTTGCCATGAGTTTTCCTATTATTGCACTAACATCATACTTAATTAGCATGCTATCCCTTATTATTCCTTTATTTAACCCAAACTCAGCAGAATTTCACTTCAAAACAAAGACCGCCATTAAAACAGCTTTCTTTGTCTCAACTATTCCTGCCATCTTAATAATTAATGAAAATTCTTTATCCACCATTATTTCATGAAAGTGGTTTAATATTATAATAACCCCTTTCAACTTAACAATTCAACTTGACCAATACTCAATTCTTTTCATCCCAATCGCTCTAATAGTCTCATGAAGCATTATTGAGTATTCTCTTTGGTACATGCATGATGACATCAAGATCCAACTTTTCTTTAAATATTTACTTATTTTTTTACTAGCAATAATACTATTAGTATCAGCCGGCAACTTATTAATACTTTTTATTGGCTGGGAAGGAGTAGGAATTATATCTTATCTTTTAATTGGGTGATATTTTACACGGAGCAACGCCGGAGCAGCCGCTCTTCAAGCGGTACTGTATAACCGAATTGGAGACATTGGATTTTTATTTGCCATATTTTGACTTATTTCATCTTATGACTCAATTGACCTTAACTTTATCTTCTCAATGAATAACTCCACCCCCCTTCTACTAGCCTTCATTATTGCAGCCGCTAGTAAGTCAGCTCAATTTGGACTTCACCCATGACTCGCCTCCGCCATAGAAGGCCCCACCCCAGTATCAGCCCTACTTCACTCCAGCACAATGGTTGTTGCTGGGGTTTTTTT-ACTTATTCGCATTCATCCAATAATTAAAGATAACCAAACTGCCCTAACAACCTGTCTATGTCTTGGAGCTATTTCAACCGCATTTGCAGCTACATGTGCCCTCACCCAAAATGATATTAAAAAAATCATTGCCTTTTCAACATCAAGCCAACTCGGCCTTATAGTCGTAGCTATTGGCCTAAATATACCTCACCTAGCATTTTTTCACATCTGTACACATGCCTTCTTCAAGGCAATATTATTTTTATGCTCAGGATCAATTATTCATAACCTTAATGATGAACAAGACATTCGAAAAATGGGAGGCCTACAAAAAACCCTCCCATTCACCACAACATGTGTTACAGTTGGAAGCTTGGCCCTGATGGGAACCCCTTATCTTGCAGGCTTCTTTTCAAAAGACGCCATTATTGAAGCAATTAACACCTCCAATGTTAATGCATGGGCTTTGACCTTAACAATTATTGCCACCTCATTCACAGCCGTTTATAGCCTTCGAGTAATCTTCTTTGCATCAATACAGCACCCTCGCTTTTCTCCTGCCTCTTCTATTAATGAAAATAATCCAACAATTATTAACCCAATTAAACGTCTTGCCCTAGGTAGTGTAATTGCTGGACTATTGTTAAATCAAATTATTCTTCCATCTTCCCCTGTTACCATAACCATGCCAACCTATTTAAAGATAACCGCAATTATTGTAACCGTCCTAGGATTTATTATTGCCCTAGATCTAGCTAGTATCTCTTGAACAAAGGCCCCTGAACAAACAAATGTTTCAAAAACAATCAATACCTCTTTTTACCCGACCATTATTCATCGACTCATTCCCTCTTACGCCATAAACCTCAGCTTACGTGTTTCATCTCACCTAATTGACACCCTTTGACTAGAAAAAATTGGACCAAAAGGCTTAGCAGAACTCCAACTGCCCCCAATCATAAAAAATCAAGAAATCCAACGAGGGTTAATCAAAATTTACCTCTCCATCTTCATTTTTACCACTATTCTATGTCTAATTGTCTTACAGCTCGCAAGACACCACTATAATGGCCCCGAACCACCTCTAATACTGCAAACAACGTTAATAAAAGAGCCCACCCTACCACTATTAAAACCCCTCCCCCTCAGAAAAACATTGTTGCCACCCCAAATCAATCCCCCACATATACTCCTATATTAGCTACCCCTGCAATCCCCTCATCAACACCCCCAATAACTCATCAAGCCCCCAACAATAAAACATAAGCAGTAATGTATGATCAAACAACCCCTCCCCCCCAAGCCTCTGGATAAGGTTCCGCAACTAAAGCAGCAGAGTAAGCAAACACCACTATTATTCCACCAAGATATACTAAAAACAAAACTAAGCATAAAAAAGAAACACCACCATCCATCAGAATTAAACACCCTGCCCCTGCCGAACCTACTAATCCAAGTGCAGCATAATAGGGAGAAGGATTTGAAGCTACCGCTAATAATCCAACAATCAACCCCAACTCAAATAATATAATCATAATTCCTACAAGGATTTTAACCTAGACTTACAGTCTGAAAAACTGTTGTTGTATTCAACTATAAGAACACTAATGGCCCCAGTACTTCGCAAAACCCATCCTCTAGTAAAAATTATTAATAACTCGTTTATTGATCTTCCAGCACCAGTCAATCTTTCATCGCTATGAAACTTTGGCTCTCTGTTAGGAGTTTGCTTAATTGCCCAAATCGCAACCGGCTTATTTCTAGCAATGCACTATACTGCTGATACATCCATAGCTTTTTCATCCGTAGCCCACATCTGCCGAGACGTAAATAACGGATGATTACTTCGCAACCTTCATGCAAACGGAGCCTCATTCTTCTTCATCTGCATCTACCTTCACATTGGACGAGGGATATACTACGGCTCATACCTTTTTAAAGAAACCTGAAATATCGGAGTAATTCTCCTTTTCCTCGTTATAGCTACAGCATTTGTAGGCTATGTTCTTCCATGAGGACAAATGTCCTTCTGAGGCGCAACAGTTATCACAAACCTCCTCTCTGCCGCCCCATACATTGGGACCGAACTTGTTCAATGAATTTGAGGAGGTTTTTCAGTAGACAATGCCACCCTAACACGATTTTTTACTTTTCACTTTATTCTCCCATTTATCATTGCAGGTGCTTCCATACTTCACCTTCTTTTTCTTCATCAGACAGGGTCCTCAAACCCAACAGGACTTAACTCAAACTTTGACAAAATTCCATTTCACGCTTACTACTCCTATAAAGACATCTTCGGCTTCGCGTTAATACTAGCCTTCTTAGCCCTCCTATCCACCTTCGCCCCCAACCTCTTAGGTGATCCTGATAATTTTACCCCGGCAAACCCTTTAGTTACACCACCCCATATTAAACCAGAATGATACTTCTTATTTGCCTACGCCATTCTTCGCTCAATCCCAAATAAACTAGGAGGGGTCCTCGCTCTTTTATTTTCTATTATAATTCTCCTGCTTATACCTCTTCTCCACACTTCTAACCAACGAACCCTTATATTCCGCCCTTTGGCAAAACTATTCTTCTGAACGTTAGTAGCCAACACTCTTATTTTAACCTGAATTGGAGGACAGCCAGTAGAAGATCCCTACATCATAATTGGCCAACTAGCTTCCGTCTCTTACTTCACCATCTTCATTATTTTTATCCCCCTTCTAGGACTCATAGAGAACAAACTAGCTCGTCTTAACAGAACTTTTTCATTGGAAGTTGTTGTCCCACTATCATTAACTTTTTCCTGTATTAAACATATTCACCAAACACTTATTACACCCATATATTAATTTTATACAGTCCTTATATCTCAACAATAGACTTTCGCGGTCCTATAAATAATCTATGCTAGAACACAGCCTATATGATGATGTATGATATAGTACATATTATGTATGCATGAAGGACATATTATGTATAATCGAGCATTCATCTTATTTCCCCATGCATATCATTTCCCATCATTATTAATATTTCCACATATGTAAACTTAACATAAATGAATAACAACTACTAGCAATATTACAGTCCTTATATCTCAACAATAGACTTTCGCGGTCCTATAAATAATCTATGCTAGAACACAGCCTATATGATGATATATGATATAGTACATATTATGTATGCATGAAGGACATATTATGTATAATCGAGCATTCATCTTATTTCCCCATGCATATCATTTCCCATCATTATTAATATTTCCACATATGTAAACTTAACATAAATGAATAACAATTACTAGCAATATTGTAATACATTCGTTTCACGAAGATGGAATGGATATTAATGAATGAAGACTATGTCTCTACAGTTTAGCCTTCCCTTGAATTAAGAACACTTATATTACTTAGACAAAGTTAAACTCAAGTATTTTCCTTATTTCATGAATGATTTAAGGACATACAATTTATTCTATCGAGCAATCTCAGTCATTTTCACCATTCAAGTGATAACCAATTAAATCTGATTAATCAACAATCTCTTTATCAGCAGTAAAATATAATCAACTTAAACCCAATTACATA-CGCTCATAAAATTTTGAACTGGACCTTAATAGTCCCAGTCAATACGAATAATACTTATAAATTAACTTGAATAATAAACAACCATGGTCTATCTCATTAAAGAAATATAAATGTGTAACATACATTACTAATCTT-ACAACATGAATATTCTTCTCCCAAACTCTTAAAATTCAACATCAAGACTGTCTTTATCCCCTATCGTACCTTAAAGAGGCCTCAGAGAAATCAAGGACTTGGTAGATCTTAACCTCCAATGGACCTACCACAAGAGTGACAGTAATCCCGCTTCAGGAGGCATCTGACGGAACTGAATCTATGGACTTTTATAGCATAATCGGTCTATACTGAAATCTAAAGAGCCTCCCTCTTTATGAGATCTGGTACCTTAAAGACCTTAACCTGGCCTTACTTGAAACTGGTAAGCATTGATGGGTTTTTATATATAGGAGCTTTCCCCTGGCATCTCATAGTGGGGTAATGGCACATTAACAAGGTTGTCCCACTTAATGCAAGCGTGATTGTCTAGCATAAAAAGAAGGTTAGCATGTAGTGAATGTTTATTAGACATAACATATTTTGCCATATTTTTTTTAACCCTATTTTTTCTATTCCCCCCGGGAGTCCACTCTTCCACCTAAAATTTTTACATTTGCTAAAACCCGTCGGGGCCCCCCCC-TCCCCAAAAAATAGCTCAACAGCTCATTTTATTTATATACTCTTGAAAACCACCTATTCAACTTTTCCAAACAATCTAATTTACCTACACACCATTTTTACTCTTTTAAGGAGCTTTCACCAATTTAAAATTCATGTATATATATATATATATATATA----TTAAATAAAAATTCTTAATATTAGCTAATCAACGTCCACTAGCTTATATCTGAATTAAATCTCCTTATTTCTCCACTATAATAAAAAATAAAATACATGTATATATATATAT--GTATAAATTGACCACATCTTTGTCTTTCAAGGACATCTTCAATTTTTTTATATAGTACTTGCAAAAATCTTCT
>RMH008B
GCTTTTGAAGGAAAATAGTTTTCCCCTGGTCTTAGGCTCCAGTAACTCTTGGTGCAAATCCAAGTAAAAGCTGCTTCAGTAGCTTAAACATTAAAGCATTGGTCTTGTAAACCAAAGAATGAAGAATAAACCCTTCCTGAGGCTCAGGACAGAGAGAATTTAACTCCCACAGCTAACCCCCAAAGCTAGCATTCTATTTAAATTATATCCTGTTTAAATAGCTTAAATAAAGCATAGCACTGAAAATGCTAAGATGGACCCTAAAAGGTCCTTTAAACACAAAGGTTTGGTCCTGGCCTTGAGGTCAGTTATTACTTAATATACACATGCAAGTATCCGCTCCCCTGTGAGAACGCCCTTTAACCCCTTTTAGGGACAAGGAGCTGGTATCAGGCACGAAAATCTGCCCAAAACACCTAGCCACGCCACACCCACAAGGGAATTCAGCAGTGATTAACATTGAGTATTAGCGCAAGCTAGACTCAGTTAAAGTAAGACAGAGCCGGCTAATCTGGTGCCAGCCGCCGCGGTTACACCACGTGACTCAAATTGACCTCCTCCGGCGTAAAGCGTGATTAAAGTTACCCCTTTCTAGAGTTAAACTAAAACTAAGCTGTGACACGCCTGTTTATTAAGAAACCCAAAAACGAAAGTTACTCTAATATAATCAACTTGAACTCACGACAGCTGGGATACAAACTGGGATTAGATACCCCACTATGCCCAGCCGTAAACTTTAACTTACACTCAAATCGCCAGGGAACTACGAGCTAAGCTTAAAACCCAAAGGACTTGACGGTACCCCATATCCCCCTAGAGGAGCCTGTCCTATAATCGATAATCCACGTTTAACCTCACCATTTTTTGTTAATCAGCCTGTATACCTCCGTCGTCAGCTTACCACGTGAGCGCCAATTAGTGAGCTTAATGTCTTTCACCAACACGTCAGGTCAAGGTGCAGCAAATGAAATGGGAAGAGATGGGCTACACTTTCTATATTAGAAAAAACGAAAAACTATTTATGAAAACTAGTTGGAAGGCGGATTTAGCAGTAAAAAGGAATCAGAATGTCCATTTTAACCCGGCACTGGGGTGTGTACACACCGCCCGTCACCCTCTTCAGGGCTTCTTACCTAGTTCTTAACAAACTAAAGCATAACAGAAGAGGCAAGTCGTAACATGGTAAGTATACCGGAAGGTGTGCTTGGAAACGTAATGTAGCTTAATTAAAGCATCTCGCTTACACCGAGAAAATGTCCGTGAAAACCAGACCATTTCGAGCTAAAAACCTAGCCCAACTAAACATGAATATCCTCAAATTAATTTATTTTTAATAATAAATCATTTTGTTATTTTAGTAAAGGAGATTGAAAAATTTATTGGAGCTATAATAACAGTACCGCAAGGGAACGGTGAAATATGAAATGAAAAATTTTTAAGCAAGAAAAAGTAAAGACTACTCCTTGTACCTTTTGCATCATGGTTTAACTAGTCCAATCAAGCACAACGTATTTAAGTTTGACTTCCCGAAACTAAGTGAGCTACTTCAAGGCAGCTGATAGAGCGAACCCGTCTCTGTAGCAAAAGAGTGGGATGATCTTCAAGTAGCGGTGACAGACCTAACGAGCTTAGTGATAGCTGGTTACTCAAGAAATGGATCTAAGTCCAACCTGAAATTCATTCTAGTCCACCAAAACAACCACCTGAATTTCAGCGTAATTCAAATAAGGTACAGCCTATTTGAAACAGGATACAACCTAAATTAATGGATAAGACTAGCTCAATACACAACCAAGTGGGCCTAAAAGCAGCCACCTTTTAAATAGCGTCAAAGCTTAATTGTTATTTTTGCCTAATTACTTAATTATTATCTTAATCCTCTATTAATACTGAGTAATTCTATATTATTATAGAAATTTTTATGTTAAAACTAGTAACAAGAAGAAGACTCTTCTCTTTAATGTAAGTGTAAATCAGAAAGGACAAACCACTGATAATTAACGTCACTGAAACCAAAGTAGAAACTCATCAAGAAAAATCTACTTTCATTAACGTTAACCTAACACAAGGACATTTCAAGAAAGATTAAAAGAAAAAGAAGGAACTCGGCAAACATTAACCTCGCCTGTTTACCAAAAACATCGCCTCTTGATTCTTATAAGAGGTCCAGCCTGCCCAGTGACCATGTTCAACGGCCGCGGTATCCTAACCGTGCGAAGGTAGCGTAATCACTTGTTCTTTAANTGTGGACTAGTATGAATGGCACCACGAAGGTTATACTGTCTCCTTTTTCTAATCAGTGAAACTAATCTCCCCGTGAAGAAGCGAGGATATACCTACAAGACGAGAAGACCCTATGGAGCTTTAAACAACACAGCAATTACCTGCTAAACTAAGAAGTTTCTGAACATTTTCAATCTTTTAAGTAATCTGACTGCAAGTTTTTGGTTGGGGTGACCACGGAGCATAACACAACCTCCATGTTGAAAGAATTCTTTCTAAGCCAAGAACAACCTTTCTAAGCATCAATATATTGACATCCATTGACCCAATACATTTGACCAACGAACCAAGTTACCCTAGGGATAACAGCGCAATCCACTTCAAGAGCTCCTATCGACAAGTGGGTTTACGACCTCGATGTTGGATCAGGGTATCCCAGTGGTGCAGCCGCTACTAAAGGTTCGTTTGTTCAACGATTAAAACCCTACGTGATCTGAGTTCAGACCGGAGTAATCCAGGTCAGTTTCTATCTATACATGAGTTTCTTCTAGTACGAAAGGACCGGAGAAACGCGGCCCATATTTTTTACAAGCCGCAGCTACTAAATTATGATTTAAACTCAATAATATTGTAGCCCATAATTTTACTCAAGACAAGAGTAGTTAACGTAGCAAAACCTGGTATTGCAAAAGACCTAAACCCTTTCTATAGAAGTTCAAATCTTCTCGTTAACTTTGAACCTTTATTTAATTATTTCTACACTTTGTTATATTGCACCAATTCTTCTGGCAGTTGCTTTTCTTACCCTAATTGAACGCAAAGTGCTTGGCTACATGCAGCACCGAAAAGGCCCTAACATTGTTGGTCCAATAGGCCTCCTTCAACCAATTGCAGACGGAGTAAAACTATTTATTAAAGAACCAATTCGGCCATCTACCTCATCTCAAACACTATTTCTTCTAGCCCCTGTAATAGCTCTATCATTAGCAATAATCATTTGGACCCCCATTCCTATACCAATTTCACTCTCTGATATAAACTTAGGAGTTATATTTCTCCTAGCCCTTTCTAGTCTTACCGTCTATTCCATCCTGGGTTCAGGCTGAGCCTCAAATTCTAAATATGCCCTAATTGGAGCTTTACGAGCAGTAGCACAAACTATTTCATACGAAGTAACTCTAGCCCTTATTCTCCTTTGCACTATTTTGCTATCAGGAAACTTCTCCCTTCAAAACTTTAGCATCACCCAAGAACCCATATGATTAATTATCCCAACATGACCCCTAGCTATAATATGATATATCTCCACCCTAGCAGAGACAAACCGAGCCCCATTTGACCTCACTGAAGGAGAATCTGAGTTAGTATCAGGGTTTAACGTAGAATACGCAGGGGGACCATTTGCCCTATTTTTTCTTGCCGAATACGCTAACATCTTGATGATAAACACAGTTTCTGCTATTATTTTTCTAGGATCCTCCACCCTTCTCCTCCTAACATTTACTACAACATCACTAATACTAAAATCCGCTATTCTTTCTATGGTTTTCCTCTGAATTCGAGCCTCCTACCCACGATTCCGCTATGATCAACTTATACACCTAGTTTGAAAAAACTTCCTCCCCCTTACCTTAGCATTAACAATTTGATATATTTCATTTCCAATTTCACTCTTACTTACCCCACCAATTTTATGGAAGCGTGCCTGAAAGCTAAGGGCCTCCTTGATAGGGAGGACCATAGGAGTTCAAACCTCCTCACTTCCTTAGAAAGATAGGAATTGAACCTATAACTGGGAGATCAAAACTCCCTGTAATTCCGTTTTACCACTTTCTAGTAAAGTCAGCTAAATAAGCTTTTGGGCCCATACCCCAAACATGTTGGTTAAACCCCCTCCTTTACTAATTAATCCATATGCTCTATCAGTAATTGTCTCAAGCCTCGCCCTAGGCACTATCTTAACATTGTCAAGTTATCATTGAATTTTAGCATGAATTGGCCTTGAAATTAATACACTAGCTATTATTCCAATAATAACCAAAACCCCTCATCCACGAGCCATTGAAGCCGCAACAAAATACTTCTTAACACAAGCCGCAGCATCAGCCCTTATTTTATTTTCTAGCATCCTTAATGCATATATTTTAGGAGAGTGATCTATTAATTCACCAACTCACCCCATTTCAGCTACCCTCCTGTCAATTGCCATTGCAATAAAACTCGGAATTGCCCCATTTCATTTTTGACTCCCAGAGGTACTTCAAGGATCCACCCTACAAACAGGCCTGATTCTTTCTACATGACAAAAATTAGCTCCAATAGCCCTTCTTCTTCAACTATCACAATCAGTAAACCTAAACCTTATACTCACTTTAGGCCTTTTGTCAACTATTATTGGAGGATGGGGTGGAATTAATCAAACTCAAATCCGAAAAGTATTAGCCTTCTCTTCTGTAGCCCACTTAGGATGAATATTAGCAATCCTTAAAATCTCTCCACAATTAACACTTTTAAACTTTTTTCTTTATATTCTAATAACATCTACACTTTTCTTAACCTTTATATCATTAAACACAAAAAA-TATGTATGAACTCTCGACCTCCTGATCCAAAACCCCAGCGCTCACAGCACTCTCTATACTTTCCCTGCTATCACTAAGTGGACTACCCCCACTAACAGGATTTATACCAAAATGACTTATTGCCCAAGAAATGGTAAAACAAGACATAATTATATTTGCGCTATTAATTTTACTTTCCACACTTCTCAGCCTATTCTTTTACCTACGCCTTACATATTCTATATCTCTTACCCTAGCACCAAGCTTATCCTCCTCCCCCTCACTATGATTTAATCCCCCAAAAAA-CACTTTAGCCACACCTATAGTTATGTCTCTTTTACTCCTCCCTGTTACCCCCATTATTATAGCCGTAATATANAAACTTAGGATAACCTAGACCAAGAGCCTTCAAAGCCCTAAGTAGAAGTTAAAATCTTCTAGTTTCTGTAAGACTTGCAGGACATTATCCTGCATCTTCTGAATGCAAATCAGATACTTTTATTAAGCTAAAGCCTTCTAGAAAGACGGGCCTTGATCCCGTAAAATTTTAGTTAACAGCTAAACGCTCAATCCAGCGAGCTTCATTCTACTTCTCCCGATTTTTTTAAAAACGGGAGAAGCCCCGGCAGAACTTCTTCTGCTTCTCCAGATTTGCAATCTGGCGTGTGACACCCCAGGACCTGATAAGAGGAGGACTTTAACCTCCCTTGGTGGAGCTACAAGCCACCGCCTAACCCTCGGCCATCTTACCCGTGATAATTACCCGCTGACTATTTTCAACCAATCACAAGGATATTGGTACCCTATACCTAATCTTTGGTGCCTGAGCAGGAATAGTGGGAACTGCCCTCAGTCTTCTTATCCGAGCTGAACTGAGTCAGCCAGGCTCCCTCCTTGGTGATGACCAAATTTATAATGTTATCGTTACCGCACATGCTTTCGTCATAATTTTCTTTATGGTTATGCCAATTCTAATCGGCGGCTTTGGCAACTGACTTGTTCCTTTAATAATCGGAGCCCCCGATATAGCTTTTCCTCGTATAAATAACATAAGCTTCTGATTACTCCCCCCATCCTTTTTACTTCTTCTGGCCTCCGCTGGGGTAGAAGCTGGGGCTGGAACTGGCTGAACTGTTTATCCTCCACTAGCCGGAAATCTCGCCCATGCGGGACCATCTGTAGATTTAACTATCTTTTCCCTTCACTTGGCAGGTGTTTCATCCATTCTAGGTGCAATTAATTTTATTACCACAACCTTAAATATGAAACCTCCTTCAATAACTCAATATCAAACACCTTTATTTGTGTGGTCTGTGCTAATTACCGCCGTTCTATTACTTCTCTCCTTACCAGTTCTTGCAGCAGGAATTACTATACTCTTAACTGATCGTAACCTAAATACAACATTCTTTGATCCTGCTGGAGGAGGTGACCCCATTTTATACCAACACCTCTTTTGATTCTTCGGACACCCAGAGGTTTATATTCTTATTCTTCCTGGCTTTGGTATTATTTCACATGTAGTAACATTTTACTCAAGTAAAAAAGAGCCATTTGGTTATATAGGAATGGTTTGAGCAATAATGTCAATTGGCCTCCTAGGCTTTATTGTTTGAGCTCACCACATGTTTACAACAGATCTAAATGTTGATACCCGAGCCTATTTTACATCTGCAACAATAATTATTGCCATCCCAACAGGAGTTAAAGTATTTAGCTGACTAGCCACAATGCATGGCGGAGTAATTAAATGAGATGCTCCAATACTATGGGCCCTAGGGTTTATTTTCCTATTTACAGTCGGTGGGCTAACTGGGATTGTTCTAGCAAATTCATCACTAGACATTGTTCTCCATGATACTTACTATGTTGTTGCTCACTTCCATTATGTACTATCAATGGGAGCCGTATTTGCTATCATAGCTGGATTTGTACACTGATTCCCATTATTTTCAGGATATACTCTTCACGAGACCTGAGCAAAAATTCACTTTGGAGTAATATTTACTGGGGTAAACCTAACCTTCTTCCCTCAACACTTTCTCGGATTAGCAGGCATGCCTCGACGATACTCAGACTATCCAGACGCATATACACTATGAAACACTGTCTCTTCTATTGGTTCCCTAATTTCATTAGTAGCTGTAGTTATTATAATGTTTATTATCTGAGAAGCTTTCTCATCTAAACGTCATCTGATTTCTGCCAGTATAACTTCAACTAATGTGGAGTGACTTTATGGATTCCCCCCTCTTCATCATACATTTGAAGAAGCTTCTTTTTCCCAAACCAATTAATCGAGAAAGGAGGGAATTGAACCCCCATCCACTGGTTTCAAGCCAGGTACATAACCACTCTGTCACTTTCTTAGAGGGATTNGTTAAATAATAACACTGCCTTGTCAAGACAAAATTACGAGTTAAATTCTCGTATTCCTCTAATGGCACACCCACTTCAATTAGGATTCCAAGACGCAGCATCCCCAATTATGGAGGAACTATTACACTTCCACGATCATACATTAATAGCAGTGTTCTTAATTAGCACTCTCGTTTTATATATTATTTCGACCCTTATAAGCACTAAACTCTCTAATACAAATACAATTGACGCACAAGAAATTGAAATAGTATGAACAATTATACCAGCCATCATTTTAATCGTGATTGCCCTTCCGTCACTTCGTATTTTATATTTAATGGATGAAGTTAGTAACCCAGATGTTACAGTTAAAGCTATTGGTCACCAATGATACTGAAGCTATGAGTATTCTGACTTTAACGATCTTAGCTTTGACTCTTATATAGTTCCCACTAAAGACCTTCTCCCCGGACAATTTCGACTTCTAGAAGTTGACAACCGAATAACCACCCCTGTCGGAATAACCACTCGAACCCTGATTACAGCAGAGGATGTTCTTCACTCATGAGCCGTCCCATCTTTAGGGGTAAAATTAGACGCAATCCCAGGACGGCTAAATCAAACCTCATTTATTATCTCACGACCTGGTGTTTACTACGGACAATGCTCTGAAATTTGTGGAGCAAACCACAGCTTTATGCCAATTGTTGTTGAATCTTTACCTATTAAGGAATTTTTAAACTGATCTTCTGCCTCAGTAAACGCCTCATTAAGANGCTATAGGACTAAGCAACAGCCTTTTAAGCTGTAGATAGGTGACTTCCAACCACCCTTAATGGCATGCCACAACTTGACCCAGCCCCATGATTCTTTATTTTATTTACTGCCTGAACAGTGTTTATTATATTTTCACCTATAAAAACCTCCAACTATACTCACCTAAATGACCCAACACCTAAAACTTTTAAAGGTCTTAATAAACCGTGATCTTGACCGTGACCATAAACCTGTTTAGCCAATTTGCCTCACCTTCACTACTTGGAATCCCACTTATTTTAATTGCCTTTTTAGTCCCATGATTTCTATTTCCAACCCCATGTAACCGATGAACTACAAACCGCTTAGTAACTATTCAAACATGATTTGTGAAAACCTTCACAAAACAAATCTTTCTCCCACTAAATTTTCCAGGACATAAATGAGCACTTATTCTCACGTCGTTAATGATTTTTCTTCTTGGAATAAATTTACTGGGCCTTCTTCCCTACACTTTTACCCCTACCACACAACTTTCACTTAATTTAGGACTCGCAATCCCCCTATGATTAGCCACAGTAGCTATTGGGTTTCGAAATCAACTTACAGCATCTCTAGGTCATTTTCTACCCGAAGGCACGCCTACCCTGTTAATTCCAATTTTAATTATTATCGAAACAATTAGCTTATTTATCCGACCAATAGCACTTGGGGTCCGACTTACTGCTAACCTAACAGCAGGCCACCTTCTTATTCAACTTATTTCAACCGCTACCATGGCCCTATTATTCTCAAACCCTATTGTTTCTTCACTAACATTTGCTACCCTTCTTCTCCTTACTATATTAGAGATTGCAGTCGCTATAATTCAAGCATACGTATTTGTCCTTCTCTTAAGCCTATATCTTCAAGAAAATACTTAATGGCACATCAAGCACATGCTTTTCACATAGTAGACCCAAGCCCATGACCACTTACAGGGGCAACAGCCGCCTTTATACTTACTACCGGCCTAGCAATATGATTTCACTACGGTTCAACCTGAATTATATTTATAGGACTTACACTTATACTCCTTACTATATATCAATGATGACGAGATGTTGTTCGTGAGGGCACATTTCAGGGTCATCACACAATTCCAGTCCAAAAAGGACTTCGTTATGGCATAATTCTATTTATCACCTCTGAAGTATTCTTTTTTATTGGATTTTTTTGAGCATTTTATAATGCCAGCTTAGCCCCAACCTTTGAAGTTGGAGAATGCTGACCACCCGCTGGTATCTCCCCATTAAATCCTTTTGAAGTCCCTCTATTAAATACAGCAGTCCTTCTTGCTTCAGGGGTCACAGTTACTTGAGCTCACCATAGTATTATGCAGGGAAACCGTAAAGAAGCAATTCAATCTCTCGCCTTAACTATTATTTTAGGAATATACTTTACAGCCCTACAAGCCATAGAATACTACGAAGCCCCTTTTACTATTGCAGACGGAATCTACGGATCAACATTTTTTGTGGCTACCGGCTTCCACGGGCTTCACGTTATTATTGGCTCACTATTTTTACTAACTTGCCTTCTGCGACAAATCAACTTTCACTTTACTGCACAACACCATTTTGGATTTGAAGCAGCTGCCTGATACTGACATTTTGTTGATGTAGTTTGACTTTTCTTATACGTCTCAATTTATTGATGAGGCTCATATTTTCTTAGTATAAATGAGTACTGATGACTTCCAATCATTAAGCCTTGGTTAAACCCCAGGAGAAAATAATGTCTCTATTTGTATTTATTACCCTAGCAATTGTTCTAATTTTAGCCACTGTTAGCTTCTGGTTACCAATAATTAATCCAGACTCAGAAAAACTCTCACCTTATGAATGTGGCTTTGACCCACTTGGATCAGCCCGACTACCATATTCTATGCGATTTTTCCTAGTAGCTATTCTTTTTTTACTATTTGATTTAGAAATTGCCCTTCTCCTCCCCACCCCCTGGGCAGCGCAACTTCCTCACCCCACATTATCAATTTTTTGAGCATCAATTATTCTTATTCTTTTAACTTTAGGTTTTATTTACGAATGACTTCAAGGAGGCCTAGAATGAGCTGAATGAGGAGTTAGTCTAAAAAAGACAGCTGATTTCGGCTCAGCAAATTATGGTTTAACCCCATAACACCTTTATGTTAACAAACGAGTCCTGATTACTTTCCTCTACATTTATATTAAGTCTTATTGGCCTATCATTTCACCGGGCACACTTACTCTCAGCATTACTCTGTTTAGAAGGAATAATACTATCAATTTTTATTGGACTCAGCCTATGAGCCTTAAAATTTACCTTAATTGCTCCACTAATATATCCTATTGTTATGTTAACAATATCTGCATGTGAAGCAGGCCTTGGCTTATCCCTTATAATTGCCACCGCCCGATCCCACGGATCTGATAATTTAAATACGCTTAATCTTCTACAATGCTAATAATTTCCATTCCATTAGCCACCCTTCTTCTCTCAACCTGACTGGCCCCTTCAAAGCGGTTGTGAGAAATTATAACAACCCAGTCCTTAATTATTGCCGTTATATCAACAGCCTGATTAGCCACTCAGGAGGCTTACCCATTTTTAAACAATTATCTATTTATTGATGAAATCTCATCTCCCCTTCTAGTACTTACCTGCTGACTTACAGCTCCAACACTACTTGCTAGTCAGAGTAAACTCTCCAAAGAACCCCTACCACGACAACGAACATACATTTTTACTATCATTGTACTCCAAATAACAACCCTCCTTGCATTTTTGGCGGACAACATAATCTTATTTTTTATTATATTTGAAGCAACTATAATTCCTACTTTAATTGTTATTACTCGATGAGGAGCCCAAAAAGAACGCATACTAGCCGGAACCTATTTAATCTTTTATACTTTATTTGGCTCTATGGCCCTCCTTACTGCCCTACTTTACTTCCATGAAACATTCGGAACAATATCAATCTCATTAATAAAATCTTTTTTTGTAGCCCAAACTTTTTCTTCCTGTTCAACAGCATGATGAATCGCTTGCTTTATTGCCTTTCTAGTAAAAATACCACTCTATGGTGTTCACCTCTGACTTCCAAAAGCGCACGTTGAAGCCCCTATTGCTGGATCAATAATTTTAGCAGGAACTTTACTAAAACTTGGTGGCTACGGAATTTTACGAATAAATATTTTTATAAATGACTCCCTCCTGCCCCTAGCAAAACCTCTTATTGTTTTTTCACTGTTTGGTGTTCTTTTATCAGCCATTTTATGTTCCCGCCAAACGGATTTAAAATCCCTAATTGCTTTTTCATCAGTAAGCCATATAGGATTAGTAATTGCCGCATCAATAATTAAGACAGAATGAAGCATTGCCGGCTCAATAGTCCTAATAATTTCCCACGGACTAGTTTCATCAGCCTTATTTTGCCTAGCTAACACTTCATATGAGCGCACCAACACCCGCACCCTTATTCTCCTTCAAGGGACCCAAATTGTTTTTCCACTAGCAGCAGCCTGATGACTTCTGGCTGCCCTAATAAATCTAGCTCTTCCACCATCCCCAAATTTTATTGGAGAGATATCAATTTTAACATCATTATTTCAATGATCAAACATAACACTCATTTTAACAGGATTAGGAATTATTTTTACCACAGCCTACTCCTTATATATATTTTGAGCTTCACAACGAGAGCACCTTCCATCCCACCTAAACTCTTTTCCACCAATGCAAACTCGAGAACATATTTTACTTGCCTTACATATCCTTCCAGCCCTACTCCTAATACTGAAACCCACCTTAATATTTTAAGTGAATATAGTTTATTAAAAATACTAGCTTGTGATTCTAGAGAAGGGGACTAATAACCCCCTATTCACCGAGCCTGACTGGATCAACGAGAACTGCTAATTACTCGCCACTATGGTTCAATTCCATAGCAGACTCGCCCTCGCAATTATTCAAATAACATTTTGAACATTTGCCATGAGTTTTCCTATTATTGCACTAACATCATACTTAATTAGCATGCTATCCCTTATTATTCCTTTATTTAACCCAAACTCAGCAGAATTTCACTTCAAAACAAAGACCGCCATTAAAACAGCTTTCTTTGTCTCAACTATTCCTGCCATCTTAATAATTAATGAAAATTCTTTATCCACCATTATTTCATGAAAGTGGTTTAATATTATAATAACCCCTTTCAACTTAACAATTCAACTTGACCAATACTCAATTCTTTTCATCCCAATCGCTCTAATAGTCTCATGAAGCATTATTGAGTATTCTCTTTGGTACATGCATGATGACATCAAGATCCAACTTTTCTTTAAATATTTACTTATTTTTTTACTAGCAATAATACTATTAGTATCAGCCGGCAACTTATTAATACTTTTTATTGGCTGGGAAGGAGTAGGAATTATATCTTATCTTTTAATTGGGTGATATTTTACACGGAGCAACGCCGGAGCAGCCGCTCTTCAAGCGGTACTGTATAACCGAATTGGAGACATTGGATTTTTATTTGCCATATTTTGACTTATTTCATCTTATGACTCAATTGACCTTAACTTTATCTTCTCAATGAATAACTCCACCCCCCTTCTACTAGCCTTCATTATTGCAGCCGCTAGTAAGTCAGCTCAATTTGGACTTCACCCATGACTCGCCTCCGCCATAGAAGGCCCCACCCCAGTATCAGCCCTACTTCACTCCAGCACAATGGTTGTTGCTGGGGTTTTTTT-ACTTATTCGCATTCATCCAATAATTAAAGATAACCAAACTGCCCTAACAACCTGTCTATGTCTTGGAGCTATTTCAACCGCATTTGCAGCTACATGTGCCCTCACCCAAAATGATATTAAAAAAATCATTGCCTTTTCAACATCAAGCCAACTCGGCCTTATAGTCGTAGCTATTGGCCTAAATATACCTCACCTAGCATTTTTTCACATCTGTACACATGCCTTCTTCAAGGCAATATTATTTTTATGCTCAGGATCAATTATTCATAACCTTAATGATGAACAAGACATTCGAAAAATGGGAGGCCTACAAAAAACCCTCCCATTCACCACAACATGTGTTACAGTTGGAAGCTTGGCCCTGATGGGAACCCCTTATCTTGCAGGCTTCTTTTCAAAAGACGCCATTATTGAAGCAATTAACACCTCCAATGTTAATGCATGGGCTTTGACCTTAACAATTATTGCCACCTCATTCACAGCCGTTTATAGCCTTCGAGTAATCTTCTTTGCATCAATACAGCACCCTCGCTTTTCTCCTGCCTCTTCTATTAATGAAAATAATCCAACAATTATTAACCCAATTAAACGTCTTGCCCTAGGTAGTGTAATTGCTGGACTATTGTTAAATCAAATTATTCTTCCATCTTCCCCTGTTACCATAACCATGCCAACCTATTTAAAGATAACCGCAATTATTGTAACCGTCCTAGGATTTATTATTGCCCTAGATCTAGCTAGTATCTCTTGAACAAAGGCCCCTGAACAAACAAATGTTTCAAAAACAATCAATACCTCTTTTTACCCGACCATTATTCATCGACTCATTCCCTCTTACGCCATAAACCTCAGCTTACGTGTTTCATCTCACCTAATTGACACCCTTTGACTAGAAAAAATTGGACCAAAAGGCTTAGCAGAACTCCAACTGCCCCCAATCATAAAAAATCAAGAAATCCAACGAGGGTTAATCAAAATTTACCTCTCCATCTTCATTTTTACCACTATTCTATGTCTAATTGTCTTACAGCTCGCAAGACACCACTATAATGGCCCCGAACCACCTCTAATACTGCAAACAACGTTAATAAAAGAGCCCACCCTACCACTATTAAAACCCCTCCCCCTCAGAAAAACATTGTTGCCACCCCAAATCAATCCCCCACATATACTCCTATATTAGCTACCCCTGCAATCCCCTCATCAACACCCCCAATAACTCATCAAGCCCCCAACAATAAAACATAAGCAGTAATGTATGATCAAACAACCCCTCCCCCCCAAGCCTCTGGATAAGGTTCCGCAACTAAAGCAGCAGAGTAAGCAAACACCACTATTATTCCACCAAGATATACTAAAAACAAAACTAAGCATAAAAAAGAAACACCACCATCCATCAGAATTAAACACCCTGCCCCTGCCGAACCTACTAATCCAAGTGCAGCATAATAGGGAGAAGGATTTGAAGCTACCGCTAATAATCCAACAATCAACCCCAACTCAAATAATATAATCATAATTCCTACAAGGATTTTAACCTAGACTTACAGTCTGAAAAACTGTTGTTGTATTCAACTATAAGAACACTAATGGCCCCAGTACTTCGCAAAACCCATCCTCTAGTAAAAATTATTAATAACTCGTTTATTGATCTTCCAGCACCAGTCAATCTTTCATCGCTATGAAACTTTGGCTCTCTGTTAGGAGTTTGCTTAATTGCCCAAATCGCAACCGGCTTATTTCTAGCAATGCACTATACTGCTGATACATCCATAGCTTTTTCATCCGTAGCCCACATCTGCCGAGACGTAAATAACGGATGATTACTTCGCAACCTTCATGCAAACGGAGCCTCATTCTTCTTCATCTGCATCTACCTTCACATTGGACGAGGGATATACTACGGCTCATACCTTTTTAAAGAAACCTGAAATATCGGAGTAATTCTCCTTTTCCTCGTTATAGCTACAGCATTTGTAGGCTATGTTCTTCCATGAGGACAAATGTCCTTCTGAGGCGCAACAGTTATCACAAACCTCCTCTCTGCCGCCCCATACATTGGGACCGAACTTGTTCAATGAATTTGAGGAGGTTTTTCAGTAGACAATGCCACCCTAACACGATTTTTTACTTTTCACTTTATTCTCCCATTTATCATTGCAGGTGCTTCCATACTTCACCTTCTTTTTCTTCATCAGACAGGGTCCTCAAACCCAACAGGACTTAACTCAAACTTTGACAAAATTCCATTTCACGCTTACTACTCCTATAAAGACATCTTCGGCTTCGCGTTAATACTAGCCTTCTTAGCCCTCCTATCCACCTTCGCCCCCAACCTCTTAGGTGATCCTGATAATTTTACCCCGGCAAACCCTTTAGTTACACCACCCCATATTAAACCAGAATGATACTTCTTATTTGCCTACGCCATTCTTCGCTCAATCCCAAATAAACTAGGAGGGGTCCTCGCTCTTTTATTTTCTATTATAATTCTCCTGCTTATACCTCTTCTCCACACTTCTAACCAACGAACCCTTATATTCCGCCCTTTGGCAAAACTATTCTTCTGAACGTTAGTAGCCAACACTCTTATTTTAACCTGAATTGGAGGACAGCCAGTAGAAGATCCCTACATCATAATTGGCCAACTAGCTTCCGTCTCTTACTTCACCATCTTCATTATTTTTATCCCCCTTCTAGGACTCATAGAGAACAAACTAGCTCGTCTTAACAGAACTTTTTCATTGGAAGTTGTTGTCCCACTATCATTAACTTTTTCCTGTATTAAACATATTCACCAAACACTTATTACACCCATATATTAATTTTATACAGTCCTTATATCTCAACAATAGACTTTCGCGGTCCTATAAATAATCTATGCTAGAACACAGCCTATATGATGATGTATGATATAGTACATATTATGTATGCATGAAGGACATATTATGTATAATCGAGCATTCATCTTATTTCCCCATGCATATCATTTCCCATCATTATTAATATTTCCACATATGTAAACTTAACATAAATGAATAACAACTACTAGCAATATTACAGTCCTTATATCTCAACAATAGACTTTCGCGGTCCTATAAATAATCTATGCTAGAACACAGCCTATATGATGATATATGATATAGTACATATTATGTATGCATGAAGGACATATTATGTATAATCGAGCATTCATCTTATTTCCCCATGCATATCATTTCCCATCATTATTAATATTTCCACATATGTAAACTTAACATAAATGAATAACAATTACTAGCAATATTGTAATACATTCGTTTCACGAAGATGGAATGGATATTAATGAATGAAGACTATGTCTCTACAGTTTAGCCTTCCCTTGAATTAAGAACACTTATATTACTTAGACAAAGTTAAACTCAAGTATTTTCCTTATTTCATGAATGATTTAAGGACATACAATTTATTCTATCGAGCAATCTCAGTCATTTTCACCATTCAAGTGATAACCAATTAAATCTGATTAATCAACAATCTCTTTATCAGCAGTAAAATATAATCAACTTAAACCCAATTACATA-CGCTCATAAAATTTTGAACTGGACCTTAATAGTCCCAGTCAATACGAATAATACTTATAAATTAACTTGAATAATAAACAACCATGGTCTATCTCATTAAAGAAATATAAATGTGTAACATACATTACTAATCTT-ACAACATGAATATTCTTCTCCCAAACTCTTAAAATTCAACATCAAGACTGTCTTTATCCCCTATCGTACCTTAAAGAGGCCTCAGAGAAATCAAGGACTTGGTAGATCTTAACCTCCAATGGACCTACCACAAGAGTGACAGTAATCCCGCTTCAGGAGGCATCTGACGGAACTGAATCTATGGACTTTTATAGCATAATCGGTCTATACTGAAATCTAAAGAGCCTCCCTCTTTATGAGATCTGGTACCTTAAAGACCTTAACCTGGCCTTACTTGAAACTGGTAAGCATTGATGGGTTTTTATATATAGGAGCTTTCCCCTGGCATCTCATAGTGGGGTAATGGCACATTAACAAGGTTGTCCCACTTAATGCAAGCGTGATTGTCTAGCATAAAAAGAAGGTTAGCATGTAGTGAATGTTTATTAGACATAACATATTTTGCCATATTTTTTTTAACCCTATTTTTTCTATTCCCCCCGGGAGTCCACTCTTCCACCTAAAATTTTTACATTTGCTAAAACCCGTCGGGGCCCCCCCC-TCCCCAAAAAATAGCTCAACAGCTCATTTTATTTATATACTCTTGAAAACCACCTATTCAACTTTTCCAAACAATCTAATTTACCTACACACCATTTTTACTCTTTTAAGGAGCTTTCACCAATTTAAAATTCATGTATATATATATATATATATATA----TTAAATAAAAATTCTTAATATTAGCTAATCAACGTCCACTAGCTTATATCTGAATTAAATCTCCTTATTTCTCCACTATAATAAAAAATAAAATACATGTATATATATATAT--GTATAAATTGACCACATCTTTGTCTTTCAAGGACATCTTCAATTTTTTTATATAGTACTTGCAAAAATCTTCT
>RMH018S
GCTTTTGAAGGAAAATAGTTTTCCCCTGGTCTTAGGCTCCAGTAACTCTTGGTGCAAATCCAAGTAAAAGCTGCTTCAGTAGCTTAAACATTAAAGCATTGGTCTTGTAAACCAAAGAATGAAGAATAAACCCTTCCTGAGGCTCAGGACAGAGAGAATTTAACTCCCACAGCTAACCCCCAAAGCTAGCATTCTATTTAAATTATATCCTGTTTAAATAGCTTAAATAAAGCATAGCACTGAAAATGCTAAGATGGACCCTAAAAGGTCCTTTAAACACAAAGGTTTGGTCCTGGCCTTGAGGTCAGTTATTACTTAATATACACATGCAAGTATCCGCTCCCCTGTGAGAACGCCCTTTAACCCCTTTTAGGGACAAGGAGCTGGTATCAGGCACGAAAATCTGCCCAAAACACCTAGCCACGCCACACCCACAAGGGAATTCAGCAGTGATTAACATTGAGTATTAGCGCAAGCTAGACTCAGTTAAAGTAAGACAGAGCCGGCTAATCTGGTGCCAGCCGCCGCGGTTACACCACGTGACTCAAATTGACCTCCTCCGGCGTAAAGCGTGATTAAAGTTACCCCTTTCTAGAGTTAAACTAAAACTAAGCTGTGACACGCCTGTTTATTAAGAAACCCAAAAACGAAAGTTACTCTAATATAATCAACTTGAACTCACGACAGCTGGGATACAAACTGGGATTAGATACCCCACTATGCCCAGCCGTAAACTTTAACTTACACTCAAATCGCCAGGGAACTACGAGCTAAGCTTAAAACCCAAAGGACTTGACGGTACCCCATATCCCCCTAGAGGAGCCTGTCCTATAATCGATAATCCACGTTTAACCTCACCATTTTTTGTTAATCAGCCTGTATACCTCCGTCGTCAGCTTACCACGTGAGCGCCAATTAGTGAGCTTAATGTCTTTCACCAACACGTCAGGTCAAGGTGCAGCAAATGAAATGGGAAGAGATGGGCTACACTTTCTATATTAGAAAAAACGAAAAACTATTTATGAAAACTAGTTGGAAGGCGGATTTAGCAGTAAAAAGGAATCAGAATGTCCATTTTAACCCGGCACTGGGGTGTGTACACACCGCCCGTCACCCTCTTCAGGGCTTCTTACCTAGTTCTTAACAAACTAAAGCATAACAGAAGAGGCAAGTCGTAACATGGTAAGTATACCGGAAGGTGTGCTTGGAAACGTAATGTAGCTTAATTAAAGCATCTCGCTTACACCGAGAAAATGTCCGTGAAAACCAGACCATTTCGAGCTAAAAACCTAGCCCAACTAAACATGAATATCCTCAAATTAATTTATTTTTAATAATAAATCATTTTGTTATTTTAGTAAAGGAGATTGAAAAATTTATTGGAGCTATAATAACAGTACCGCAAGGGAACGGTGAAATATGAAATGAAAAATTTTTAAGCAAGAAAAAGTAAAGACTACTCCTTGTACCTTTTGCATCATGGTTTAACTAGTCCAATCAAGCACAACGTATTTAAGTTTGACTTCCCGAAACTAAGTGAGCTACTTCAAGGCAGCTGATAGAGCGAACCCGTCTCTGTAGCAAAAGAGTGGGATGATCTTCAAGTAGCGGTGACAGACCTAACGAGCTTAGTGATAGCTGGTTACTCAAGAAATGGATCTAAGTCCAACCTGAAATTCATTCTAGTCCACCAAAACAACCACCTGAATTTCAGCGTAATTCAAATAAGGTACAGCCTATTTGAAACAGGATACAACCTAAATTAATGGATAAGACTAGCTCAATACACAACCAAGTGGGCCTAAAAGCAGCCACCTTTTAAATAGCGTCAAAGCTTAATTGTTATTTTTGCCTAATTACTTAATTATTATCTTAATCCTCTATTAATACTGAGTAATTCTATATTATTATAGAAATTTTTATGTTAAAACTAGTAACAAGAAGAAGACTCTTCTCTTTAATGTAAGTGTAAATCAGAAAGGACAAACCACTGATAATTAACGTCACTGAAACCAAAGTAGAAACTCATCAAGAAAAATCTACTTTCATTAACGTTAACCTAACACAAGGACATTTCAAGAAAGATTAAAAGAAAAAGAAGGAACTCGGCAAACATTAACCTCGCCTGTTTACCAAAAACATCGCCTCTTGATTCTTATAAGAGGTCCAGCCTGCCCAGTGACCATGTTCAACGGCCGCGGTATCCTAACCGTGCGAAGGTAGCGTAATCACTTGTTCTTTAANTGTGGACTAGTATGAATGGCACCACGAAGGTTATACTGTCTCCTTTTTCTAATCAGTGAAACTAATCTCCCCGTGAAGAAGCGAGGATATACCTACAAGACGAGAAGACCCTATGGAGCTTTAAACAACACAGCAATTACCTGCTAAACTAAGAAGTTTCTGAACATTTTCAATCTTTTAAGTAATCTGACTGCAAGTTTTTGGTTGGGGTGACCACGGAGCATAACACAACCTCCATGTTGAAAGAATTCTTTCTAAGCCAAGAACAACCTTTCTAAGCATCAATATATTGACATCCATTGACCCAATACATTTGACCAACGAACCAAGTTACCCTAGGGATAACAGCGCAATCCACTTCAAGAGCTCCTATCGACAAGTGGGTTTACGACCTCGATGTTGGATCAGGGTATCCCAGTGGTGCAGCCGCTACTAAAGGTTCGTTTGTTCAACGATTAAAACCCTACGTGATCTGAGTTCAGACCGGAGTAATCCAGGTCAGTTTCTATCTATACATGAGTTTCTTCTAGTACGAAAGGACCGGAGAAACGCGGCCCATATTTTTTACAAGCCGCAGCTACTAAATTATGATTTAAACTCAATAATATTGTAGCCCATAATTTTACTCAAGACAAGAGTAGTTAACGTAGCAAAACCTGGTATTGCAAAAGACCTAAACCCTTTCTATAGAAGTTCAAATCTTCTCGTTAACTTTGAACCTTTATTTAATTATTTCTACACTTTGTTATATTGCACCAATTCTTCTGGCAGTTGCTTTTCTTACCCTAATTGAACGCAAAGTGCTTGGCTACATGCAGCACCGAAAAGGCCCTAACATTGTTGGTCCAATAGGCCTCCTTCAACCAATTGCAGACGGAGTAAAACTATTTATTAAAGAACCAATTCGGCCATCTACCTCATCTCAAACACTATTTCTTCTAGCCCCTGTAATAGCTCTATCATTAGCAATAATCATTTGGACCCCCATTCCTATACCAATTTCACTCTCTGATATAAACTTAGGAGTTATATTTCTCCTAGCCCTTTCTAGCCTTACCGTCTATTCCATCCTGGGTTCAGGCTGAGCCTCAAATTCTAAATATGCCCTAATTGGAGCTTTACGAGCAGTAGCACAAACTATTTCATACGAAGTAACTCTAGCCCTTATTCTCCTTTGCACTATTTTGCTATCAGGAAACTTCTCCCTTCAAAACTTTAGCATCACCCAAGAACCCATATGATTAATTATCCCAACATGACCCCTAGCTATAATATGATATATCTCCACCCTAGCAGAGACAAACCGAGCCCCATTTGACCTCACTGAAGGAGAATCTGAGTTAGTATCAGGGTTTAACGTAGAATACGCAGGGGGACCATTTGCCCTATTTTTTCTTGCCGAATACGCTAACATCTTGATGATAAACACAGTTTCTGCTATTATTTTTCTAGGATCCTCCACCCTTCTCCTCCTAACATTTACTACAACATCACTAATACTAAAATCCGCTATTCTTTCTATGGTTTTCCTCTGAATTCGAGCCTCCTACCCACGATTCCGCTATGATCAACTTATACACCTAGTTTGAAAAAACTTCCTCCCCCTTACCTTAGCATTAACAATTTGATATATTTCATTTCCAATTTCACTCTTACTTACCCCACCAATTTTATGGAAGCGTGCCTGAAAGCTAAGGGCCTCCTTGATAGGGAGGACCATAGGAGTTCAAACCTCCTCACTTCCTTAGAAAGATAGGAATTGAACCTATAACTGGGAGATCAAAACTCCCTGTAATTCCGTTTTACCACTTTCTAGTAAAGTCAGCTAAATAAGCTTTTGGGCCCATACCCCAAACATGTTGGTTAAACCCCCTCCTTTACTAATTAATCCATATGCTCTATCAGTAATTGTCTCAAGCCTCGCCCTAGGCACTATCTTAACATTGTCAAGTTATCATTGAATTTTAGCATGAATTGGCCTTGAAATTAATACACTAGCTATTATTCCAATAATAACCAAAACCCCTCATCCACGAGCCATTGAAGCCGCAACAAAATACTTCTTAACACAAGCCGCAGCATCAGCCCTTATTTTATTTTCTAGCATCCTTAATGCATATATTTTAGGAGAGTGATCTATTAATTCACCAACTCACCCCATTTCAGCTACCCTCCTGTCAATTGCCATTGCAATAAAACTCGGAATTGCCCCATTTCATTTTTGACTCCCAGAGGTACTTCAAGGATCCACCCTACAAACAGGCCTGATTCTTTCTACATGACAAAAATTAGCTCCAATAGCCCTTCTTCTTCAACTATCACAATCAGTAAACCTAAACCTTATACTCACTTTAGGCCTTTTGTCAACTATTATTGGAGGATGGGGTGGAATTAATCAAACTCAAATCCGAAAAGTATTAGCCTTCTCTTCTGTAGCCCACTTAGGATGAATATTAGCAATCCTTAAAATCTCTCCACAATTAACACTTTTAAACTTTTTTCTTTATATTCTAATAACATCTACACTTTTCTTAACCTTTATATCATTAAACACAAAAAA-TATGTATGAACTCTCGACCTCCTGATCCAAAACCCCAGCGCTCACAGCACTCTCTATACTTTCCCTGCTATCACTAAGTGGACTACCCCCACTAACAGGATTTATACCAAAATGACTTATTGCCCAAGAAATGGTAAAACAAGACATAATTATATTTGCGCTATTAATTTTACTTTCCACACTTCTCAGCCTATTCTTTTACCTACGCCTTACATATTCTATATCTCTTACCCTAGCACCAAGCTTATCCTCCTCCCCCTCACTATGATTTAATCCCCCAAAAAA-CACTTTAGCCACACCTATAGTTATGTCTCTTTTACTCCTCCCTGTTACCCCCATTATTATAGCCGTAATATANAAACTTAGGATAACCTAGACCAAGAGCCTTCAAAGCCCTAAGTAGAAGTTAAAATCTTCTAGTTTCTGTAAGACTTGCAGGACATTATCCTGCATCTTCTGAATGCAAATCAGATACTTTTATTAAGCTAAAGCCTTCTAGAAAGACGGGCCTTGATCCCGTAAAATTTTAGTTAACAGCTAAACGCTCAATCCAGCGAGCTTCATTCTACTTCTCCCGATTTTTTTAAAAACGGGAGAAGCCCCGGCAGAACTTCTTCTGCTTCTCCAGATTTGCAATCTGGCGTGTGACACCCCAGGACCTGATAAGAGGAGGACTTTAACCTCCCTTGGTGGAGCTACAAGCCACCGCCTAACCCTCGGCCATCTTACCCGTGATAATTACCCGCTGACTATTTTCAACCAATCACAAGGATATTGGTACCCTATACCTAATCTTTGGTGCCTGAGCAGGAATAGTGGGAACTGCCCTCAGTCTTCTTATCCGAGCTGAACTGAGTCAGCCAGGCTCCCTCCTTGGTGATGACCAAATTTATAATGTTATCGTTACCGCACATGCTTTCGTCATAATTTTCTTTATGGTTATGCCAATTCTAATCGGCGGCTTTGGCAACTGACTTGTTCCTTTAATAATCGGAGCCCCCGATATAGCTTTTCCTCGTATAAATAACATAAGCTTCTGATTACTCCCCCCATCCTTTTTACTTCTTCTGGCCTCCGCTGGGGTAGAAGCTGGGGCTGGAACTGGCTGAACTGTTTATCCTCCACTAGCCGGAAATCTCGCCCATGCGGGACCATCTGTAGATTTAACTATCTTTTCCCTTCACTTGGCAGGTGTTTCATCCATTCTAGGTGCAATTAATTTTATTACCACAACCTTAAATATGAAACCTCCTTCAATAACTCAATATCAAACACCTTTATTTGTGTGGTCTGTGCTAATTACCGCCGTTCTATTACTTCTCTCCTTACCAGTTCTTGCAGCAGGAATTACTATACTCTTAACTGATCGTAACCTAAATACAACATTCTTTGATCCTGCTGGAGGAGGTGACCCCATTTTATACCAACACCTCTTTTGATTCTTCGGACACCCAGAGGTTTATATTCTTATTCTTCCTGGCTTTGGTATTATTTCACATGTAGTAACATTTTACTCAAGTAAAAAAGAGCCATTTGGTTATATAGGAATGGTTTGAGCAATAATGTCAATTGGCCTCCTAGGCTTTATTGTTTGAGCTCACCACATGTTTACAACAGATCTAAATGTTGATACCCGAGCCTATTTTACATCTGCAACAATAATTATTGCCATCCCAACAGGAGTTAAAGTATTTAGCTGACTAGCCACAATGCATGGCGGAGTAATTAAATGAGATGCTCCAATACTATGGGCCCTAGGGTTTATTTTCCTATTTACAGTCGGTGGGCTAACTGGGATTGTTCTAGCAAATTCATCACTAGACATTGTTCTCCATGATACTTACTATGTTGTTGCTCACTTCCATTATGTACTATCAATGGGAGCCGTATTTGCTATCATAGCTGGATTTGTACACTGATTCCCATTATTTTCAGGATATACTCTTCACGAGACCTGAGCAAAAATTCACTTTGGAGTAATATTTACTGGGGTAAACCTAACCTTCTTCCCTCAACACTTTCTCGGATTAGCAGGCATGCCTCGACGATACTCAGACTATCCAGACGCATATACACTATGAAACACTGTCTCTTCTATTGGTTCCCTAATTTCATTAGTAGCTGTAGTTATTATAATGTTTATTATCTGAGAAGCTTTCTCATCTAAACGTCATCTGATTTCTGCCAGTATAACTTCAACTAATGTGGAGTGACTTTATGGATTCCCCCCTCTTCATCATACATTTGAAGAAGCTTCTTTTTCCCAAACCAATTAATCGAGAAAGGAGGGAATTGAACCCCCATCCACTGGTTTCAAGCCAGGTACATAACCACTCTGTCACTTTCTTAGAGGGATTNGTTAAATAATAACACTGCCTTGTCAAGACAAAATTACGAGTTAAATTCTCGTATTCCTCTAATGGCACACCCACTTCAATTAGGATTCCAAGACGCAGCATCCCCAATTATGGAGGAACTATTACACTTCCACGATCATACATTAATAGCAGTGTTCTTAATTAGCACTCTCGTTTTATATATTATTTCGACCCTTATAAGCACTAAACTCTCTAATACAAATACAATTGACGCACAAGAAATTGAAATAGTATGAACAATTATACCAGCCATCATTTTAATCGTGATTGCCCTTCCGTCACTTCGTATTTTATATTTAATGGATGAAGTTAGTAACCCAGATGTTACAGTTAAAGCTATTGGTCACCAATGATACTGAAGCTATGAGTATTCTGACTTTAACGATCTTAGCTTTGACTCTTATATAGTTCCCACTAAAGACCTTCTCCCCGGACAATTTCGACTTCTAGAAGTTGACAACCGAATAACCACCCCTGTCGGAATAACCACTCGAACCCTGATTACAGCAGAGGATGTTCTTCACTCATGAGCCGTCCCATCTTTAGGGGTAAAATTAGACGCAATCCCAGGACGGCTAAATCAAACCTCATTTATTATCTCACGACCTGGTGTTTACTACGGACAATGCTCTGAAATTTGTGGAGCAAACCACAGCTTTATGCCAATTGTTGTTGAATCTTTACCTATTAAGGAATTTTTAAACTGATCTTCTGCCTCAGTAAACGCCTCATTAAGANGCTATAGGACTAAGCAACAGCCTTTTAAGCTGTAGATAGGTGACTTCCAACCACCCTTAATGGCATGCCACAACTTGACCCAGCCCCATGATTCTTTATTTTATTTACTGCCTGAACAGTGTTTATTATATTTTCACCTATAAAAACCTCCAACTATACTCACCTAAATGACCCAACACCTAAAACTTTTAAAGGTCTTAATAAACCGTGATCTTGACCGTGACCATAAACCTGTTTAGCCAATTTGCCTCACCTTCACTACTTGGAATCCCACTTATTTTAATTGCCTTTTTAGTCCCATGATTTCTATTTCCAACCCCATGTAACCGATGAACTACAAACCGCTTAGTAACTATTCAAACATGATTTGTGAAAACCTTCACAAAACAAATCTTTCTCCCACTAAATTTTCCAGGACATAAATGAGCACTTATTCTCACGTCGTTAATGATTTTTCTTCTTGGAATAAATTTACTGGGCCTTCTTCCCTACACTTTTACCCCTACCACACAACTTTCACTTAATTTAGGACTCGCAATCCCCCTATGATTAGCCACAGTAGCTATTGGGTTTCGAAATCAACTTACAGCATCTCTAGGTCATTTTCTACCCGAAGGCACGCCTACCCTGTTAATTCCAATTTTAATTATTATCGAAACAATTAGCTTATTTATCCGACCAATAGCACTTGGGGTCCGACTTACTGCTAACCTAACAGCAGGCCACCTTCTTATTCAACTTATTTCAACCGCTACCATGGCCCTATTATTCTCAAACCCTATTGTTTCTTCACTAACATTTGCTACCCTTCTTCTCCTTACTATATTAGAGATTGCAGTCGCTATAATTCAAGCATACGTATTTGTCCTTCTCTTAAGCCTATATCTTCAAGAAAATACTTAATGGCACATCAAGCACATGCTTTTCACATAGTAGACCCAAGCCCATGACCACTTACAGGGGCAACAGCCGCCTTTATACTTACTACCGGCCTAGCAATATGATTTCACTACGGTTCAACCTGAATTATATTTATAGGACTTACACTTATACTCCTTACTATATATCAATGATGACGAGATGTTGTTCGTGAGGGCACATTTCAGGGTCATCACACAATTCCAGTCCAAAAAGGACTTCGTTATGGCATAATTCTATTTATCACCTCTGAAGTATTCTTTTTTATTGGATTTTTTTGAGCATTTTATAATGCCAGCTTAGCCCCAACCTTTGAAGTTGGAGAATGCTGACCACCCGCTGGTATCTCCCCATTAAATCCTTTTGAAGTCCCTCTATTAAATACAGCAGTCCTTCTTGCTTCAGGGGTCACAGTTACTTGAGCTCACCATAGTATTATGCAGGGAAACCGTAAAGAAGCAATTCAATCTCTCGCCTTAACTATTATTTTAGGAATATACTTTACAGCCCTACAAGCCATAGAATACTACGAAGCCCCTTTTACTATTGCAGACGGAATCTACGGATCAACATTTTTTGTGGCTACCGGCTTCCACGGGCTTCACGTTATTATTGGCTCACTATTTTTACTAACTTGCCTTCTGCGACAAATCAACTTTCACTTTACTGCACAACACCATTTTGGATTTGAAGCAGCTGCCTGATACTGACATTTTGTTGATGTAGTTTGACTTTTCTTATACGTCTCAATTTATTGATGAGGCTCATATTTTCTTAGTATAAATGAGTACTGATGACTTCCAATCATTAAGCCTTGGTTAAACCCCAGGAGAAAATAATGTCTCTATTTGTATTTATTACCCTAGCAATTGTTCTAATTTTAGCCACTGTTAGCTTCTGGTTACCAATAATTAATCCAGACTCAGAAAAACTCTCACCTTATGAATGTGGCTTTGACCCACTTGGATCAGCCCGACTACCATATTCTATGCGATTTTTCCTAGTAGCTATTCTTTTTTTACTATTTGATTTAGAAATTGCCCTTCTCCTCCCCACCCCCTGGGCAGCGCAACTTCCTCACCCCACATTATCAATTTTTTGAGCATCAATTATTCTTATTCTTTTAACTTTAGGTTTTATTTACGAATGACTTCAAGGAGGCCTAGAATGAGCTGAATGAGGAGTTAGTCTAAAAAAGACAGCTGATTTCGGCTCAGCAAATTATGGTTTAACCCCATAACACCTTTATGTTAACAAACGAGTCCTGATTACTTTCCTCTACATTTATATTAAGTCTTATTGGCCTATCATTTCACCGGGCACACTTACTCTCAGCATTACTCTGTTTAGAAGGAATAATACTATCAATTTTTATTGGACTCAGCCTATGAGCCTTAAAATTTACCTTAATTGCTCCACTAATATATCCTATTGTTATGTTAACAATATCTGCATGTGAAGCAGGCCTTGGCTTATCCCTTATAATTGCCACCGCCCGATCCCACGGATCTGATAATTTAAATACGCTTAATCTTCTACAATGCTAATAATTTCCATTCCATTAGCCACCCTTCTTCTCTCAACCTGACTGGCCCCTTCAAAGCGGTTGTGAGAAATTATAACAACCCAGTCCTTAATTATTGCCGTTATATCAACAGCCTGATTAGCCACTCAGGAGGCTTACCCATTTTTAAACAATTATCTATTTATTGATGAAATCTCATCTCCCCTTCTAGTACTTACCTGCTGACTTACAGCTCCAACACTACTTGCTAGTCAGAGTAAACTCTCCAAAGAACCCCTACCACGACAACGAACATACATTTTTACTATCATTGTACTCCAAATAACAACCCTCCTTGCATTTTTGGCGGACAACATAATCTTATTTTTTATTATATTTGAAGCAACTATAATTCCTACTTTAATTGTTATTACTCGATGAGGAGCCCAAAAAGAACGCATACTAGCCGGAACCTATTTAATCTTTTATACTTTATTTGGCTCTATGGCCCTCCTTACTGCCCTACTTTACTTCCATGAAACATTCGGAACAATATCAATCTCATTAATAAAATCTTTTTTTGTAGCCCAAACTTTTTCTTCCTGTTCAACAGCATGATGAATCGCTTGCTTTATTGCCTTTCTAGTAAAAATACCACTCTATGGTGTTCACCTCTGACTTCCAAAAGCGCACGTTGAAGCCCCTATTGCTGGATCAATAATTTTAGCAGGAACTTTACTAAAACTTGGTGGCTACGGAATTTTACGAATAAATATTTTTATAAATGACTCCCTCCTGCCCCTAGCAAAACCTCTTATTGTTTTTTCACTGTTTGGTGTTCTTTTATCAGCCATTTTATGTTCCCGCCAAACGGATTTAAAATCCCTAATTGCTTTTTCATCAGTAAGCCATATAGGATTAGTAATTGCCGCATCAATAATTAAGACAGAATGAAGCATTGCCGGCTCAATAGTCCTAATAATTTCCCACGGACTAGTTTCATCAGCCTTATTTTGCCTAGCTAACACTTCATATGAGCGCACCAACACCCGCACCCTTATTCTCCTTCAAGGGACCCAAATTGTTTTTCCACTAGCAGCAGCCTGATGACTTCTGGCTGCCCTAATAAATCTAGCTCTTCCACCATCCCCAAATTTTATTGGAGAGATATCAATTTTAACATCATTATTTCAATGATCAAACATAACACTCATTTTAACAGGATTAGGAATTATTTTTACCACAGCCTACTCCTTATATATATTTTGAGCTTCACAACGAGAGCACCTTCCATCCCACCTAAACTCTTTTCCACCAATGCAAACTCGAGAACATATTTTACTTGCCTTACATATCCTTCCAGCCCTACTCCTAATACTGAAACCCACCTTAATATTTTAAGTGAATATAGTTTATTAAAAATACTAGCTTGTGATTCTAGAGAAGGGGACTAATAACCCCCTATTCACCGAGCCTGACTGGATCAACGAGAACTGCTAATTACTCGCCACTATGGTTCAATTCCATAGCAGACTCGCCCTCGCAATTATTCAAATAACATTTTGAACATTTGCCATGAGTTTTCCTATTATTGCACTAACATCATACTTAATTAGCATGCTATCCCTTATTATTCCTTTATTTAACCCAAACTCAGCAGAATTTCACTTCAAAACAAAGACCGCCATTAAAACAGCTTTCTTTGTCTCAACTATTCCTGCCATCTTAATAATTAATGAAAATTCTTTATCCACCATTATTTCATGAAAGTGGTTTAATATTATAATAACCCCTTTCAACTTAACAATTCAACTTGACCAATACTCAATTCTTTTCATCCCAATCGCTCTAATAGTCTCATGAAGCATTATTGAGTATTCTCTTTGGTACATGCATGATGACATCAAGATCCAACTTTTCTTTAAATATTTACTTATTTTTTTACTAGCAATAATACTATTAGTATCAGCCGGCAACTTATTAATACTTTTTATTGGCTGGGAAGGAGTAGGAATTATATCTTATCTTTTAATTGGGTGATATTTTACACGGAGCAACGCCGGAGCAGCCGCTCTTCAAGCGGTACTGTATAACCGAATTGGAGACATTGGATTTTTATTTGCCATATTTTGACTTATTTCATCTTATGACTCAATTGACCTTAACTTTATCTTCTCAATGAATAACTCCACCCCCCTTCTACTAGCCTTCATTATTGCAGCCGCTAGTAAGTCAGCTCAATTTGGACTTCACCCATGACTCGCCTCCGCCATAGAAGGCCCCACCCCAGTATCAGCCCTACTTCACTCCAGCACAATGGTTGTTGCTGGGGTTTTTTT-ACTTATTCGCATTCATCCAATAATTAAAGATAACCAAACTGCCCTAACAACCTGTCTATGTCTTGGAGCTATTTCAACCGCATTTGCAGCTACATGTGCCCTCACCCAAAATGATATTAAAAAAATCATTGCCTTTTCAACATCAAGCCAACTCGGCCTTATAGTCGTAGCTATTGGCCTAAATATACCTCACCTAGCATTTTTTCACATCTGTACACATGCCTTCTTCAAGGCAATATTATTTTTATGCTCAGGATCAATTATTCATAACCTTAATGATGAACAAGACATTCGAAAAATGGGAGGCCTACAAAAAACCCTCCCATTCACCACAACATGTGTTACAGTTGGAAGCTTGGCCCTGATGGGAACCCCTTATCTTGCAGGCTTCTTTTCAAAAGACGCCATTATTGAAGCAATTAACACCTCCAATGTTAATGCATGGGCTTTGACCTTAACAATTATTGCCACCTCATTCACAGCCGTTTATAGCCTTCGAGTAATCTTCTTTGCATCAATACAGCACCCTCGCTTTTCTCCTGCCTCTTCTATTAATGAAAATAATCCAACAATTATTAACCCAATTAAACGTCTTGCCCTAGGTAGTGTAATTGCTGGACTATTGTTAAATCAAATTATTCTTCCATCTTCCCCTGTTACCATAACCATGCCAACCTATTTAAAGATAACCGCAATTATTGTAACCGTCCTAGGATTTATTATTGCCCTAGATCTAGCTAGTATCTCTTGAACAAAGGCCCCTGAACAAACAAATGTTTCAAAAACAATCAATACCTCTTTTTACCCGACCATTATTCATCGACTCATTCCCTCTTACGCCATAAACCTCAGCTTACGTGTTTCATCTCACCTAATTGACACCCTTTGACTAGAAAAAATTGGACCAAAAGGCTTAGCAGAACTCCAACTGCCCCCAATCATAAAAAATCAAGAAATCCAACGAGGGTTAATCAAAATTTACCTCTCCATCTTCATTTTTACCACTATTCTATGTCTAATTGTCTTACAGCTCGCAAGACACCACTATAATGGCCCCGAACCACCTCTAATACTGCAAACAACGTTAATAAAAGAGCCCACCCTACCACTATTAAAACCCCTCCCCCTCAGAAAAACATTGTTGCCACCCCAAATCAATCCCCCACATATACTCCTATATTAGCTACCCCTGCAATCCCCTCATCAACACCCCCAATAACTCATCAAGCCCCCAACAATAAAACATAAGCAGTAATGTATGATCAAACAACCCCTCCCCCCCAAGCCTCTGGATAAGGTTCCGCAACTAAAGCAGCAGAGTAAGCAAACACCACTATTATTCCACCAAGATATACTAAAAACAAAACTAAGCATAAAAAAGAAACACCACCATCCATCAGAATTAAACACCCTGCCCCTGCCGAACCTACTAATCCAAGTGCAGCATAATAGGGAGAAGGATTTGAAGCTACCGCTAATAATCCAACAATCAACCCCAACTCAAATAATATAATCATAATTCCTACAAGGATTTTAACCTAGACTTACAGTCTGAAAAACTGTTGTTGTATTCAACTATAAGAACACTAATGGCCCCAGTACTTCGCAAAACCCATCCTCTAGTAAAAATTATTAATAACTCGTTTATTGATCTTCCAGCACCAGTCAATCTTTCATCGCTATGAAACTTTGGCTCTCTGTTAGGAGTTTGCTTAATTGCCCAAATCGCAACCGGCTTATTTCTAGCAATGCACTATACTGCTGATACATCCATAGCTTTTTCATCCGTAGCCCACATCTGCCGAGACGTAAATAACGGATGATTACTTCGCAACCTTCATGCAAACGGAGCCTCATTCTTCTTCATCTGCATCTACCTTCACATTGGACGAGGGATATACTACGGCTCATACCTTTTTAAAGAAACCTGAAATATCGGAGTAATTCTCCTTTTCCTCGTTATAGCTACAGCATTTGTAGGCTATGTTCTTCCATGAGGACAAATGTCCTTCTGAGGCGCAACAGTTATCACAAACCTCCTCTCTGCCGCCCCATACATTGGGACCGAACTTGTTCAATGAATTTGAGGAGGTTTTTCAGTAGACAATGCCACCCTAACACGATTTTTTACTTTTCACTTTATTCTCCCATTTATCATTGCAGGTGCTTCCATACTTCACCTTCTTTTTCTTCATCAGACAGGGTCCTCAAACCCAACAGGACTTAACTCAAACTTTGACAAAATTCCATTTCACGCTTACTACTCCTATAAAGACATCTTCGGCTTCGCGTTAATACTAGCCTTCTTAGCCCTCCTATCCACCTTCGCCCCCAACCTCTTAGGTGATCCTGATAATTTTACCCCGGCAAACCCTTTAGTTACACCACCCCATATTAAACCAGAATGATACTTCTTATTTGCCTACGCCATTCTTCGCTCAATCCCAAATAAACTAGGAGGGGTCCTCGCTCTTTTATTTTCTATTATAATTCTCCTGCTTATACCTCTTCTCCACACTTCTAACCAACGAACCCTTATATTCCGCCCTTTGGCAAAACTATTCTTCTGAACGTTAGTAGCCAACACTCTTATTTTAACCTGAATTGGAGGACAGCCAGTAGAAGATCCCTACATCATAATTGGCCAACTAGCTTCCGTCTCTTACTTCACCATCTTCATTATTTTTATCCCCCTTCTAGGACTCATAGAGAACAAACTAGCTCGTCTTAACAGAACTTTTTCATTGGAAGTTGTTGTCCCACTATCATTAACTTTTTCCTGTATTAAACATATTCACCAAACACTTATTACACCCATATATTAATTTTATACAGTCCTTATATCTCAACAATAGACTTTCGCGGTCCTATAAATAATCTATGCTAGAACACAGCCTATATGATGATGTATGATATAGTACATATTATGTATGCATGAAGGACATATTATGTATAATCGAGCATTCATCTTATTTCCCCATGCATATCATTTCCCATCATTATTAATATTTCCACATATGTAAACTTAACATAAATGAATAACAACTACTAGCAATATTACAGTCCTTATATCTCAACAATAGACTTTCGCGGTCCTATAAATAATCTATGCTAGAACACAGCCTATATGATGATATATGATATAGTACATATTATGTATGCATGAAGGACATATTATGTATAATCGAGCATTCATCTTATTTCCCCATGCATATCATTTCCCATCATTATTAATATTTCCACATATGTAAACTTAACATAAATGAATAACAATTACTAGCAATATTGTAATACATTCGTTTCACGAAGATGGAATGGATATTAATGAATGAAGACTATGTCTCTACAGTTTAGCCTTCCCTTGAATTAAGAACACTTATATTACTTAGACAAAGTTAAACTCAAGTATTTTCCTTATTTCATGAATGATTTAAGGACATACAATTTATTCTATCGAGCAATCTCAGTCATTTTCACCATTCAAGTGATAACCAATTAAATCTGATTAATCAACAATCTCTTTATCAGCAGTAAAATATAATCAACTTAAACCCAATTACATA-CGCTCATAAAATTTTGAACTGGACCTTAATAGTCCCAGTCAATACGAATAATACTTATAAATTAACTTGAATAATAAACAACCATGGTCTATCTCATTAAAGAAATATAAATGTGTAACATACATTACTAATCTT-ACAACATGAATATTCTTCTCCCAAACTCTTAAAATTCAACATCAAGACTGTCTTTATCCCCTATCGTACCTTAAAGAGGCCTCAGAGAAATCAAGGACTTGGTAGATCTTAACCTCCAATGGACCTACCACAAGAGTGACAGTAATCCCGCTTCAGGAGGCATCTGACGGAACTGAATCTATGGACTTTTATAGCATAATCGGTCTATACTGAAATCTAAAGAGCCTCCCTCTTTATGAGATCTGGTACCTTAAAGACCTTAACCTGGCCTTACTTGAAACTGGTAAGCATTGATGGGTTTTTATATATAGGAGCTTTCCCCTGGCATCTCATAGTGGGGTAATGGCACATTAACAAGGTTGTCCCACTTAATGCAAGCGTGATTGTCTAGCATAAAAAGAAGGTTAGCATGTAGTGAATGTTTATTAGACATAACATATTTTGCCATATTTTTTTTAACCCTATTTTTTCTATTCCCCCCGGGAGTCCACTCTTCCACCTAAAATTTTTACATTTGCTAAAACCCGTCGGGGCCCCCCCC-TCCCCAAAAAATAGCTCAACAGCTCATTTTATTTATATACTCTTGAAAACCACCTATTCAACTTTTCCAAACAATCTAATTTACCTACACACCATTTTTACTCTTTTAAGGAGCTTTCACCAATTTAAAATTCATGTATATATATATATATATATATA----TTAAATAAAAATTCTTAATATTAGCTAATCAACGTCCACTAGCTTATATCTGAATTAAATCTCCTTATTTCTCCACTATAATAAAAAATAAAATACATGTATATATATATAT--GTATAAATTGACCACATCTTTGTCTTTCAAGGACATCTTCAATTTTTTTATATAGTACTTGCAAAAATCTTCT
>RMH020B
GCTTTTGAAGGAAAATAGTTTTCCCCTGGTCTTAGGCTCCAGTAACTCTTGGTGCAAATCCAAGTAAAAGCTGCTTCAGTAGCTTAAACATTAAAGCATTGGTCTTGTAAACCAAAGAATGAAGAATAAACCCTTCCTGAGGCTCAGGACAGAGAGAATTTAACTCCCACAGCTAACCCCCAAAGCTAGCATTCTATTTAAATTATATCCTGTTTAAATAGCTTAAATAAAGCATAGCACTGAAAATGCTAAGATGGACCCTAAAAGGTCCTTTAAACACAAAGGTTTGGTCCTGGCCTTGAGGTCAGTTATTACTTAATATACACATGCAAGTATCCGCTCCCCTGTGAGAACGCCCTTTAACCCCTTTTAGGGACAAGGAGCTGGTATCAGGCACGAAAATCTGCCCAAAACACCTAGCCACGCCACACCCACAAGGGAATTCAGCAGTGATTAACATTGAGTATTAGCGCAAGCTAGACTCAGTTAAAGTAAGACAGAGCCGGCTAATCTGGTGCCAGCCGCCGCGGTTACACCACGTGACTCAAATTGACCTCCTCCGGCGTAAAGCGTGATTAAAGTTACCCCTTTCTAGAGTTAAACTAAAACTAAGCTGTGACACGCCTGTTTATTAAGAAACCCAAAAACGAAAGTTACTCTAATATAATCAACTTGAACTCACGACAGCTGGGATACAAACTGGGATTAGATACCCCACTATGCCCAGCCGTAAACTTTAACTTACACTCAAATCGCCAGGGAACTACGAGCTAAGCTTAAAACCCAAAGGACTTGACGGTACCCCATATCCCCCTAGAGGAGCCTGTCCTATAATCGATAATCCACGTTTAACCTCACCATTTTTTGTTAATCAGCCTGTATACCTCCGTCGTCAGCTTACCACGTGAGCGCCAATTAGTGAGCTTAATGTCTTTCACCAACACGTCAGGTCAAGGTGCAGCAAATGAAATGGGAAGAGATGGGCTACACTTTCTATATTAGAAAAAACGAAAAACTATTTATGAAAACTAGTTGGAAGGCGGATTTAGCAGTAAAAAGGAATCAGAATGTCCATTTTAACCCGGCACTGGGGTGTGTACACACCGCCCGTCACCCTCTTCAGGGCTTCTTACCTAGTTCTTAACAAACTAAAGCATAACAGAAGAGGCAAGTCGTAACATGGTAAGTATACCGGAAGGTGTGCTTGGAAACGTAATGTAGCTTAATTAAAGCATCTCGCTTACACCGAGAAAATGTCCGTGAAAACCAGACCATTTCGAGCTAAAAACCTAGCCCAACTAAACATGAATATCCTCAAATTAATTTATTTTTAATAATAAATCATTTTGTTATTTTAGTAAAGGAGATTGAAAAATTTATTGGAGCTATAATAACAGTACCGCAAGGGAACGGTGAAATATGAAATGAAAAATTTTTAAGCAAGAAAAAGTAAAGACTACTCCTTGTACCTTTTGCATCATGGTTTAACTAGTCCAATCAAGCACAACGTATTTAAGTTTGACTTCCCGAAACTAAGTGAGCTACTTCAAGGCAGCTGATAGAGCGAACCCGTCTCTGTAGCAAAAGAGTGGGATGATCTTCAAGTAGCGGTGACAGACCTAACGAGCTTAGTGATAGCTGGTTACTCAAGAAATGGATCTAAGTCCAACCTGAAATTCATTCTAGTCCACCAAAACAACCACCTGAATTTCAGCGTAATTCAAATAAGGTACAGCCTATTTGAAACAGGATACAACCTAAATTAATGGATAAGACTAGCTCAATACACAACCAAGTGGGCCTAAAAGCAGCCACCTTTTAAATAGCGTCAAAGCTTAATTGTTATTTTTGCCTAATTACTTAATTATTATCTTAATCCTCTATTAATACTGAGTAATTCTATATTATTATAGAAATTTTTATGTTAAAACTAGTAACAAGAAGAAGACTCTTCTCTTTAATGTAAGTGTAAATCAGAAAGGACAAACCACTGATAATTAACGTCACTGAAACCAAAGTAGAAACTCATCAAGAAAAATCTACTTTCATTAACGTTAACCTAACACAAGGACATTTCAAGAAAGATTAAAAGAAAAAGAAGGAACTCGGCAAACATTAACCTCGCCTGTTTACCAAAAACATCGCCTCTTGATTCTTATAAGAGGTCCAGCCTGCCCAGTGACCATGTTCAACGGCCGCGGTATCCTAACCGTGCGAAGGTAGCGTAATCACTTGTTCTTTAANTGTGGACTAGTATGAATGGCACCACGAAGGTTATACTGTCTCCTTTTTCTAATCAGTGAAACTAATCTCCCCGTGAAGAAGCGAGGATATACCTACAAGACGAGAAGACCCTATGGAGCTTTAAACAACACAGCAATTACCTGCTAAACTAAGAAGTTTCTGAACATTTTCAATCTTTTAAGTAATCTGACTGCAAGTTTTTGGTTGGGGTGACCACGGAGCATAACACAACCTCCATGTTGAAAGAATTCTTTCTAAGCCAAGAACAACCTTTCTAAGCATCAATATATTGACATCCATTGACCCAATACATTTGACCAACGAACCAAGTTACCCTAGGGATAACAGCGCAATCCACTTCAAGAGCTCCTATCGACAAGTGGGTTTACGACCTCGATGTTGGATCAGGGTATCCCAGTGGTGCAGCCGCTACTAAAGGTTCGTTTGTTCAACGATTAAAACCCTACGTGATCTGAGTTCAGACCGGAGTAATCCAGGTCAGTTTCTATCTATACATGAGTTTCTTCTAGTACGAAAGGACCGGAGAAACGCGGCCCATATTTTTTACAAGCCGCAGCTACTAAATTATGATTTAAACTCAATAATATTGTAGCCCATAATTTTACTCAAGACAAGAGTAGTTAACGTAGCAAAACCTGGTATTGCAAAAGACCTAAACCCTTTCTATAGAAGTTCAAATCTTCTCGTTAACTTTGAACCTTTATTTAATTATTTCTACACTTTGTTATATTGCACCAATTCTTCTGGCAGTTGCTTTTCTTACCCTAATTGAACGCAAAGTGCTTGGCTACATGCAGCACCGAAAAGGCCCTAACATTGTTGGTCCAATAGGCCTCCTTCAACCAATTGCAGACGGAGTAAAACTATTTATTAAAGAACCAATTCGGCCATCTACCTCATCTCAAACACTATTTCTTCTAGCCCCTGTAATAGCTCTATCATTAGCAATAATCATTTGGACCCCCATTCCTATACCAATTTCACTCTCTGATATAAACTTAGGAGTTATATTTCTCCTAGCCCTTTCTAGCCTTACCGTCTATTCCATCCTGGGTTCAGGCTGAGCCTCAAATTCTAAATATGCCCTAATTGGAGCTTTACGAGCAGTAGCACAAACTATTTCATACGAAGTAACTCTAGCCCTTATTCTCCTTTGCACTATTTTGCTATCAGGAAACTTCTCCCTTCAAAACTTTAGCATCACCCAAGAACCCATATGATTAATTATCCCAACATGACCCCTAGCTATAATATGATATATCTCCACCCTAGCAGAGACAAACCGAGCCCCATTTGACCTCACTGAAGGAGAATCTGAGTTAGTATCAGGGTTTAACGTAGAATACGCAGGGGGACCATTTGCCCTATTTTTTCTTGCCGAATACGCTAACATCTTGATGATAAACACAGTTTCTGCTATTATTTTTCTAGGATCCTCCACCCTTCTCCTCCTAACATTTACTACAACATCACTAATACTAAAATCCGCTATTCTTTCTATGGTTTTCCTCTGAATTCGAGCCTCCTACCCACGATTCCGCTATGATCAACTTATACACCTAGTTTGAAAAAACTTCCTCCCCCTTACCTTAGCATTAACAATTTGATATATTTCATTTCCAATTTCACTCTTACTTACCCCACCAATTTTATGGAAGCGTGCCTGAAAGCTAAGGGCCTCCTTGATAGGGAGGACCATAGGAGTTCAAACCTCCTCACTTCCTTAGAAAGATAGGAATTGAACCTATAACTGGGAGATCAAAACTCCCTGTAATTCCGTTTTACCACTTTCTAGTAAAGTCAGCTAAATAAGCTTTTGGGCCCATACCCCAAACATGTTGGTTAAACCCCCTCCTTTACTAATTAATCCATATGCTCTATCAGTAATTGTCTCAAGCCTCGCCCTAGGCACTATCTTAACATTGTCAAGTTATCATTGAATTTTAGCATGAATTGGCCTTGAAATTAATACACTAGCTATTATTCCAATAATAACCAAAACCCCTCATCCACGAGCCATTGAAGCCGCAACAAAATACTTCTTAACACAAGCCGCAGCATCAGCCCTTATTTTATTTTCTAGCATCCTTAATGCATATATTTTAGGAGAGTGATCTATTAATTCACCAACTCACCCCATTTCAGCTACCCTCCTGTCAATTGCCATTGCAATAAAACTCGGAATTGCCCCATTTCATTTTTGACTCCCAGAGGTACTTCAAGGATCCACCCTACAAACAGGCCTGATTCTTTCTACATGACAAAAATTAGCTCCAATAGCCCTTCTTCTTCAACTATCACAATCAGTAAACCTAAACCTTATACTCACTTTAGGCCTTTTGTCAACTATTATTGGAGGATGGGGTGGAATTAATCAAACTCAAATCCGAAAAGTATTAGCCTTCTCTTCTGTAGCCCACTTAGGATGAATATTAGCAATCCTTAAAATCTCTCCACAATTAACACTTTTAAACTTTTTTCTTTATATTCTAATAACATCTACACTTTTCTTAACCTTTATATCATTAAACACAAAAAAATATGTATGAACTCTCGACCTCCTGATCCAAAACCCCAGCGCTCACAGCACTCTCTATACTTTCCCTGCTATCACTAAGTGGACTACCCCCACTAACAGGATTTATACCAAAATGACTTATTGCCCAAGAAATGGTAAAACAAGACATAATTATATTTGCGCTATTAATTTTACTTTCCACACTTCTCAGCCTATTCTTTTACCTACGCCTTACATATTCTATATCTCTTACCCTAGCACCAAGCTTATCCTCCTCCCCCTCACTATGATTTAATCCCCCAAAAAA-CACTTTAGCCACACCTATAGTTATGTCTCTTTTACTCCTCCCTGTTACCCCCATTATTATAGCCGTAATATANAAACTTAGGATAACCTAGACCAAGAGCCTTCAAAGCCCTAAGTAGAAGTTAAAATCTTCTAGTTTCTGTAAGACTTGCAGGACATTATCCTGCATCTTCTGAATGCAAATCAGATACTTTTATTAAGCTAAAGCCTTCTAGAAAGACGGGCCTTGATCCCGTAAAATTTTAGTTAACAGCTAAACGCTCAATCCAGCGAGCTTCATTCTACTTCTCCCGATTTTTTTAAAAACGGGAGAAGCCCCGGCAGAACTTCTTCTGCTTCTCCAGATTTGCAATCTGGCGTGTGACACCCCAGGACCTGATAAGAGGAGGACTTTAACCTCCCTTGGTGGAGCTACAAGCCACCGCCTAACCCTCGGCCATCTTACCCGTGATAATTACCCGCTGACTATTTTCAACCAATCACAAGGATATTGGTACCCTATACCTAATCTTTGGTGCCTGAGCAGGAATAGTGGGAACTGCCCTCAGTCTTCTTATCCGAGCTGAACTGAGTCAGCCAGGCTCCCTCCTTGGTGATGACCAAATTTATAATGTTATCGTTACCGCACATGCTTTCGTCATAATTTTCTTTATGGTTATGCCAATTCTAATCGGCGGCTTTGGCAACTGACTTGTTCCTTTAATAATCGGAGCCCCCGATATAGCTTTTCCTCGTATAAATAACATAAGCTTCTGATTACTCCCCCCATCCTTTTTACTTCTTCTGGCCTCCGCTGGGGTAGAAGCTGGGGCTGGAACTGGCTGAACTGTTTATCCTCCACTAGCCGGAAATCTCGCCCATGCGGGACCATCTGTAGATTTAACTATCTTTTCCCTTCACTTGGCAGGTGTTTCATCCATTCTAGGTGCAATTAATTTTATTACCACAACCTTAAATATGAAACCTCCTTCAATAACTCAATATCAAACACCTTTATTTGTGTGGTCTGTGCTAATTACCGCCGTTCTATTACTTCTCTCCTTACCAGTTCTTGCAGCAGGAATTACTATACTCTTAACTGATCGTAACCTAAATACAACATTCTTTGATCCTGCTGGAGGAGGTGACCCCATTTTATACCAACACCTCTTTTGATTCTTCGGACACCCAGAGGTTTATATTCTTATTCTTCCTGGCTTTGGTATTATTTCACATGTAGTAACATTTTACTCAAGTAAAAAAGAGCCATTTGGTTATATAGGAATGGTTTGAGCAATAATGTCAATTGGCCTCCTAGGCTTTATTGTTTGAGCTCACCACATGTTTACAACAGATCTAAATGTTGATACCCGAGCCTATTTTACATCTGCAACAATAATTATTGCCATCCCAACAGGAGTTAAAGTATTTAGCTGACTAGCCACAATGCATGGCGGAGTAATTAAATGAGATGCTCCAATACTATGGGCCCTAGGGTTTATTTTCCTATTTACAGTCGGTGGGCTAACTGGGATTGTTCTAGCAAATTCATCACTAGACATTGTTCTCCATGATACTTACTATGTTGTTGCTCACTTCCATTATGTACTATCAATGGGAGCCGTATTTGCTATCATAGCTGGATTTGTACACTGATTCCCATTATTTTCAGGATATACTCTTCACGAGACCTGAGCAAAAATTCACTTTGGAGTAATATTTACTGGGGTAAACCTAACCTTCTTCCCTCAACACTTTCTCGGATTAGCAGGCATGCCTCGACGATACTCAGACTATCCAGACGCATATACACTATGAAACACTGTCTCTTCTATTGGTTCCCTAATTTCATTAGTAGCTGTAGTTATTATAATGTTTATTATCTGAGAAGCTTTCTCATCTAAACGTCATCTGATTTCTGCCAGTATAACTTCAACTAATGTGGAGTGACTTTATGGATTCCCCCCTCTTCATCATACATTTGAAGAAGCTTCTTTTTCCCAAACCAATTAATCGAGAAAGGAGGGAATTGAACCCCCATCCACTGGTTTCAAGCCAGGTACATAACCACTCTGTCACTTTCTTAGAGGGATTNGTTAAATAATAACACTGCCTTGTCAAGACAAAATTACGAGTTAAATTCTCGTATTCCTCTAATGGCACACCCACTTCAATTAGGATTCCAAGACGCAGCATCCCCAATTATGGAGGAACTATTACACTTCCACGATCATACATTAATAGCAGTGTTCTTAATTAGCACTCTCGTTTTATATATTATTTCGACCCTTATAAGCACTAAACTCTCTAATACAAATACAATTGACGCACAAGAAATTGAAATAGTATGAACAATTATACCAGCCATCATTTTAATCGTGATTGCCCTTCCGTCACTTCGTATTTTATATTTAATGGATGAAGTTAGTAACCCAGATGTTACAGTTAAAGCTATTGGTCACCAATGATACTGAAGCTATGAGTATTCTGACTTTAACGATCTTAGCTTTGACTCTTATATAGTTCCCACTAAAGACCTTCTCCCCGGACAATTTCGACTTCTAGAAGTTGACAACCGAATAACCACCCCTGTCGGAATAACCACTCGAACCCTGATTACAGCAGAGGATGTTCTTCACTCATGAGCCGTCCCATCTTTAGGGGTAAAATTAGACGCAATCCCAGGACGGCTAAATCAAACCTCATTTATTATCTCACGACCTGGTGTTTACTACGGACAATGCTCTGAAATTTGTGGAGCAAACCACAGCTTTATGCCAATTGTTGTTGAATCTTTACCTATTAAGGAATTTTTAAACTGATCTTCTGCCTCAGTAAACGCCTCATTAAGANGCTATAGGACTAAGCAACAGCCTTTTAAGCTGTAGATAGGTGACTTCCAACCACCCTTAATGGCATGCCACAACTTGACCCAGCCCCATGATTCTTTATTTTATTTACTGCCTGAACAGTGTTTATTATATTTTCACCTATAAAAACCTCCAACTATACTCACCTAAATGACCCAACACCTAAAACTTTTAAAGGTCTTAATAAACCGTGATCTTGACCGTGACCATAAACCTGTTTAGCCAATTTGCCTCACCTTCACTACTTGGAATCCCACTTATTTTAATTGCCTTTTTAGTCCCATGATTTCTATTTCCAACCCCATGTAACCGATGAACTACAAACCGCTTAGTAACTATTCAAACATGATTTGTGAAAACCTTCACAAAACAAATCTTTCTCCCACTAAATTTTCCAGGACATAAATGAGCACTTATTCTCACGTCGTTAATGATTTTTCTTCTTGGAATAAATTTACTGGGCCTTCTTCCCTACACTTTTACCCCTACCACACAACTTTCACTTAATTTAGGACTCGCAATCCCCCTATGATTAGCCACAGTAGCTATTGGGTTTCGAAATCAACTTACAGCATCTCTAGGTCATTTTCTACCCGAAGGCACGCCTACCCTGTTAATTCCAATTTTAATTATTATCGAAACAATTAGCTTATTTATCCGACCAATAGCACTTGGGGTCCGACTTACTGCTAACCTAACAGCAGGCCACCTTCTTATTCAACTTATTTCAACCGCTACCATGGCCCTATTATTCTCAAACCCTATTGTTTCTTCACTAACATTTGCTACCCTTCTTCTCCTTACTATATTAGAGATTGCAGTCGCTATAATTCAAGCATACGTATTTGTCCTTCTCTTAAGCCTATATCTTCAAGAAAATACTTAATGGCACATCAAGCACATGCTTTTCACATAGTAGACCCAAGCCCATGACCACTTACAGGGGCAACAGCCGCCTTTATACTTACTACCGGCCTAGCAATATGATTTCACTACGGTTCAACCTGAATTATATTTATAGGACTTACACTTATACTCCTTACTATATATCAATGATGACGAGATGTTGTTCGTGAGGGCACATTTCAGGGTCATCACACAATTCCAGTCCAAAAAGGACTTCGTTATGGCATAATTCTATTTATCACCTCTGAAGTATTCTTTTTTATTGGATTTTTTTGAGCATTTTATAATGCCAGCTTAGCCCCAACCTTTGAAGTTGGAGAATGCTGACCACCCGCTGGTATCTCCCCATTAAATCCTTTTGAAGTCCCTCTATTAAATACAGCAGTCCTTCTTGCTTCAGGGGTCACAGTTACTTGAGCTCACCATAGTATTATGCAGGGAAACCGTAAAGAAGCAATTCAATCTCTCGCCTTAACTATTATTTTAGGAATATACTTTACAGCCCTACAAGCCATAGAATACTACGAAGCCCCTTTTACTATTGCAGACGGAATCTACGGATCAACATTTTTTGTGGCTACCGGCTTCCACGGGCTTCACGTTATTATTGGCTCACTATTTTTACTAACTTGCCTTCTGCGACAAATCAACTTTCACTTTACTGCACAACACCATTTTGGATTTGAAGCAGCTGCCTGATACTGACATTTTGTTGATGTAGTTTGACTTTTCTTATACGTCTCAATTTATTGATGAGGCTCATATTTTCTTAGTATAAATGAGTACTGATGACTTCCAATCATTAAGCCTTGGTTAAACCCCAGGAGAAAATAATGTCTCTATTTGTATTTATTACCCTAGCAATTGTTCTAATTTTAGCCACTGTTAGCTTCTGGTTACCAATAATTAATCCAGACTCAGAAAAACTCTCACCTTATGAATGTGGCTTTGACCCACTTGGATCAGCCCGACTACCATATTCTATGCGATTTTTCCTAGTAGCTATTCTTTTTTTACTATTTGATTTAGAAATTGCCCTTCTCCTCCCCACCCCCTGGGCAGCGCAACTTCCTCACCCCACATTATCAATTTTTTGAGCATCAATTATTCTTATTCTTTTAACTTTAGGTTTTATTTACGAATGACTTCAAGGAGGCCTAGAATGAGCTGAATGAGGAGTTAGTCTAAAAAAGACAGCTGATTTCGGCTCAGCAAATTATGGTTTAACCCCATAACACCTTTATGTTAACAAACGAGTCCTGATTACTTTCCTCTACATTTATATTAAGTCTTATTGGCCTATCATTTCACCGGGCACACTTACTCTCAGCATTACTCTGTTTAGAAGGAATAATACTATCAATTTTTATTGGACTCAGCCTATGAGCCTTAAAATTTACCTTAATTGCTCCACTAATATATCCTATTGTTATGTTAACAATATCTGCATGTGAAGCAGGCCTTGGCTTATCCCTTATAATTGCCACCGCCCGATCCCACGGATCTGATAATTTAAATACGCTTAATCTTCTACAATGCTAATAATTTCCATTCCATTAGCCACCCTTCTTCTCTCAACCTGACTGGCCCCTTCAAAGCGGTTGTGAGAAATTATAACAACCCAGTCCTTAATTATTGCCGTTATATCAACAGCCTGATTAGCCACTCAGGAGGCTTACCCATTTTTAAACAATTATCTATTTATTGATGAAATCTCATCTCCCCTTCTAGTACTTACCTGCTGACTTACAGCTCCAACACTACTTGCTAGTCAGAGTAAACTCTCCAAAGAACCCCTACCACGACAACGAACATACATTTTTACTATCATTGTACTCCAAATAACAACCCTCCTTGCATTTTTGGCGGACAACATAATCTTATTTTTTATTATATTTGAAGCAACTATAATTCCTACTTTAATTGTTATTACTCGATGAGGAGCCCAAAAAGAACGCATACTAGCCGGAACCTATTTAATCTTTTATACTTTATTTGGCTCTATGGCCCTCCTTACTGCCCTACTTTACTTCCATGAAACATTCGGAACAATATCAATCTCATTAATAAAATCTTTTTTTGTAGCCCAAACTTTTTCTTCCTGTTCAACAGCATGATGAATCGCTTGCTTTATTGCCTTTCTAGTAAAAATACCACTCTATGGTGTTCACCTCTGACTTCCAAAAGCGCACGTTGAAGCCCCTATTGCTGGATCAATAATTTTAGCAGGAACTTTACTAAAACTTGGTGGCTACGGAATTTTACGAATAAATATTTTTATAAATGACTCCCTCCTGCCCCTAGCAAAACCTCTTATTGTTTTTTCACTGTTTGGTGTTCTTTTATCAGCCATTTTATGTTCCCGCCAAACGGATTTAAAATCCCTAATTGCTTTTTCATCAGTAAGCCATATAGGATTAGTAATTGCCGCATCAATAATTAAGACAGAATGAAGCATTGCCGGCTCAATAGTCCTAATAATTTCCCACGGACTAGTTTCATCAGCCTTATTTTGCCTAGCTAACACTTCATATGAGCGCACCAACACCCGCACCCTTATTCTCCTTCAAGGGACCCAAATTGTTTTTCCACTAGCAGCAGCCTGATGACTTCTGGCTGCCCTAATAAATCTAGCTCTTCCACCATCCCCAAATTTTATTGGAGAGATATCAATTTTAACATCATTATTTCAATGATCAAACATAACACTCATTTTAACAGGATTAGGAATTATTTTTACCACAGCCTACTCCTTATATATATTTTGAGCTTCACAACGAGAGCACCTTCCATCCCACCTAAACTCTTTTCCACCAATGCAAACTCGAGAACATATTTTACTTGCCTTACATATCCTTCCAGCCCTACTCCTAATACTGAAACCCACCTTAATATTTTAAGTGAATATAGTTTATTAAAAATACTAGCTTGTGATTCTAGAGAAGGGGACTAATAACCCCCTATTCACCGAGCCTGACTGGATCAACGAGAACTGCTAATTACTCGCCACTATGGTTCAATTCCATAGCAGACTCGCCCTCGCAATTATTCAAATAACATTTTGAACATTTGCCATGAGTTTTCCTATTATTGCACTAACATCATACTTAATTAGCATGCTATCCCTTATTATTCCTTTATTTAACCCAAACTCAGCAGAATTTCACTTCAAAACAAAGACCGCCATTAAAACAGCTTTCTTTGTCTCAACTATTCCTGCCATCTTAATAATTAATGAAAATTCTTTATCCACCATTATTTCATGAAAGTGGTTTAATATTATAATAACCCCTTTCAACTTAACAATTCAACTTGACCAATACTCAATTCTTTTCATCCCAATCGCTCTAATAGTCTCATGAAGCATTATTGAGTATTCTCTTTGGTACATGCATGATGACATCAAGATCCAACTTTTCTTTAAATATTTACTTATTTTTTTACTAGCAATAATACTATTAGTATCAGCCGGCAACTTATTAATACTTTTTATTGGCTGGGAAGGAGTAGGAATTATATCTTATCTTTTAATTGGGTGATATTTTACACGGAGCAACGCCGGAGCAGCCGCTCTTCAAGCGGTACTGTATAACCGAATTGGAGACATTGGATTTTTATTTGCCATATTTTGACTTATTTCATCTTATGACTCAATTGACCTTAACTTTATCTTCTCAATGAATAACTCCACCCCCCTTCTACTAGCCTTCATTATTGCAGCCGCTAGTAAGTCAGCTCAATTTGGACTTCACCCATGACTCGCCTCCGCCATAGAAGGCCCCACCCCAGTATCAGCCCTACTTCACTCCAGCACAATGGTTGTTGCTGGGGTTTTTTT-ACTTATTCGCATTCATCCAATAATTAAAGATAACCAAACTGCCCTAACAACCTGTCTATGTCTTGGAGCTATTTCAACCGCATTTGCAGCTACATGTGCCCTCACCCAAAATGATATTAAAAAAATCATTGCCTTTTCAACATCAAGCCAACTCGGCCTTATAGTCGTAGCTATTGGCCTAAATATACCTCACCTAGCATTTTTTCACATCTGTACACATGCCTTCTTCAAGGCAATATTATTTTTATGCTCAGGATCAATTATTCATAACCTTAATGATGAACAAGACATTCGAAAAATGGGAGGCCTACAAAAAACCCTCCCATTCACCACAACATGTGTTACAGTTGGAAGCTTGGCCCTGATGGGAACCCCTTATCTTGCAGGCTTCTTTTCAAAAGACGCCATTATTGAAGCAATTAACACCTCCAATGTTAATGCATGGGCTTTGACCTTAACAATTATTGCCACCTCATTCACAGCCGTTTATAGCCTTCGAGTAATCTTCTTTGCATCAATACAGCACCCTCGCTTTTCTCCTGCCTCTTCTATTAATGAAAATAATCCAACAATTATTAACCCAATTAAACGTCTTGCCCTAGGTAGTGTAATTGCTGGACTATTGTTAAATCAAATTATTCTTCCATCTTCCCCTGTTACCATAACCATGCCAACCTATTTAAAGATAACCGCAATTATTGTAACCGTCCTAGGATTTATTATTGCCCTAGATCTAGCTAGTATCTCTTGAACAAAGGCCCCTGAACAAACAAATGTTTCAAAAACAATCAATACCTCTTTTTACCCGACCATTATTCATCGACTCATTCCCTCTTACGCCATAAACCTCAGCTTACGTGTTTCATCTCACCTAATTGACACCCTTTGACTAGAAAAAATTGGACCAAAAGGCTTAGCAGAACTCCAACTGCCCCCAATCATAAAAAATCAAGAAATCCAACGAGGGTTAATCAAAATTTACCTCTCCATCTTCATTTTTACCACTATTCTATGTCTAATTGTCTTACAGCTCGCAAGACACCACTATAATGGCCCCGAACCACCTCTAATACTGCAAACAACGTTAATAAAAGAGCCCACCCTACCACTATTAAAACCCCTCCCCCTCAGAAAAACATTGTTGCCACCCCAAATCAATCCCCCACATATACTCCTATATTAGCTACCCCTGCAATCCCCTCATCAACACCCCCAATAACTCATCAAGCCCCCAACAATAAAACATAAGCAGTAATGTATGATCAAACAACCCCTCCCCCCCAAGCCTCTGGATAAGGTTCCGCAACTAAAGCAGCAGAGTAAGCAAACACCACTATTATTCCACCAAGATATACTAAAAACAAAACTAAGCATAAAAAAGAAACACCACCATCCATCAGAATTAAACACCCTGCCCCTGCCGAACCTACTAATCCAAGTGCAGCATAATAGGGAGAAGGATTTGAAGCTACCGCTAATAATCCAACAATCAACCCCAACTCAAATAATATAATCATAATTCCTACAAGGATTTTAACCTAGACTTACAGTCTGAAAAACTGTTGTTGTATTCAACTATAAGAACACTAATGGCCCCAGTACTTCGCAAAACCCATCCTCTAGTAAAAATTATTAATAACTCGTTTATTGATCTTCCAGCACCAGTCAATCTTTCATCGCTATGAAACTTTGGCTCTCTGTTAGGAGTTTGCTTAATTGCCCAAATCGCAACCGGCTTATTTCTAGCAATGCACTATACTGCTGATACATCCATAGCTTTTTCATCCGTAGCCCACATCTGCCGAGACGTAAATAACGGATGATTACTTCGCAACCTTCATGCAAACGGAGCCTCATTCTTCTTCATCTGCATCTACCTTCACATTGGACGAGGGATATACTACGGCTCATACCTTTTTAAAGAAACCTGAAATATCGGAGTAATTCTCCTTTTCCTCGTTATAGCTACAGCATTTGTAGGCTATGTTCTTCCATGAGGACAAATGTCCTTCTGAGGCGCAACAGTTATCACAAACCTCCTCTCTGCCGCCCCATACATTGGGACCGAACTTGTTCAATGAATTTGAGGAGGTTTTTCAGTAGACAATGCCACCCTAACACGATTTTTTACTTTTCACTTTATTCTCCCATTTATCATTGCAGGTGCTTCCATACTTCACCTTCTTTTTCTTCATCAGACAGGGTCCTCAAACCCAACAGGACTTAACTCAAACTTTGACAAAATTCCATTTCACGCTTACTACTCCTATAAAGACATCTTCGGCTTCGCGTTAATACTAGCCTTCTTAGCCCTCCTATCCACCTTCGCCCCCAACCTCTTAGGTGATCCTGATAATTTTACCCCGGCAAACCCTTTAGTTACACCACCCCATATTAAACCAGAATGATACTTCTTATTTGCCTACGCCATTCTTCGCTCAATCCCAAATAAACTAGGAGGGGTCCTCGCTCTTTTATTTTCTATTATAATTCTCCTGCTTATACCTCTTCTCCACACTTCTAACCAACGAACCCTTATATTCCGCCCTTTGGCAAAACTATTCTTCTGAACGTTAGTAGCCAACACTCTTATTTTAACCTGAATTGGAGGACAGCCAGTAGAAGATCCCTACATCATAATTGGCCAACTAGCTTCCGTCTCTTACTTCACCATCTTCATTATTTTTATCCCCCTTCTAGGACTCATAGAGAACAAACTAGCTCGTCTTAACAGAACTTTTTCATTGGAAGTTGTTGTCCCACTATCATTAACTTTTTCCTGTATTAAACATATTCACCAAACACTTATTACACCCATATATTAATTTTATACAGTCCTTATATCTCAACAATAGACTTTCGCGGTCCTATAAATAATCTATGCTAGAACACAGCCTATATGATGATGTATGATATAGTACATATTATGTATGCATGAAGGACATATTATGTATAATCGAGCATTCATCTTATTTCCCCATGCATATCATTTCCCATCATTATTAATATTTCCACATATGTAAACTTAACATAAATGAATAACAACTACTAGCAATATTACAGTCCTTATATCTCAACAATAGACTTTCGCGGTCCTATAAATAATCTATGCTAGAACACAGCCTATATGATGATATATGATATAGTACATATTATGTATGCATGAAGGACATATTATGTATAATCGAGCATTCATCTTATTTCCCCATGCATATCATTTCCCATCATTATTAATATTTCCACATATGTAAACTTAACATAAATGAATAACAATTACTAGCAATATTGTAATACATTCGTTTCACGAAGATGGAATGGATATTAATGAATGAAGACTATGTCTCTACAGTTTAGCCTTCCCTTGAATTAAGAACACTTATATTACTTAGACAAAGTTAAACTCAAGTATTTTCCTTATTTCATGAATGATTTAAGGACATACAATTTATTCTATCGAGCAATCTCAGTCATTTTCACCATTCAAGTGATAACCAATTAAATCTGATTAATCAACAATCTCTTTATCAGCAGTAAAATATAATCAACTTAAACCCAATTACATA-CGCTCATAAAATTTTGAACTGGACCTTAATAGTCCCAGTCAATACGAATAATACTTATAAATTAACTTGAATAATAAACAACCATGGTCTATCTCATTAAAGAAATATAAATGTGTAACATACATTACTAATCTT-ACAACATGAATATTCTTCTCCCAAACTCTTAAAATTCAACATCAAGACTGTCTTTATCCCCTATCGTACCTTAAAGAGGCCTCAGAGAAATCAAGGACTTGGTAGATCTTAACCTCCAATGGACCTACCACAAGAGTGACAGTAATCCCGCTTCAGGAGGCATCTGACGGAACTGAATCTATGGACTTTTATAGCATAATCGGTCTATACTGAAATCTAAAGAGCCTCCCTCTTTATGAGATCTGGTACCTTAAAGACCTTAACCTGGCCTTACTTGAAACTGGTAAGCATTGATGGGTTTTTATATATAGGAGCTTTCCCCTGGCATCTCATAGTGGGGTAATGGCACATTAACAAGGTTGTCCCACTTAATGCAAGCGTGATTGTCTAGCATAAAAAGAAGGTTAGCATGTAGTGAATGTTTATTAGACATAACATATTTTGCCATATTTTTTTTAACCCTATTTTTTCTATTCCCCCCGGGAGTCCACTCTTCCACCTAAAATTTTTACATTTGCTAAAACCCGTCGGGGCCCCCCCC-TCCCCAAAAAATAGCTCAACAGCTCATTTTATTTATATACTCTTGAAAACCACCTATTCAACTTTTCCAAACAATCTAATTTACCTACACACCATTTTTACTCTTTTAAGGAGCTTTCACCAATTTAAAATTCATGTATATATATATATATATATATA----TTAAATAAAAATTCTTAATATTAGCTAATCAACGTCCACTAGCTTATATCTGAATTAAATCTCCTTATTTCTCCACTATAATAAAAAATAAAATACATGTATATATATATAT--GTATAAATTGACCACATCTTTGTCTTTCAAGGACATCTTCAATTTTTTTATATAGTACTTGCAAAAATCTTCT
>RMH021B
GCTTTTGAAGGAAAATAGTTTTCCCCTGGTCTTAGGCTCCAGTAACTCTTGGTGCAAATCCAAGTAAAAGCTGCTTCAGTAGCTTAAACATTAAAGCATTGGTCTTGTAAACCAAAGAATGAAGAATAAACCCTTCCTGAGGCTCAGGACAGAGAGAATTTAACTCCCACAGCTAACCCCCAAAGCTAGCATTCTATTTAAATTATATCCTGTTTAAATAGCTTAAATAAAGCATAGCACTGAAAATGCTAAGATGGACCCTAAAAGGTCCTTTAAACACAAAGGTTTGGTCCTGGCCTTGAGGTCAGTTATTACTTAATATACACATGCAAGTATCCGCTCCCCTGTGAGAACGCCCTTTAACCCCTTTTAGGGACAAGGAGCTGGTATCAGGCACGAAAATCTGCCCAAAACACCTAGCCACGCCACACCCACAAGGGAATTCAGCAGTGATTAACATTGAGTATTAGCGCAAGCTAGACTCAGTTAAAGTAAGACAGAGCCGGCTAATCTGGTGCCAGCCGCCGCGGTTACACCACGTGACTCAAATTGACCTCCTCCGGCGTAAAGCGTGATTAAAGTTACCCCTTTCTAGAGTTAAACTAAAACTAAGCTGTGACACGCCTGTTTATTAAGAAACCCAAAAACGAAAGTTACTCTAATATAATCAACTTGAACTCACGACAGCTGGGATACAAACTGGGATTAGATACCCCACTATGCCCAGCCGTAAACTTTAACTTACACTCAAATCGCCAGGGAACTACGAGCTAAGCTTAAAACCCAAAGGACTTGACGGTACCCCATATCCCCCTAGAGGAGCCTGTCCTATAATCGATAATCCACGTTTAACCTCACCATTTTTTGTTAATCAGCCTGTATACCTCCGTCGTCAGCTTACCACGTGAGCGCCAATTAGTGAGCTTAATGTCTTTCACCAACACGTCAGGTCAAGGTGCAGCAAATGAAATGGGAAGAGATGGGCTACACTTTCTATATTAGAAAAAACGAAAAACTATTTATGAAAACTAGTTGGAAGGCGGATTTAGCAGTAAAAAGGAATCAGAATGTCCATTTTAACCCGGCACTGGGGTGTGTACACACCGCCCGTCACCCTCTTCAGGGCTTCTTACCTAGTTCTTAACAAACTAAAGCATAACAGAAGAGGCAAGTCGTAACATGGTAAGTATACCGGAAGGTGTGCTTGGAAACGTAATGTAGCTTAATTAAAGCATCTCGCTTACACCGAGAAAATGTCCGTGAAAACCAGACCATTTCGAGCTAAAAACCTAGCCCAACTAAACATGAATATCCTCAAATTAATTTATTTTTAATAATAAATCATTTTGTTATTTTAGTAAAGGAGATTGAAAAATTTATTGGAGCTATAATAACAGTACCGCAAGGGAACGGTGAAATATGAAATGAAAAATTTTTAAGCAAGAAAAAGTAAAGACTACTCCTTGTACCTTTTGCATCATGGTTTAACTAGTCCAATCAAGCACAACGTATTTAAGTTTGACTTCCCGAAACTAAGTGAGCTACTTCAAGGCAGCTGATAGAGCGAACCCGTCTCTGTAGCAAAAGAGTGGGATGATCTTCAAGTAGCGGTGACAGACCTAACGAGCTTAGTGATAGCTGGTTACTCAAGAAATGGATCTAAGTCCAACCTGAAATTCATTCTAGTCCACCAAAACAACCACCTGAATTTCAGCGTAATTCAAATAAGGTACAGCCTATTTGAAACAGGATACAACCTAAATTAATGGATAAGACTAGCTCAATACACAACCAAGTGGGCCTAAAAGCAGCCACCTTTTAAATAGCGTCAAAGCTTAATTGTTATTTTTGCCTAATTACTTAATTATTATCTTAATCCTCTATTAATACTGAGTAATTCTATATTATTATAGAAATTTTTATGTTAAAACTAGTAACAAGAAGAAGACTCTTCTCTTTAATGTAAGTGTAAATCAGAAAGGACAAACCACTGATAATTAACGTCACTGAAACCAAAGTAGAAACTCATCAAGAAAAATCTACTTTCATTAACGTTAACCTAACACAAGGACATTTCAAGAAAGATTAAAAGAAAAAGAAGGAACTCGGCAAACATTAACCTCGCCTGTTTACCAAAAACATCGCCTCTTGATTCTTATAAGAGGTCCAGCCTGCCCAGTGACCATGTTCAACGGCCGCGGTATCCTAACCGTGCGAAGGTAGCGTAATCACTTGTTCTTTAANTGTGGACTAGTATGAATGGCACCACGAAGGTTATACTGTCTCCTTTTTCTAATCAGTGAAACTAATCTCCCCGTGAAGAAGCGAGGATATACCTACAAGACGAGAAGACCCTATGGAGCTTTAAACAACACAGCAATTACCTGCTAAACTAAGAAGTTTCTGAACATTTTCAATCTTTTAAGTAATCTGACTGCAAGTTTTTGGTTGGGGTGACCACGGAGCATAACACAACCTCCATGTTGAAAGAATTCTTTCTAAGCCAAGAACAACCTTTCTAAGCATCAATATATTGACATCCATTGACCCAATACATTTGACCAACGAACCAAGTTACCCTAGGGATAACAGCGCAATCCACTTCAAGAGCTCCTATCGACAAGTGGGTTTACGACCTCGATGTTGGATCAGGGTATCCCAGTGGTGCAGCCGCTACTAAAGGTTCGTTTGTTCAACGATTAAAACCCTACGTGATCTGAGTTCAGACCGGAGTAATCCAGGTCAGTTTCTATCTATACATGAGTTTCTTCTAGTACGAAAGGACCGGAGAAACGCGGCCCATATTTTTTACAAGCCGCAGCTACTAAATTATGATTTAAACTCAATAATATTGTAGCCCATAATTTTACTCAAGACAAGAGTAGTTAACGTAGCAAAACCTGGTATTGCAAAAGACCTAAACCCTTTCTATAGAAGTTCAAATCTTCTCGTTAACTTTGAACCTTTATTTAATTATTTCTACACTTTGTTATATTGCACCAATTCTTCTGGCAGTTGCTTTTCTTACCCTAATTGAACGCAAAGTGCTTGGCTACATGCAGCACCGAAAAGGCCCTAACATTGTTGGTCCAATAGGCCTCCTTCAACCAATTGCAGACGGAGTAAAACTATTTATTAAAGAACCAATTCGGCCATCTACCTCATCTCAAACACTATTTCTTCTAGCCCCTGTAATAGCTCTATCATTAGCAATAATCATTTGGACCCCCATTCCTATACCAATTTCACTCTCTGATATAAACTTAGGAGTTATATTTCTCCTAGCCCTTTCTAGCCTTACCGTCTATTCCATCCTGGGTTCAGGCTGAGCCTCAAATTCTAAATATGCCCTAATTGGAGCTTTACGAGCAGTAGCACAAACTATTTCATACGAAGTAACTCTAGCCCTTATTCTCCTTTGCACTATTTTGCTATCAGGAAACTTCTCCCTTCAAAACTTTAGCATCACCCAAGAACCCATATGATTAATTATCCCAACATGACCCCTAGCTATAATATGATATATCTCCACCCTAGCAGAGACAAACCGAGCCCCATTTGACCTCACTGAAGGAGAATCTGAGTTAGTATCAGGGTTTAACGTAGAATACGCAGGGGGACCATTTGCCCTATTTTTTCTTGCCGAATACGCTAACATCTTGATGATAAACACAGTTTCTGCTATTATTTTTCTAGGATCCTCCACCCTTCTCCTCCTAACATTTACTACAACATCACTAATACTAAAATCCGCTATTCTTTCTATGGTTTTCCTCTGAATTCGAGCCTCCTACCCACGATTCCGCTATGATCAACTTATACACCTAGTTTGAAAAAACTTCCTCCCCCTTACCTTAGCATTAACAATTTGATATATTTCATTTCCAATTTCACTCTTACTTACCCCACCAATTTTATGGAAGCGTGCCTGAAAGCTAAGGGCCTCCTTGATAGGGAGGACCATAGGAGTTCAAACCTCCTCACTTCCTTAGAAAGATAGGAATTGAACCTATAACTGGGAGATCAAAACTCCCTGTAATTCCGTTTTACCACTTTCTAGTAAAGTCAGCTAAATAAGCTTTTGGGCCCATACCCCAAACATGTTGGTTAAACCCCCTCCTTTACTAATTAATCCATATGCTCTATCAGTAATTGTCTCAAGCCTCGCCCTAGGCACTATCTTAACATTGTCAAGTTATCATTGAATTTTAGCATGAATTGGCCTTGAAATTAATACACTAGCTATTATTCCAATAATAACCAAAACCCCTCATCCACGAGCCATTGAAGCCGCAACAAAATACTTCTTAACACAAGCCGCAGCATCAGCCCTTATTTTATTTTCTAGCATCCTTAATGCATATATTTTAGGAGAGTGATCTATTAATTCACCAACTCACCCCATTTCAGCTACCCTCCTGTCAATTGCCATTGCAATAAAACTCGGAATTGCCCCATTTCATTTTTGACTCCCAGAGGTACTTCAAGGATCCACCCTACAAACAGGCCTGATTCTTTCTACATGACAAAAATTAGCTCCAATAGCCCTTCTTCTTCAACTATCACAATCAGTAAACCTAAACCTTATACTCACTTTAGGCCTTTTGTCAACTATTATTGGAGGATGGGGTGGAATTAATCAAACTCAAATCCGAAAAGTATTAGCCTTCTCTTCTGTAGCCCACTTAGGATGAATATTAGCAATCCTTAAAATCTCTCCACAATTAACACTTTTAAACTTTTTTCTTTATATTCTAATAACATCTACACTTTTCTTAACCTTTATATCATTAAACACAAAAAA-TATGTATGAACTCTCGACCTCCTGATCCAAAACCCCAGCGCTCACAGCACTCTCTATACTTTCCCTGCTATCACTAAGTGGACTACCCCCACTAACAGGATTTATACCAAAATGACTTATTGCCCAAGAAATGGTAAAACAAGACATAATTATATTTGCGCTATTAATTTTACTTTCCACACTTCTCAGCCTATTCTTTTACCTACGCCTTACATATTCTATATCTCTTACCCTAGCACCAAGCTTATCCTCCTCCCCCTCACTATGATTTAATCCCCCAAAAAA-CACTTTAGCCACACCTATAGTTATGTCTCTTTTACTCCTCCCTGTTACCCCCATTATTATAGCCGTAATATANAAACTTAGGATAACCTAGACCAAGAGCCTTCAAAGCCCTAAGTAGAAGTTAAAATCTTCTAGTTTCTGTAAGACTTGCAGGACATTATCCTGCATCTTCTGAATGCAAATCAGATACTTTTATTAAGCTAAAGCCTTCTAGAAAGACGGGCCTTGATCCCGTAAAATTTTAGTTAACAGCTAAACGCTCAATCCAGCGAGCTTCATTCTACTTCTCCCGATTTTTTTAAAAACGGGAGAAGCCCCGGCAGAACTTCTTCTGCTTCTCCAGATTTGCAATCTGGCGTGTGACACCCCAGGACCTGATAAGAGGAGGACTTTAACCTCCCTTGGTGGAGCTACAAGCCACCGCCTAACCCTCGGCCATCTTACCCGTGATAATTACCCGCTGACTATTTTCAACCAATCACAAGGATATTGGTACCCTATACCTAATCTTTGGTGCCTGAGCAGGAATAGTGGGAACTGCCCTCAGTCTTCTTATCCGAGCTGAACTGAGTCAGCCAGGCTCCCTCCTTGGTGATGACCAAATTTATAATGTTATCGTTACCGCACATGCTTTCGTCATAATTTTCTTTATGGTTATGCCAATTCTAATCGGCGGCTTTGGCAACTGACTTGTTCCTTTAATAATCGGAGCCCCCGATATAGCTTTTCCTCGTATAAATAACATAAGCTTCTGATTACTCCCCCCATCCTTTTTACTTCTTCTGGCCTCCGCTGGGGTAGAAGCTGGGGCTGGAACTGGCTGAACTGTTTATCCTCCACTAGCCGGAAATCTCGCCCATGCGGGACCATCTGTAGATTTAACTATCTTTTCCCTTCACTTGGCAGGTGTTTCATCCATTCTAGGTGCAATTAATTTTATTACCACAACCTTAAATATGAAACCTCCTTCAATAACTCAATATCAAACACCTTTATTTGTGTGGTCTGTGCTAATTACCGCCGTTCTATTACTTCTCTCCTTACCAGTTCTTGCAGCAGGAATTACTATACTCTTAACTGATCGTAACCTAAATACAACATTCTTTGATCCTGCTGGAGGAGGTGACCCCATTTTATACCAACACCTCTTTTGATTCTTCGGACACCCAGAGGTTTATATTCTTATTCTTCCTGGCTTTGGTATTATTTCACATGTAGTAACATTTTACTCAAGTAAAAAAGAGCCATTTGGTTATATAGGAATGGTTTGAGCAATAATGTCAATTGGCCTCCTAGGCTTTATTGTTTGAGCTCACCACATGTTTACAACAGATCTAAATGTTGATACCCGAGCCTATTTTACATCTGCAACAATAATTATTGCCATCCCAACAGGAGTTAAAGTATTTAGCTGACTAGCCACAATGCATGGCGGAGTAATTAAATGAGATGCTCCAATACTATGGGCCCTAGGGTTTATTTTCCTATTTACAGTCGGTGGGCTAACTGGGATTGTTCTAGCAAATTCATCACTAGACATTGTTCTCCATGATACTTACTATGTTGTTGCTCACTTCCATTATGTACTATCAATGGGAGCCGTATTTGCTATCATAGCTGGATTTGTACACTGATTCCCATTATTTTCAGGATATACTCTTCACGAGACCTGAGCAAAAATTCACTTTGGAGTAATATTTACTGGGGTAAACCTAACCTTCTTCCCTCAACACTTTCTCGGATTAGCAGGCATGCCTCGACGATACTCAGACTATCCAGACGCATATACACTATGAAACACTGTCTCTTCTATTGGTTCCCTAATTTCATTAGTAGCTGTAGTTATTATAATGTTTATTATCTGAGAAGCTTTCTCATCTAAACGTCATCTGATTTCTGCCAGTATAACTTCAACTAATGTGGAGTGACTTTATGGATTCCCCCCTCTTCATCATACATTTGAAGAAGCTTCTTTTTCCCAAACCAATTAATCGAGAAAGGAGGGAATTGAACCCCCATCCACTGGTTTCAAGCCAGGTACATAACCACTCTGTCACTTTCTTAGAGGGATTNGTTAAATAATAACACTGCCTTGTCAAGACAAAATTACGAGTTAATTTCTCGTATTCCTCTAATGGCACACCCACTTCAATTAGGATTCCAAGACGCAGCATCCCCAATTATGGAGGAACTATTACACTTCCACGATCATACATTAATAGCAGTGTTCTTAATTAGCACTCTCGTTTTATATATTATTTCGACCCTTATAAGCACTAAACTCTCTAATACAAATACAATTGACGCACAAGAAATTGAAATAGTATGAACAATTATACCAGCCATCATTTTAATCGTGATTGCCCTTCCGTCACTTCGTATTTTATATTTAATGGATGAAGTTAGTAACCCAGATGTTACAGTTAAAGCTATTGGTCACCAATGATACTGAAGCTATGAGTATTCTGACTTTAACGATCTTAGCTTTGACTCTTATATAGTTCCCACTAAAGACCTTCTCCCCGGACAATTTCGACTTCTAGAAGTTGACAACCGAATAACCACCCCTGTCGGAATAACCACTCGAACCCTGATTACAGCAGAGGATGTTCTTCACTCATGAGCCGTCCCATCTTTAGGGGTAAAATTAGACGCAATCCCAGGACGGCTAAATCAAACCTCATTTATTATCTCACGACCTGGTGTTTACTACGGACAATGCTCTGAAATTTGTGGAGCAAACCACAGCTTTATGCCAATTGTTGTTGAATCTTTACCTATTAAGGAATTTTTAAACTGATCTTCTGCCTCAGTAAACGCCTCATTAAGANGCTATAGGACTAAGCAACAGCCTTTTAAGCTGTAGATAGGTGACTTCCAACCACCCTTAATGGCATGCCACAACTTGACCCAGCCCCATGATTCTTTATTTTATTTACTGCCTGAACAGTGTTTATTATATTTTCACCTATAAAAACCTCCAACTATACTCACCTAAATGACCCAACACCTAAAACTTTTAAAGGTCTTAATAAACCGTGATCTTGACCGTGACCATAAACCTGTTTAGCCAATTTGCCTCACCTTCACTACTTGGAATCCCACTTATTTTAATTGCCTTTTTAGTCCCATGATTTCTATTTCCAACCCCATGTAACCGATGAACTACAAACCGCTTAGTAACTATTCAAACATGATTTGTGAAAACCTTCACAAAACAAATCTTTCTCCCACTAAATTTTCCAGGACATAAATGAGCACTTATTCTCACGTCGTTAATGATTTTTCTTCTTGGAATAAATTTACTGGGCCTTCTTCCCTACACTTTTACCCCTACCACACAACTTTCACTTAATTTAGGACTCGCAATCCCCCTATGATTAGCCACAGTAGCTATTGGGTTTCGAAATCAACTTACAGCATCTCTAGGTCATTTTCTACCCGAAGGCACGCCTACCCTGTTAATTCCAATTTTAATTATTATCGAAACAATTAGCTTATTTATCCGACCAATAGCACTTGGGGTCCGACTTACTGCTAACCTAACAGCAGGCCACCTTCTTATTCAACTTATTTCAACCGCTACCATGGCCCTATTATTCTCAAACCCTATTGTTTCTTCACTAACATTTGCTACCCTTCTTCTCCTTACTATATTAGAGATTGCAGTCGCTATAATTCAAGCATACGTATTTGTCCTTCTCTTAAGCCTATATCTTCAAGAAAATACTTAATGGCACATCAAGCACATGCTTTTCACATAGTAGACCCAAGCCCATGACCACTTACAGGGGCAACAGCCGCCTTTATACTTACTACCGGCCTAGCAATATGATTTCACTACGGTTCAACCTGAATTATATTTATAGGACTTACACTTATACTCCTTACTATATATCAATGATGACGAGATGTTGTTCGTGAGGGCACATTTCAGGGTCATCACACAATTCCAGTCCAAAAAGGACTTCGTTATGGCATAATTCTATTTATCACCTCTGAAGTATTCTTTTTTATTGGATTTTTTTGAGCATTTTATAATGCCAGCTTAGCCCCAACCTTTGAAGTTGGAGAATGCTGACCACCCGCTGGTATCTCCCCATTAAATCCTTTTGAAGTCCCTCTATTAAATACAGCAGTCCTTCTTGCTTCAGGGGTCACAGTTACTTGAGCTCACCATAGTATTATGCAGGGAAACCGTAAAGAAGCAATTCAATCTCTCGCCTTAACTATTATTTTAGGAATATACTTTACAGCCCTACAAGCCATAGAATACTACGAAGCCCCTTTTACTATTGCAGACGGAATCTACGGATCAACATTTTTTGTGGCTACCGGCTTCCACGGGCTTCACGTTATTATTGGCTCACTATTTTTACTAACTTGCCTTCTGCGACAAATCAACTTTCACTTTACTGCACAACACCATTTTGGATTTGAAGCAGCTGCCTGATACTGACATTTTGTTGATGTAGTTTGACTTTTCTTATACGTCTCAATTTATTGATGAGGCTCATATTTTCTTAGTATAAATGAGTACTGATGACTTCCAATCATTAAGCCTTGGTTAAACCCCAGGAGAAAATAATGTCTCTATTTGTATTTATTACCCTAGCAATTGTTCTAATTTTAGCCACTGTTAGCTTCTGGTTACCAATAATTAATCCAGACTCAGAAAAACTCTCACCTTATGAATGTGGCTTTGACCCACTTGGATCAGCCCGACTACCATATTCTATGCGATTTTTCCTAGTAGCTATTCTTTTTTTACTATTTGATTTAGAAATTGCCCTTCTCCTCCCCACCCCCTGGGCAGCGCAACTTCCTCACCCCACATTATCAATTTTTTGAGCATCAATTATTCTTATTCTTTTAACTTTAGGTTTTATTTACGAATGACTTCAAGGAGGCCTAGAATGAGCTGAATGAGGAGTTAGTCTAAAAAAGACAGCTGATTTCGGCTCAGCAAATTATGGTTTAACCCCATAACACCTTTATGTTAACAAACGAGTCCTGATTACTTTCCTCTACATTTATATTAAGTCTTATTGGCCTATCATTTCACCGGGCACACTTACTCTCAGCATTACTCTGTTTAGAAGGAATAATACTATCAATTTTTATTGGACTCAGCCTATGAGCCTTAAAATTTACCTTAATTGCTCCACTAATATATCCTATTGTTATGTTAACAATATCTGCATGTGAAGCAGGCCTTGGCTTATCCCTTATAATTGCCACCGCCCGATCCCACGGATCTGATAATTTAAATACGCTTAATCTTCTACAATGCTAATAATTTCCATTCCATTAGCCACCCTTCTTCTCTCAACCTGACTGGCCCCTTCAAAGCGGTTGTGAGAAATTATAACAACCCAGTCCTTAATTATTGCCGTTATATCAACAGCCTGATTAGCCACTCAGGAGGCTTACCCATTTTTAAACAATTATCTATTTATTGATGAAATCTCATCTCCCCTTCTAGTACTTACCTGCTGACTTACAGCTCCAACACTACTTGCTAGTCAGAGTAAACTCTCCAAAGAACCCCTACCACGACAACGAACATACATTTTTACTATCATTGTACTCCAAATAACAACCCTCCTTGCATTTTTGGCGGACAACATAATCTTATTTTTTATTATATTTGAAGCAACTATAATTCCTACTTTAATTGTTATTACTCGATGAGGAGCCCAAAAAGAACGCATACTAGCCGGAACCTATTTAATCTTTTATACTTTATTTGGCTCTATGGCCCTCCTTACTGCCCTACTTTACTTCCATGAAACATTCGGAACAATATCAATCTCATTAATAAAATCTTTTTTTGTAGCCCAAACTTTTTCTTCCTGTTCAACAGCATGATGAATCGCTTGCTTTATTGCCTTTCTAGTAAAAATACCACTCTATGGTGTTCACCTCTGACTTCCAAAAGCGCACGTTGAAGCCCCTATTGCTGGATCAATAATTTTAGCAGGAACTTTACTAAAACTTGGTGGCTACGGAATTTTACGAATAAATATTTTTATAAATGACTCCCTCCTGCCCCTAGCAAAACCTCTTATTGTTTTTTCACTGTTTGGTGTTCTTTTATCAGCCATTTTATGTTCCCGCCAAACGGATTTAAAATCCCTAATTGCTTTTTCATCAGTAAGCCATATAGGATTAGTAATTGCCGCATCAATAATTAAGACAGAATGAAGCATTGCCGGCTCAATAGTCCTAATAATTTCCCACGGACTAGTTTCATCAGCCTTATTTTGCCTAGCTAACACTTCATATGAGCGCACCAACACCCGCACCCTTATTCTCCTTCAAGGGACCCAAATTGTTTTTCCACTAGCAGCAGCCTGATGACTTCTGGCTGCCCTAATAAATCTAGCTCTTCCACCATCCCCAAATTTTATTGGAGAGATATCAATTTTAACATCATTATTTCAATGATCAAACATAACACTCATTTTAACAGGATTAGGAATTATTTTTACCACAGCCTACTCCTTATATATATTTTGAGCTTCACAACGAGAGCACCTTCCATCCCACCTAAACTCTTTTCCACCAATGCAAACTCGAGAACATATTTTACTTGCCTTACATATCCTTCCAGCCCTACTCCTAATACTGAAACCCACCTTAATATTTTAAGTGAATATAGTTTATTAAAAATACTAGCTTGTGATTCTAGAGAAGGGGACTAATAACCCCCTATTCACCGAGCCTGACTGGATCAACGAGAACTGCTAATTACTCGCCACTATGGTTCAATTCCATAGCAGACTCGCCCTCGCAATTATTCAAATAACATTTTGAACATTTGCCATGAGTTTTCCTATTATTGCACTAACATCATACTTAATTAGCATGCTATCCCTTATTATTCCTTTATTTAACCCAAACTCAGCAGAATTTCACTTCAAAACAAAGACCGCCATTAAAACAGCTTTCTTTGTCTCAACTATTCCTGCCATCTTAATAATTAATGAAAATTCTTTATCCACCATTATTTCATGAAAGTGGTTTAATATTATAATAACCCCTTTCAACTTAACAATTCAACTTGACCAATACTCAATTCTTTTCATCCCAATCGCTCTAATAGTCTCATGAAGCATTATTGAGTATTCTCTTTGGTACATGCATGATGACATCAAGATCCAACTTTTCTTTAAATATTTACTTATTTTTTTACTAGCAATAATACTATTAGTATCAGCCGGCAACTTATTAATACTTTTTATTGGCTGGGAAGGAGTAGGAATTATATCTTATCTTTTAATTGGGTGATATTTTACACGGAGCAACGCCGGAGCAGCCGCTCTTCAAGCGGTACTGTATAACCGAATTGGAGACATTGGATTTTTATTTGCCATATTTTGACTTATTTCATCTTATGACTCAATTGACCTTAACTTTATCTTCTCAATGAATAACTCCACCCCCCTTCTACTAGCCTTCATTATTGCAGCCGCTAGTAAGTCAGCTCAATTTGGACTTCACCCATGACTCGCCTCCGCCATAGAAGGCCCCACCCCAGTATCAGCCCTACTTCACTCCAGCACAATGGTTGTTGCTGGGGTTTTTTT-ACTTATTCGCATTCATCCAATAATTAAAGATAACCAAACTGCCCTAACAACCTGTCTATGTCTTGGAGCTATTTCAACCGCATTTGCAGCTACATGTGCCCTCACCCAAAATGATATTAAAAAAATCATTGCCTTTTCAACATCAAGCCAACTCGGCCTTATAGTCGTAGCTATTGGCCTAAATATACCTCACCTAGCATTTTTTCACATCTGTACACATGCCTTCTTCAAGGCAATATTATTTTTATGCTCAGGATCAATTATTCATAACCTTAATGATGAACAAGACATTCGAAAAATGGGAGGCCTACAAAAAACCCTCCCATTCACCACAACATGTGTTACAGTTGGAAGCTTGGCCCTGATGGGAACCCCTTATCTTGCAGGCTTCTTTTCAAAAGACGCCATTATTGAAGCAATTAACACCTCCAATGTTAATGCATGGGCTTTGACCTTAACAATTATTGCCACCTCATTCACAGCCGTTTATAGCCTTCGAGTAATCTTCTTTGCATCAATACAGCACCCTCGCTTTTCTCCTGCCTCTTCTATTAATGAAAATAATCCAACAATTATTAACCCAATTAAACGTCTTGCCCTAGGTAGTGTAATTGCTGGACTATTGTTAAATCAAATTATTCTTCCATCTTCCCCTGTTACCATAACCATGCCAACCTATTTAAAGATAACCGCAATTATTGTAACCGTCCTAGGATTTATTATTGCCCTAGATCTAGCTAGTATCTCTTGAACAAAGGCCCCTGAACAAACAAATGTTTCAAAAACAATCAATACCTCTTTTTACCCGACCATTATTCATCGACTCATTCCCTCTTACGCCATAAACCTCAGCTTACGTGTTTCATCTCACCTAATTGACACCCTTTGACTAGAAAAAATTGGACCAAAAGGCTTAGCAGAACTCCAACTGCCCCCAATCATAAAAAATCAAGAAATCCAACGAGGGTTAATCAAAATTTACCTCTCCATCTTCATTTTTACCACTATTCTATGTCTAATTGTCTTACAGCTCGCAAGACACCACTATAATGGCCCCGAACCACCTCTAATACTGCAAACAACGTTAATAAAAGAGCCCACCCTACCACTATTAAAACCCCTCCCCCTCAGAAAAACATTGTTGCCACCCCAAATCAATCCCCCACATATACTCCTATATTAGCTACCCCTGCAATCCCCTCATCAACACCCCCAATAACTCATCAAGCCCCCAACAATAAAACATAAGCAGTAATGTATGATCAAACAACCCCTCCCCCCCAAGCCTCTGGATAAGGTTCCGCAACTAAAGCAGCAGAGTAAGCAAACACCACTATTATTCCACCAAGATATACTAAAAACAAAACTAAGCATAAAAAAGAAACACCACCATCCATCAGAATTAAACACCCTGCCCCTGCCGAACCTACTAATCCAAGTGCAGCATAATAGGGAGAAGGATTTGAAGCTACCGCTAATAATCCAACAATCAACCCCAACTCAAATAATATAATCATAATTCCTACAAGGATTTTAACCTAGACTTACAGTCTGAAAAACTGTTGTTGTATTCAACTATAAGAACACTAATGGCCCCAGTACTTCGCAAAACCCATCCTCTAGTAAAAATTATTAATAACTCGTTTATTGATCTTCCAGCACCAGTCAATCTTTCATCGCTATGAAACTTTGGCTCTCTGTTAGGAGTTTGCTTAATTGCCCAAATCGCAACCGGCTTATTTCTAGCAATGCACTATACTGCTGATACATCCATAGCTTTTTCATCCGTAGCCCACATCTGCCGAGACGTAAATAACGGATGATTACTTCGCAACCTTCATGCAAACGGAGCCTCATTCTTCTTCATCTGCATCTACCTTCACATTGGACGAGGGATATACTACGGCTCATACCTTTTTAAAGAAACCTGAAATATCGGAGTAATTCTCCTTTTCCTCGTTATAGCTACAGCATTTGTAGGCTATGTTCTTCCATGAGGACAAATGTCCTTCTGAGGCGCAACAGTTATCACAAACCTCCTCTCTGCCGCCCCATACATTGGGACCGAACTTGTTCAATGAATTTGAGGAGGTTTTTCAGTAGACAATGCCACCCTAACACGATTTTTTACTTTTCACTTTATTCTCCCATTTATCATTGCAGGTGCTTCCATACTTCACCTTCTTTTTCTTCATCAGACAGGGTCCTCAAACCCAACAGGACTTAACTCAAACTTTGACAAAATTCCATTTCACGCTTACTACTCCTATAAAGACATCTTCGGCTTCGCGTTAATACTAGCCTTCTTAGCCCTCCTATCCACCTTCGCCCCCAACCTCTTAGGTGATCCTGATAATTTTACCCCGGCAAACCCTTTAGTTACACCACCCCATATTAAACCAGAATGATACTTCTTATTTGCCTACGCCATTCTTCGCTCAATCCCAAATAAACTAGGAGGGGTCCTCGCTCTTTTATTTTCTATTATAATTCTCCTGCTTATACCTCTTCTCCACACTTCTAACCAACGAACCCTTATATTCCGCCCTTTGGCAAAACTATTCTTCTGAACGTTAGTAGCCAACACTCTTATTTTAACCTGAATTGGAGGACAGCCAGTAGAAGATCCCTACATCATAATTGGCCAACTAGCTTCCGTCTCTTACTTCACCATCTTCATTATTTTTATCCCCCTTCTAGGACTCATAGAGAACAAACTAGCTCGTCTTAACAGAACTTTTTCATTGGAAGTTGTTGTCCCACTATCATTAACTTTTTCCTGTATTAAACATATTCACCAAACACTTATTACACCCATATATTAATTTTATACAGTCCTTATATCTCAACAATAGACTTTCGCGGTCCTATAAATAATCTATGCTAGAACACAGCCTATATGATGATGTATGATATAGTACATATTATGTATGCATGAAGGACATATTATGTATAATCGAGCATTCATCTTATTTCCCCATGCATATCATTTCCCATCATTATTAATATTTCCACATATGTAAACTTAACATAAATGAATAACAACTACTAGCAATATTACAGTCCTTATATCTCAACAATAGACTTTCGCGGTCCTATAAATAATCTATGCTAGAACACAGCCTATATGATGATATATGATATAGTACATATTATGTATGCATGAAGGACATATTATGTATAATCGAGCATTCATCTTATTTCCCCATGCATATCATTTCCCATCATTATTAATATTTCCACATATGTAAACTTAACATAAATGAATAACAATTACTAGCAATATTGTAATACATTCGTTTCACGAAGATGGAATGGATATTAATGAATGAAGACTATGTCTCTACAGTTTAGCCTTCCCTTGAATTAAGAACACTTATATTACTTAGACAAAGTTAAACTCAAGTATTTTCCTTATTTCATGAATGATTTAAGGACATACAATTTATTCTATCGAGCAATCTCAGTCATTTTCACCATTCAAGTGATAACCAATTAAATCTGATTAATCAACAATCTCTTTATCAGCAGTAAAATATAATCAACTTAAACCCAATTACATA-CGCTCATAAAATTTTGAACTGGACCTTAATAGTCCCAGTCAATACGAATAATACTTATAAATTAACTTGAATAATAAACAACCATGGTCTATCTCATTAAAGAAATATAAATGTGTAACATACATTACTAATCTT-ACAACATGAATATTCTTCTCCCAAACTCTTAAAATTCAACATCAAGACTGTCTTTATCCCCTATCGTACCTTAAAGAGGCCTCAGAGAAATCAAGGACTTGGTAGATCTTAACCTCCAATGGACCTACCACAAGAGTGACAGTAATCCCGCTTCAGGAGGCATCTGACGGAACTGAATCTATGGACTTTTATAGCATAATCGGTCTATACTGAAATCTAAAGAGCCTCCCTCTTTATGAGATCTGGTACCTTAAAGACCTTAACCTGGCCTTACTTGAAACTGGTAAGCATTGATGGGTTTTTATATATAGGAGCTTTCCCCTGGCATCTCATAGTGGGGTAATGGCACATTAACAAGGTTGTCCCACTTAATGCAAGCGTGATTGTCTAGCATAAAAAGAAGGTTAGCATGTAGTGAATGTTTATTAGACATAACATATTTTGCCATATTTTTTTTAACCCTATTTTTTCTATTCCCCCCGGGAGTCCACTCTTCCACCTAAAATTTTTACATTTGCTAAAACCCGTCGGGGCCCCCCCC-TCCCCAAAAAATAGCTCAACAGCTCATTTTATTTATATACTCTTGAAAACCACCTATTCAACTTTTCCAAACAATCTAATTTACCTACACACCATTTTTACTCTTTTAAGGAGCTTTCACCAATTTAAAATTCATGTATATATATATATATATATATA----TTAAATAAAAATTCTTAATATTAGCTAATCAACGTCCACTAGCTTATATCTGAATTAAATCTCCTTATTTCTCCACTATAATAAAAAATAAAATACATGTATATATATATAT--GTATAAATTGACCACATCTTTGTCTTTCAAGGACATCTTCAATTTTTTTATATAGTACTTGCAAAAATCTTCT
>RMH024S
GCTTTTGAAGGAAAATAGTTTTCCCCTGGTCTTAGGCTCCAGTAACTCTTGGTGCAAATCCAAGTAAAAGCTGCTTCAGTAGCTTAAACATTAAAGCATTGGTCTTGTAAACCAAAGAATGAAGAATAAACCCTTCCTGAGGCTCAGGACAGAGAGAATTTAACTCCCACAGCTAACCCCCAAAGCTAGCATTCTATTTAAATTATATCCTGTTTAAATAGCTTAAATAAAGCATAGCACTGAAAATGCTAAGATGGACCCTAAAAGGTCCTTTAAACACAAAGGTTTGGTCCTGGCCTTGAGGTCAGTTATTACTTAATATACACATGCAAGTATCCGCTCCCCTGTGAGAACGCCCTTTAACCCCTTTTAGGGACAAGGAGCTGGTATCAGGCACGAAAATCTGCCCAAAACACCTAGCCACGCCACACCCACAAGGGAATTCAGCAGTGATTAACATTGAGTATTAGCGCAAGCTAGACTCAGTTAAAGTAAGACAGAGCCGGCTAATCTGGTGCCAGCCGCCGCGGTTACACCACGTGACTCAAATTGACCTCCTCCGGCGTAAAGCGTGATTAAAGTTACCCCTTTCTAGAGTTAAACTAAAACTAAGCTGTGACACGCCTGTTTATTAAGAAACCCAAAAACGAAAGTTACTCTAATATAATCAACTTGAACTCACGACAGCTGGGATACAAACTGGGATTAGATACCCCACTATGCCCAGCCGTAAACTTTAACTTACACTCAAATCGCCAGGGAACTACGAGCTAAGCTTAAAACCCAAAGGACTTGACGGTACCCCATATCCCCCTAGAGGAGCCTGTCCTATAATCGATAATCCACGTTTAACCTCACCATTTTTTGTTAATCAGCCTGTATACCTCCGTCGTCAGCTTACCACGTGAGCGCCAATTAGTGAGCTTAATGTCTTTCACCAACACGTCAGGTCAAGGTGCAGCAAATGAAATGGGAAGAGATGGGCTACACTTTCTATATTAGAAAAAACGAAAAACTATTTATGAAAACTAGTTGGAAGGCGGATTTAGCAGTAAAAAGGAATCAGAATGTCCATTTTAACCCGGCACTGGGGTGTGTACACACCGCCCGTCACCCTCTTCAGGGCTTCTTACCTAGTTCTTAACAAACTAAAGCATAACAGAAGAGGCAAGTCGTAACATGGTAAGTATACCGGAAGGTGTGCTTGGAAACGTAATGTAGCTTAATTAAAGCATCTCGCTTACACCGAGAAAATGTCCGTGAAAACCAGACCATTTCGAGCTAAAAACCTAGCCCAACTAAACATGAATATCCTCAAATTAATTTATTTTTAATAATAAATCATTTTGTTATTTTAGTAAAGGAGATTGAAAAATTTATTGGAGCTATAATAACAGTACCGCAAGGGAACGGTGAAATATGAAATGAAAAATTTTTAAGCAAGAAAAAGTAAAGACTACTCCTTGTACCTTTTGCATCATGGTTTAACTAGTCCAATCAAGCACAACGTATTTAAGTTTGACTTCCCGAAACTAAGTGAGCTACTTCAAGGCAGCTGATAGAGCGAACCCGTCTCTGTAGCAAAAGAGTGGGATGATCTTCAAGTAGCGGTGACAGACCTAACGAGCTTAGTGATAGCTGGTTACTCAAGAAATGGATCTAAGTCCAACCTGAAATTCATTCTAGTCCACCAAAACAACCACCTGAATTTCAGCGTAATTCAAATAAGGTACAGCCTATTTGAAACAGGATACAACCTAAATTAATGGATAAGACTAGCTCAATACACAACCAAGTGGGCCTAAAAGCAGCCACCTTTTAAATAGCGTCAAAGCTTAATTGTTATTTTTGCCTAATTACTTAATTATTATCTTAATCCTCTATTAATACTGAGTAATTCTATATTATTATAGAAATTTTTATGTTAAAACTAGTAACAAGAAGAAGACTCTTCTCTTTAATGTAAGTGTAAATCAGAAAGGACAAACCACTGATAATTAACGTCACTGAAACCAAAGTAGAAACTCATCAAGAAAAATCTACTTTCATTAACGTTAACCTAACACAAGGACATTTCAAGAAAGATTAAAAGAAAAAGAAGGAACTCGGCAAACATTAACCTCGCCTGTTTACCAAAAACATCGCCTCTTGATTCTTATAAGAGGTCCAGCCTGCCCAGTGACCATGTTCAACGGCCGCGGTATCCTAACCGTGCGAAGGTAGCGTAATCACTTGTTCTTTAANTGTGGACTAGTATGAATGGCACCACGAAGGTTATACTGTCTCCTTTTTCTAATCAGTGAAACTAATCTCCCCGTGAAGAAGCGAGGATATACCTACAAGACGAGAAGACCCTATGGAGCTTTAAACAACACAGCAATTACCTGCTAAACTAAGAAGTTTCTGAACATTTTCAATCTTTTAAGTAATCTGACTGCAAGTTTTTGGTTGGGGTGACCACGGAGCATAACACAACCTCCATGTTGAAAGAATTCTTTCTAAGCCAAGAACAACCTTTCTAAGCATCAATATATTGACATCCATTGACCCAATACATTTGACCAACGAACCAAGTTACCCTAGGGATAACAGCGCAATCCACTTCAAGAGCTCCTATCGACAAGTGGGTTTACGACCTCGATGTTGGATCAGGGTATCCCAGTGGTGCAGCCGCTACTAAAGGTTCGTTTGTTCAACGATTAAAACCCTACGTGATCTGAGTTCAGACCGGAGTAATCCAGGTCAGTTTCTATCTATACATGAGTTTCTTCTAGTACGAAAGGACCGGAGAAACGCGGCCCATATTTTTTACAAGCCGCAGCTACTAAATTATGATTTAAACTCAATAATATTGTAGCCCATAATTTTACTCAAGACAAGAGTAGTTAACGTAGCAAAACCTGGTATTGCAAAAGACCTAAACCCTTTCTATAGAAGTTCAAATCTTCTCGTTAACTTTGAACCTTTATTTAATTATTTCTACACTTTGTTATATTGCACCAATTCTTCTGGCAGTTGCTTTTCTTACCCTAATTGAACGCAAAGTGCTTGGCTACATGCAGCACCGAAAAGGCCCTAACATTGTTGGTCCAATAGGCCTCCTTCAACCAATTGCAGACGGAGTAAAACTATTTATTAAAGAACCAATTCGGCCATCTACCTCATCTCAAACACTATTTCTTCTAGCCCCTGTAATAGCTCTATCATTAGCAATAATCATTTGGACCCCCATTCCTATACCAATTTCACTCTCTGATATAAACTTAGGAGTTATATTTCTCCTAGCCCTTTCTAGCCTTACCGTCTATTCCATCCTGGGTTCAGGCTGAGCCTCAAATTCTAAATATGCCCTAATTGGAGCTTTACGAGCAGTAGCACAAACTATTTCATACGAAGTAACTCTAGCCCTTATTCTCCTTTGCACTATTTTGCTATCAGGAAACTTCTCCCTTCAAAACTTTAGCATCACCCAAGAACCCATATGATTAATTATCCCAACATGACCCCTAGCTATAATATGATATATCTCCACCCTAGCAGAGACAAACCGAGCCCCATTTGACCTCACTGAAGGAGAATCTGAGTTAGTATCAGGGTTTAACGTAGAATACGCAGGGGGACCATTTGCCCTATTTTTTCTTGCCGAATACGCTAACATCTTGATGATAAACACAGTTTCTGCTATTATTTTTCTAGGATCCTCCACCCTTCTCCTCCTAACATTTACTACAACATCACTAATACTAAAATCCGCTATTCTTTCTATGGTTTTCCTCTGAATTCGAGCCTCCTACCCACGATTCCGCTATGATCAACTTATACACCTAGTTTGAAAAAACTTCCTCCCCCTTACCTTAGCATTAACAATTTGATATATTTCATTTCCAATTTCACTCTTACTTACCCCACCAATTTTATGGAAGCGTGCCTGAAAGCTAAGGGCCTCCTTGATAGGGAGGACCATAGGAGTTCAAACCTCCTCACTTCCTTAGAAAGATAGGAATTGAACCTATAACTGGGAGATCAAAACTCCCTGTAATTCCGTTTTACCACTTTCTAGTAAAGTCAGCTAAATAAGCTTTTGGGCCCATACCCCAAACATGTTGGTTAAACCCCCTCCTTTACTAATTAATCCATATGCTCTATCAGTAATTGTCTCAAGCCTCGCCCTAGGCACTATCTTAACATTGTCAAGTTATCATTGAATTTTAGCATGAATTGGCCTTGAAATTAATACACTAGCTATTATTCCAATAATAACCAAAACCCCTCATCCACGAGCCATTGAAGCCGCAACAAAATACTTCTTAACACAAGCCGCAGCATCAGCCCTTATTTTATTTTCTAGCATCCTTAATGCATATATTTTAGGAGAGTGATCTATTAATTCACCAACTCACCCCATTTCAGCTACCCTCCTGTCAATTGCCATTGCAATAAAACTCGGAATTGCCCCATTTCATTTTTGACTCCCAGAGGTACTTCAAGGATCCACCCTACAAACAGGCCTGATTCTTTCTACATGACAAAAATTAGCTCCAATAGCCCTTCTTCTTCAACTATCACAATCAGTAAACCTAAACCTTATACTCACTTTAGGCCTTTTGTCAACTATTATTGGAGGATGGGGTGGAATTAATCAAACTCAAATCCGAAAAGTATTAGCCTTCTCTTCTGTAGCCCACTTAGGATGAATATTAGCAATCCTTAAAATCTCTCCACAATTAACACTTTTAAACTTTTTTCTTTATATTCTAATAACATCTACACTTTTCTTAACCTTTATATCATTAAACACAAAAAA-TATGTATGAACTCTCGACCTCCTGATCCAAAACCCCAGCGCTCACAGCACTCTCTATACTTTCCCTGCTATCACTAAGTGGACTACCCCCACTAACAGGATTTATACCAAAATGACTTATTGCCCAAGAAATGGTAAAACAAGACATAATTATATTTGCGCTATTAATTTTACTTTCCACACTTCTCAGCCTATTCTTTTACCTACGCCTTACATATTCTATATCTCTTACCCTAGCACCAAGCTTATCCTCCTCCCCCTCACTATGATTTAATCCCCCAAAAAA-CACTTTAGCCACACCTATAGTTATGTCTCTTTTACTCCTCCCTGTTACCCCCATTATTATAGCCGTAATATANAAACTTAGGATAACCTAGACCAAGAGCCTTCAAAGCCCTAAGTAGAAGTTAAAATCTTCTAGTTTCTGTAAGACTTGCAGGACATTATCCTGCATCTTCTGAATGCAAATCAGATACTTTTATTAAGCTAAAGCCTTCTAGAAAGACGGGCCTTGATCCCGTAAAATTTTAGTTAACAGCTAAACGCTCAATCCAGCGAGCTTCATTCTACTTCTCCCGATTTTTTTAAAAACGGGAGAAGCCCCGGCAGAACTTCTTCTGCTTCTCCAGATTTGCAATCTGGCGTGTGACACCCCAGGACCTGATAAGAGGAGGACTTTAACCTCCCTTGGTGGAGCTACAAGCCACCGCCTAACCCTCGGCCATCTTACCCGTGATAATTACCCGCTGACTATTTTCAACCAATCACAAGGATATTGGTACCCTATACCTAATCTTTGGTGCCTGAGCAGGAATAGTGGGAACTGCCCTCAGTCTTCTTATCCGAGCTGAACTGAGTCAGCCAGGCTCCCTCCTTGGTGATGACCAAATTTATAATGTTATCGTTACCGCACATGCTTTCGTCATAATTTTCTTTATGGTTATGCCAATTCTAATCGGCGGCTTTGGCAACTGACTTGTTCCTTTAATAATCGGAGCCCCCGATATAGCTTTTCCTCGTATAAATAACATAAGCTTCTGATTACTCCCCCCATCCTTTTTACTTCTTCTGGCCTCCGCTGGGGTAGAAGCTGGGGCTGGAACTGGCTGAACTGTTTATCCTCCACTAGCCGGAAATCTCGCCCATGCGGGACCATCTGTAGATTTAACTATCTTTTCCCTTCACTTGGCAGGTGTTTCATCCATTCTAGGTGCAATTAATTTTATTACCACAACCTTAAATATGAAACCTCCTTCAATAACTCAATATCAAACACCTTTATTTGTGTGGTCTGTGCTAATTACCGCCGTTCTATTACTTCTCTCCTTACCAGTTCTTGCAGCAGGAATTACTATACTCTTAACTGATCGTAACCTAAATACAACATTCTTTGATCCTGCTGGAGGAGGTGACCCCATTTTATACCAACACCTCTTTTGATTCTTCGGACACCCAGAGGTTTATATTCTTATTCTTCCTGGCTTTGGTATTATTTCACATGTAGTAACATTTTACTCAAGTAAAAAAGAGCCATTTGGTTATATAGGAATGGTTTGAGCAATAATGTCAATTGGCCTCCTAGGCTTTATTGTTTGAGCTCACCACATGTTTACAACAGATCTAAATGTTGATACCCGAGCCTATTTTACATCTGCAACAATAATTATTGCCATCCCAACAGGAGTTAAAGTATTTAGCTGACTAGCCACAATGCATGGCGGAGTAATTAAATGAGATGCTCCAATACTATGGGCCCTAGGGTTTATTTTCCTATTTACAGTCGGTGGGCTAACTGGGATTGTTCTAGCAAATTCATCACTAGACATTGTTCTCCATGATACTTACTATGTTGTTGCTCACTTCCATTATGTACTATCAATGGGAGCCGTATTTGCTATCATAGCTGGATTTGTACACTGATTCCCATTATTTTCAGGATATACTCTTCACGAGACCTGAGCAAAAATTCACTTTGGAGTAATATTTACTGGGGTAAACCTAACCTTCTTCCCTCAACACTTTCTCGGATTAGCAGGCATGCCTCGACGATACTCAGACTATCCAGACGCATATACACTATGAAACACTGTCTCTTCTATTGGTTCCCTAATTTCATTAGTAGCTGTAGTTATTATAATGTTTATTATCTGAGAAGCTTTCTCATCTAAACGTCATCTGATTTCTGCCAGTATAACTTCAACTAATGTGGAGTGACTTTATGGATTCCCCCCTCTTCATCATACATTTGAAGAAGCTTCTTTTTCCCAAACCAATTAATCGAGAAAGGAGGGAATTGAACCCCCATCCACTGGTTTCAAGCCAGGTACATAACCACTCTGTCACTTTCTTAGAGGGATTNGTTAAATAATAACACTGCCTTGTCAAGACAAAATTACGAGTTAAATTCTCGTATTCCTCTAATGGCACACCCACTTCAATTAGGATTCCAAGACGCAGCATCCCCAATTATGGAGGAACTATTACACTTCCACGATCATACATTAATAGCAGTGTTCTTAATTAGCACTCTCGTTTTATATATTATTTCGACCCTTATAAGCACTAAACTCTCTAATACAAATACAATTGACGCACAAGAAATTGAAATAGTATGAACAATTATACCAGCCATCATTTTAATCGTGATTGCCCTTCCGTCACTTCGTATTTTATATTTAATGGATGAAGTTAGTAACCCAGATGTTACAGTTAAAGCTATTGGTCACCAATGATACTGAAGCTATGAGTATTCTGACTTTAACGATCTTAGCTTTGACTCTTATATAGTTCCCACTAAAGACCTTCTCCCCGGACAATTTCGACTTCTAGAAGTTGACAACCGAATAACCACCCCTGTCGGAATAACCACTCGAACCCTGATTACAGCAGAGGATGTTCTTCACTCATGAGCCGTCCCATCTTTAGGGGTAAAATTAGACGCAATCCCAGGACGGCTAAATCAAACCTCATTTATTATCTCACGACCTGGTGTTTACTACGGACAATGCTCTGAAATTTGTGGAGCAAACCACAGCTTTATGCCAATTGTTGTTGAATCTTTACCTATTAAGGAATTTTTAAACTGATCTTCTGCCTCAGTAAACGCCTCATTAAGANGCTATAGGACTAAGCAACAGCCTTTTAAGCTGTAGATAGGTGACTTCCAACCACCCTTAATGGCATGCCACAACTTGACCCAGCCCCATGATTCTTTATTTTATTTACTGCCTGAACAGTGTTTATTATATTTTCACCTATAAAAACCTCCAACTATACTCACCTAAATGACCCAACACCTAAAACTTTTAAAGGTCTTAATAAACCGTGATCTTGACCGTGACCATAAACCTGTTTAGCCAATTTGCCTCACCTTCACTACTTGGAATCCCACTTATTTTAATTGCCTTTTTAGTCCCATGATTTCTATTTCCAACCCCATGTAACCGATGAACTACAAACCGCTTAGTAACTATTCAAACATGATTTGTGAAAACCTTCACAAAACAAATCTTTCTCCCACTAAATTTTCCAGGACATAAATGAGCACTTATTCTCACGTCGTTAATGATTTTTCTTCTTGGAATAAATTTACTGGGCCTTCTTCCCTACACTTTTACCCCTACCACACAACTTTCACTTAATTTAGGACTCGCAATCCCCCTATGATTAGCCACAGTAGCTATTGGGTTTCGAAATCAACTTACAGCATCTCTAGGTCATTTTCTACCCGAAGGCACGCCTACCCTGTTAATTCCAATTTTAATTATTATCGAAACAATTAGCTTATTTATCCGACCAATAGCACTTGGGGTCCGACTTACTGCTAACCTAACAGCAGGCCACCTTCTTATTCAACTTATTTCAACCGCTACCATGGCCCTATTATTCTCAAACCCTATTGTTTCTTCACTAACATTTGCTACCCTTCTTCTCCTTACTATATTAGAGATTGCAGTCGCTATAATTCAAGCATACGTATTTGTCCTTCTCTTAAGCCTATATCTTCAAGAAAATACTTAATGGCACATCAAGCACATGCTTTTCACATAGTAGACCCAAGCCCATGACCACTTACAGGGGCAACAGCCGCCTTTATACTTACTACCGGCCTAGCAATATGATTTCACTACGGTTCAACCTGAATTATATTTATAGGACTTACACTTATACTCCTTACTATATATCAATGATGACGAGATGTTGTTCGTGAGGGCACATTTCAGGGTCATCACACAATTCCAGTCCAAAAAGGACTTCGTTATGGCATAATTCTATTTATCACCTCTGAAGTATTCTTTTTTATTGGATTTTTTTGAGCATTTTATAATGCCAGCTTAGCCCCAACCTTTGAAGTTGGAGAATGCTGACCACCCGCTGGTATCTCCCCATTAAATCCTTTTGAAGTCCCTCTATTAAATACAGCAGTCCTTCTTGCTTCAGGGGTCACAGTTACTTGAGCTCACCATAGTATTATGCAGGGAAACCGTAAAGAAGCAATTCAATCTCTCGCCTTAACTATTATTTTAGGAATATACTTTACAGCCCTACAAGCCATAGAATACTACGAAGCCCCTTTTACTATTGCAGACGGAATCTACGGATCAACATTTTTTGTGGCTACCGGCTTCCACGGGCTTCACGTTATTATTGGCTCACTATTTTTACTAACTTGCCTTCTGCGACAAATCAACTTTCACTTTACTGCACAACACCATTTTGGATTTGAAGCAGCTGCCTGATACTGACATTTTGTTGATGTAGTTTGACTTTTCTTATACGTCTCAATTTATTGATGAGGCTCATATTTTCTTAGTATAAATGAGTACTGATGACTTCCAATCATTAAGCCTTGGTTAAACCCCAGGAGAAAATAATGTCTCTATTTGTATTTATTACCCTAGCAATTGTTCTAATTTTAGCCACTGTTAGCTTCTGGTTACCAATAATTAATCCAGACTCAGAAAAACTCTCACCTTATGAATGTGGCTTTGACCCACTTGGATCAGCCCGACTACCATATTCTATGCGATTTTTCCTAGTAGCTATTCTTTTTTTACTATTTGATTTAGAAATTGCCCTTCTCCTCCCCACCCCCTGGGCAGCGCAACTTCCTCACCCCACATTATCAATTTTTTGAGCATCAATTATTCTTATTCTTTTAACTTTAGGTTTTATTTACGAATGACTTCAAGGAGGCCTAGAATGAGCTGAATGAGGAGTTAGTCTAAAAAAGACAGCTGATTTCGGCTCAGCAAATTATGGTTTAACCCCATAACACCTTTATGTTAACAAACGAGTCCTGATTACTTTCCTCTACATTTATATTAAGTCTTATTGGCCTATCATTTCACCGGGCACACTTACTCTCAGCATTACTCTGTTTAGAAGGAATAATACTATCAATTTTTATTGGACTCAGCCTATGAGCCTTAAAATTTACCTTAATTGCTCCACTAATATATCCTATTGTTATGTTAACAATATCTGCATGTGAAGCAGGCCTTGGCTTATCCCTTATAATTGCCACCGCCCGATCCCACGGATCTGATAATTTAAATACGCTTAATCTTCTACAATGCTAATAATTTCCATTCCATTAGCCACCCTTCTTCTCTCAACCTGACTGGCCCCTTCAAAGCGGTTGTGAGAAATTATAACAACCCAGTCCTTAATTATTGCCGTTATATCAACAGCCTGATTAGCCACTCAGGAGGCTTACCCATTTTTAAACAATTATCTATTTATTGATGAAATCTCATCTCCCCTTCTAGTACTTACCTGCTGACTTACAGCTCCAACACTACTTGCTAGTCAGAGTAAACTCTCCAAAGAACCCCTACCACGACAACGAACATACATTTTTACTATCATTGTACTCCAAATAACAACCCTCCTTGCATTTTTGGCGGACAACATAATCTTATTTTTTATTATATTTGAAGCAACTATAATTCCTACTTTAATTGTTATTACTCGATGAGGAGCCCAAAAAGAACGCATACTAGCCGGAACCTATTTAATCTTTTATACTTTATTTGGCTCTATGGCCCTCCTTACTGCCCTACTTTACTTCCATGAAACATTCGGAACAATATCAATCTCATTAATAAAATCTTTTTTTGTAGCCCAAACTTTTTCTTCCTGTTCAACAGCATGATGAATCGCTTGCTTTATTGCCTTTCTAGTAAAAATACCACTCTATGGTGTTCACCTCTGACTTCCAAAAGCGCACGTTGAAGCCCCTATTGCTGGATCAATAATTTTAGCAGGAACTTTACTAAAACTTGGTGGCTACGGAATTTTACGAATAAATATTTTTATAAATGACTCCCTCCTGCCCCTAGCAAAACCTCTTATTGTTTTTTCACTGTTTGGTGTTCTTTTATCAGCCATTTTATGTTCCCGCCAAACGGATTTAAAATCCCTAATTGCTTTTTCATCAGTAAGCCATATAGGATTAGTAATTGCCGCATCAATAATTAAGACAGAATGAAGCATTGCCGGCTCAATAGTCCTAATAATTTCCCACGGACTAGTTTCATCAGCCTTATTTTGCCTAGCTAACACTTCATATGAGCGCACCAACACCCGCACCCTTATTCTCCTTCAAGGGACCCAAATTGTTTTTCCACTAGCAGCAGCCTGATGACTTCTGGCTGCCCTAATAAATCTAGCTCTTCCACCATCCCCAAATTTTATTGGAGAGATATCAATTTTAACATCATTATTTCAATGATCAAACATAACACTCATTTTAACAGGATTAGGAATTATTTTTACCACAGCCTACTCCTTATATATATTTTGAGCTTCACAACGAGAGCACCTTCCATCCCACCTAAACTCTTTTCCACCAATGCAAACTCGAGAACATATTTTACTTGCCTTACATATCCTTCCAGCCCTACTCCTAATACTGAAACCCACCTTAATATTTTAAGTGAATATAGTTTATTAAAAATACTAGCTTGTGATTCTAGAGAAGGGGACTAATAACCCCCTATTCACCGAGCCTGACTGGATCAACGAGAACTGCTAATTACTCGCCACTATGGTTCAGTTCCATAGCAGACTCGCCCTCGCAATTATTCAAATAACATTTTGAACATTTGCCATGAGTTTTCCTATTATTGCACTAACATCATACTTAATTAGCATGCTATCCCTTATTATTCCTTTATTTAACCCAAACTCAGCAGAATTTCACTTCAAAACAAAGACCGCCATTAAAACAGCTTTCTTTGTCTCAACTATTCCTGCCATCTTAATAATTAATGAAAATTCTTTATCCACCATTATTTCATGAAAGTGGTTTAATATTATAATAACCCCTTTCAACTTAACAATTCAACTTGACCAATACTCAATTCTTTTCATCCCAATCGCTCTAATAGTCTCATGAAGCATTATTGAGTATTCTCTTTGGTACATGCATGATGACATCAAGATCCAACTTTTCTTTAAATATTTACTTATTTTTTTACTAGCAATAATACTATTAGTATCAGCCGGCAACTTATTAATACTTTTTATTGGCTGGGAAGGAGTAGGAATTATATCTTATCTTTTAATTGGGTGATATTTTACACGGAGCAACGCCGGAGCAGCCGCTCTTCAAGCGGTACTGTATAACCGAATTGGAGACATTGGATTTTTATTTGCCATATTTTGACTTATTTCATCTTATGACTCAATTGACCTTAACTTTATCTTCTCAATGAATAACTCCACCCCCCTTCTACTAGCCTTCATTATTGCAGCCGCTAGTAAGTCAGCTCAATTTGGACTTCACCCATGACTCGCCTCCGCCATAGAAGGCCCCACCCCAGTATCAGCCCTACTTCACTCCAGCACAATGGTTGTTGCTGGGGTTTTTTT-ACTTATTCGCATTCATCCAATAATTAAAGATAACCAAACTGCCCTAACAACCTGTCTATGTCTTGGAGCTATTTCAACCGCATTTGCAGCTACATGTGCCCTCACCCAAAATGATATTAAAAAAATCATTGCCTTTTCAACATCAAGCCAACTCGGCCTTATAGTCGTAGCTATTGGCCTAAATATACCTCACCTAGCATTTTTTCACATCTGTACACATGCCTTCTTCAAGGCAATATTATTTTTATGCTCAGGATCAATTATTCATAACCTTAATGATGAACAAGACATTCGAAAAATGGGAGGCCTACAAAAAACCCTCCCATTCACCACAACATGTGTTACAGTTGGAAGCTTGGCCCTGATGGGAACCCCTTATCTTGCAGGCTTCTTTTCAAAAGACGCCATTATTGAAGCAATTAACACCTCCAATGTTAATGCATGGGCTTTGACCTTAACAATTATTGCCACCTCATTCACAGCCGTTTATAGCCTTCGAGTAATCTTCTTTGCATCAATACAGCACCCTCGCTTTTCTCCTGCCTCTTCTATTAATGAAAATAATCCAACAATTATTAACCCAATTAAACGTCTTGCCCTAGGTAGTGTAATTGCTGGACTATTGTTAAATCAAATTATTCTTCCATCTTCCCCTGTTACCATAACCATGCCAACCTATTTAAAGATAACCGCAATTATTGTAACCGTCCTAGGATTTATTATTGCCCTAGATCTAGCTAGTATCTCTTGAACAAAGGCCCCTGAACAAACAAATGTTTCAAAAACAATCAATACCTCTTTTTACCCGACCATTATTCATCGACTCATTCCCTCTTACGCCATAAACCTCAGCTTACGTGTTTCATCTCACCTAATTGACACCCTTTGACTAGAAAAAATTGGACCAAAAGGCTTAGCAGAACTCCAACTGCCCCCAATCATAAAAAATCAAGAAATCCAACGAGGGTTAATCAAAATTTACCTCTCCATCTTCATTTTTACCACTATTCTATGTCTAATTGTCTTACAGCTCGCAAGACACCACTATAATGGCCCCGAACCACCTCTAATACTGCAAACAACGTTAATAAAAGAGCCCACCCTACCACTATTAAAACCCCTCCCCCTCAGAAAAACATTGTTGCCACCCCAAATCAATCCCCCACATATACTCCTATATTAGCTACCCCTGCAATCCCCTCATCAACACCCCCAATAACTCATCAAGCCCCCAACAATAAAACATAAGCAGTAATGTATGATCAAACAACCCCTCCCCCCCAAGCCTCTGGATAAGGTTCCGCAACTAAAGCAGCAGAGTAAGCAAACACCACTATTATTCCACCAAGATATACTAAAAACAAAACTAAGCATAAAAAAGAAACACCACCATCCATCAGAATTAAACACCCTGCCCCTGCCGAACCTACTAATCCAAGTGCAGCATAATAGGGAGAAGGATTTGAAGCTACCGCTAATAATCCAACAATCAACCCCAACTCAAATAATATAATCATAATTCCTACAAGGATTTTAACCTAGACTTACAGTCTGAAAAACTGTTGTTGTATTCAACTATAAGAACACTAATGGCCCCAGTACTTCGCAAAACCCATCCTCTAGTAAAAATTATTAATAACTCGTTTATTGATCTTCCAGCACCAGTCAATCTTTCATCGCTATGAAACTTTGGCTCTCTGTTAGGAGTTTGCTTAATTGCCCAAATCGCAACCGGCTTATTTCTAGCAATGCACTATACTGCTGATACATCCATAGCTTTTTCATCCGTAGCCCACATCTGCCGAGACGTAAATAACGGATGATTACTTCGCAACCTTCATGCAAACGGAGCCTCATTCTTCTTCATCTGCATCTACCTTCACATTGGACGAGGGATATACTACGGCTCATACCTTTTTAAAGAAACCTGAAATATCGGAGTAATTCTCCTTTTCCTCGTTATAGCTACAGCATTTGTAGGCTATGTTCTTCCATGAGGACAAATGTCCTTCTGAGGCGCAACAGTTATCACAAACCTCCTCTCTGCCGCCCCATACATTGGGACCGAACTTGTTCAATGAATTTGAGGAGGTTTTTCAGTAGACAATGCCACCCTAACACGATTTTTTACTTTTCACTTTATTCTCCCATTTATCATTGCAGGTGCTTCCATACTTCACCTTCTTTTTCTTCATCAGACAGGGTCCTCAAACCCAACAGGACTTAACTCAAACTTTGACAAAATTCCATTTCACGCTTACTACTCCTATAAAGACATCTTCGGCTTCGCGTTAATACTAGCCTTCTTAGCCCTCCTATCCACCTTCGCCCCCAACCTCTTAGGTGATCCTGATAATTTTACCCCGGCAAACCCTTTAGTTACACCACCCCATATTAAACCAGAATGATACTTCTTATTTGCCTACGCCATTCTTCGCTCAATCCCAAATAAACTAGGAGGGGTCCTCGCTCTTTTATTTTCTATTATAATTCTCCTGCTTATACCTCTTCTCCACACTTCTAACCAACGAACCCTTATATTCCGCCCTTTGGCAAAACTATTCTTCTGAACGTTAGTAGCCAACACTCTTATTTTAACCTGAATTGGAGGACAGCCAGTAGAAGATCCCTACATCATAATTGGCCAACTAGCTTCCGTCTCTTACTTCACCATCTTCATTATTTTTATCCCCCTTCTAGGACTCATAGAGAACAAACTAGCTCGTCTTAACAGAACTTTTTCATTGGAAGTTGTTGTCCCACTATCATTAACTTTTTCCTGTATTAAACATATTCACCAAACACTTATTACACCCATATATTAATTTTATACAGTCCTTATATCTCAACAATAGACTTTCGCGGTCCTATAAATAATCTATGCTAGAACACAGCCTATATGATGATGTATGATATAGTACATATTATGTATGCATGAAGGACATATTATGTATAATCGAGCATTCATCTTATTTCCCCATGCATATCATTTCCCATCATTATTAATATTTCCACATATGTAAACTTAACATAAATGAATAACAACTACTAGCAATATTACAGTCCTTATATCTCAACAATAGACTTTCGCGGTCCTATAAATAATCTATGCTAGAACACAGCCTATATGATGATATATGATATAGTACATATTATGTATGCATGAAGGACATATTATGTATAATCGAGCATTCATCTTATTTCCCCATGCATATCATTTCCCATCATTATTAATATTTCCACATATGTAAACTTAACATAAATGAATAACAATTACTAGCAATATTGTAATACATTCGTTTCACGAAGATGGAATGGATATTAATGAATGAAGACTATGTCTCTACAGTTTAGCCTTCCCTTGAATTAAGAACACTTATATTACTTAGACAAAGTTAAACTCAAGTATTTTCCTTATTTCATGAATGATTTAAGGACATACAATTTATTCTATCGAGCAATCTCAGTCATTTTCACCATTCAAGTGATAACCAATTAAATCTGATTAATCAACAATCTCTTTATCAGCAGTAAAATATAATCAACTTAAACCCAATTACATA-CGCTCATAAAATTTTGAACTGGACCTTAATAGTCCCAGTCAATACGAATAATACTTATAAATTAACTTGAATAATAAACAACCATGGTCTATCTCATTAAAGAAATATAAATGTGTAACATACATTACTAATCTT-ACAACATGAATATTCTTCTCCCAAACTCTTAAAATTCAACATCAAGACTGTCTTTATCCCCTATCGTACCTTAAAGAGGCCTCAGAGAAATCAAGGACTTGGTAGATCTTAACCTCCAATGGACCTACCACAAGAGTGACAGTAATCCCGCTTCAGGAGGCATCTGACGGAACTGAATCTATGGACTTTTATAGCATAATCGGTCTATACTGAAATCTAAAGAGCCTCCCTCTTTATGAGATCTGGTACCTTAAAGACCTTAACCTGGCCTTACTTGAAACTGGTAAGCATTGATGGGTTTTTATATATAGGAGCTTTCCCCTGGCATCTCATAGTGGGGTAATGGCACATTAACAAGGTTGTCCCACTTAATGCAAGCGTGATTGTCTAGCATAAAAAGAAGGTTAGCATGTAGTGAATGTTTATTAGACATAACATATTTTGCCATATTTTTTTTAACCCTATTTTTTCTATTCCCCCCGGGAGTCCACTCTTCCACCTAAAATTTTTACATTTGCTAAAACCCGTCGGGGCCCCCCCC-TCCCCAAAAAATAGCTCAACAGCTCATTTTATTTATATACTCTTGAAAACCACCTATTCAACTTTTCCAAACAATCTAATTTACCTACACACCATTTTTACTCTTTTAAGGAGCTTTCACCAATTTAAAATTCATGTATATATATATATATATATATA----TTAAATAAAAATTCTTAATATTAGCTAATCAACGTCCACTAGCTTATATCTGAATTAAATCTCCTTATTTCTCCACTATAATAAAAAATAAAATACATGTATATATATATAT--GTATAAATTGACCACATCTTTGTCTTTCAAGGACATCTTCAATTTTTTTATATAGTACTTGCAAAAATCTTCT
>RMH025S
GCTTTTGAAGGAAAATAGTTTTCCCCTGGTCTTAGGCTCCAGTAACTCTTGGTGCAAATCCAAGTAAAAGCTGCTTCAGTAGCTTAAACATTAAAGCATTGGTCTTGTAAACCAAAGAATGAAGAATAAACCCTTCCTGAGGCTCAGGACAGAGAGAATTTAACTCCCACAGCTAACCCCCAAAGCTAGCATTCTATTTAAATTATATCCTGTTTAAATAGCTTAAATAAAGCATAGCACTGAAAATGCTAAGATGGACCCTAAAAGGTCCTTTAAACACAAAGGTTTGGTCCTGGCCTTGAGGTCAGTTATTACTTAATATACACATGCAAGTATCCGCTCCCCTGTGAGAACGCCCTTTAACCCCTTTTAGGGACAAGGAGCTGGTATCAGGCACGAAAATCTGCCCAAAACACCTAGCCACGCCACACCCACAAGGGAATTCAGCAGTGATTAACATTGAGTATTAGCGCAAGCTAGACTCAGTTAAAGTAAGACAGAGCCGGCTAATCTGGTGCCAGCCGCCGCGGTTACACCACGTGACTCAAATTGACCTCCTCCGGCGTAAAGCGTGATTAAAGTTACCCCTTTCTAGAGTTAAACTAAAACTAAGCTGTGACACGCCTGTTTATTAAGAAACCCAAAAACGAAAGTTACTCTAATATAATCAACTTGAACTCACGACAGCTGGGATACAAACTGGGATTAGATACCCCACTATGCCCAGCCGTAAACTTTAACTTACACTCAAATCGCCAGGGAACTACGAGCTAAGCTTAAAACCCAAAGGACTTGACGGTACCCCATATCCCCCTAGAGGAGCCTGTCCTATAATCGATAATCCACGTTTAACCTCACCATTTTTTGTTAATCAGCCTGTATACCTCCGTCGTCAGCTTACCACGTGAGCGCCAATTAGTGAGCTTAATGTCTTTCACCAACACGTCAGGTCAAGGTGCAGCAAATGAAATGGGAAGAGATGGGCTACACTTTCTATATTAGAAAAAACGAAAAACTATTTATGAAAACTAGTTGGAAGGCGGATTTAGCAGTAAAAAGGAATCAGAATGTCCATTTTAACCCGGCACTGGGGTGTGTACACACCGCCCGTCACCCTCTTCAGGGCTTCTTACCTAGTTCTTAACAAACTAAAGCATAACAGAAGAGGCAAGTCGTAACATGGTAAGTATACCGGAAGGTGTGCTTGGAAACGTAATGTAGCTTAATTAAAGCATCTCGCTTACACCGAGAAAATGTCCGTGAAAACCAGACCATTTCGAGCTAAAAACCTAGCCCAACTAAACATGAATATCCTCAAATTAATTTATTTTTAATAATAAATCATTTTGTTATTTTAGTAAAGGAGATTGAAAAATTTATTGGAGCTATAATAACAGTACCGCAAGGGAACGGTGAAATATGAAATGAAAAATTTTTAAGCAAGAAAAAGTAAAGACTACTCCTTGTACCTTTTGCATCATGGTTTAACTAGTCCAATCAAGCACAACGTATTTAAGTTTGACTTCCCGAAACTAAGTGAGCTACTTCAAGGCAGCTGATAGAGCGAACCCGTCTCTGTAGCAAAAGAGTGGGATGATCTTCAAGTAGCGGTGACAGACCTAACGAGCTTAGTGATAGCTGGTTACTCAAGAAATGGATCTAAGTCCAACCTGAAATTCATTCTAGTCCACCAAAACAACCACCTGAATTTCAGCGTAATTCAAATAAGGTACAGCCTATTTGAAACAGGATACAACCTAAATTAATGGATAAGACTAGCTCAATACACAACCAAGTGGGCCTAAAAGCAGCCACCTTTTAAATAGCGTCAAAGCTTAATTGTTATTTTTGCCTAATTACTTAATTATTATCTTAATCCTCTATTAATACTGAGTAATTCTATATTATTATAGAAATTTTTATGTTAAAACTAGTAACAAGAAGAAGACTCTTCTCTTTAATGTAAGTGTAAATCAGAAAGGACAAACCACTGATAATTAACGTCACTGAAACCAAAGTAGAAACTCATCAAGAAAAATCTACTTTCATTAACGTTAACCTAACACAAGGACATTTCAAGAAAGATTAAAAGAAAAAGAAGGAACTCGGCAAACATTAACCTCGCCTGTTTACCAAAAACATCGCCTCTTGATTCTTATAAGAGGTCCAGCCTGCCCAGTGACCATGTTCAACGGCCGCGGTATCCTAACCGTGCGAAGGTAGCGTAATCACTTGTTCTTTAANTGTGGACTAGTATGAATGGCACCACGAAGGTTATACTGTCTCCTTTTTCTAATCAGTGAAACTAATCTCCCCGTGAAGAAGCGAGGATATACCTACAAGACGAGAAGACCCTATGGAGCTTTAAACAACACAGCAATTACCTGCTAAACTAAGAAGTTTCTGAACATTTTCAATCTTTTAAGTAATCTGACTGCAAGTTTTTGGTTGGGGTGACCACGGAGCATAACACAACCTCCATGTTGAAAGAATTCTTTCTAAGCCAAGAACAACCTTTCTAAGCATCAATATATTGACATCCATTGACCCAATACATTTGACCAACGAACCAAGTTACCCTAGGGATAACAGCGCAATCCACTTCAAGAGCTCCTATCGACAAGTGGGTTTACGACCTCGATGTTGGATCAGGGTATCCCAGTGGTGCAGCCGCTACTAAAGGTTCGTTTGTTCAACGATTAAAACCCTACGTGATCTGAGTTCAGACCGGAGTAATCCAGGTCAGTTTCTATCTATACATGAGTTTCTTCTAGTACGAAAGGACCGGAGAAACGCGGCCCATATTTTTTACAAGCCGCAGCTACTAAATTATGATTTAAACTCAATAATATTGTAGCCCATAATTTTACTCAAGACAAGAGTAGTTAACGTAGCAAAACCTGGTATTGCAAAAGACCTAAACCCTTTCTATAGAAGTTCAAATCTTCTCGTTAACTTTGAACCTTTATTTAATTATTTCTACACTTTGTTATATTGCACCAATTCTTCTGGCAGTTGCTTTTCTTACCCTAATTGAACGCAAAGTGCTTGGCTACATGCAGCACCGAAAAGGCCCTAACATTGTTGGTCCAATAGGCCTCCTTCAACCAATTGCAGACGGAGTAAAACTATTTATTAAAGAACCAATTCGGCCATCTACCTCATCTCAAACACTATTTCTTCTAGCCCCTGTAATAGCTCTATCATTAGCAATAATCATTTGGACCCCCATTCCTATACCAATTTCACTCTCTGATATAAACTTAGGAGTTATATTTCTCCTAGCCCTTTCTAGCCTTACCGTCTATTCCATCCTGGGTTCAGGCTGAGCCTCAAATTCTAAATATGCCCTAATTGGAGCTTTACGAGCAGTAGCACAAACTATTTCATACGAAGTAACTCTAGCCCTTATTCTCCTTTGCACTATTTTGCTATCAGGAAACTTCTCCCTTCAAAACTTTAGCATCACCCAAGAACCCATATGATTAATTATCCCAACATGACCCCTAGCTATAATATGATATATCTCCACCCTAGCAGAGACAAACCGAGCCCCATTTGACCTCACTGAAGGAGAATCTGAGTTAGTATCAGGGTTTAACGTAGAATACGCAGGGGGACCATTTGCCCTATTTTTTCTTGCCGAATACGCTAACATCTTGATGATAAACACAGTTTCTGCTATTATTTTTCTAGGATCCTCCACCCTTCTCCTCCTAACATTTACTACAACATCACTAATACTAAAATCCGCTATTCTTTCTATGGTTTTCCTCTGAATTCGAACCTCCTACCCACGATTCCGCTATGATCAACTTATACACCTAGTTTGAAAAAACTTCCTCCCCCTTACCTTAGCATTAACAATTTGATATATTTCATTTCCAATTTCACTCTTACTTACCCCACCAATTTTATGGAAGCGTGCCTGAAAGCTAAGGGCCTCCTTGATAGGGAGGACCATAGGAGTTCAAACCTCCTCACTTCCTTAGAAAGATAGGAATTGAACCTATAACTGGGAGATCAAAACTCCCTGTAATTCCGTTTTACCACTTTCTAGTAAAGTCAGCTAAATAAGCTTTTGGGCCCATACCCCAAACATGTTGGTTAAACCCCCTCCTTTACTAATTAATCCATATGCTCTATCAGTAATTGTCTCAAGCCTCGCCCTAGGCACTATCTTAACATTGTCAAGTTATCATTGAATTTTAGCATGAATTGGCCTTGAAATTAATACACTAGCTATTATTCCAATAATAACCAAAACCCCTCATCCACGAGCCATTGAAGCCGCAACAAAATACTTCTTAACACAAGCCGCAGCATCAGCCCTTATTTTATTTTCTAGCATCCTTAATGCATATATTTTAGGAGAGTGATCTATTAATTCACCAACTCACCCCATTTCAGCTACCCTCCTGTCAATTGCCATTGCAATAAAACTCGGAATTGCCCCATTTCATTTTTGACTCCCAGAGGTACTTCAAGGATCCACCCTACAAACAGGCCTGATTCTTTCTACATGACAAAAATTAGCTCCAATAGCCCTTCTTCTTCAACTATCACAATCAGTAAACCTAAACCTTATACTCACTTTAGGCCTTTTGTCAACTATTATTGGAGGATGGGGTGGAATTAATCAAACTCAAATCCGAAAAGTATTAGCCTTCTCTTCTGTAGCCCACTTAGGATGAATATTAGCAATCCTTAAAATCTCTCCACAATTAACACTTTTAAACTTTTTTCTTTATATTCTAATAACATCTACACTTTTCTTAACCTTTATATCATTAAACACAAAAAA-TATGTATGAACTCTCGACCTCCTGATCCAAAACCCCAGCGCTCACAGCACTCTCTATACTTTCCCTGCTATCACTAAGTGGACTACCCCCACTAACAGGATTTATACCAAAATGACTTATTGCCCAAGAAATGGTAAAACAAGACATAATTATATTTGCGCTATTAATTTTACTTTCCACACTTCTCAGCCTATTCTTTTACCTACGCCTTACATATTCTATATCTCTTACCCTAGCACCAAGCTTATCCTCCTCCCCCTCACTATGATTTAATCCCCCAAAAAA-CACTTTAGCCACACCTATAGTTATGTCTCTTTTACTCCTCCCTGTTACCCCCATTATTATAGCCGTAATATANAAACTTAGGATAACCTAGACCAAGAGCCTTCAAAGCCCTAAGTAGAAGTTAAAATCTTCTAGTTTCTGTAAGACTTGCAGGACATTATCCTGCATCTTCTGAATGCAAATCAGATACTTTTATTAAGCTAAAGCCTTCTAGAAAGACGGGCCTTGATCCCGTAAAATTTTAGTTAACAGCTAAACGCTCAATCCAGCGAGCTTCATTCTACTTCTCCCGATTTTTTTAAAAACGGGAGAAGCCCCGGCAGAACTTCTTCTGCTTCTCCAGATTTGCAATCTGGCGTGTGACACCCCAGGACCTGATAAGAGGAGGACTTTAACCTCCCTTGGTGGAGCTACAAGCCACCGCCTAACCCTCGGCCATCTTACCCGTGATAATTACCCGCTGACTATTTTCAACCAATCACAAGGATATTGGTACCCTATACCTAATCTTTGGTGCCTGAGCAGGAATAGTGGGAACTGCCCTCAGTCTTCTTATCCGAGCTGAACTGAGTCAGCCAGGCTCCCTCCTTGGTGATGACCAAATTTATAATGTTATCGTTACCGCACATGCTTTCGTCATAATTTTCTTTATGGTTATGCCAATTCTAATCGGCGGCTTTGGCAACTGACTTGTTCCTTTAATAATCGGAGCCCCCGATATAGCTTTTCCTCGTATAAATAACATAAGCTTCTGATTACTCCCCCCATCCTTTTTACTTCTTCTGGCCTCCGCTGGGGTAGAAGCTGGGGCTGGAACTGGCTGAACTGTTTATCCTCCACTAGCCGGAAATCTCGCCCATGCGGGACCATCTGTAGATTTAACTATCTTTTCCCTTCACTTGGCAGGTGTTTCATCCATTCTAGGTGCAATTAATTTTATTACCACAACCTTAAATATGAAACCTCCTTCAATAACTCAATATCAAACACCTTTATTTGTGTGGTCTGTGCTAATTACCGCCGTTCTATTACTTCTCTCCTTACCAGTTCTTGCAGCAGGAATTACTATACTCTTAACTGATCGTAACCTAAATACAACATTCTTTGATCCTGCTGGAGGAGGTGACCCCATTTTATACCAACACCTCTTTTGATTCTTCGGACACCCAGAGGTTTATATTCTTATTCTTCCTGGCTTTGGTATTATTTCACATGTAGTAACATTTTACTCAAGTAAAAAAGAGCCATTTGGTTATATAGGAATGGTTTGAGCAATAATGTCAATTGGCCTCCTAGGCTTTATTGTTTGAGCTCACCACATGTTTACAACAGATCTAAATGTTGATACCCGAGCCTATTTTACATCTGCAACAATAATTATTGCCATCCCAACAGGAGTTAAAGTATTTAGCTGACTAGCCACAATGCATGGCGGAGTAATTAAATGAGATGCTCCAATACTATGGGCCCTAGGGTTTATTTTCCTATTTACAGTCGGTGGGCTAACTGGGATTGTTCTAGCAAATTCATCACTAGACATTGTTCTCCATGATACTTACTATGTTGTTGCTCACTTCCATTATGTACTATCAATGGGAGCCGTATTTGCTATCATAGCTGGATTTGTACACTGATTCCCATTATTTTCAGGATATACTCTTCACGAGACCTGAGCAAAAATTCACTTTGGAGTAATATTTACTGGGGTAAACCTAACCTTCTTCCCTCAACACTTTCTCGGATTAGCAGGCATGCCTCGACGATACTCAGACTATCCAGACGCATATACACTATGAAACACTGTCTCTTCTATTGGTTCCCTAATTTCATTAGTAGCTGTAGTTATTATAATGTTTATTATCTGAGAAGCTTTCTCATCTAAACGTCATCTGATTTCTGCCAGTATAACTTCAACTAATGTGGAGTGACTTTATGGATTCCCCCCTCTTCATCATACATTTGAAGAAGCTTCTTTTTCCCAAACCAATTAATCGAGAAAGGAGGGAATTGAACCCCCATCCACTGGTTTCAAGCCAGGTACATAACCACTCTGTCACTTTCTTAGAGGGATTNGTTAAATAATAACACTGCCTTGTCAAGACAAAATTACGAGTTAAATTCTCGTATTCCTCTAATGGCACACCCACTTCAATTAGGATTCCAAGACGCAGCATCCCCAATTATGGAGGAACTATTACACTTCCACGATCATACATTAATAGCAGTGTTCTTAATTAGCACTCTCGTTTTATATATTATTTCGACCCTTATAAGCACTAAACTCTCTAATACAAATACAATTGACGCACAAGAAATTGAAATAGTATGAACAATTATACCAGCCATCATTTTAATCGTGATTGCCCTTCCGTCACTTCGTATTTTATATTTAATGGATGAAGTTAGTAACCCAGATGTTACAGTTAAAGCTATTGGTCACCAATGATACTGAAGCTATGAGTATTCTGACTTTAACGATCTTAGCTTTGACTCTTATATAGTTCCCACTAAAGACCTTCTCCCCGGACAATTTCGACTTCTAGAAGTTGACAACCGAATAACCACCCCTGTCGGAATAACCACTCGAACCCTGATTACAGCAGAGGATGTTCTTCACTCATGAGCCGTCCCATCTTTAGGGGTAAAATTAGACGCAATCCCAGGACGGCTAAATCAAACCTCATTTATTATCTCACGACCTGGTGTTTACTACGGACAATGCTCTGAAATTTGTGGAGCAAACCACAGCTTTATGCCAATTGTTGTTGAATCTTTACCTATTAAGGAATTTTTAAACTGATCTTCTGCCTCAGTAAACGCCTCATTAAGANGCTATAGGACTAAGCAACAGCCTTTTAAGCTGTAGATAGGTGACTTCCAACCACCCTTAATGGCATGCCACAACTTGACCCAGCCCCATGATTCTTTATTTTATTTACTGCCTGAACAGTGTTTATTATATTTTCACCTATAAAAACCTCCAACTATACTCACCTAAATGACCCAACACCTAAAACTTTTAAAGGTCTTAATAAACCGTGATCTTGACCGTGACCATAAACCTGTTTAGCCAATTTGCCTCACCTTCACTACTTGGAATCCCACTTATTTTAATTGCCTTTTTAGTCCCATGATTTCTATTTCCAACCCCATGTAACCGATGAACTACAAACCGCTTAGTAACTATTCAAACATGATTTGTGAAAACCTTCACAAAACAAATCTTTCTCCCACTAAATTTTCCAGGACATAAATGAGCACTTATTCTCACGTCGTTAATGATTTTTCTTCTTGGAATAAATTTACTGGGCCTTCTTCCCTACACTTTTACCCCTACCACACAACTTTCACTTAATTTAGGACTCGCAATCCCCCTATGATTAGCCACAGTAGCTATTGGGTTTCGAAATCAACTTACAGCATCTCTAGGTCATTTTCTACCCGAAGGCACGCCTACCCTGTTAATTCCAATTTTAATTATTATCGAAACAATTAGCTTATTTATCCGACCAATAGCACTTGGGGTCCGACTTACTGCTAACCTAACAGCAGGCCACCTTCTTATTCAACTTATTTCAACCGCTACCATGGCCCTATTATTCTCAAACCCTATTGTTTCTTCACTAACATTTGCTACCCTTCTTCTCCTTACTATATTAGAGATTGCAGTCGCTATAATTCAAGCATACGTATTTGTCCTTCTCTTAAGCCTATATCTTCAAGAAAATACTTAATGGCACATCAAGCACATGCTTTTCACATAGTAGACCCAAGCCCATGACCACTTACAGGGGCAACAGCCGCCTTTATACTTACTACCGGCCTAGCAATATGATTTCACTACGGTTCAACCTGAATTATATTTATAGGACTTACACTTATACTCCTTACTATATATCAATGATGACGAGATGTTGTTCGTGAGGGCACATTTCAGGGTCATCACACAATTCCAGTCCAAAAAGGACTTCGTTATGGCATAATTCTATTTATCACCTCTGAAGTATTCTTTTTTATTGGATTTTTTTGAGCATTTTATAATGCCAGCTTAGCCCCAACCTTTGAAGTTGGAGAATGCTGACCACCCGCTGGTATCTCCCCATTAAATCCTTTTGAAGTCCCTCTATTAAATACAGCAGTCCTTCTTGCTTCAGGGGTCACAGTTACTTGAGCTCACCATAGTATTATGCAGGGAAACCGTAAAGAAGCAATTCAATCTCTCGCCTTAACTATTATTTTAGGAATATACTTTACAGCCCTACAAGCCATAGAATACTACGAAGCCCCTTTTACTATTGCAGACGGAATCTACGGATCAACATTTTTTGTGGCTACCGGCTTCCACGGGCTTCACGTTATTATTGGCTCACTATTTTTACTAACTTGCCTTCTGCGACAAATCAACTTTCACTTTACTGCACAACACCATTTTGGATTTGAAGCAGCTGCCTGATACTGACATTTTGTTGATGTAGTTTGACTTTTCTTATACGTCTCAATTTATTGATGAGGCTCATATTTTCTTAGTATAAATGAGTACTGATGACTTCCAATCATTAAGCCTTGGTTAAACCCCAGGAGAAAATAATGTCTCTATTTGTATTTATTACCCTAGCAATTGTTCTAATTTTAGCCACTGTTAGCTTCTGGTTACCAATAATTAATCCAGACTCAGAAAAACTCTCACCTTATGAATGTGGCTTTGACCCACTTGGATCAGCCCGACTACCATATTCTATGCGATTTTTCCTAGTAGCTATTCTTTTTTTACTATTTGATTTAGAAATTGCCCTTCTCCTCCCCACCCCCTGGGCAGCGCAACTTCCTCACCCCACATTATCAATTTTTTGAGCATCAATTATTCTTATTCTTTTAACTTTAGGTTTTATTTACGAATGACTTCAAGGAGGCCTAGAATGAGCTGAATGAGGAGTTAGTCTAAAAAAGACAGCTGATTTCGGCTCAGCAAATTATGGTTTAACCCCATAACACCTTTATGTTAACAAACGAGTCCTGATTACTTTCCTCTACATTTATATTAAGTCTTATTGGCCTATCATTTCACCGGGCACACTTACTCTCAGCATTACTCTGTTTAGAAGGAATAATACTATCAATTTTTATTGGACTCAGCCTATGAGCCTTAAAATTTACCTTAATTGCTCCACTAATATATCCTATTGTTATGTTAACAATATCTGCATGTGAAGCAGGCCTTGGCTTATCCCTTATAATTGCCACCGCCCGATCCCACGGATCTGATAATTTAAATACGCTTAATCTTCTACAATGCTAATAATTTCCATTCCATTAGCCACCCTTCTTCTCTCAACCTGACTGGCCCCTTCAAAGCGGTTGTGAGAAATTATAACAACCCAGTCCTTAATTATTGCCGTTATATCAACAGCCTGATTAGCCACTCAGGAGGCTTACCCATTTTTAAACAATTATCTATTTATTGATGAAATCTCATCTCCCCTTCTAGTACTTACCTGCTGACTTACAGCTCCAACACTACTTGCTAGTCAGAGTAAACTCTCCAAAGAACCCCTACCACGACAACGAACATACATTTTTACTATCATTGTACTCCAAATAACAACCCTCCTTGCATTTTTGGCGGACAACATAATCTTATTTTTTATTATATTTGAAGCAACTATAATTCCTACTTTAATTGTTATTACTCGATGAGGAGCCCAAAAAGAACGCATACTAGCCGGAACCTATTTAATCTTTTATACTTTATTTGGCTCTATGGCCCTCCTTACTGCCCTACTTTACTTCCATGAAACATTCGGAACAATATCAATCTCATTAATAAAATCTTTTTTTGTAGCCCAAACTTTTTCTTCCTGTTCAACAGCATGATGAATCGCTTGCTTTATTGCCTTTCTAGTAAAAATACCACTCTATGGTGTTCACCTCTGACTTCCAAAAGCGCACGTTGAAGCCCCTATTGCTGGATCAATAATTTTAGCAGGAACTTTACTAAAACTTGGTGGCTACGGAATTTTACGAATAAATATTTTTATAAATGACTCCCTCCTGCCCCTAGCAAAACCTCTTATTGTTTTTTCACTGTTTGGTGTTCTTTTATCAGCCATTTTATGTTCCCGCCAAACGGATTTAAAATCCCTAATTGCTTTTTCATCAGTAAGCCATATAGGATTAGTAATTGCCGCATCAATAATTAAGACAGAATGAAGCATTGCCGGCTCAATAGTCCTAATAATTTCCCACGGACTAGTTTCATCAGCCTTATTTTGCCTAGCTAACACTTCATATGAGCGCACCAACACCCGCACCCTTATTCTCCTTCAAGGGACCCAAATTGTTTTTCCACTAGCAGCAGCCTGATGACTTCTGGCTGCCCTAATAAATCTAGCTCTTCCACCATCCCCAAATTTTATTGGAGAGATATCAATTTTAACATCATTATTTCAATGATCAAACATAACACTCATTTTAACAGGATTAGGAATTATTTTTACCACAGCCTACTCCTTATATATATTTTGAGCTTCACAACGAGAGCACCTTCCATCCCACCTAAACTCTTTTCCACCAATGCAAACTCGAGAACATATTTTACTTGCCTTACATATCCTTCCAGCCCTACTCCTAATACTGAAACCCACCTTAATATTTTAAGTGAATATAGTTTATTAAAAATACTAGCTTGTGATTCTAGAGAAGGGGACTAATAACCCCCTATTCACCGAGCCTGACTGGATCAACGAGAACTGCTAATTACTCGCCACTATGGTTCATTTCCATAGCAGACTCGCCCTCGCAATTATTCAAATAACATTTTGAACATTTGCCATGAGTTTTCCTATTATTGCACTAACATCATACTTAATTAGCATGCTATCCCTTATTATTCCTTTATTTAACCCAAACTCAGCAGAATTTCACTTCAAAACAAAGACCGCCATTAAAACAGCTTTCTTTGTCTCAACTATTCCTGCCATCTTAATAATTAATGAAAATTCTTTATCCACCATTATTTCATGAAAGTGGTTTAATATTATAATAACCCCTTTCAACTTAACAATTCAACTTGACCAATACTCAATTCTTTTCATCCCAATCGCTCTAATAGTCTCATGAAGCATTATTGAGTATTCTCTTTGGTACATGCATGATGACATCAAGATCCAACTTTTCTTTAAATATTTACTTATTTTTTTACTAGCAATAATACTATTAGTATCAGCCGGCAACTTATTAATACTTTTTATTGGCTGGGAAGGAGTAGGAATTATATCTTATCTTTTAATTGGGTGATATTTTACACGGAGCAACGCCGGAGCAGCCGCTCTTCAAGCGGTACTGTATAACCGAATTGGAGACATTGGATTTTTATTTGCCATATTTTGACTTATTTCATCTTATGACTCAATTGACCTTAACTTTATCTTCTCAATGAATAACTCCACCCCCCTTCTACTAGCCTTCATTATTGCAGCCGCTAGTAAGTCAGCTCAATTTGGACTTCACCCATGACTCGCCTCCGCCATAGAAGGCCCCACCCCAGTATCAGCCCTACTTCACTCCAGCACAATGGTTGTTGCTGGGGTTTTTTT-ACTTATTCGCATTCATCCAATAATTAAAGATAACCAAACTGCCCTAACAACCTGTCTATGTCTTGGAGCTATTTCAACCGCATTTGCAGCTACATGTGCCCTCACCCAAAATGATATTAAAAAAATCATTGCCTTTTCAACATCAAGCCAACTCGGCCTTATAGTCGTAGCTATTGGCCTAAATATACCTCACCTAGCATTTTTTCACATCTGTACACATGCCTTCTTCAAGGCAATATTATTTTTATGCTCAGGATCAATTATTCATAACCTTAATGATGAACAAGACATTCGAAAAATGGGAGGCCTACAAAAAACCCTCCCATTCACCACAACATGTGTTACAGTTGGAAGCTTGGCCCTGATGGGAACCCCTTATCTTGCAGGCTTCTTTTCAAAAGACGCCATTATTGAAGCAATTAACACCTCCAATGTTAATGCATGGGCTTTGACCTTAACAATTATTGCCACCTCATTCACAGCCGTTTATAGCCTTCGAGTAATCTTCTTTGCATCAATACAGCACCCTCGCTTTTCTCCTGCCTCTTCTATTAATGAAAATAATCCAACAATTATTAACCCAATTAAACGTCTTGCCCTAGGTAGTGTAATTGCTGGACTATTGTTAAATCAAATTATTCTTCCATCTTCCCCTGTTACCATAACCATGCCAACCTATTTAAAGATAACCGCAATTATTGTAACCGTCCTAGGATTTATTATTGCCCTAGATCTAGCTAGTATCTCTTGAACAAAGGCCCCTGAACAAACAAATGTTTCAAAAACAATCAATACCTCTTTTTACCCGACCATTATTCATCGACTCATTCCCTCTTACGCCATAAACCTCAGCTTACGTGTTTCATCTCACCTAATTGACACCCTTTGACTAGAAAAAATTGGACCAAAAGGCTTAGCAGAACTCCAACTGCCCCCAATCATAAAAAATCAAGAAATCCAACGAGGGTTAATCAAAATTTACCTCTCCATCTTCATTTTTACCACTATTCTATGTCTAATTGTCTTACAGCTCGCAAGACACCACTATAATGGCCCCGAACCACCTCTAATACTGCAAACAACGTTAATAAAAGAGCCCACCCTACCACTATTAAAACCCCTCCCCCTCAGAAAAACATTGTTGCCACCCCAAATCAATCCCCCACATATACTCCTATATTAGCTACCCCTGCAATCCCCTCATCAACACCCCCAATAACTCATCAAGCCCCCAACAATAAAACATAAGCAGTAATGTATGATCAAACAACCCCTCCCCCCCAAGCCTCTGGATAAGGTTCCGCAACTAAAGCAGCAGAGTAAGCAAACACCACTATTATTCCACCAAGATATACTAAAAACAAAACTAAGCATAAAAAAGAAACACCACCATCCATCAGAATTAAACACCCTGCCCCTGCCGAACCTACTAATCCAAGTGCAGCATAATAGGGAGAAGGATTTGAAGCTACCGCTAATAATCCAACAATCAACCCCAACTCAAATAATATAATCATAATTCCTACAAGGATTTTAACCTAGACTTACAGTCTGAAAAACTGTTGTTGTATTCAACTATAAGAACACTAATGGCCCCAGTACTTCGCAAAACCCATCCTCTAGTAAAAATTATTAATAACTCGTTTATTGATCTTCCAGCACCAGTCAATCTTTCATCGCTATGAAACTTTGGCTCTCTGTTAGGAGTTTGCTTAATTGCCCAAATCGCAACCGGCTTATTTCTAGCAATGCACTATACTGCTGATACATCCATAGCTTTTTCATCCGTAGCCCACATCTGCCGAGACGTAAATAACGGATGATTACTTCGCAACCTTCATGCAAACGGAGCCTCATTCTTCTTCATCTGCATCTACCTTCACATTGGACGAGGGATATACTACGGCTCATACCTTTTTAAAGAAACCTGAAATATCGGAGTAATTCTCCTTTTCCTCGTTATAGCTACAGCATTTGTAGGCTATGTTCTTCCATGAGGACAAATGTCCTTCTGAGGCGCAACAGTTATCACAAACCTCCTCTCTGCCGCCCCATACATTGGGACCGAACTTGTTCAATGAATTTGAGGAGGTTTTTCAGTAGACAATGCCACCCTAACACGATTTTTTACTTTTCACTTTATTCTCCCATTTATCATTGCAGGTGCTTCCATACTTCACCTTCTTTTTCTTCATCAGACAGGGTCCTCAAACCCAACAGGACTTAACTCAAACTTTGACAAAATTCCATTTCACGCTTACTACTCCTATAAAGACATCTTCGGCTTCGCGTTAATACTAGCCTTCTTAGCCCTCCTATCCACCTTCGCCCCCAACCTCTTAGGTGATCCTGATAATTTTACCCCGGCAAACCCTTTAGTTACACCACCCCATATTAAACCAGAATGATACTTCTTATTTGCCTACGCCATTCTTCGCTCAATCCCAAATAAACTAGGAGGGGTCCTCGCTCTTTTATTTTCTATTATAATTCTCCTGCTTATACCTCTTCTCCACACTTCTAACCAACGAACCCTTATATTCCGCCCTTTGGCAAAACTATTCTTCTGAACGTTAGTAGCCAACACTCTTATTTTAACCTGAATTGGAGGACAGCCAGTAGAAGATCCCTACATCATAATTGGCCAACTAGCTTCCGTCTCTTACTTCACCATCTTCATTATTTTTATCCCCCTTCTAGGACTCATAGAGAACAAACTAGCTCGTCTTAACAGAACTTTTTCATTGGAAGTTGTTGTCCCACTATCATTAACTTTTTCCTGTATTAAACATATTCACCAAACACTTATTACACCCATATATTAATTTTATACAGTCCTTATATCTCAACAATAGACTTTCGCGGTCCTATAAATAATCTATGCTAGAACACAGCCTATATGATGATGTATGATATAGTACATATTATGTATGCATGAAGGACATATTATGTATAATCGAGCATTCATCTTATTTCCCCATGCATATCATTTCCCATCATTATTAATATTTCCACATATGTAAACTTAACATAAATGAATAACAACTACTAGCAATATTACAGTCCTTATATCTCAACAATAGACTTTCGCGGTCCTATAAATAATCTATGCTAGAACACAGCCTATATGATGATATATGATATAGTACATATTATGTATGCATGAAGGACATATTATGTATAATCGAGCATTCATCTTATTTCCCCATGCATATCATTTCCCATCATTATTAATATTTCCACATATGTAAACTTAACATAAATGAATAACAATTACTAGCAATATTGTAATACATTCGTTTCACGAAGATGGAATGGATATTAATGAATGAAGACTATGTCTCTACAGTTTAGCCTTCCCTTGAATTAAGAACACTTATATTACTTAGACAAAGTTAAACTCAAGTATTTTCCTTATTTCATGAATGATTTAAGGACATACAATTTATTCTATCGAGCAATCTCAGTCATTTTCACCATTCAAGTGATAACCAATTAAATCTGATTAATCAACAATCTCTTTATCAGCAGTAAAATATAATCAACTTAAACCCAATTACATA-CGCTCATAAAATTTTGAACTGGACCTTAATAGTCCCAGTCAATACGAATAATACTTATAAATTAACTTGAATAATAAACAACCATGGTCTATCTCATTAAAGAAATATAAATGTGTAACATACATTACTAATCTT-ACAACATGAATATTCTTCTCCCAAACTCTTAAAATTCAACATCAAGACTGTCTTTATCCCCTATCGTACCTTAAAGAGGCCTCAGAGAAATCAAGGACTTGGTAGATCTTAACCTCCAATGGACCTACCACAAGAGTGACAGTAATCCCGCTTCAGGAGGCATCTGACGGAACTGAATCTATGGACTTTTATAGCATAATCGGTCTATACTGAAATCTAAAGAGCCTCCCTCTTTATGAGATCTGGTACCTTAAAGACCTTAACCTGGCCTTACTTGAAACTGGTAAGCATTGATGGGTTTTTATATATAGGAGCTTTCCCCTGGCATCTCATAGTGGGGTAATGGCACATTAACAAGGTTGTCCCACTTAATGCAAGCGTGATTGTCTAGCATAAAAAGAAGGTTAGCATGTAGTGAATGTTTATTAGACATAACATATTTTGCCATATTTTTTTTAACCCTATTTTTTCTATTCCCCCCGGGAGTCCACTCTTCCACCTAAAATTTTTACATTTGCTAAAACCCGTCGGGGCCCCCCCC-TCCCCAAAAAATAGCTCAACAGCTCATTTTATTTATATACTCTTGAAAACCACCTATTCAACTTTTCCAAACAATCTAATTTACCTACACACCATTTTTACTCTTTTAAGGAGCTTTCACCAATTTAAAATTCATGTATATATATATATATATATATA----TTAAATAAAAATTCTTAATATTAGCTAATCAACGTCCACTAGCTTATATCTGAATTAAATCTCCTTATTTCTCCACTATAATAAAAAATAAAATACATGTATATATATATAT--GTATAAATTGACCACATCTTTGTCTTTCAAGGACATCTTCAATTTTTTTATATAGTACTTGCAAAAATCTTCT
>RMH026B
GCTTTTGAAGGAAAATAGTTTTCCCCTGGTCTTAGGCTCCAGTAACTCTTGGTGCAAATCCAAGTAAAAGCTGCTTCAGTAGCTTAAACATTAAAGCATTGGTCTTGTAAACCAAAGAATGAAGAATAAACCCTTCCTGAGGCTCAGGACAGAGAGAATTTAACTCCCACAGCTAACCCCCAAAGCTAGCATTCTATTTAAATTATATCCTGTTTAAATAGCTTAAATAAAGCATAGCACTGAAAATGCTAAGATGGACCCTAAAAGGTCCTTTAAACACAAAGGTTTGGTCCTGGCCTTGAGGTCAGTTATTACTTAATATACACATGCAAGTATCCGCTCCCCTGTGAGAACGCCCTTTAACCCCTTTTAGGGACAAGGAGCTGGTATCAGGCACGAAAATCTGCCCAAAACACCTAGCCACGCCACACCCACAAGGGAATTCAGCAGTGATTAACATTGAGTATTAGCGCAAGCTAGACTCAGTTAAAGTAAGACAGAGCCGGCTAATCTGGTGCCAGCCGCCGCGGTTACACCACGTGACTCAAATTGACCTCCTCCGGCGTAAAGCGTGATTAAAGTTACCCCTTTCTAGAGTTAAACTAAAACTAAGCTGTGACACGCCTGTTTATTAAGAAACCCAAAAACGAAAGTTACTCTAATATAATCAACTTGAACTCACGACAGCTGGGATACAAACTGGGATTAGATACCCCACTATGCCCAGCCGTAAACTTTAACTTACACTCAAATCGCCAGGGAACTACGAGCTAAGCTTAAAACCCAAAGGACTTGACGGTACCCCATATCCCCCTAGAGGAGCCTGTCCTATAATCGATAATCCACGTTTAACCTCACCATTTTTTGTTAATCAGCCTGTATACCTCCGTCGTCAGCTTACCACGTGAGCGCCAATTAGTGAGCTTAATGTCTTTCACCAACACGTCAGGTCAAGGTGCAGCAAATGAAATGGGAAGAGATGGGCTACACTTTCTATATTAGAAAAAACGAAAAACTATTTATGAAAACTAGTTGGAAGGCGGATTTAGCAGTAAAAAGGAATCAGAATGTCCATTTTAACCCGGCACTGGGGTGTGTACACACCGCCCGTCACCCTCTTCAGGGCTTCTTACCTAGTTCTTAACAAACTAAAGCATAACAGAAGAGGCAAGTCGTAACATGGTAAGTATACCGGAAGGTGTGCTTGGAAACGTAATGTAGCTTAATTAAAGCATCTCGCTTACACCGAGAAAATGTCCGTGAAAACCAGACCATTTCGAGCTAAAAACCTAGCCCAACTAAACATGAATATCCTCAAATTAATTTATTTTTAATAATAAATCATTTTGTTATTTTAGTAAAGGAGATTGAAAAATTTATTGGAGCTATAATAACAGTACCGCAAGGGAACGGTGAAATATGAAATGAAAAATTTTTAAGCAAGAAAAAGTAAAGACTACTCCTTGTACCTTTTGCATCATGGTTTAACTAGTCCAATCAAGCACAACGTATTTAAGTTTGACTTCCCGAAACTAAGTGAGCTACTTCAAGGCAGCTGATAGAGCGAACCCGTCTCTGTAGCAAAAGAGTGGGATGATCTTCAAGTAGCGGTGACAGACCTAACGAGCTTAGTGATAGCTGGTTACTCAAGAAATGGATCTAAGTCCAACCTGAAATTCATTCTAGTCCACCAAAACAACCACCTGAATTTCAGCGTAATTCAAATAAGGTACAGCCTATTTGAAACAGGATACAACCTAAATTAATGGATAAGACTAGCTCAATACACAACCAAGTGGGCCTAAAAGCAGCCACCTTTTAAATAGCGTCAAAGCTTAATTGTTATTTTTGCCTAATTACTTAATTATTATCTTAATCCTCTATTAATACTGAGTAATTCTATATTATTATAGAAATTTTTATGTTAAAACTAGTAACAAGAAGAAGACTCTTCTCTTTAATGTAAGTGTAAATCAGAAAGGACAAACCACTGATAATTAACGTCACTGAAACCAAAGTAGAAACTCATCAAGAAAAATCTACTTTCATTAACGTTAACCTAACACAAGGACATTTCAAGAAAGATTAAAAGAAAAAGAAGGAACTCGGCAAACATTAACCTCGCCTGTTTACCAAAAACATCGCCTCTTGATTCTTATAAGAGGTCCAGCCTGCCCAGTGACCATGTTCAACGGCCGCGGTATCCTAACCGTGCGAAGGTAGCGTAATCACTTGTTCTTTAANTGTGGACTAGTATGAATGGCACCACGAAGGTTATACTGTCTCCTTTTTCTAATCAGTGAAACTAATCTCCCCGTGAAGAAGCGAGGATATACCTACAAGACGAGAAGACCCTATGGAGCTTTAAACAACACAGCAATTACCTGCTAAACTAAGAAGTTTCTGAACATTTTCAATCTTTTAAGTAATCTGACTGCAAGTTTTTGGTTGGGGTGACCACGGAGCATAACACAACCTCCATGTTGAAAGAATTCTTTCTAAGCCAAGAACAACCTTTCTAAGCATCAATATATTGACATCCATTGACCCAATACATTTGACCAACGAACCAAGTTACCCTAGGGATAACAGCGCAATCCACTTCAAGAGCTCCTATCGACAAGTGGGTTTACGACCTCGATGTTGGATCAGGGTATCCCAGTGGTGCAGCCGCTACTAAAGGTTCGTTTGTTCAACGATTAAAACCCTACGTGATCTGAGTTCAGACCGGAGTAATCCAGGTCAGTTTCTATCTATACATGAGTTTCTTCTAGTACGAAAGGACCGGAGAAACGCGGCCCATATTTTTTACAAGCCGCAGCTACTAAATTATGATTTAAACTCAATAATATTGTAGCCCATAATTTTACTCAAGACAAGAGTAGTTAACGTAGCAAAACCTGGTATTGCAAAAGACCTAAACCCTTTCTATAGAAGTTCAAATCTTCTCGTTAACTTTGAACCTTTATTTAATTATTTCTACACTTTGTTATATTGCACCAATTCTTCTGGCAGTTGCTTTTCTTACCCTAATTGAACGCAAAGTGCTTGGCTACATGCAGCACCGAAAAGGCCCTAACATTGTTGGTCCAATAGGCCTCCTTCAACCAATTGCAGACGGAGTAAAACTATTTATTAAAGAACCAATTCGGCCATCTACCTCATCTCAAACACTATTTCTTCTAGCCCCTGTAATAGCTCTATCATTAGCAATAATCATTTGGACCCCCATTCCTATACCAATTTCACTCTCTGATATAAACTTAGGAGTTATATTTCTCCTAGCCCTTTCTAGCCTTACCGTCTATTCCATCCTGGGTTCAGGCTGAGCCTCAAATTCTAAATATGCCCTAATTGGAGCTTTACGAGCAGTAGCACAAACTATTTCATACGAAGTAACTCTAGCCCTTATTCTCCTTTGCACTATTTTGCTATCAGGAAACTTCTCCCTTCAAAACTTTAGCATCACCCAAGAACCCATATGATTAATTATCCCAACATGACCCCTAGCTATAATATGATATATCTCCACCCTAGCAGAGACAAACCGAGCCCCATTTGACCTCACTGAAGGAGAATCTGAGTTAGTATCAGGGTTTAACGTAGAATACGCAGGGGGACCATTTGCCCTATTTTTTCTTGCCGAATACGCTAACATCTTGATGATAAACACAGTTTCTGCTATTATTTTTCTAGGATCCTCCACCCTTCTCCTCCTAACATTTACTACAACATCACTAATACTAAAATCCGCTATTCTTTCTATGGTTTTCCTCTGAATTCGAGCCTCCTACCCACGATTCCGCTATGATCAACTTATACACCTAGTTTGAAAAAACTTCCTCCCCCTTACCTTAGCATTAACAATTTGATATATTTCATTTCCAATTTCACTCTTACTTACCCCACCAATTTTATGGAAGCGTGCCTGAAAGCTAAGGGCCTCCTTGATAGGGAGGACCATAGGAGTTCAAACCTCCTCACTTCCTTAGAAAGATAGGAATTGAACCTATAACTGGGAGATCAAAACTCCCTGTAATTCCGTTTTACCACTTTCTAGTAAAGTCAGCTAAATAAGCTTTTGGGCCCATACCCCAAACATGTTGGTTAAACCCCCTCCTTTACTAATTAATCCATATGCTCTATCAGTAATTGTCTCAAGCCTCGCCCTAGGCACTATCTTAACATTGTCAAGTTATCATTGAATTTTAGCATGAATTGGCCTTGAAATTAATACACTAGCTATTATTCCAATAATAACCAAAACCCCTCATCCACGAGCCATTGAAGCCGCAACAAAATACTTCTTAACACAAGCCGCAGCATCAGCCCTTATTTTATTTTCTAGCATCCTTAATGCATATATTTTAGGAGAGTGATCTATTAATTCACCAACTCACCCCATTTCAGCTACCCTCCTGTCAATTGCCATTGCAATAAAACTCGGAATTGCCCCATTTCATTTTTGACTCCCAGAGGTACTTCAAGGATCCACCCTACAAACAGGCCTGATTCTTTCTACATGACAAAAATTAGCTCCAATAGCCCTTCTTCTTCAACTATCACAATCAGTAAACCTAAACCTTATACTCACTTTAGGCCTTTTGTCAACTATTATTGGAGGATGGGGTGGAATTAATCAAACTCAAATCCGAAAAGTATTAGCCTTCTCTTCTGTAGCCCACTTAGGATGAATATTAGCAATCCTTAAAATCTCTCCACAATTAACACTTTTAAACTTTTTTCTTTATATTCTAATAACATCTACACTTTTCTTAACCTTTATATCATTAAACACAAAAAA-TATGTATGAACTCTCGACCTCCTGATCCAAAACCCCAGCGCTCACAGCACTCTCTATACTTTCCCTGCTATCACTAAGTGGACTACCCCCACTAACAGGATTTATACCAAAATGACTTATTGCCCAAGAAATGGTAAAACAAGACATAATTATATTTGCGCTATTAATTTTACTTTCCACACTTCTCAGCCTATTCTTTTACCTACGCCTTACATATTCTATATCTCTTACCCTAGCACCAAGCTTATCCTCCTCCCCCTCACTATGATTTAATCCCCCAAAAAA-CACTTTAGCCACACCTATAGTTATGTCTCTTTTACTCCTCCCTGTTACCCCCATTATTATAGCCGTAATATANAAACTTAGGATAACCTAGACCAAGAGCCTTCAAAGCCCTAAGTAGAAGTTAAAATCTTCTAGTTTCTGTAAGACTTGCAGGACATTATCCTGCATCTTCTGAATGCAAATCAGATACTTTTATTAAGCTAAAGCCTTCTAGAAAGACGGGCCTTGATCCCGTAAAATTTTAGTTAACAGCTAAACGCTCAATCCAGCGAGCTTCATTCTACTTCTCCCGATTTTTTTAAAAACGGGAGAAGCCCCGGCAGAACTTCTTCTGCTTCTCCAGATTTGCAATCTGGCGTGTGACACCCCAGGACCTGATAAGAGGAGGACTTTAACCTCCCTTGGTGGAGCTACAAGCCACCGCCTAACCCTCGGCCATCTTACCCGTGATAATTACCCGCTGACTATTTTCAACCAATCACAAGGATATTGGTACCCTATACCTAATCTTTGGTGCCTGAGCAGGAATAGTGGGAACTGCCCTCAGTCTTCTTATCCGAGCTGAACTGAGTCAGCCAGGCTCCCTCCTTGGTGATGACCAAATTTATAATGTTATCGTTACCGCACATGCTTTCGTCATAATTTTCTTTATGGTTATGCCAATTCTAATCGGCGGCTTTGGCAACTGACTTGTTCCTTTAATAATCGGAGCCCCCGATATAGCTTTTCCTCGTATAAATAACATAAGCTTCTGATTACTCCCCCCATCCTTTTTACTTCTTCTGGCCTCCGCTGGGGTAGAAGCTGGGGCTGGAACTGGCTGAACTGTTTATCCTCCACTAGCCGGAAATCTCGCCCATGCGGGACCATCTGTAGATTTAACTATCTTTTCCCTTCACTTGGCAGGTGTTTCATCCATTCTAGGTGCAATTAATTTTATTACCACAACCTTAAATATGAAACCTCCTTCAATAACTCAATATCAAACACCTTTATTTGTGTGGTCTGTGCTAATTACCGCCGTTCTATTACTTCTCTCCTTACCAGTTCTTGCAGCAGGAATTACTATACTCTTAACTGATCGTAACCTAAATACAACATTCTTTGATCCTGCTGGAGGAGGTGACCCCATTTTATACCAACACCTCTTTTGATTCTTCGGACACCCAGAGGTTTATATTCTTATTCTTCCTGGCTTTGGTATTATTTCACATGTAGTAACATTTTACTCAAGTAAAAAAGAGCCATTTGGTTATATAGGAATGGTTTGAGCAATAATGTCAATTGGCCTCCTAGGCTTTATTGTTTGAGCTCACCACATGTTTACAACAGATCTAAATGTTGATACCCGAGCCTATTTTACATCTGCAACAATAATTATTGCCATCCCAACAGGAGTTAAAGTATTTAGCTGACTAGCCACAATGCATGGCGGAGTAATTAAATGAGATGCTCCAATACTATGGGCCCTAGGGTTTATTTTCCTATTTACAGTCGGTGGGCTAACTGGGATTGTTCTAGCAAATTCATCACTAGACATTGTTCTCCATGATACTTACTATGTTGTTGCTCACTTCCATTATGTACTATCAATGGGAGCCGTATTTGCTATCATAGCTGGATTTGTACACTGATTCCCATTATTTTCAGGATATACTCTTCACGAGACCTGAGCAAAAATTCACTTTGGAGTAATATTTACTGGGGTAAACCTAACCTTCTTCCCTCAACACTTTCTCGGATTAGCAGGCATGCCTCGACGATACTCAGACTATCCAGACGCATATACACTATGAAACACTGTCTCTTCTATTGGTTCCCTAATTTCATTAGTAGCTGTAGTTATTATAATGTTTATTATCTGAGAAGCTTTCTCATCTAAACGTCATCTGATTTCTGCCAGTATAACTTCAACTAATGTGGAGTGACTTTATGGATTCCCCCCTCTTCATCATACATTTGAAGAAGCTTCTTTTTCCCAAACCAATTAATCGAGAAAGGAGGGAATTGAACCCCCATCCACTGGTTTCAAGCCAGGTACATAACCACTCTGTCACTTTCTTAGAGGGATTNGTTAAATAATAACACTGCCTTGTCAAGACAAAATTACGAGTTAAATTCTCGTATTCCTCTAATGGCACACCCACTTCAATTAGGATTCCAAGACGCAGCATCCCCAATTATGGAGGAACTATTACACTTCCACGATCATACATTAATAGCAGTGTTCTTAATTAGCACTCTCGTTTTATATATTATTTCGACCCTTATAAGCACTAAACTCTCTAATACAAATACAATTGACGCACAAGAAATTGAAATAGTATGAACAATTATACCAGCCATCATTTTAATCGTGATTGCCCTTCCGTCACTTCGTATTTTATATTTAATGGATGAAGTTAGTAACCCAGATGTTACAGTTAAAGCTATTGGTCACCAATGATACTGAAGCTATGAGTATTCTGACTTTAACGATCTTAGCTTTGACTCTTATATAGTTCCCACTAAAGACCTTCTCCCCGGACAATTTCGACTTCTAGAAGTTGACAACCGAATAACCACCCCTGTCGGAATAACCACTCGAACCCTGATTACAGCAGAGGATGTTCTTCACTCATGAGCCGTCCCATCTTTAGGGGTAAAATTAGACGCAATCCCAGGACGGCTAAATCAAACCTCATTTATTATCTCACGACCTGGTGTTTACTACGGACAATGCTCTGAAATTTGTGGAGCAAACCACAGCTTTATGCCAATTGTTGTTGAATCTTTACCTATTAAGGAATTTTTAAACTGATCTTCTGCCTCAGTAAACGCCTCATTAAGANGCTATAGGACTAAGCAACAGCCTTTTAAGCTGTAGATAGGTGACTTCCAACCACCCTTAATGGCATGCCACAACTTGACCCAGCCCCATGATTCTTTATTTTATTTACTGCCTGAACAGTGTTTATTATATTTTCACCTATAAAAACCTCCAACTATACTCACCTAAATGACCCAACACCTAAAACTTTTAAAGGTCTTAATAAACCGTGATCTTGACCGTGACCATAAACCTGTTTAGCCAATTTGCCTCACCTTCACTACTTGGAATCCCACTTATTTTAATTGCCTTTTTAGTCCCATGATTTCTATTTCCAACCCCATGTAACCGATGAACTACAAACCGCTTAGTAACTATTCAAACATGATTTGTGAAAACCTTCACAAAACAAATCTTTCTCCCACTAAATTTTCCAGGACATAAATGAGCACTTATTCTCACGTCGTTAATGATTTTTCTTCTTGGAATAAATTTACTGGGCCTTCTTCCCTACACTTTTACCCCTACCACACAACTTTCACTTAATTTAGGACTCGCAATCCCCCTATGATTAGCCACAGTAGCTATTGGGTTTCGAAATCAACTTACAGCATCTCTAGGTCATTTTCTACCCGAAGGCACGCCTACCCTGTTAATTCCAATTTTAATTATTATCGAAACAATTAGCTTATTTATCCGACCAATAGCACTTGGGGTCCGACTTACTGCTAACCTAACAGCAGGCCACCTTCTTATTCAACTTATTTCAACCGCTACCATGGCCCTATTATTCTCAAACCCTATTGTTTCTTCACTAACATTTGCTACCCTTCTTCTCCTTACTATATTAGAGATTGCAGTCGCTATAATTCAAGCATACGTATTTGTCCTTCTCTTAAGCCTATATCTTCAAGAAAATACTTAATGGCACATCAAGCACATGCTTTTCACATAGTAGACCCAAGCCCATGACCACTTACAGGGGCAACAGCCGCCTTTATACTTACTACCGGCCTAGCAATATGATTTCACTACGGTTCAACCTGAATTATATTTATAGGACTTACACTTATACTCCTTACTATATATCAATGATGACGAGATGTTGTTCGTGAGGGCACATTTCAGGGTCATCACACAATTCCAGTCCAAAAAGGACTTCGTTATGGCATAATTCTATTTATCACCTCTGAAGTATTCTTTTTTATTGGATTTTTTTGAGCATTTTATAATGCCAGCTTAGCCCCAACCTTTGAAGTTGGAGAATGCTGACCACCCGCTGGTATCTCCCCATTAAATCCTTTTGAAGTCCCTCTATTAAATACAGCAGTCCTTCTTGCTTCAGGGGTCACAGTTACTTGAGCTCACCATAGTATTATGCAGGGAAACCGTAAAGAAGCAATTCAATCTCTCGCCTTAACTATTATTTTAGGAATATACTTTACAGCCCTACAAGCCATAGAATACTACGAAGCCCCTTTTACTATTGCAGACGGAATCTACGGATCAACATTTTTTGTGGCTACCGGCTTCCACGGGCTTCACGTTATTATTGGCTCACTATTTTTACTAACTTGCCTTCTGCGACAAATCAACTTTCACTTTACTGCACAACACCATTTTGGATTTGAAGCAGCTGCCTGATACTGACATTTTGTTGATGTAGTTTGACTTTTCTTATACGTCTCAATTTATTGATGAGGCTCATATTTTCTTAGTATAAATGAGTACTGATGACTTCCAATCATTAAGCCTTGGTTAAACCCCAGGAGAAAATAATGTCTCTATTTGTATTTATTACCCTAGCAATTGTTCTAATTTTAGCCACTGTTAGCTTCTGGTTACCAATAATTAATCCAGACTCAGAAAAACTCTCACCTTATGAATGTGGCTTTGACCCACTTGGATCAGCCCGACTACCATATTCTATGCGATTTTTCCTAGTAGCTATTCTTTTTTTACTATTTGATTTAGAAATTGCCCTTCTCCTCCCCACCCCCTGGGCAGCGCAACTTCCTCACCCCACATTATCAATTTTTTGAGCATCAATTATTCTTATTCTTTTAACTTTAGGTTTTATTTACGAATGACTTCAAGGAGGCCTAGAATGAGCTGAATGAGGAGTTAGTCTAAAAAAGACAGCTGATTTCGGCTCAGCAAATTATGGTTTAACCCCATAACACCTTTATGTTAACAAACGAGTCCTGATTACTTTCCTCTACATTTATATTAAGTCTTATTGGCCTATCATTTCACCGGGCACACTTACTCTCAGCATTACTCTGTTTAGAAGGAATAATACTATCAATTTTTATTGGACTCAGCCTATGAGCCTTAAAATTTACCTTAATTGCTCCACTAATATATCCTATTGTTATGTTAACAATATCTGCATGTGAAGCAGGCCTTGGCTTATCCCTTATAATTGCCACCGCCCGATCCCACGGATCTGATAATTTAAATACGCTTAATCTTCTACAATGCTAATAATTTCCATTCCATTAGCCACCCTTCTTCTCTCAACCTGACTGGCCCCTTCAAAGCGGTTGTGAGAAATTATAACAACCCAGTCCTTAATTATTGCCGTTATATCAACAGCCTGATTAGCCACTCAGGAGGCTTACCCATTTTTAAACAATTATCTATTTATTGATGAAATCTCATCTCCCCTTCTAGTACTTACCTGCTGACTTACAGCTCCAACACTACTTGCTAGTCAGAGTAAACTCTCCAAAGAACCCCTACCACGACAACGAACATACATTTTTACTATCATTGTACTCCAAATAACAACCCTCCTTGCATTTTTGGCGGACAACATAATCTTATTTTTTATTATATTTGAAGCAACTATAATTCCTACTTTAATTGTTATTACTCGATGAGGAGCCCAAAAAGAACGCATACTAGCCGGAACCTATTTAATCTTTTATACTTTATTTGGCTCTATGGCCCTCCTTACTGCCCTACTTTACTTCCATGAAACATTCGGAACAATATCAATCTCATTAATAAAATCTTTTTTTGTAGCCCAAACTTTTTCTTCCTGTTCAACAGCATGATGAATCGCTTGCTTTATTGCCTTTCTAGTAAAAATACCACTCTATGGTGTTCACCTCTGACTTCCAAAAGCGCACGTTGAAGCCCCTATTGCTGGATCAATAATTTTAGCAGGAACTTTACTAAAACTTGGTGGCTACGGAATTTTACGAATAAATATTTTTATAAATGACTCCCTCCTGCCCCTAGCAAAACCTCTTATTGTTTTTTCACTGTTTGGTGTTCTTTTATCAGCCATTTTATGTTCCCGCCAAACGGATTTAAAATCCCTAATTGCTTTTTCATCAGTAAGCCATATAGGATTAGTAATTGCCGCATCAATAATTAAGACAGAATGAAGCATTGCCGGCTCAATAGTCCTAATAATTTCCCACGGACTAGTTTCATCAGCCTTATTTTGCCTAGCTAACACTTCATATGAGCGCACCAACACCCGCACCCTTATTCTCCTTCAAGGGACCCAAATTGTTTTTCCACTAGCAGCAGCCTGATGACTTCTGGCTGCCCTAATAAATCTAGCTCTTCCACCATCCCCAAATTTTATTGGAGAGATATCAATTTTAACATCATTATTTCAATGATCAAACATAACACTCATTTTAACAGGATTAGGAATTATTTTTACCACAGCCTACTCCTTATATATATTTTGAGCTTCACAACGAGAGCACCTTCCATCCCACCTAAACTCTTTTCCACCAATGCAAACTCGAGAACATATTTTACTTGCCTTACATATCCTTCCAGCCCTACTCCTAATACTGAAACCCACCTTAATATTTTAAGTGAATATAGTTTATTAAAAATACTAGCTTGTGATTCTAGAGAAGGGGACTAATAACCCCCTATTCACCGAGCCTGACTGGATCAACGAGAACTGCTAATTACTCGCCACTATGGTTCAATTCCATAGCAGACTCGCCCTCGCAATTATTCAAATAACATTTTGAACATTTGCCATGAGTTTTCCTATTATTGCACTAACATCATACTTAATTAGCATGCTATCCCTTATTATTCCTTTATTTAACCCAAACTCAGCAGAATTTCACTTCAAAACAAAGACCGCCATTAAAACAGCTTTCTTTGTCTCAACTATTCCTGCCATCTTAATAATTAATGAAAATTCTTTATCCACCATTATTTCATGAAAGTGGTTTAATATTATAATAACCCCTTTCAACTTAACAATTCAACTTGACCAATACTCAATTCTTTTCATCCCAATCGCTCTAATAGTCTCATGAAGCATTATTGAGTATTCTCTTTGGTACATGCATGATGACATCAAGATCCAACTTTTCTTTAAATATTTACTTATTTTTTTACTAGCAATAATACTATTAGTATCAGCCGGCAACTTATTAATACTTTTTATTGGCTGGGAAGGAGTAGGAATTATATCTTATCTTTTAATTGGGTGATATTTTACACGGAGCAACGCCGGAGCAGCCGCTCTTCAAGCGGTACTGTATAACCGAATTGGAGACATTGGATTTTTATTTGCCATATTTTGACTTATTTCATCTTATGACTCAATTGACCTTAACTTTATCTTCTCAATGAATAACTCCACCCCCCTTCTACTAGCCTTCATTATTGCAGCCGCTAGTAAGTCAGCTCAATTTGGACTTCACCCATGACTCGCCTCCGCCATAGAAGGCCCCACCCCAGTATCAGCCCTACTTCACTCCAGCACAATGGTTGTTGCTGGGGTTTTTTT-ACTTATTCGCATTCATCCAATAATTAAAGATAACCAAACTGCCCTAACAACCTGTCTATGTCTTGGAGCTATTTCAACCGCATTTGCAGCTACATGTGCCCTCACCCAAAATGATATTAAAAAAATCATTGCCTTTTCAACATCAAGCCAACTCGGCCTTATAGTCGTAGCTATTGGCCTAAATATACCTCACCTAGCATTTTTTCACATCTGTACACATGCCTTCTTCAAGGCAATATTATTTTTATGCTCAGGATCAATTATTCATAACCTTAATGATGAACAAGACATTCGAAAAATGGGAGGCCTACAAAAAACCCTCCCATTCACCACAACATGTGTTACAGTTGGAAGCTTGGCCCTGATGGGAACCCCTTATCTTGCAGGCTTCTTTTCAAAAGACGCCATTATTGAAGCAATTAACACCTCCAATGTTAATGCATGGGCTTTGACCTTAACAATTATTGCCACCTCATTCACAGCCGTTTATAGCCTTCGAGTAATCTTCTTTGCATCAATACAGCACCCTCGCTTTTCTCCTGCCTCTTCTATTAATGAAAATAATCCAACAATTATTAACCCAATTAAACGTCTTGCCCTAGGTAGTGTAATTGCTGGACTATTGTTAAATCAAATTATTCTTCCATCTTCCCCTGTTACCATAACCATGCCAACCTATTTAAAGATAACCGCAATTATTGTAACCGTCCTAGGATTTATTATTGCCCTAGATCTAGCTAGTATCTCTTGAACAAAGGCCCCTGAACAAACAAATGTTTCAAAAACAATCAATACCTCTTTTTACCCGACCATTATTCATCGACTCATTCCCTCTTACGCCATAAACCTCAGCTTACGTGTTTCATCTCACCTAATTGACACCCTTTGACTAGAAAAAATTGGACCAAAAGGCTTAGCAGAACTCCAACTGCCCCCAATCATAAAAAATCAAGAAATCCAACGAGGGTTAATCAAAATTTACCTCTCCATCTTCATTTTTACCACTATTCTATGTCTAATTGTCTTACAGCTCGCAAGACACCACTATAATGGCCCCGAACCACCTCTAATACTGCAAACAACGTTAATAAAAGAGCCCACCCTACCACTATTAAAACCCCTCCCCCTCAGAAAAACATTGTTGCCACCCCAAATCAATCCCCCACATATACTCCTATATTAGCTACCCCTGCAATCCCCTCATCAACACCCCCAATAACTCATCAAGCCCCCAACAATAAAACATAAGCAGTAATGTATGATCAAACAACCCCTCCCCCCCAAGCCTCTGGATAAGGTTCCGCAACTAAAGCAGCAGAGTAAGCAAACACCACTATTATTCCACCAAGATATACTAAAAACAAAACTAAGCATAAAAAAGAAACACCACCATCCATCAGAATTAAACACCCTGCCCCTGCCGAACCTACTAATCCAAGTGCAGCATAATAGGGAGAAGGATTTGAAGCTACCGCTAATAATCCAACAATCAACCCCAACTCAAATAATATAATCATAATTCCTACAAGGATTTTAACCTAGACTTACAGTCTGAAAAACTGTTGTTGTATTCAACTATAAGAACACTAATGGCCCCAGTACTTCGCAAAACCCATCCTCTAGTAAAAATTATTAATAACTCGTTTATTGATCTTCCAGCACCAGTCAATCTTTCATCGCTATGAAACTTTGGCTCTCTGTTAGGAGTTTGCTTAATTGCCCAAATCGCAACCGGCTTATTTCTAGCAATGCACTATACTGCTGATACATCCATAGCTTTTTCATCCGTAGCCCACATCTGCCGAGACGTAAATAACGGATGATTACTTCGCAACCTTCATGCAAACGGAGCCTCATTCTTCTTCATCTGCATCTACCTTCACATTGGACGAGGGATATACTACGGCTCATACCTTTTTAAAGAAACCTGAAATATCGGAGTAATTCTCCTTTTCCTCGTTATAGCTACAGCATTTGTAGGCTATGTTCTTCCATGAGGACAAATGTCCTTCTGAGGCGCAACAGTTATCACAAACCTCCTCTCTGCCGCCCCATACATTGGGACCGAACTTGTTCAATGAATTTGAGGAGGTTTTTCAGTAGACAATGCCACCCTAACACGATTTTTTACTTTTCACTTTATTCTCCCATTTATCATTGCAGGTGCTTCCATACTTCACCTTCTTTTTCTTCATCAGACAGGGTCCTCAAACCCAACAGGACTTAACTCAAACTTTGACAAAATTCCATTTCACGCTTACTACTCCTATAAAGACATCTTCGGCTTCGCGTTAATACTAGCCTTCTTAGCCCTCCTATCCACCTTCGCCCCCAACCTCTTAGGTGATCCTGATAATTTTACCCCGGCAAACCCTTTAGTTACACCACCCCATATTAAACCAGAATGATACTTCTTATTTGCCTACGCCATTCTTCGCTCAATCCCAAATAAACTAGGAGGGGTCCTCGCTCTTTTATTTTCTATTATAATTCTCCTGCTTATACCTCTTCTCCACACTTCTAACCAACGAACCCTTATATTCCGCCCTTTGGCAAAACTATTCTTCTGAACGTTAGTAGCCAACACTCTTATTTTAACCTGAATTGGAGGACAGCCAGTAGAAGATCCCTACATCATAATTGGCCAACTAGCTTCCGTCTCTTACTTCACCATCTTCATTATTTTTATCCCCCTTCTAGGACTCATAGAGAACAAACTAGCTCGTCTTAACAGAACTTTTTCATTGGAAGTTGTTGTCCCACTATCATTAACTTTTTCCTGTATTAAACATATTCACCAAACACTTATTACACCCATATATTAATTTTATACAGTCCTTATATCTCAACAATAGACTTTCGCGGTCCTATAAATAATCTATGCTAGAACACAGCCTATATGATGATGTATGATATAGTACATATTATGTATGCATGAAGGACATATTATGTATAATCGAGCATTCATCTTATTTCCCCATGCATATCATTTCCCATCATTATTAATATTTCCACATATGTAAACTTAACATAAATGAATAACAACTACTAGCAATATTACAGTCCTTATATCTCAACAATAGACTTTCGCGGTCCTATAAATAATCTATGCTAGAACACAGCCTATATGATGATATATGATATAGTACATATTATGTATGCATGAAGGACATATTATGTATAATCGAGCATTCATCTTATTTCCCCATGCATATCATTTCCCATCATTATTAATATTTCCACATATGTAAACTTAACATAAATGAATAACAATTACTAGCAATATTGTAATACATTCGTTTCACGAAGATGGAATGGATATTAATGAATGAAGACTATGTCTCTACAGTTTAGCCTTCCCTTGAATTAAGAACACTTATATTACTTAGACAAAGTTAAACTCAAGTATTTTCCTTATTTCATGAATGATTTAAGGACATACAATTTATTCTATCGAGCAATCTCAGTCATTTTCACCATTCAAGTGATAACCAATTAAATCTGATTAATCAACAATCTCTTTATCAGCAGTAAAATATAATCAACTTAAACCCAATTACATA-CGCTCATAAAATTTTGAACTGGACCTTAATAGTCCCAGTCAATACGAATAATACTTATAAATTAACTTGAATAATAAACAACCATGGTCTATCTCATTAAAGAAATATAAATGTGTAACATACATTACTAATCTT-ACAACATGAATATTCTTCTCCCAAACTCTTAAAATTCAACATCAAGACTGTCTTTATCCCCTATCGTACCTTAAAGAGGCCTCAGAGAAATCAAGGACTTGGTAGATCTTAACCTCCAATGGACCTACCACAAGAGTGACAGTAATCCCGCTTCAGGAGGCATCTGACGGAACTGAATCTATGGACTTTTATAGCATAATCGGTCTATACTGAAATCTAAAGAGCCTCCCTCTTTATGAGATCTGGTACCTTAAAGACCTTAACCTGGCCTTACTTGAAACTGGTAAGCATTGATGGGTTTTTATATATAGGAGCTTTCCCCTGGCATCTCATAGTGGGGTAATGGCACATTAACAAGGTTGTCCCACTTAATGCAAGCGTGATTGTCTAGCATAAAAAGAAGGTTAGCATGTAGTGAATGTTTATTAGACATAACATATTTTGCCATATTTTTTTTAACCCTATTTTTTCTATTCCCCCCGGGAGTCCACTCTTCCACCTAAAATTTTTACATTTGCTAAAACCCGTCGGGGCCCCCCCC-TCCCCAAAAAATAGCTCAACAGCTCATTTTATTTATATACTCTTGAAAACCACCTATTCAACTTTTCCAAACAATCTAATTTACCTACACACCATTTTTACTCTTTTAAGGAGCTTTCACCAATTTAAAATTCATGTATATATATATATATATATATA----TTAAATAAAAATTCTTAATATTAGCTAATCAACGTCCACTAGCTTATATCTGAATTAAATCTCCTTATTTCTCCACTATAATAAAAAATAAAATACATGTATATATATATAT--GTATAAATTGACCACATCTTTGTCTTTCAAGGACATCTTCAATTTTTTTATATAGTACTTGCAAAAATCTTCT
>RMH027B
[truncated: 1,884,045 more chars]
